# Supplementary material for: In situ and transcriptomic identification of microglia in synapse-rich regions of the developing zebrafish brain
Source: Nat Commun. 2021 Oct 8;12:5916. doi: 10.1038/s41467-021-26206-x (PMC8501082; doi:10.1038/s41467-021-26206-x)
Supplement: Supplementary file 4 — Supplementary Data 1 [file 41467_2021_26206_MOESM4_ESM.xlsx]

## Sheet: allclusters
gene	p_val	avg_logFC	pct.1	pct.2	p_val_adj	cluster
slco2b1	0	0.682857	0.927	0.374	0	J0
psap	0	0.745178	0.995	0.754	0	J0
havcr2	0	0.80071	0.968	0.458	0	J0
fcer1gl	0	0.811642	0.993	0.665	0	J0
swap70b	0	0.811792	0.738	0.241	0	J0
tnfsf12	0	0.816738	0.732	0.221	0	J0
slc3a2a	0	0.845172	0.91	0.416	0	J0
slc22a21	0	0.851489	0.996	0.539	0	J0
ckbb	0	0.862652	0.993	0.642	0	J0
anxa3b	0	0.888887	0.968	0.549	0	J0
selenop	0	0.889691	0.879	0.378	0	J0
abhd12	0	0.899026	0.823	0.32	0	J0
lgals3bpb	0	0.918469	0.999	0.822	0	J0
smox	0	0.92272	0.947	0.47	0	J0
havcr1	0	0.932598	0.992	0.564	0	J0
gng10	0	0.958368	0.897	0.394	0	J0
tcima	0	0.981477	0.989	0.591	0	J0
mpp1	0	0.981915	0.913	0.385	0	J0
ctsba	0	1.05544	0.958	0.545	0	J0
lgals9l3	0	1.06062	0.867	0.292	0	J0
apoc1	0	1.21296	1	0.994	0	J0
glula	0	1.26379	0.998	0.703	0	J0
ccl34b.1	0	1.29986	1	0.984	0	J0
apoeb	0	1.31808	1	0.951	0	J0
lgals9l1	0	1.35364	0.991	0.542	0	J0
cndp2	1.11e-296	0.842904	0.736	0.276	2.59e-292	J0
scn4bb	7.86e-296	0.680008	0.836	0.315	1.84e-291	J0
tspan36	2.17e-295	0.659671	0.91	0.458	5.06e-291	J0
zgc:153184	2.7e-290	0.731118	0.678	0.206	6.3e-286	J0
mfap4	1.57e-287	0.81427	0.802	0.328	3.67e-283	J0
rbp2a	9.63e-287	0.950764	0.74	0.287	2.25e-282	J0
ctsz	1.38e-283	0.848237	0.817	0.364	3.22e-279	J0
si:zfos-741a10.3	4.48e-283	0.677588	0.769	0.289	1.05e-278	J0
vat1	8.21e-280	0.725869	0.844	0.392	1.92e-275	J0
mrc1b	2.97e-279	0.59059	0.954	0.444	6.94e-275	J0
rac1a	4.07e-273	0.727061	0.636	0.192	9.52e-269	J0
slc7a7	1.12e-270	0.71409	0.757	0.277	2.61e-266	J0
si:ch211-222l21.1	5.51e-267	-1.70176	0.113	0.548	1.29e-262	J0
itgae.1	6.88e-265	0.624666	0.845	0.367	1.61e-260	J0
si:ch73-86n18.1	5.01e-264	0.679164	0.676	0.214	1.17e-259	J0
c1qb	2.18e-261	0.582204	0.866	0.359	5.09e-257	J0
lta4h	1.32e-258	0.681919	0.705	0.255	3.07e-254	J0
si:ch211-119e14.1	1.09e-249	-1.41251	0.034	0.457	2.55e-245	J0
gnpda1	3.87e-249	0.67122	0.628	0.208	9.03e-245	J0
ctsc	1.73e-248	0.695536	0.793	0.359	4.04e-244	J0
ctsla	9.09e-248	0.840894	0.682	0.249	2.12e-243	J0
mafaa	1.58e-244	0.697475	0.459	0.094	3.7e-240	J0
mertka	4.04e-244	0.60288	0.622	0.188	9.44e-240	J0
c1qc	5.4e-244	0.55098	0.893	0.41	1.26e-239	J0
ms4a17a.10	2.06e-242	0.622608	0.831	0.37	4.81e-238	J0
si:dkey-185m8.2	6.9e-242	-1.29588	0.078	0.504	1.61e-237	J0
si:ch211-204c21.1.1	7.58e-240	0.636771	0.771	0.306	1.77e-235	J0
pepd	2.62e-238	0.73537	0.673	0.272	6.12e-234	J0
marco	9.52e-238	0.574388	0.801	0.334	2.22e-233	J0
MFAP4 (1 of many).2	3.25e-237	0.836727	0.674	0.254	7.59e-233	J0
si:ch73-158p21.3	3.42e-236	0.542457	0.887	0.431	7.99e-232	J0
npc2	1.11e-234	0.739185	0.926	0.635	2.59e-230	J0
rnaseka	2.71e-234	0.662785	0.779	0.372	6.34e-230	J0
ctss2.2	2.95e-233	0.532853	0.955	0.544	6.9e-229	J0
mafbb	5.75e-230	0.842903	0.597	0.205	1.34e-225	J0
abcc5	5.41e-229	0.648016	0.816	0.409	1.27e-224	J0
calm1b	8.97e-228	-1.19234	0.042	0.441	2.1e-223	J0
slc43a2b	8.17e-224	0.744304	0.471	0.113	1.91e-219	J0
lgals2a	6.08e-223	0.569474	0.813	0.37	1.42e-218	J0
eepd1	2.66e-222	0.657419	0.467	0.113	6.21e-218	J0
glud1a	6.31e-221	0.781397	0.748	0.365	1.47e-216	J0
BX322618.1	2.76e-219	0.723053	0.953	0.721	6.46e-215	J0
serpine3	1.49e-217	0.636552	0.588	0.192	3.49e-213	J0
mt2	5.16e-213	1.14429	0.669	0.301	1.21e-208	J0
mafba	1.33e-212	0.613432	0.515	0.147	3.12e-208	J0
ehd4	2.15e-211	0.611516	0.567	0.185	5.03e-207	J0
zgc:123107	8.8e-209	0.514142	0.796	0.373	2.06e-204	J0
irf8	5.78e-205	0.566764	0.735	0.317	1.35e-200	J0
col5a1	4.45e-203	0.616013	0.442	0.108	1.04e-198	J0
slc40a1	1.88e-202	0.783941	0.533	0.17	4.38e-198	J0
dpp7	2.98e-199	0.650807	0.654	0.27	6.95e-195	J0
p2ry12	1.58e-198	0.526686	0.571	0.183	3.68e-194	J0
cd74a	1.69e-198	0.516072	0.999	0.991	3.94e-194	J0
cebpa	5.12e-197	0.548397	0.827	0.389	1.2e-192	J0
bzw2	2.51e-196	1.01987	0.457	0.132	5.85e-192	J0
rin2	1.53e-194	0.56277	0.535	0.173	3.57e-190	J0
ifi30	3.42e-194	0.387058	0.98	0.721	8e-190	J0
ctsd	4.42e-189	0.688908	0.718	0.341	1.03e-184	J0
slc29a1b	2.73e-188	0.572751	0.509	0.156	6.38e-184	J0
lgmn	5.59e-183	0.631424	0.528	0.176	1.31e-178	J0
ppdpfb	1.13e-181	0.686301	0.813	0.527	2.63e-177	J0
ctsk	2.76e-176	0.530449	0.616	0.241	6.45e-172	J0
pecam1	7.87e-175	0.580214	0.546	0.191	1.84e-170	J0
si:ch211-222k6.3	7.95e-173	0.505589	0.581	0.212	1.86e-168	J0
BX248082.1	4.72e-169	0.620513	0.924	0.724	1.1e-164	J0
ccr9a	1.62e-168	-1.29412	0.123	0.455	3.79e-164	J0
rnaset2l	1.14e-167	0.443489	0.767	0.37	2.66e-163	J0
scinlb	1.68e-167	-0.934596	0.021	0.334	3.92e-163	J0
rplp1	2.43e-165	-0.635407	0.999	0.983	5.69e-161	J0
ifi46	2.65e-164	0.618452	0.533	0.206	6.18e-160	J0
rgl1	1.95e-161	0.545171	0.376	0.098	4.55e-157	J0
stab1	6.09e-161	0.466764	0.43	0.122	1.42e-156	J0
galk1	4.32e-159	0.497589	0.385	0.107	1.01e-154	J0
gpd1a	1.93e-158	0.477189	0.304	0.059	4.51e-154	J0
BX649485.2	1.24e-155	0.670591	0.615	0.276	2.91e-151	J0
scarb2a	4.75e-155	0.541747	0.585	0.244	1.11e-150	J0
dnase1l4.1	1.8e-154	0.582852	0.4	0.118	4.21e-150	J0
pdgfd	2.88e-152	0.42957	0.353	0.085	6.74e-148	J0
rsl24d1	2.29e-148	-0.811213	0.806	0.815	5.34e-144	J0
agtrap	3.38e-145	0.422043	0.331	0.08	7.89e-141	J0
bcam	8.43e-145	0.421747	0.563	0.222	1.97e-140	J0
dhrs9	2.06e-142	0.426411	0.592	0.247	4.8e-138	J0
CR759843.2	9.67e-142	0.733689	0.494	0.195	2.26e-137	J0
rplp2l	2.3e-141	-0.629977	0.987	0.939	5.37e-137	J0
CABZ01078737.1	7.62e-141	0.451926	0.65	0.296	1.78e-136	J0
pgd	3.94e-140	0.505839	0.597	0.281	9.21e-136	J0
rplp0	3.31e-139	-0.518802	0.997	0.982	7.73e-135	J0
cd74b	6.63e-139	0.388437	0.992	0.928	1.55e-134	J0
ncaldb	1.07e-138	-0.718288	0.008	0.272	2.49e-134	J0
dub	4.92e-138	-0.676028	0.047	0.334	1.15e-133	J0
zgc:158343	9.93e-137	0.527158	0.554	0.239	2.32e-132	J0
rpl5a	3.46e-136	-0.533546	0.952	0.889	8.09e-132	J0
alox5ap	4.52e-136	0.430933	0.665	0.321	1.06e-131	J0
CABZ01041494.1	3.96e-135	0.392193	0.446	0.152	9.25e-131	J0
si:dkeyp-85e10.3	3.99e-134	-0.737342	0.012	0.271	9.32e-130	J0
rpl15	1.03e-133	-0.484238	0.997	0.972	2.41e-129	J0
wipf1a	3.1e-133	-0.802671	0.062	0.345	7.25e-129	J0
bcl2l10	6.99e-133	-0.961517	0.088	0.372	1.63e-128	J0
enpp1	2.47e-131	0.408927	0.566	0.235	5.78e-127	J0
slc37a2	4.58e-131	0.472022	0.58	0.266	1.07e-126	J0
abca1a	4.27e-127	0.569933	0.588	0.281	9.99e-123	J0
spns1	4.4e-127	0.463055	0.414	0.145	1.03e-122	J0
si:dkey-183p4.10	5.06e-126	-0.841382	0.009	0.253	1.18e-121	J0
FP236356.1	6.44e-126	-1.10981	0.014	0.261	1.5e-121	J0
rps4x	7.51e-126	-0.468029	0.995	0.975	1.75e-121	J0
si:dkey-5n18.1	5.2e-125	0.500338	0.511	0.21	1.22e-120	J0
abca1b	9.77e-125	0.425217	0.418	0.145	2.28e-120	J0
bnip4	3.28e-124	0.441749	0.355	0.112	7.67e-120	J0
acsl4b	3.75e-124	0.446527	0.466	0.181	8.76e-120	J0
serinc5	2.57e-123	0.462603	0.725	0.405	6e-119	J0
rpl13a	3.73e-123	-0.458806	0.994	0.962	8.72e-119	J0
zgc:64065.1	4.95e-123	0.42741	0.342	0.1	1.16e-118	J0
pcbd1	4.03e-121	0.60258	0.321	0.093	9.41e-117	J0
rps7	2.39e-120	-0.470401	0.998	0.981	5.58e-116	J0
cyth3a	2.57e-120	0.374629	0.302	0.079	6e-116	J0
rps12	5.48e-120	-0.553422	0.996	0.954	1.28e-115	J0
hmga1a	8.73e-120	-0.929169	0.525	0.668	2.04e-115	J0
c1qa	2.54e-118	0.322298	0.578	0.244	5.94e-114	J0
rps11	3.46e-118	-0.467377	0.989	0.945	8.08e-114	J0
igsf9ba	1.68e-117	0.396702	0.383	0.128	3.93e-113	J0
cfp	4.26e-117	0.397124	0.44	0.164	9.95e-113	J0
acvrl1	5.01e-116	0.349876	0.309	0.084	1.17e-111	J0
tgm2l	1.99e-115	0.521903	0.281	0.072	4.64e-111	J0
samsn1a	3.46e-115	0.435725	0.407	0.154	8.08e-111	J0
mtss1lb	4.23e-114	0.384547	0.354	0.112	9.88e-110	J0
cd59	1.16e-113	0.498852	0.42	0.158	2.71e-109	J0
zfp36l1b	9.86e-113	0.41736	0.343	0.11	2.3e-108	J0
rpl7	5.32e-112	-0.474512	0.996	0.967	1.24e-107	J0
ms4a17a.9	6.37e-112	0.447162	0.39	0.139	1.49e-107	J0
qki2	1.48e-111	0.357428	0.33	0.103	3.47e-107	J0
tpm1	3.02e-111	-0.673841	0.077	0.334	7.07e-107	J0
id3	1.78e-110	-1.1866	0.069	0.312	4.16e-106	J0
vdac3	8.8e-110	0.397362	0.457	0.19	2.06e-105	J0
fxyd1	2.6e-109	0.427522	0.403	0.15	6.08e-105	J0
ngfrb	1.02e-108	0.331297	0.3	0.085	2.39e-104	J0
slc16a10	6.12e-108	0.445773	0.348	0.118	1.43e-103	J0
tob1b	1.44e-106	0.426944	0.453	0.191	3.37e-102	J0
BX649485.1	2.07e-105	0.469671	0.487	0.219	4.83e-101	J0
si:dkey-69o16.5	5.11e-105	0.386688	0.303	0.092	1.19e-100	J0
rpl18a	2.06e-104	-0.459589	0.999	0.974	4.82e-100	J0
entpd2a.1	4.89e-104	0.35864	0.346	0.117	1.14e-99	J0
rpl19	1.94e-103	-0.444994	0.998	0.978	4.54e-99	J0
rpl18	1.72e-102	-0.425241	0.999	0.97	4.02e-98	J0
rnaset2	8.45e-102	0.611236	0.514	0.26	1.98e-97	J0
BX901920.1	9.14e-102	0.365908	0.926	0.688	2.14e-97	J0
g0s2	1.44e-101	1.10956	0.379	0.156	3.36e-97	J0
hmgn2	3.07e-101	-0.925862	0.872	0.888	7.18e-97	J0
sall3a	2.18e-100	0.336724	0.422	0.161	5.09e-96	J0
cx32.2	2.37e-100	0.322788	0.309	0.094	5.53e-96	J0
zgc:162707	7.46e-100	0.396866	0.321	0.106	1.74e-95	J0
slc16a9a	1.11e-99	0.425538	0.307	0.098	2.6e-95	J0
xirp2a	2.52e-99	0.351801	0.259	0.069	5.89e-95	J0
fabp11a	4.62e-99	0.421302	0.3	0.093	1.08e-94	J0
eef1a1l1	5.68e-99	-0.390156	1	0.985	1.33e-94	J0
myh11a	2.83e-98	-0.754496	0.048	0.268	6.61e-94	J0
fosab	1.48e-97	0.565714	0.609	0.355	3.45e-93	J0
sdc4	3.82e-94	0.408808	0.38	0.15	8.92e-90	J0
slc35f6	1.41e-93	0.342583	0.444	0.193	3.3e-89	J0
si:ch211-283g2.2	1.51e-93	0.33276	0.348	0.125	3.52e-89	J0
grapa	1.69e-93	0.36425	0.394	0.16	3.95e-89	J0
mid1ip1l	8.08e-93	0.433994	0.638	0.366	1.89e-88	J0
CABZ01068358.1	1.17e-91	0.287379	0.391	0.154	2.75e-87	J0
rpl22l1	5.06e-90	-0.695375	0.646	0.698	1.18e-85	J0
id1	8.43e-90	0.350223	0.304	0.102	1.97e-85	J0
pigrl3.5	4.31e-89	0.31586	0.444	0.189	1.01e-84	J0
ets2	4.72e-88	0.345238	0.473	0.221	1.1e-83	J0
rpl10a	3.42e-86	-0.38637	0.998	0.965	7.99e-82	J0
pik3r1	6.78e-86	-0.707636	0.239	0.46	1.58e-81	J0
arrdc3a	1.3e-85	0.485547	0.387	0.168	3.03e-81	J0
ch25h	8.14e-85	0.371447	0.259	0.079	1.9e-80	J0
BX649485.4	1.21e-84	0.687629	0.548	0.312	2.84e-80	J0
ptmaa	2.05e-84	-0.432782	0.939	0.903	4.78e-80	J0
adgrg3	5.74e-84	0.330962	0.419	0.184	1.34e-79	J0
fuca1.1	2.44e-83	0.304503	0.28	0.093	5.7e-79	J0
sb:cb81	6.34e-83	0.359683	0.334	0.132	1.48e-78	J0
sgk1	4.64e-82	0.474301	0.258	0.083	1.08e-77	J0
crip1	5.39e-82	-0.682663	0.348	0.536	1.26e-77	J0
npc1	7.07e-82	0.34931	0.353	0.144	1.65e-77	J0
si:dkey-171c9.3	7.16e-82	-0.52632	0.063	0.266	1.67e-77	J0
ms4a17a.3.1	6.45e-81	0.317787	0.305	0.111	1.51e-76	J0
zgc:152830	3.99e-80	0.341596	0.391	0.176	9.32e-76	J0
tpt1	3.28e-79	-0.412145	0.993	0.921	7.66e-75	J0
zeb2a	4.35e-79	0.352878	0.328	0.13	1.02e-74	J0
ccnd1	1.22e-77	0.413678	0.526	0.295	2.85e-73	J0
hbegfb	1.32e-77	0.322914	0.277	0.095	3.08e-73	J0
si:dkey-216e24.9	2.01e-77	-0.627307	0.059	0.253	4.7e-73	J0
rps3a	6.48e-77	-0.358418	0.999	0.975	1.52e-72	J0
slc30a1a	5.24e-76	0.319828	0.307	0.119	1.22e-71	J0
mmp14b	1.87e-75	0.273346	0.277	0.096	4.37e-71	J0
zgc:103700	4.74e-75	0.36148	0.672	0.411	1.11e-70	J0
zgc:92161	1.72e-74	0.307271	0.251	0.086	4.03e-70	J0
si:dkeyp-97b10.3	3.38e-72	0.331926	0.305	0.124	7.9e-68	J0
acox1	5.63e-71	0.41447	0.41	0.205	1.32e-66	J0
atp2b2.1	4.21e-70	0.272859	0.466	0.23	9.85e-66	J0
cgref1	3.68e-69	0.272533	0.275	0.102	8.59e-65	J0
plecb	4.29e-68	0.352798	0.413	0.203	1e-63	J0
rgs5b	8.36e-68	0.298833	0.271	0.102	1.95e-63	J0
nfkbiab	4.52e-67	0.429459	0.81	0.613	1.06e-62	J0
fthl27	1.26e-66	0.275202	0.773	0.57	2.95e-62	J0
ccr2	1.76e-66	0.210465	0.296	0.115	4.12e-62	J0
rgs2	4.85e-66	0.250283	0.321	0.132	1.13e-61	J0
acp5a	3.09e-65	0.227779	0.285	0.11	7.22e-61	J0
si:ch211-288g17.3	6.16e-65	-0.726364	0.274	0.454	1.44e-60	J0
def6a	3.97e-64	-0.466653	0.088	0.271	9.27e-60	J0
egr1	2.82e-63	0.33323	0.307	0.132	6.6e-59	J0
pfn1	4.36e-63	-0.497396	1	0.997	1.02e-58	J0
BX004816.2	7.69e-63	0.38586	0.394	0.196	1.8e-58	J0
clic2	3.9e-62	0.273386	0.427	0.213	9.12e-58	J0
ncf1	3.87e-61	0.290483	0.528	0.301	9.05e-57	J0
mpzl2b	1.04e-58	0.230358	0.302	0.129	2.44e-54	J0
kctd5a	1.99e-58	-0.553069	0.298	0.472	4.64e-54	J0
abhd16a	6.05e-58	0.274646	0.398	0.206	1.41e-53	J0
ahnak	1.15e-57	0.217327	0.328	0.147	2.69e-53	J0
rab32a	2.05e-56	0.276147	0.29	0.129	4.78e-52	J0
mcl1b	2.84e-56	0.239891	0.5	0.276	6.64e-52	J0
cxcr4b	4.4e-56	-0.69672	0.561	0.656	1.03e-51	J0
tp53inp1	2.83e-55	0.315914	0.307	0.142	6.61e-51	J0
si:dkey-26c10.5	7.19e-55	0.248452	0.337	0.16	1.68e-50	J0
anxa4	1.64e-53	0.254935	0.47	0.268	3.83e-49	J0
gbp1	2.09e-53	0.295896	0.307	0.146	4.88e-49	J0
tent5ab	8.72e-52	0.246603	0.273	0.122	2.04e-47	J0
gtpbp4	1.99e-51	-0.53622	0.486	0.58	4.65e-47	J0
si:ch73-237c6.1	2.98e-50	0.235659	0.253	0.108	6.97e-46	J0
lxn	4.11e-50	0.260066	0.385	0.21	9.61e-46	J0
kdm2ba	4.21e-49	-0.520894	0.098	0.252	9.85e-45	J0
agap2	2.11e-48	-0.411784	0.125	0.285	4.92e-44	J0
sgpl1	1.33e-47	0.230988	0.258	0.114	3.11e-43	J0
cox6b1	7.73e-47	-0.373408	0.185	0.357	1.81e-42	J0
grn1	2.27e-46	-1.76175	0.294	0.429	5.31e-42	J0
calr3b	2.38e-45	0.217714	0.524	0.339	5.57e-41	J0
hspa5	5.22e-45	0.294475	0.51	0.334	1.22e-40	J0
ccl19a.1	6.66e-45	-2.09777	0.606	0.691	1.56e-40	J0
pcna	5.97e-44	-0.827917	0.159	0.296	1.39e-39	J0
prdx6	6.69e-44	0.298529	0.427	0.271	1.56e-39	J0
wasa	1.24e-41	-0.564823	0.423	0.529	2.9e-37	J0
nutf2l	1.39e-41	-0.362661	0.132	0.28	3.26e-37	J0
dbi	8.76e-41	0.222385	0.701	0.514	2.05e-36	J0
si:dkey-262k9.4	3.63e-38	-0.421545	0.464	0.574	8.49e-34	J0
suclg1	1.57e-37	0.249247	0.495	0.34	3.67e-33	J0
hmgb2a	2.49e-36	-0.718971	0.742	0.726	5.83e-32	J0
zgc:152774	1.36e-34	-0.398784	0.171	0.306	3.18e-30	J0
snu13b	1.96e-34	0.235477	0.504	0.346	4.57e-30	J0
CR936442.1	4.19e-34	-0.784429	0.919	0.861	9.79e-30	J0
baz1b	7.08e-34	-0.418435	0.223	0.356	1.65e-29	J0
ptmab	1.18e-33	-0.292913	0.968	0.94	2.77e-29	J0
BX511111.1	2.8e-33	-0.379754	0.25	0.383	6.54e-29	J0
id2a	9.01e-33	-0.795542	0.218	0.332	2.1e-28	J0
h1fx	1.27e-31	-0.562694	0.484	0.59	2.96e-27	J0
h2afva	1.41e-30	-0.339715	0.171	0.296	3.3e-26	J0
nap1l1	1.27e-29	-0.330133	0.261	0.389	2.97e-25	J0
anp32a	1.37e-28	-0.3899	0.425	0.519	3.2e-24	J0
hist2h2l	6.68e-28	-0.362414	0.142	0.258	1.56e-23	J0
setb	8.94e-28	-0.31844	0.501	0.578	2.09e-23	J0
ponzr1	1.3e-27	-0.47151	0.176	0.29	3.03e-23	J0
pitpnaa	6.52e-27	0.212563	0.287	0.176	1.52e-22	J0
sept7a	4.88e-25	-0.275114	0.173	0.291	1.14e-20	J0
srgn	5.18e-25	-0.7364	0.529	0.555	1.21e-20	J0
rgs13	1.03e-24	-0.421119	0.249	0.362	2.42e-20	J0
mhc2b	1.21e-24	0.21585	0.255	0.148	2.83e-20	J0
dap1b	2.41e-23	-0.348154	0.217	0.328	5.63e-19	J0
cbx5	9.83e-23	-0.324861	0.228	0.332	2.3e-18	J0
anp32b	3.39e-22	-0.339298	0.261	0.361	7.92e-18	J0
tuba8l	4.85e-22	-0.586193	0.324	0.408	1.13e-17	J0
psip1b	1.21e-21	-0.32774	0.21	0.319	2.82e-17	J0
msna	2.08e-21	-0.292759	0.825	0.788	4.86e-17	J0
rbbp4	2.45e-21	-0.340145	0.165	0.26	5.72e-17	J0
rsl1d1	2.72e-20	-0.320371	0.366	0.456	6.36e-16	J0
gadd45ga	1.44e-19	-0.444452	0.169	0.264	3.37e-15	J0
sub1a	1.75e-19	-0.280688	0.393	0.475	4.09e-15	J0
fabp3	2.17e-19	-0.521415	0.324	0.404	5.07e-15	J0
kdm6bb	4.06e-19	-0.418207	0.34	0.416	9.5e-15	J0
nop58	2.51e-18	-0.312821	0.327	0.413	5.88e-14	J0
arl11	5.38e-18	-0.412488	0.208	0.289	1.26e-13	J0
nucks1b	5.76e-18	-0.266486	0.179	0.272	1.35e-13	J0
anp32e	1.78e-17	-0.237909	0.206	0.303	4.15e-13	J0
tnip1	4.75e-17	-0.352623	0.32	0.406	1.11e-12	J0
h2afvb	1.16e-16	-0.425726	0.599	0.61	2.7e-12	J0
selenoh	1.32e-16	-0.266573	0.216	0.304	3.09e-12	J0
chd4a	8.23e-16	-0.297926	0.3	0.384	1.92e-11	J0
si:dkeyp-121d4.3	1.06e-15	0.259329	0.318	0.233	2.47e-11	J0
midn	4.64e-13	-0.288014	0.202	0.276	1.08e-08	J0
stk17b	1.67e-12	-0.297451	0.213	0.288	3.89e-08	J0
nop56	4.55e-12	-0.261463	0.481	0.518	1.06e-07	J0
dok2	5.55e-12	-0.288402	0.195	0.263	1.3e-07	J0
cbx1a	5.54e-12	-0.213792	0.176	0.251	1.3e-07	J0
ccl35.1	5.66e-12	-0.482876	0.346	0.239	1.32e-07	J0
dkc1	3.53e-11	-0.206003	0.193	0.264	8.24e-07	J0
si:ch73-281n10.2	4.18e-11	-0.388698	0.298	0.351	9.78e-07	J0
abi3a	4.79e-11	-0.430408	0.291	0.345	1.12e-06	J0
ranbp1	5.13e-11	-0.229955	0.387	0.439	1.2e-06	J0
ehbp1l1b	6.58e-10	-0.421045	0.204	0.262	1.54e-05	J0
nucks1a	1.9e-08	-0.223598	0.286	0.343	0.000443437	J0
tnfsf14	0	0.819579	0.33	0.011	0	J1
si:ch211-167j9.5	0	0.953334	0.49	0.047	0	J1
si:dkey-109a10.2	0	1.01756	0.418	0.031	0	J1
sla2	0	1.02659	0.516	0.061	0	J1
si:dkey-183p4.10	0	1.10814	0.693	0.106	0	J1
il2rb	0	1.20313	0.559	0.032	0	J1
ccr7	0	1.34472	0.579	0.075	0	J1
id3	0	1.75206	0.804	0.159	0	J1
si:dkey-183i3.6	0	1.82562	0.612	0.026	0	J1
ccl38a.5	0	2.32371	0.553	0.026	0	J1
ccl36.1	0	2.3545	0.6	0.034	0	J1
ccl38.6	0	2.95285	0.746	0.054	0	J1
si:ch211-119e14.1	2.02e-304	1.10811	0.881	0.251	4.73e-300	J1
tox2	3.99e-298	1.08492	0.571	0.091	9.32e-294	J1
CR936442.1	2.54e-287	1.3598	0.994	0.863	5.95e-283	J1
samsn1b	1.17e-284	0.782089	0.44	0.048	2.74e-280	J1
rps7	5.4e-277	0.671448	1	0.984	1.26e-272	J1
rplp1	5.26e-273	0.731772	1	0.986	1.23e-268	J1
plk3	1.09e-272	1.19742	0.529	0.086	2.55e-268	J1
ccl34b.4	1.78e-269	1.24739	0.375	0.032	4.16e-265	J1
rplp2l	8.45e-263	0.741815	1	0.947	1.97e-258	J1
rps12	7.72e-260	0.704105	1	0.962	1.8e-255	J1
rpl7	6.78e-259	0.680633	1	0.972	1.59e-254	J1
rplp0	3.78e-257	0.669915	1	0.985	8.82e-253	J1
satb1b	3.18e-254	0.883913	0.356	0.031	7.43e-250	J1
ckbb	1.78e-252	-1.94072	0.271	0.815	4.15e-248	J1
psap	2.86e-250	-2.08705	0.463	0.879	6.69e-246	J1
rpl13a	3.03e-250	0.655506	0.998	0.968	7.09e-246	J1
rpl18a	4.95e-249	0.67981	0.998	0.979	1.16e-244	J1
rpl15	8.98e-243	0.624793	1	0.976	2.1e-238	J1
tpt1	1.46e-240	0.754434	0.995	0.936	3.42e-236	J1
rps3a	1.58e-239	0.596292	1	0.98	3.7e-235	J1
rpl10a	3.36e-237	0.63245	1	0.971	7.84e-233	J1
rps4x	1.29e-235	0.636666	0.996	0.979	3.01e-231	J1
rsl24d1	1.36e-234	0.911999	0.983	0.789	3.19e-230	J1
rpl18	2.76e-234	0.630836	0.999	0.976	6.45e-230	J1
eef1a1l1	6.51e-234	0.580785	1	0.988	1.52e-229	J1
dnmt3ab	6.01e-232	0.903685	0.549	0.112	1.4e-227	J1
rpl19	7.51e-232	0.630463	1	0.982	1.75e-227	J1
fcer1gl	9.92e-230	-1.88275	0.386	0.817	2.32e-225	J1
cd74a	3.27e-225	-2.0406	0.984	0.995	7.64e-221	J1
gpr55a	5.93e-221	0.717874	0.356	0.04	1.38e-216	J1
rps11	3.68e-219	0.620407	0.999	0.953	8.6e-215	J1
FP236356.1	2.44e-218	1.17712	0.576	0.131	5.69e-214	J1
si:ch1073-220m6.1	4.03e-213	0.759371	0.413	0.061	9.43e-209	J1
si:ch211-105j21.9	8.21e-213	0.807364	0.466	0.084	1.92e-208	J1
faslg	1.15e-207	0.704758	0.313	0.031	2.68e-203	J1
cd74b	1.04e-203	-1.68462	0.886	0.956	2.43e-199	J1
rpl5a	1.06e-203	0.639145	0.993	0.896	2.48e-199	J1
si:dkey-11f4.20	1.49e-202	0.677808	0.265	0.02	3.48e-198	J1
ctss2.2	1.82e-202	-1.70895	0.205	0.734	4.26e-198	J1
slc22a21	3.77e-201	-2.07757	0.242	0.74	8.81e-197	J1
bcl2l10	2.09e-197	0.975748	0.703	0.227	4.87e-193	J1
si:dkey-185m8.2	1.64e-195	0.885608	0.83	0.311	3.84e-191	J1
ifi30	7.98e-195	-1.7389	0.505	0.841	1.86e-190	J1
si:busm1-266f07.2	1.11e-194	-1.92678	0.71	0.901	2.6e-190	J1
tbc1d10c	1.45e-190	0.789275	0.48	0.101	3.39e-186	J1
si:dkey-260g12.1	1.85e-190	0.708482	0.386	0.06	4.33e-186	J1
lgals3bpb	2.46e-190	-2.51792	0.707	0.899	5.76e-186	J1
glula	3.9e-188	-1.90241	0.521	0.831	9.1e-184	J1
ccl34b.1	7.08e-185	-2.18713	0.968	0.992	1.66e-180	J1
tcima	1.16e-184	-1.71209	0.345	0.763	2.72e-180	J1
si:ch211-230g15.5	5.66e-179	0.846504	0.416	0.081	1.32e-174	J1
laptm5	3.79e-178	-1.01546	0.792	0.929	8.85e-174	J1
FQ976914.1	3.85e-177	0.774466	0.478	0.108	9e-173	J1
wasa	3.64e-174	0.914743	0.852	0.447	8.49e-170	J1
apoc1	3.25e-173	-2.62679	0.991	0.997	7.6e-169	J1
ctsba	2.89e-171	-1.91221	0.29	0.724	6.76e-167	J1
havcr1	7.07e-171	-2.13818	0.345	0.744	1.65e-166	J1
tspan36	1.98e-166	-1.55151	0.153	0.658	4.63e-162	J1
smox	2.53e-162	-1.4698	0.198	0.674	5.91e-158	J1
apoeb	1.46e-161	-2.73244	0.935	0.97	3.42e-157	J1
mrc1b	1.07e-160	-1.75523	0.172	0.659	2.49e-156	J1
havcr2	3.25e-160	-1.74928	0.215	0.669	7.59e-156	J1
npc2	5.8e-160	-1.45619	0.381	0.772	1.36e-155	J1
cxcr3.1.1	2.81e-158	0.701192	0.384	0.072	6.56e-154	J1
cabz01093075.1	2.86e-156	0.814583	0.487	0.127	6.68e-152	J1
efna2a	5.9e-156	0.546736	0.256	0.028	1.38e-151	J1
tox	7.09e-156	0.670196	0.373	0.068	1.66e-151	J1
dusp2	2.42e-153	0.98421	0.444	0.103	5.65e-149	J1
pik3r1	1.18e-152	0.807794	0.762	0.341	2.75e-148	J1
si:ch73-158p21.3	3.48e-150	-1.55531	0.148	0.629	8.13e-146	J1
rpl22l1	7.23e-150	0.686519	0.935	0.647	1.69e-145	J1
si:zfos-464b6.2	1.17e-148	0.504192	0.276	0.037	2.73e-144	J1
slc3a2a	9.67e-147	-1.48566	0.159	0.624	2.26e-142	J1
slco2b1	6.28e-144	-1.62272	0.123	0.601	1.47e-139	J1
anxa3b	2.98e-142	-1.40367	0.364	0.72	6.97e-138	J1
si:ch211-152f22.4	1.05e-139	0.520351	0.279	0.041	2.46e-135	J1
si:ch211-132g1.4	1.4e-139	0.624031	0.312	0.052	3.27e-135	J1
c1qc	4.62e-139	-1.52338	0.16	0.613	1.08e-134	J1
gtpbp4	9.86e-138	0.753526	0.856	0.509	2.3e-133	J1
c1qb	1.64e-135	-1.423	0.111	0.569	3.83e-131	J1
lgals9l1	3.73e-134	-1.7288	0.401	0.718	8.71e-130	J1
ms4a17a.10	2.83e-131	-1.62322	0.112	0.566	6.61e-127	J1
rnaset2l	6.38e-131	-1.21408	0.081	0.549	1.49e-126	J1
si:dkeyp-85e10.3	3.85e-129	0.635506	0.504	0.149	9e-125	J1
selenop	4.86e-128	-1.4796	0.149	0.584	1.14e-123	J1
unc119b	3.93e-127	0.541627	0.252	0.036	9.19e-123	J1
ncaldb	4.17e-127	0.643692	0.501	0.149	9.74e-123	J1
kctd5a	2.04e-126	0.806569	0.736	0.375	4.77e-122	J1
gpx1a	1.37e-125	-1.17158	0.256	0.661	3.2e-121	J1
zgc:123107	6.45e-125	-1.32905	0.116	0.556	1.51e-120	J1
si:ch211-196f2.6	9.77e-125	0.569754	0.263	0.04	2.28e-120	J1
itgae.1	1.5e-124	-1.44696	0.13	0.566	3.5e-120	J1
gng10	3.23e-124	-1.32835	0.181	0.598	7.54e-120	J1
cebpa	1.47e-123	-1.27416	0.141	0.576	3.43e-119	J1
FP016106.1	2.76e-123	0.586743	0.355	0.076	6.44e-119	J1
rasal3	1.13e-121	0.612387	0.443	0.124	2.64e-117	J1
marco	4.08e-121	-1.58127	0.097	0.529	9.54e-117	J1
prkcda	5.38e-121	0.528826	0.331	0.071	1.26e-116	J1
blk	4.98e-120	0.549518	0.284	0.051	1.16e-115	J1
mpp1	1.21e-119	-1.30928	0.186	0.597	2.82e-115	J1
si:ch73-208g10.1	1.44e-119	0.615068	0.446	0.127	3.36e-115	J1
si:dkey-171c9.3	1.9e-119	0.648068	0.502	0.163	4.44e-115	J1
si:ch211-222l21.1	2.09e-119	0.866486	0.759	0.368	4.88e-115	J1
dap1b	2.71e-119	0.711781	0.609	0.25	6.33e-115	J1
ctsz	4.24e-119	-1.49602	0.13	0.555	9.9e-115	J1
scin	7.53e-118	0.603741	0.356	0.083	1.76e-113	J1
cytip	2.06e-116	0.592484	0.353	0.084	4.8e-112	J1
scn4bb	8.78e-116	-1.44227	0.103	0.525	2.05e-111	J1
mxd	3.4e-115	0.596602	0.465	0.143	7.94e-111	J1
itga1	8.46e-114	0.493128	0.254	0.043	1.98e-109	J1
lgals2a	2.57e-112	-1.35428	0.154	0.554	6.02e-108	J1
si:zfos-741a10.3	3.71e-111	-1.25497	0.065	0.487	8.67e-107	J1
cish	3.86e-109	0.565053	0.271	0.052	9.03e-105	J1
ctsc	7.75e-108	-1.2119	0.134	0.541	1.81e-103	J1
serinc5	2.11e-106	-1.18791	0.155	0.551	4.92e-102	J1
zgc:152774	2.66e-106	0.633075	0.565	0.223	6.21e-102	J1
zgc:103700	8.32e-105	-1.31508	0.143	0.539	1.94e-100	J1
mfap4	1.48e-104	-1.63917	0.133	0.52	3.45e-100	J1
hmga1a	4.48e-104	0.58666	0.874	0.59	1.05e-99	J1
kdm6bb	7.42e-103	0.655568	0.698	0.35	1.73e-98	J1
rnaseka	1.64e-102	-1.0497	0.15	0.544	3.83e-98	J1
slc7a7	3.99e-102	-1.18179	0.073	0.472	9.32e-98	J1
ctsd	3.99e-102	-1.24621	0.109	0.504	9.33e-98	J1
scinlb	1.49e-101	0.576471	0.543	0.196	3.47e-97	J1
irf8	1.44e-99	-1.04102	0.098	0.493	3.37e-95	J1
lygl1	8.15e-99	-1.31504	0.163	0.538	1.9e-94	J1
cmtm3	8.99e-99	0.569604	0.356	0.098	2.1e-94	J1
si:ch211-204c21.1.1	1.32e-98	-1.09845	0.103	0.496	3.09e-94	J1
glud1a	1.58e-97	-1.19426	0.156	0.527	3.7e-93	J1
setbp1	1.83e-96	0.548834	0.325	0.082	4.29e-92	J1
fscn1a	2.87e-95	0.445504	0.254	0.051	6.7e-91	J1
si:ch211-165d12.4	4.64e-95	0.81179	0.594	0.28	1.09e-90	J1
abcc5	8.33e-95	-1.09712	0.215	0.578	1.95e-90	J1
lgals9l3	1.15e-94	-1.1254	0.147	0.512	2.68e-90	J1
alox5ap	2.1e-93	-1.08059	0.093	0.473	4.9e-89	J1
ccr9a	1.97e-91	0.676901	0.66	0.311	4.6e-87	J1
krt18b	6.99e-91	-1.29033	0.122	0.486	1.63e-86	J1
CU499336.2	2.68e-90	0.512212	0.345	0.1	6.25e-86	J1
abhd12	8.47e-90	-1.18731	0.167	0.516	1.98e-85	J1
ctsla	2.98e-89	-1.31477	0.066	0.425	6.97e-85	J1
swap70b	3.09e-89	-0.942434	0.068	0.438	7.21e-85	J1
calm1b	8.84e-88	0.494383	0.65	0.273	2.07e-83	J1
CABZ01078737.1	1.06e-87	-0.95361	0.084	0.449	2.47e-83	J1
tnfsf12	1.49e-87	-0.980574	0.061	0.421	3.48e-83	J1
zgc:153184	2.39e-87	-0.941062	0.037	0.394	5.59e-83	J1
ctsk	3.95e-85	-0.981678	0.046	0.399	9.24e-81	J1
stk17al	7.1e-84	0.440789	0.32	0.087	1.66e-79	J1
ccr2.1	1.63e-82	0.49334	0.257	0.06	3.82e-78	J1
MFAP4 (1 of many).2	2.02e-81	-1.37721	0.081	0.424	4.72e-77	J1
afap1l2	4.46e-81	0.428968	0.262	0.061	1.04e-76	J1
si:dkey-33i11.9	5.41e-81	-1.04374	0.088	0.435	1.27e-76	J1
myh11a	1.28e-79	0.472934	0.452	0.166	2.99e-75	J1
tuba8l4	2.26e-79	-0.710696	0.714	0.869	5.27e-75	J1
bcam	6.59e-79	-0.946933	0.033	0.366	1.54e-74	J1
enpp1	9.69e-79	-0.910152	0.043	0.377	2.26e-74	J1
acap1	1.15e-78	0.444015	0.335	0.102	2.68e-74	J1
dhrs9	1.44e-78	-0.939023	0.056	0.394	3.38e-74	J1
p2ry10	3.27e-78	0.458555	0.312	0.091	7.65e-74	J1
dpp7	6.75e-78	-0.909544	0.094	0.428	1.58e-73	J1
actb1	2.11e-77	-0.553039	0.987	0.991	4.94e-73	J1
si:ch73-86n18.1	1.16e-76	-0.949259	0.067	0.395	2.71e-72	J1
lta4h	3.31e-76	-0.895462	0.101	0.433	7.73e-72	J1
si:ch73-264p11.1	1.13e-75	0.484407	0.293	0.084	2.65e-71	J1
c1qa	1.9e-75	-1.00263	0.06	0.386	4.43e-71	J1
ptpn11b	1.9e-75	0.536936	0.302	0.088	4.45e-71	J1
ncf1	5.06e-75	-0.943173	0.082	0.41	1.18e-70	J1
cyth4a	1.46e-74	0.392139	0.324	0.095	3.4e-70	J1
srgn	2.36e-73	0.428276	0.801	0.512	5.51e-69	J1
rbp2a	2.92e-73	-1.24688	0.155	0.463	6.83e-69	J1
mertka	3.67e-73	-0.890094	0.04	0.359	8.57e-69	J1
AL928650.1	5.1e-72	-1.40221	0.055	0.371	1.19e-67	J1
si:ch211-284f22.3	1.33e-71	0.444188	0.265	0.072	3.1e-67	J1
fam49a	1.52e-71	0.494536	0.366	0.13	3.55e-67	J1
cndp2	3.03e-70	-0.869617	0.139	0.455	7.07e-66	J1
p2ry12	2.78e-69	-0.831582	0.035	0.338	6.49e-65	J1
fabp3	1.51e-68	0.693305	0.619	0.346	3.53e-64	J1
si:ch211-222k6.3	1.6e-68	-0.873257	0.057	0.362	3.74e-64	J1
rac1a	1.7e-68	-0.813372	0.059	0.365	3.97e-64	J1
atp2b2.1	4.12e-67	-0.795207	0.039	0.339	9.63e-63	J1
ehd4	9.69e-67	-0.749927	0.042	0.338	2.26e-62	J1
tpm1	1.04e-65	0.387822	0.502	0.221	2.43e-61	J1
mafbb	1.05e-65	-0.907186	0.064	0.361	2.46e-61	J1
gnpda1	1.58e-65	-0.720925	0.071	0.373	3.69e-61	J1
abca1a	6.25e-65	-0.966343	0.11	0.412	1.46e-60	J1
pecam1	1.13e-63	-0.824666	0.046	0.334	2.64e-59	J1
pepd	8.73e-63	-0.763845	0.136	0.43	2.04e-58	J1
asap1b	1.02e-62	0.418632	0.379	0.146	2.38e-58	J1
serpine3	1.15e-61	-0.822427	0.064	0.347	2.69e-57	J1
CR753876.1	1.18e-61	0.661471	0.879	0.745	2.75e-57	J1
crip1	1.67e-61	0.467154	0.738	0.442	3.9e-57	J1
CABZ01041494.1	1.73e-60	-0.723855	0.01	0.274	4.04e-56	J1
plecb	3.15e-60	-0.752168	0.028	0.3	7.35e-56	J1
slc29a1b	3.35e-60	-0.754648	0.026	0.297	7.84e-56	J1
gadd45ga	4.74e-60	0.369631	0.458	0.204	1.11e-55	J1
BX649485.1	4.77e-60	-0.890959	0.056	0.334	1.12e-55	J1
mcl1b	8.25e-60	-0.820305	0.093	0.379	1.93e-55	J1
BX649485.2	2.69e-58	-1.26196	0.139	0.413	6.29e-54	J1
si:dkey-5n18.1	4.59e-58	-1.10458	0.066	0.335	1.07e-53	J1
rin2	3.99e-57	-0.700923	0.048	0.316	9.33e-53	J1
vdac3	2.03e-56	-0.629942	0.042	0.303	4.74e-52	J1
mafba	5.02e-56	-0.706144	0.033	0.291	1.17e-51	J1
vat1	5.34e-55	-0.704505	0.301	0.562	1.25e-50	J1
zgc:158343	1.06e-54	-0.758775	0.098	0.368	2.47e-50	J1
scarb2a	2.24e-54	-0.754741	0.112	0.381	5.23e-50	J1
gpr183a	2.51e-54	0.619524	0.491	0.264	5.85e-50	J1
lgmn	7.63e-54	-0.822379	0.057	0.315	1.78e-49	J1
cfp	2.55e-53	-0.686212	0.029	0.279	5.95e-49	J1
sept7a	8.48e-53	0.4761	0.454	0.228	1.98e-48	J1
hmgn2	1.69e-52	0.385243	0.974	0.87	3.94e-48	J1
pigrl3.5	1.93e-52	-0.708359	0.045	0.298	4.51e-48	J1
CR759843.2	3.46e-52	-1.47733	0.068	0.317	8.1e-48	J1
acsl4b	4.76e-52	-0.730317	0.049	0.299	1.11e-47	J1
slc40a1	6.69e-52	-0.863076	0.06	0.312	1.56e-47	J1
prkacba	7.13e-52	0.428053	0.397	0.178	1.67e-47	J1
slc35f6	9.37e-52	-0.688728	0.049	0.3	2.19e-47	J1
pgd	1.23e-51	-0.649674	0.148	0.41	2.87e-47	J1
msna	1.47e-51	0.397967	0.924	0.782	3.45e-47	J1
abca1b	2.13e-51	-0.643276	0.02	0.257	4.98e-47	J1
mt2	4.2e-51	-1.50394	0.199	0.443	9.81e-47	J1
myca	3.75e-50	0.444948	0.314	0.123	8.77e-46	J1
clic2	1.49e-49	-0.685842	0.064	0.309	3.48e-45	J1
tubb4b	3.29e-49	-0.538146	0.725	0.823	7.7e-45	J1
pik3cd	1.32e-48	0.382006	0.358	0.151	3.08e-44	J1
cd59	3.43e-48	-0.963054	0.035	0.266	8.02e-44	J1
sall3a	2.85e-47	-0.663771	0.038	0.269	6.67e-43	J1
nop58	4.26e-47	0.521088	0.579	0.36	9.95e-43	J1
grap2a	1.83e-46	0.350434	0.341	0.143	4.27e-42	J1
igf2bp1	2.24e-46	0.435042	0.424	0.211	5.24e-42	J1
h1fx	6.8e-46	0.562763	0.748	0.531	1.59e-41	J1
fxyd1	1.05e-45	-0.605111	0.032	0.255	2.45e-41	J1
ets2	1.29e-45	-0.58328	0.086	0.327	3.01e-41	J1
CABZ01068358.1	1.38e-45	-0.625976	0.032	0.254	3.23e-41	J1
hist2h2l	2.37e-45	0.393624	0.41	0.197	5.53e-41	J1
zfhx3	6.24e-45	-0.668075	0.05	0.278	1.46e-40	J1
nop56	6.29e-45	0.436491	0.682	0.482	1.47e-40	J1
bhlhe40	2.73e-44	-0.605074	0.22	0.467	6.37e-40	J1
anxa4	5.05e-44	-0.548764	0.12	0.359	1.18e-39	J1
btk	7.59e-44	-0.530559	0.064	0.294	1.77e-39	J1
adgrg3	1.54e-43	-0.595763	0.06	0.283	3.6e-39	J1
ccl35.1	3.93e-43	-1.17962	0.075	0.299	9.19e-39	J1
cmc1	4.1e-43	0.341868	0.282	0.113	9.58e-39	J1
mid1ip1l	8.36e-43	-0.644178	0.249	0.477	1.95e-38	J1
nccrp1	6.26e-42	-0.583281	0.169	0.399	1.46e-37	J1
si:ch73-46j18.5	2.29e-41	-0.679168	0.079	0.301	5.34e-37	J1
BX649485.4	2.96e-41	-1.46396	0.192	0.411	6.92e-37	J1
si:dkey-27h10.2	3.75e-41	-0.67611	0.051	0.262	8.76e-37	J1
BX004816.2	5.43e-41	-0.981342	0.071	0.282	1.27e-36	J1
ifi46	8.64e-41	-0.629628	0.109	0.333	2.02e-36	J1
si:dkey-262k9.2	5.8e-40	0.379477	0.328	0.145	1.35e-35	J1
hsp90b1	7.04e-40	-0.681849	0.17	0.4	1.64e-35	J1
si:ch211-1o7.3	8.94e-40	-0.546148	0.046	0.252	2.09e-35	J1
gsto2	1.48e-39	-0.697702	0.11	0.327	3.46e-35	J1
rsl1d1	1.78e-39	0.412456	0.611	0.403	4.17e-35	J1
agap2	2.7e-37	0.365462	0.407	0.213	6.3e-33	J1
def6a	5.92e-37	0.307096	0.385	0.192	1.38e-32	J1
si:ch211-15b10.6	8.56e-37	-0.499325	0.055	0.255	2e-32	J1
lxn	9.97e-37	-0.503102	0.082	0.289	2.33e-32	J1
fthl27	1.42e-34	-0.550001	0.491	0.652	3.32e-30	J1
b2m	2.77e-34	0.339929	0.742	0.566	6.48e-30	J1
mcm2	5.55e-34	0.462321	0.312	0.15	1.3e-29	J1
si:ch73-308l14.2	6.36e-34	0.346126	0.314	0.15	1.49e-29	J1
dbi	1.84e-33	-0.486293	0.422	0.592	4.31e-29	J1
bzw2	1.13e-32	-0.915983	0.073	0.253	2.64e-28	J1
ddit3	6.04e-31	-0.893774	0.111	0.298	1.41e-26	J1
ppdpfb	7.79e-31	-0.687796	0.522	0.627	1.82e-26	J1
ponzr1	2.08e-30	0.391866	0.407	0.234	4.85e-26	J1
il21r.1	3e-30	0.29776	0.307	0.146	7.01e-26	J1
samsn1a	5.45e-30	-0.415759	0.075	0.253	1.27e-25	J1
slc37a2	7.84e-30	-0.530156	0.196	0.385	1.83e-25	J1
nhp2	7.86e-30	0.312829	0.369	0.204	1.84e-25	J1
ccnd1	1e-29	-0.570192	0.202	0.389	2.34e-25	J1
mcm6	1.38e-29	0.41877	0.322	0.167	3.22e-25	J1
grapa	6.83e-29	-0.427343	0.079	0.253	1.59e-24	J1
npm1a	6.83e-29	0.488734	0.617	0.458	1.6e-24	J1
hmgn3	9.17e-29	0.41069	0.37	0.211	2.14e-24	J1
anp32a	2.88e-28	0.286802	0.66	0.467	6.73e-24	J1
midn	3.62e-28	0.408068	0.397	0.234	8.46e-24	J1
tnip1	4.84e-28	0.393816	0.537	0.358	1.13e-23	J1
zgc:152830	8.02e-28	-0.420488	0.09	0.262	1.87e-23	J1
fbl	1.74e-27	0.400648	0.446	0.285	4.07e-23	J1
si:dkey-112a7.4	2.12e-27	0.316401	0.265	0.129	4.95e-23	J1
anp32b	9.61e-27	0.291715	0.485	0.309	2.25e-22	J1
junba	1.94e-26	-0.598132	0.123	0.293	4.53e-22	J1
mrtfab	6.58e-26	-0.450169	0.127	0.298	1.54e-21	J1
cebpb	7.02e-26	-0.60936	0.177	0.351	1.64e-21	J1
ccnd2a	8.34e-26	0.275191	0.345	0.189	1.95e-21	J1
chd4a	9.78e-26	0.279721	0.515	0.337	2.28e-21	J1
psmb8a	2.95e-25	0.290788	0.357	0.206	6.88e-21	J1
mef2aa	4.63e-25	0.35535	0.322	0.176	1.08e-20	J1
nap1l1	5.62e-25	0.301771	0.494	0.33	1.31e-20	J1
adssl	2.6e-24	0.306521	0.388	0.238	6.07e-20	J1
setb	2.69e-24	0.310467	0.678	0.537	6.3e-20	J1
hspa5	3.86e-24	-0.60485	0.244	0.408	9.02e-20	J1
dub	1.04e-23	0.250619	0.391	0.227	2.44e-19	J1
fosab	1.56e-23	-0.568225	0.292	0.452	3.63e-19	J1
rnaset2	3.49e-23	-0.625981	0.198	0.357	8.16e-19	J1
znf296	6.92e-23	0.261673	0.263	0.133	1.62e-18	J1
mcm5	1.55e-21	0.359903	0.253	0.132	3.61e-17	J1
gstp1	3.21e-21	-0.36322	0.187	0.348	7.51e-17	J1
ms4a17a.6	3.61e-21	-0.386912	0.164	0.322	8.44e-17	J1
ctss2.1	4.47e-21	-0.496571	0.381	0.523	1.04e-16	J1
agpat3	5.11e-21	-0.466057	0.123	0.269	1.19e-16	J1
abhd16a	1.26e-20	-0.357679	0.132	0.283	2.94e-16	J1
gnl3	3.24e-20	0.250282	0.296	0.167	7.57e-16	J1
dnase1l4.2	1.43e-19	0.255097	0.342	0.208	3.33e-15	J1
dkc1	1.48e-19	0.306173	0.361	0.226	3.46e-15	J1
uck2a	1.83e-19	0.223841	0.281	0.157	4.28e-15	J1
anp32e	4.62e-19	0.231806	0.399	0.256	1.08e-14	J1
mcm3	6.46e-19	0.267339	0.251	0.135	1.51e-14	J1
tob1b	1.31e-18	-0.382282	0.145	0.289	3.06e-14	J1
ccdc25	2.88e-18	0.256592	0.265	0.15	6.73e-14	J1
pa2g4b	4.2e-18	0.256693	0.413	0.281	9.8e-14	J1
cox6b1	4.81e-18	0.213488	0.439	0.286	1.12e-13	J1
calr3b	6.85e-18	-0.439599	0.271	0.413	1.6e-13	J1
nutf2l	9.18e-18	0.242632	0.347	0.219	2.14e-13	J1
dok2	1.61e-17	0.299719	0.356	0.227	3.77e-13	J1
ikzf1	3.8e-17	0.222646	0.269	0.155	8.89e-13	J1
mybbp1a	4.75e-17	0.230388	0.253	0.143	1.11e-12	J1
rgs13	1.25e-16	0.260109	0.45	0.31	2.91e-12	J1
aldh9a1a.1	1.16e-15	-0.304116	0.21	0.347	2.72e-11	J1
pfn2	2.41e-15	-0.326654	0.165	0.29	5.64e-11	J1
arrdc3b	3.2e-15	0.274234	0.385	0.261	7.47e-11	J1
baz1b	3.71e-15	0.224744	0.427	0.3	8.67e-11	J1
cited4a	4.12e-15	-0.410784	0.141	0.259	9.63e-11	J1
calm2b	4.15e-15	-0.392466	0.406	0.518	9.71e-11	J1
prmt1	4.34e-15	0.252206	0.319	0.208	1.01e-10	J1
BX511111.1	7.62e-15	0.22106	0.458	0.326	1.78e-10	J1
bcl2a	9.71e-15	0.227546	0.269	0.161	2.27e-10	J1
bms1	1.45e-14	0.224089	0.279	0.171	3.39e-10	J1
id2a	1.48e-14	-0.635933	0.196	0.311	3.47e-10	J1
BX322618.1	1.83e-14	-0.323823	0.753	0.797	4.28e-10	J1
suclg1	3.49e-14	-0.317049	0.282	0.402	8.16e-10	J1
grap2b	1.11e-13	-0.366438	0.379	0.485	2.6e-09	J1
nop2	1.73e-13	0.227211	0.373	0.259	4.05e-09	J1
grn1	1.55e-12	-1.43246	0.309	0.399	3.61e-08	J1
snrpb	1.7e-12	0.232902	0.603	0.507	3.97e-08	J1
si:ch211-217k17.7	3.67e-12	0.203297	0.356	0.248	8.58e-08	J1
gars	1.5e-11	0.20977	0.368	0.266	3.49e-07	J1
si:ch73-1a9.3	2.26e-11	-0.295115	0.63	0.7	5.28e-07	J1
lcp1	7.89e-11	-0.328013	0.852	0.838	1.84e-06	J1
ehbp1l1b	1.46e-10	-0.436305	0.161	0.256	3.42e-06	J1
nfkbiaa	1.13e-09	0.365321	0.368	0.28	2.63e-05	J1
atp2b1a	1.39e-09	-0.320775	0.172	0.264	3.26e-05	J1
h3f3b.1	2.36e-09	-0.36123	0.573	0.629	5.51e-05	J1
insig1	6.19e-09	-0.333349	0.174	0.261	0.000144569	J1
tubb2b	6.81e-09	-0.407985	0.502	0.575	0.000159193	J1
fgd4b	1.1e-08	-0.294539	0.18	0.264	0.00025709	J1
lgals3bpb	5.09e-258	1.2935	0.998	0.862	1.19e-253	J2
rpl19	2.23e-245	-1.1559	0.881	0.996	5.2e-241	J2
eef1a1l1	4.18e-237	-1.06322	0.915	0.998	9.77e-233	J2
rplp0	2.25e-236	-1.14471	0.898	0.997	5.26e-232	J2
rps3a	1.54e-233	-1.08186	0.86	0.996	3.6e-229	J2
rpl10a	4.18e-232	-1.12707	0.821	0.992	9.77e-228	J2
rps7	4.06e-227	-1.07689	0.884	0.998	9.49e-223	J2
slc22a21	3.78e-214	1.11301	0.988	0.645	8.84e-210	J2
rpl7	2.17e-211	-1.08812	0.82	0.992	5.06e-207	J2
rps11	9.41e-211	-1.10559	0.725	0.984	2.2e-206	J2
rpl13a	4.14e-207	-1.05958	0.786	0.992	9.68e-203	J2
rpl18a	1.15e-206	-1.03304	0.878	0.993	2.68e-202	J2
rpl15	1.64e-201	-1.01389	0.86	0.992	3.83e-197	J2
rplp1	3.37e-199	-1.08053	0.901	0.997	7.87e-195	J2
havcr1	7.16e-192	1.20091	0.971	0.665	1.67e-187	J2
mrc1b	2.6e-190	1.20237	0.933	0.563	6.07e-186	J2
tpt1	2.27e-188	-1.06902	0.646	0.975	5.3e-184	J2
slco2b1	7.53e-185	1.33262	0.881	0.505	1.76e-180	J2
psap	4.51e-183	1.04757	0.991	0.81	1.05e-178	J2
rps4x	1.92e-181	-0.935749	0.878	0.992	4.48e-177	J2
rpl18	1.05e-179	-0.924977	0.849	0.993	2.45e-175	J2
rps12	3.81e-178	-1.03711	0.803	0.985	8.91e-174	J2
havcr2	2.05e-176	1.20169	0.908	0.581	4.78e-172	J2
rplp2l	5.9e-174	-1.09531	0.708	0.98	1.38e-169	J2
pfn1	6.69e-164	-0.857231	0.991	0.999	1.56e-159	J2
ifi30	5.47e-160	1.22777	0.948	0.784	1.28e-155	J2
cd74a	1.59e-159	0.895605	1	0.993	3.72e-155	J2
rpl5a	1.23e-147	-0.970916	0.54	0.948	2.88e-143	J2
scn4bb	2.97e-143	1.16661	0.792	0.439	6.93e-139	J2
tspan36	1.55e-142	1.07424	0.856	0.567	3.61e-138	J2
si:ch73-158p21.3	2.59e-136	1.1683	0.829	0.542	6.05e-132	J2
si:busm1-266f07.2	4.03e-130	0.987593	0.988	0.866	9.42e-126	J2
cd74b	9.15e-128	0.825951	0.994	0.942	2.14e-123	J2
AL928650.1	1.35e-124	1.93345	0.623	0.3	3.15e-120	J2
itgae.1	7.07e-117	1.16797	0.771	0.484	1.65e-112	J2
ctss2.2	9.95e-116	0.900086	0.889	0.645	2.33e-111	J2
apoeb	6.54e-114	0.764133	0.998	0.962	1.53e-109	J2
rsl24d1	1.94e-105	-0.999428	0.382	0.859	4.53e-101	J2
marco	3.84e-98	1.0971	0.727	0.449	8.96e-94	J2
apoc1	4.97e-94	0.698778	1	0.996	1.16e-89	J2
ms4a17a.10	2.65e-91	1.0831	0.747	0.485	6.19e-87	J2
rpl22l1	3.69e-90	-0.905133	0.247	0.729	8.63e-86	J2
actb1	2.46e-85	-0.650705	0.957	0.994	5.74e-81	J2
ptmaa	7.39e-80	-0.649765	0.597	0.948	1.73e-75	J2
abcc5	3.87e-77	0.90301	0.707	0.514	9.04e-73	J2
ralgps1	6.65e-75	1.15652	0.438	0.195	1.55e-70	J2
zgc:123107	1.56e-74	1.03852	0.678	0.482	3.65e-70	J2
ctsba	1.97e-70	0.665132	0.86	0.65	4.6e-66	J2
laptm5	1.16e-68	0.540973	0.933	0.91	2.71e-64	J2
ctsz	6.57e-68	0.893566	0.695	0.481	1.53e-63	J2
si:zfos-741a10.3	7.85e-67	1.03106	0.615	0.415	1.83e-62	J2
crip1	5.43e-65	-0.765914	0.124	0.517	1.27e-60	J2
ctsc	5.57e-62	0.894493	0.649	0.474	1.3e-57	J2
si:ch73-1a9.3	1.06e-61	-0.65258	0.281	0.736	2.48e-57	J2
gtpbp4	8.6e-61	-0.643758	0.182	0.592	2.01e-56	J2
hmga1a	6.39e-60	-0.809798	0.266	0.664	1.49e-55	J2
calm1b	5e-58	-0.959409	0.035	0.351	1.17e-53	J2
c1qc	6.31e-58	0.788632	0.725	0.539	1.47e-53	J2
ptmab	2.8e-56	-0.527316	0.744	0.971	6.55e-52	J2
si:dkey-185m8.2	4.63e-56	-0.858089	0.075	0.407	1.08e-51	J2
si:ch211-119e14.1	4.29e-54	-1.03652	0.052	0.359	1e-49	J2
slc3a2a	1.55e-53	0.669907	0.722	0.55	3.62e-49	J2
rsl1d1	1.74e-51	-0.504993	0.115	0.463	4.07e-47	J2
pik3r1	1.05e-50	-0.659642	0.096	0.425	2.46e-46	J2
sub1a	1.41e-50	-0.449028	0.124	0.486	3.29e-46	J2
setb	3.37e-50	-0.452972	0.198	0.593	7.87e-46	J2
selenop	4.38e-50	0.665084	0.702	0.512	1.02e-45	J2
tubb4b	5.28e-50	-0.548042	0.469	0.848	1.23e-45	J2
snrpb	1.66e-49	-0.448244	0.176	0.556	3.87e-45	J2
ranbp1	7.37e-49	-0.464596	0.115	0.457	1.72e-44	J2
hmgb2a	9.09e-49	-0.786268	0.371	0.77	2.12e-44	J2
si:ch211-222l21.1	1.72e-48	-1.08472	0.14	0.446	4.03e-44	J2
wasa	5.55e-48	-0.56581	0.174	0.532	1.3e-43	J2
mertka	1.35e-47	0.888768	0.485	0.302	3.16e-43	J2
fabp3	1.13e-46	-0.696316	0.096	0.41	2.65e-42	J2
FO907110.1	2.59e-46	0.957622	0.272	0.104	6.05e-42	J2
ctsd	3.88e-46	0.797883	0.6	0.44	9.06e-42	J2
h3f3b.1	3.93e-46	-0.593285	0.269	0.661	9.18e-42	J2
h2afvb	4.88e-46	-0.65542	0.27	0.643	1.14e-41	J2
cotl1	5.01e-46	-0.549461	0.65	0.916	1.17e-41	J2
dap1b	6.73e-45	-0.54692	0.046	0.321	1.57e-40	J2
slc7a7	5.35e-44	0.779238	0.568	0.408	1.25e-39	J2
hnrnpabb	7.07e-43	-0.372764	0.22	0.598	1.65e-38	J2
abhd12	7.67e-43	0.702687	0.62	0.457	1.79e-38	J2
h2afx1	8.31e-43	-0.472514	0.22	0.577	1.94e-38	J2
hint1	3.55e-42	-0.379035	0.11	0.419	8.3e-38	J2
prdx5	7.71e-42	-0.457374	0.061	0.331	1.8e-37	J2
c1qb	1.39e-41	0.683322	0.65	0.498	3.24e-37	J2
seta	1.98e-41	-0.35582	0.218	0.588	4.62e-37	J2
mfap4	6.29e-41	0.840256	0.631	0.455	1.47e-36	J2
BX511111.1	1.29e-40	-0.388202	0.082	0.37	3e-36	J2
fbl	1.97e-40	-0.421631	0.061	0.331	4.6e-36	J2
MFAP4 (1 of many).2	3.78e-40	0.897657	0.545	0.364	8.83e-36	J2
cycsb	4.72e-40	-0.342658	0.137	0.46	1.1e-35	J2
ccr9a	2.27e-39	-0.847161	0.11	0.381	5.31e-35	J2
ahcy	2.62e-39	-0.379532	0.118	0.419	6.12e-35	J2
ddx39ab	4.38e-39	-0.349128	0.101	0.393	1.02e-34	J2
dhrs9	4.12e-38	0.873468	0.482	0.338	9.62e-34	J2
ctsla	5.77e-38	0.852177	0.525	0.366	1.35e-33	J2
hmgb2b	1.01e-37	-0.641496	0.209	0.525	2.36e-33	J2
anp32b	1.11e-37	-0.415029	0.085	0.358	2.58e-33	J2
snrpf	5.74e-37	-0.328565	0.142	0.45	1.34e-32	J2
CR759843.2	7.49e-37	1.15421	0.446	0.269	1.75e-32	J2
calm3a	1.36e-36	-0.476501	0.102	0.377	3.17e-32	J2
id3	4.52e-36	-0.959373	0.037	0.26	1.06e-31	J2
gpia	1.51e-35	-0.339451	0.058	0.304	3.53e-31	J2
scinlb	2.48e-35	-0.638518	0.038	0.261	5.8e-31	J2
anp32a	2.96e-35	-0.32643	0.192	0.523	6.93e-31	J2
wipf1a	4.09e-35	-0.562513	0.05	0.281	9.55e-31	J2
hnrnpa0b	6.05e-35	-0.343159	0.224	0.566	1.41e-30	J2
suclg1	1.33e-34	-0.288269	0.127	0.416	3.1e-30	J2
cox6b1	1.42e-34	-0.391395	0.078	0.329	3.32e-30	J2
rad21a	4.27e-34	-0.337671	0.092	0.349	9.97e-30	J2
grap2b	4.48e-34	-0.319805	0.185	0.503	1.05e-29	J2
npc2	8.01e-34	0.568846	0.754	0.72	1.87e-29	J2
nap1l1	1.32e-33	-0.308823	0.107	0.376	3.09e-29	J2
tuba8l	1.65e-33	-0.544911	0.133	0.409	3.87e-29	J2
h1fx	2.72e-33	-0.763903	0.299	0.586	6.35e-29	J2
bcl2l10	3.1e-33	-0.623446	0.073	0.308	7.25e-29	J2
serinc5	4.46e-33	0.729645	0.586	0.494	1.04e-28	J2
rgs13	4.93e-33	-0.445739	0.098	0.353	1.15e-28	J2
dbi	6.84e-33	-0.242444	0.252	0.606	1.6e-28	J2
dub	7.4e-33	-0.39849	0.047	0.269	1.73e-28	J2
ponzr1	8.78e-33	-0.532461	0.053	0.277	2.05e-28	J2
pa2g4a	1.22e-32	-0.333691	0.061	0.291	2.85e-28	J2
ccl19a.1	1.72e-32	-0.718255	0.698	0.661	4.02e-28	J2
nop56	2.3e-32	-0.281236	0.211	0.539	5.37e-28	J2
alox5ap	2.38e-32	0.90301	0.522	0.416	5.55e-28	J2
banf1	4.86e-32	-0.29916	0.098	0.351	1.14e-27	J2
histh1l	8.53e-32	-0.511108	0.18	0.455	1.99e-27	J2
sept7a	1.85e-31	-0.351464	0.055	0.277	4.33e-27	J2
gstp1	2.26e-31	-0.323243	0.101	0.353	5.27e-27	J2
zgc:103700	2.71e-31	0.719309	0.594	0.479	6.32e-27	J2
snrpd2	2.91e-31	-0.25162	0.139	0.42	6.8e-27	J2
p2ry12	3.74e-31	0.767066	0.42	0.288	8.73e-27	J2
tpm1	3.9e-31	-0.402972	0.056	0.277	9.11e-27	J2
h2afva	4.05e-31	-0.340427	0.058	0.28	9.47e-27	J2
anp32e	4.55e-31	-0.320022	0.067	0.296	1.06e-26	J2
nccrp1	9.4e-31	-0.302699	0.13	0.397	2.2e-26	J2
si:ch211-217k17.7	3.31e-30	-0.30987	0.063	0.283	7.73e-26	J2
pa2g4b	5.76e-30	-0.260013	0.084	0.32	1.35e-25	J2
enpp1	9.84e-30	0.741858	0.449	0.324	2.3e-25	J2
gars	1.67e-29	-0.251767	0.075	0.301	3.91e-25	J2
sub1b	2.23e-29	-0.299998	0.058	0.27	5.2e-25	J2
adssl	3.42e-29	-0.294546	0.063	0.277	8e-25	J2
si:ch211-222k6.3	4.88e-29	0.785147	0.434	0.313	1.14e-24	J2
prdx6	6.66e-29	-0.249732	0.104	0.342	1.56e-24	J2
nop58	1.15e-28	-0.297981	0.147	0.413	2.69e-24	J2
ctsk	1.83e-28	0.781487	0.46	0.344	4.27e-24	J2
BX649485.4	2.73e-28	1.1528	0.499	0.371	6.39e-24	J2
kctd5a	3.53e-28	-0.290681	0.169	0.446	8.26e-24	J2
hist1h4l	4.28e-28	-0.295748	0.186	0.47	1e-23	J2
anxa4	4.38e-28	-0.278499	0.113	0.353	1.02e-23	J2
ddit4	4.4e-28	-0.338662	0.131	0.379	1.03e-23	J2
hsp90b1	5.61e-28	0.948205	0.464	0.362	1.31e-23	J2
lsm7	9.3e-28	-0.234559	0.092	0.322	2.17e-23	J2
dynll1	2.39e-27	-0.290708	0.125	0.371	5.58e-23	J2
kdm6bb	3.45e-27	-0.334679	0.157	0.419	8.07e-23	J2
nucks1a	1.47e-26	-0.233986	0.111	0.349	3.44e-22	J2
mpp1	2.93e-26	0.486958	0.649	0.535	6.85e-22	J2
bcam	5.57e-26	0.783988	0.424	0.315	1.3e-21	J2
nutf2l	6.91e-26	-0.287803	0.058	0.254	1.61e-21	J2
npm1a	1.06e-25	-0.273863	0.217	0.506	2.48e-21	J2
nucks1b	1.09e-25	-0.240278	0.064	0.264	2.55e-21	J2
tubb2b	3.57e-25	-0.563694	0.305	0.595	8.34e-21	J2
snrpg	4.38e-25	-0.230707	0.078	0.284	1.02e-20	J2
zgc:56676	7.42e-25	-0.252085	0.061	0.253	1.73e-20	J2
ccng1	8.53e-25	-0.209755	0.104	0.326	1.99e-20	J2
hmgn2	1.26e-24	-1.01026	0.643	0.909	2.94e-20	J2
gpx1a	1.32e-24	-0.375116	0.342	0.641	3.09e-20	J2
chac1	1.54e-24	-0.26706	0.145	0.383	3.6e-20	J2
agap2	1.56e-24	-0.253416	0.063	0.255	3.64e-20	J2
abcf1	2.05e-24	-0.243913	0.105	0.323	4.79e-20	J2
gadd45ga	5.98e-24	-0.379621	0.066	0.253	1.4e-19	J2
cx32.2	1.18e-23	0.720654	0.267	0.148	2.75e-19	J2
si:ch73-281n10.2	1.43e-23	-0.31457	0.133	0.357	3.33e-19	J2
CABZ01041494.1	1.81e-23	0.768051	0.345	0.23	4.23e-19	J2
calm2b	2.45e-23	-0.311189	0.249	0.532	5.73e-19	J2
si:ch211-288g17.3	9.49e-23	-0.406159	0.188	0.422	2.22e-18	J2
selenoh	1.11e-22	-0.239699	0.096	0.297	2.59e-18	J2
calr3b	1.18e-22	0.843128	0.461	0.389	2.77e-18	J2
BX004816.2	2.34e-22	0.860677	0.368	0.244	5.48e-18	J2
fthl27	3.62e-22	-0.288853	0.342	0.664	8.47e-18	J2
dtnbp1a	4.39e-22	-0.207041	0.093	0.293	1.02e-17	J2
nars	8.07e-22	-0.200403	0.092	0.286	1.88e-17	J2
dkc1	8.61e-22	-0.223273	0.076	0.261	2.01e-17	J2
BX649485.1	4.04e-21	0.84243	0.395	0.29	9.43e-17	J2
CABZ01068358.1	6.02e-21	0.778236	0.324	0.216	1.41e-16	J2
cd59	2.76e-20	0.789183	0.348	0.226	6.44e-16	J2
pigrl3.5	2.91e-20	0.684747	0.36	0.257	6.79e-16	J2
tcima	3.48e-20	0.30318	0.811	0.701	8.12e-16	J2
rnaseka	4.08e-20	0.647738	0.527	0.493	9.52e-16	J2
hmgb3a	1.13e-19	-0.298384	0.195	0.438	2.64e-15	J2
si:dkey-26c10.5	2.01e-19	0.829242	0.31	0.203	4.7e-15	J2
stab1	3.19e-19	0.718911	0.31	0.206	7.46e-15	J2
zgc:152774	9.69e-19	-0.203133	0.102	0.283	2.26e-14	J2
si:ch73-86n18.1	1.48e-18	0.64031	0.427	0.347	3.46e-14	J2
arl11	2.28e-18	-0.285849	0.107	0.282	5.33e-14	J2
BX649485.2	8.57e-18	0.825208	0.458	0.37	2e-13	J2
fcer1gl	1.26e-17	0.253917	0.887	0.751	2.94e-13	J2
si:dkey-27h10.2	1.67e-16	0.805303	0.319	0.228	3.9e-12	J2
si:ch211-204c21.1.1	1.87e-16	0.571751	0.502	0.442	4.36e-12	J2
srgn	5.74e-16	-0.380828	0.321	0.572	1.34e-11	J2
ccr2	1.74e-15	0.6634	0.252	0.161	4.07e-11	J2
tnfsf12	2.29e-15	0.512931	0.437	0.37	5.34e-11	J2
gsto2	3.19e-15	-0.252972	0.144	0.318	7.45e-11	J2
pcna	1.87e-14	-0.407943	0.121	0.269	4.37e-10	J2
rnaset2l	9.05e-14	0.506094	0.51	0.489	2.12e-09	J2
hspa5	1.22e-13	0.747838	0.427	0.384	2.85e-09	J2
atp2b2.1	2.63e-13	0.627154	0.359	0.296	6.16e-09	J2
c1qa	5.47e-13	0.598878	0.406	0.34	1.28e-08	J2
slc35f6	6.38e-13	0.696416	0.33	0.263	1.49e-08	J2
ckbb	7.87e-13	-0.305478	0.679	0.756	1.84e-08	J2
scarb2a	8.21e-13	0.605458	0.392	0.344	1.92e-08	J2
serpine3	1.1e-12	0.607567	0.368	0.306	2.57e-08	J2
tuba8l4	1.33e-12	-0.32605	0.681	0.869	3.11e-08	J2
lcp1	3.74e-12	-0.239979	0.606	0.865	8.75e-08	J2
id2a	4.59e-12	-0.369461	0.162	0.312	1.07e-07	J2
fcer1g	6.8e-12	-0.240636	0.278	0.488	1.59e-07	J2
lgmn	2.44e-11	0.592786	0.344	0.277	5.7e-07	J2
cfp	7.05e-10	0.624016	0.296	0.243	1.65e-05	J2
cebpb	1.08e-09	-0.279937	0.2	0.344	2.53e-05	J2
BX901920.1	1.6e-09	0.283576	0.724	0.764	3.73e-05	J2
dpp7	1.1e-08	0.469322	0.409	0.385	0.000258089	J2
rnaset2	2.56e-08	0.589586	0.366	0.334	0.000598702	J2
slc29a1b	3.38e-08	0.535126	0.305	0.259	0.000790912	J2
si:dkey-102c8.3	0	1.05292	0.421	0.027	0	J3
zgc:101810	0	1.0768	0.438	0.009	0	J3
CU928222.3	0	1.13273	0.377	0.012	0	J3
si:ch211-215e19.6	0	1.17675	0.429	0.027	0	J3
pigrl4.2	0	1.18214	0.414	0.022	0	J3
tmem178	0	1.25624	0.405	0.022	0	J3
iqsec1b	0	1.28384	0.471	0.027	0	J3
tiam1a	0	1.37155	0.542	0.034	0	J3
syngr3b	0	1.39801	0.536	0.023	0	J3
crybg1a	0	1.44349	0.46	0.024	0	J3
zgc:171686	0	1.46369	0.529	0.026	0	J3
xcr1a.1	0	1.47764	0.579	0.046	0	J3
chl1a	0	1.7301	0.534	0.025	0	J3
id2a	0	1.75378	0.895	0.244	0	J3
spock3	0	1.76447	0.763	0.059	0	J3
hepacam2	0	1.7839	0.697	0.037	0	J3
CMKLR1 (1 of many).1	0	1.79086	0.603	0.044	0	J3
actn1	0	1.80706	0.701	0.05	0	J3
si:dkey-23a13.11	0	1.81673	0.608	0.019	0	J3
flt3	0	1.98825	0.802	0.05	0	J3
siglec15l	0	3.0742	0.909	0.093	0	J3
grn1	0	3.16603	0.948	0.339	0	J3
hcst	4.28e-302	1.41594	0.543	0.062	1e-297	J3
dennd2db	8.01e-291	0.935502	0.366	0.02	1.87e-286	J3
ccl19a.1	4.98e-287	3.74204	0.974	0.637	1.16e-282	J3
arhgef15	7.96e-287	1.47017	0.645	0.104	1.86e-282	J3
CMKLR1 (1 of many)	2.44e-285	0.946833	0.309	0.011	5.7e-281	J3
net1	2.94e-277	1.21106	0.449	0.042	6.87e-273	J3
il12rb2l	1.98e-272	1.48834	0.686	0.133	4.62e-268	J3
ehbp1l1b	4.06e-270	1.60215	0.778	0.197	9.48e-266	J3
arvcfb	2.74e-257	1.15171	0.381	0.029	6.4e-253	J3
frmd4bb	1.07e-245	0.73887	0.262	0.009	2.5e-241	J3
plxna3	1.2e-243	0.912866	0.338	0.022	2.81e-239	J3
prkcaa	4.25e-243	1.17222	0.47	0.056	9.94e-239	J3
aif1l	4.73e-243	1.19594	0.438	0.046	1.1e-238	J3
specc1	1.68e-235	1.32077	0.652	0.137	3.92e-231	J3
kazald3	1.02e-232	1.19162	0.458	0.057	2.38e-228	J3
pfn1	3.51e-231	1.00517	1	0.998	8.2e-227	J3
ptprja	2.45e-229	1.37109	0.564	0.1	5.71e-225	J3
znf385a	2.1e-228	0.841608	0.255	0.01	4.9e-224	J3
actb1	2.71e-227	1.00535	1	0.99	6.33e-223	J3
slc43a3b	5.06e-224	0.991803	0.377	0.035	1.18e-219	J3
CR385050.1	5.07e-222	0.986836	0.42	0.048	1.18e-217	J3
abi3a	4.55e-221	1.4153	0.806	0.286	1.06e-216	J3
fes	4.4e-214	1.11754	0.433	0.054	1.03e-209	J3
nme2b.2	5.99e-214	1.17581	0.53	0.09	1.4e-209	J3
epdl1	7.02e-213	1.20173	0.396	0.043	1.64e-208	J3
junba	2.88e-212	1.43267	0.756	0.229	6.73e-208	J3
nav3	1.19e-211	1.01966	0.429	0.053	2.78e-207	J3
zgc:173742	7.42e-208	0.909366	0.281	0.017	1.73e-203	J3
si:ch73-95l15.5	3.12e-207	0.996714	0.381	0.041	7.28e-203	J3
rap1gap2a	1.51e-202	0.765699	0.264	0.015	3.53e-198	J3
si:dkey-216e24.9	2.33e-199	1.27023	0.641	0.154	5.45e-195	J3
baxa	2.45e-195	0.768302	0.29	0.021	5.72e-191	J3
cxcl11.6	2.28e-194	1.20685	0.299	0.023	5.33e-190	J3
pik3ap1	6.27e-188	1.10584	0.481	0.083	1.47e-183	J3
desi2	2.07e-187	1.24562	0.567	0.127	4.83e-183	J3
wipf1a	2.16e-182	1.25109	0.701	0.219	5.04e-178	J3
il1fma	3.43e-182	1.18931	0.538	0.113	8.02e-178	J3
akt3a	1.43e-181	1.06176	0.425	0.064	3.34e-177	J3
il21r.1	4.46e-180	1.16495	0.569	0.13	1.04e-175	J3
batf3	1.55e-179	0.929805	0.396	0.055	3.61e-175	J3
tbc1d10b	3.3e-177	1.23995	0.59	0.147	7.71e-173	J3
lcp1	5.07e-176	1.14295	0.98	0.827	1.18e-171	J3
si:busm1-266f07.2	4.52e-172	1.04711	0.998	0.867	1.06e-167	J3
cxcl11.5	2.2e-171	1.28067	0.396	0.057	5.15e-167	J3
afap1l2	6.27e-170	0.897409	0.399	0.058	1.46e-165	J3
prkcba	6.72e-169	1.07683	0.42	0.069	1.57e-164	J3
lygl1	3.53e-162	1.1006	0.898	0.456	8.25e-158	J3
si:ch211-153b23.7	1.54e-159	1.10371	0.54	0.13	3.59e-155	J3
fgd4b	5.2e-155	1.11573	0.654	0.218	1.21e-150	J3
gpx1a	9.26e-154	1.15609	0.889	0.587	2.16e-149	J3
cadm4	3.3e-147	1.06096	0.567	0.153	7.71e-143	J3
cyth4a	4.67e-147	1.01283	0.453	0.094	1.09e-142	J3
parm1	1.07e-144	0.848132	0.36	0.056	2.49e-140	J3
si:dkey-238d18.5	3.22e-144	1.28565	0.425	0.086	7.51e-140	J3
si:dkey-33c9.6	3.07e-143	0.847371	0.314	0.042	7.16e-139	J3
zgc:101699	1.26e-142	0.855684	0.259	0.026	2.95e-138	J3
sema4ab	1.07e-139	1.05358	0.508	0.13	2.49e-135	J3
krt18b	2.32e-133	1.04071	0.854	0.405	5.43e-129	J3
fcer1gl	6.11e-131	-1.59539	0.37	0.799	1.43e-126	J3
BX897691.1	3.99e-130	1.13939	0.477	0.119	9.32e-126	J3
ccl35.1	5.97e-128	1.73559	0.652	0.238	1.39e-123	J3
CR936442.1	4.43e-126	-1.49	0.59	0.904	1.04e-121	J3
si:dkey-33i11.9	2.09e-124	1.24456	0.75	0.36	4.88e-120	J3
fcer1g	8.92e-117	0.844187	0.813	0.437	2.08e-112	J3
p2rx7	2.09e-112	0.620904	0.253	0.033	4.88e-108	J3
mylipb	5.05e-112	0.659988	0.272	0.039	1.18e-107	J3
si:ch211-269k10.5	1.73e-110	0.959101	0.569	0.196	4.03e-106	J3
si:ch211-198c19.1	1.08e-108	0.842489	0.386	0.089	2.53e-104	J3
spag1a	3.5e-107	0.835878	0.353	0.075	8.19e-103	J3
si:ch211-79k12.1	1.78e-103	0.97758	0.353	0.077	4.17e-99	J3
zgc:92107	9.69e-102	0.654827	0.259	0.04	2.27e-97	J3
BX323596.2	4.1e-101	1.09389	0.274	0.044	9.58e-97	J3
fgd4a	1.65e-99	0.707986	0.262	0.042	3.85e-95	J3
plekhf1	8.05e-98	0.997208	0.36	0.085	1.88e-93	J3
si:ch73-281k2.5	1.52e-95	0.746664	0.296	0.057	3.55e-91	J3
zmp:0000001139	4.91e-92	0.854673	0.355	0.088	1.15e-87	J3
havcr2	8.45e-92	-1.48934	0.213	0.649	1.97e-87	J3
ipcef1	3.38e-91	0.842146	0.405	0.112	7.9e-87	J3
lgals3bpb	3.75e-90	-1.99721	0.702	0.891	8.76e-86	J3
mrc1b	1.14e-88	-1.44726	0.185	0.636	2.66e-84	J3
ywhag2	1.59e-88	0.706571	0.39	0.102	3.72e-84	J3
gstt1a	3.43e-88	0.880505	0.416	0.124	8.01e-84	J3
cd74b	5.46e-88	0.550126	1	0.943	1.28e-83	J3
tpm1	3.64e-86	0.989084	0.551	0.229	8.5e-82	J3
slc22a21	6.54e-85	-1.47625	0.388	0.704	1.53e-80	J3
havcr1	9.69e-85	-1.6843	0.383	0.722	2.26e-80	J3
sash1a	1.9e-84	0.862591	0.429	0.134	4.44e-80	J3
kdm2ba	2.2e-84	0.913801	0.492	0.18	5.13e-80	J3
CR753876.1	4.41e-84	0.671629	0.954	0.745	1.03e-79	J3
stat1b	1.6e-82	0.839734	0.255	0.048	3.74e-78	J3
apoc1	4e-80	-2.04631	0.989	0.997	9.35e-76	J3
gng2	1.16e-77	0.809394	0.36	0.103	2.71e-73	J3
ccl34b.1	1.68e-76	-1.63666	0.978	0.99	3.93e-72	J3
cdk6	2.97e-76	0.709689	0.357	0.102	6.94e-72	J3
slco2b1	7.84e-76	-1.32398	0.155	0.576	1.83e-71	J3
slc3a2a	1.28e-75	-1.19905	0.189	0.6	2.99e-71	J3
c1qc	1.4e-74	-1.26536	0.187	0.59	3.28e-70	J3
cmtm7	9.3e-71	0.738903	0.346	0.102	2.17e-66	J3
ppp1r14bb	1.01e-70	0.662396	0.338	0.096	2.36e-66	J3
lgals9l1	1.15e-70	-1.36124	0.383	0.705	2.69e-66	J3
c1qb	3.69e-69	-1.13007	0.146	0.546	8.62e-65	J3
zgc:153733	3.77e-69	0.606475	0.27	0.064	8.8e-65	J3
apoeb	7.94e-69	-2.23964	0.93	0.969	1.86e-64	J3
rgs13	1.92e-68	0.736996	0.604	0.303	4.49e-64	J3
mrtfab	1.37e-67	0.824749	0.54	0.254	3.2e-63	J3
bcl2l10	2.04e-66	0.745912	0.567	0.26	4.77e-62	J3
cebpa	3.36e-66	-1.05294	0.161	0.555	7.86e-62	J3
scn4bb	6.63e-66	-1.25912	0.116	0.505	1.55e-61	J3
mpp1	5.47e-65	-1.09532	0.201	0.577	1.28e-60	J3
arhgap1	9.83e-65	0.770634	0.307	0.089	2.3e-60	J3
ms4a17a.10	1.81e-64	-1.29751	0.166	0.541	4.23e-60	J3
camk1db	2.63e-64	0.668257	0.325	0.095	6.15e-60	J3
srgn	1.77e-63	-1.0533	0.183	0.579	4.13e-59	J3
bahcc1b	3.97e-62	0.698426	0.401	0.144	9.27e-58	J3
marco	6.68e-62	-1.301	0.137	0.506	1.56e-57	J3
ptmaa	9.55e-62	0.506364	0.95	0.911	2.23e-57	J3
rps12	9.36e-61	-0.608974	0.935	0.97	2.19e-56	J3
CABZ01111959.1	4.77e-60	0.708844	0.429	0.168	1.11e-55	J3
itgae.1	9.92e-60	-1.12852	0.174	0.542	2.32e-55	J3
arl11	1.42e-58	0.784571	0.512	0.243	3.31e-54	J3
ppdpfb	1.25e-57	-0.980606	0.303	0.642	2.91e-53	J3
selenop	2.61e-57	-1.13617	0.216	0.559	6.09e-53	J3
arhgap33	1.55e-55	0.553913	0.296	0.088	3.61e-51	J3
mfap4	3.49e-53	-1.32099	0.163	0.5	8.16e-49	J3
BX548028.1	2.81e-52	1.21925	0.392	0.163	6.57e-48	J3
agpat3	7.08e-52	0.847028	0.475	0.231	1.65e-47	J3
ctsla	2.31e-51	-1.15995	0.076	0.408	5.4e-47	J3
alox5ap	3.84e-51	-0.909265	0.107	0.454	8.97e-47	J3
rps3a	9.05e-51	-0.447781	0.978	0.983	2.11e-46	J3
slc7a7	2.14e-50	-0.947081	0.115	0.451	5.01e-46	J3
rgs2	1.09e-48	0.79417	0.399	0.171	2.54e-44	J3
si:dkeyp-27c8.2	1.96e-48	0.556627	0.255	0.077	4.59e-44	J3
rab44	3.28e-48	-0.72629	0.275	0.631	7.66e-44	J3
si:zfos-741a10.3	1.33e-47	-0.950555	0.14	0.461	3.1e-43	J3
tnfsf12	8.93e-47	-0.823543	0.085	0.403	2.09e-42	J3
gng10	1.32e-46	-0.8647	0.27	0.572	3.09e-42	J3
fabp3	1.63e-46	-0.910785	0.085	0.406	3.82e-42	J3
ctsba	6.06e-46	-1.15988	0.464	0.689	1.42e-41	J3
dhrs9	2.14e-45	-0.79698	0.067	0.378	5e-41	J3
cebpb	2.74e-44	-1.04803	0.055	0.354	6.4e-40	J3
lgals9l3	3.28e-44	-0.837061	0.181	0.492	7.67e-40	J3
AL928650.1	3.86e-44	-1.2938	0.059	0.356	9.01e-40	J3
c1qa	4.4e-43	-0.804038	0.068	0.371	1.03e-38	J3
MFAP4 (1 of many).2	9.3e-43	-1.16355	0.109	0.406	2.17e-38	J3
calm1b	1.62e-42	0.544927	0.566	0.298	3.8e-38	J3
def6a	2.24e-42	0.778768	0.405	0.199	5.23e-38	J3
rpl7	3.76e-41	-0.441383	0.97	0.976	8.78e-37	J3
cndp2	3.82e-41	-0.772499	0.142	0.441	8.93e-37	J3
lta4h	3.91e-41	-0.750912	0.118	0.416	9.13e-37	J3
zgc:153184	4.23e-41	-0.72861	0.079	0.374	9.88e-37	J3
serpine3	2.78e-40	-0.752918	0.054	0.335	6.49e-36	J3
rpl13a	2.84e-40	-0.429985	0.963	0.973	6.63e-36	J3
rpl15	2.89e-40	-0.434124	0.976	0.98	6.75e-36	J3
wasa	3.51e-40	-0.724146	0.216	0.521	8.19e-36	J3
stk17b	4.19e-40	0.584108	0.47	0.247	9.78e-36	J3
si:ch73-86n18.1	4.23e-40	-0.765003	0.087	0.378	9.89e-36	J3
mafbb	5.21e-40	-0.848001	0.068	0.347	1.22e-35	J3
rpl10a	6.16e-40	-0.405918	0.972	0.975	1.44e-35	J3
rbp2a	6.78e-40	-1.01013	0.159	0.449	1.58e-35	J3
ehd4	8.13e-40	-0.681088	0.05	0.324	1.9e-35	J3
mertka	1.16e-39	-0.787287	0.065	0.343	2.72e-35	J3
p2ry12	4.81e-39	-0.72593	0.052	0.323	1.12e-34	J3
eef1a1l1	1.03e-38	-0.373414	0.993	0.989	2.4e-34	J3
ptmab	1.23e-38	0.36405	0.97	0.946	2.86e-34	J3
scinlb	9.81e-38	0.649661	0.44	0.221	2.29e-33	J3
ctsd	1.4e-37	-0.899096	0.203	0.478	3.28e-33	J3
abhd12	2.24e-37	-0.881766	0.226	0.495	5.24e-33	J3
ets2	7.56e-37	-0.627624	0.054	0.319	1.77e-32	J3
si:ch211-165d12.4	1.13e-36	-0.710544	0.072	0.341	2.65e-32	J3
si:ch211-222k6.3	1.62e-36	-0.732211	0.079	0.346	3.8e-32	J3
mcl1b	1.7e-36	0.594109	0.545	0.326	3.97e-32	J3
irf8	1.81e-36	0.518378	0.654	0.426	4.24e-32	J3
BX649485.2	5.13e-36	-1.14649	0.133	0.401	1.2e-31	J3
gpr183a	7.6e-36	-0.635339	0.055	0.313	1.78e-31	J3
si:dkey-5n18.1	1.22e-35	-0.991519	0.067	0.323	2.85e-31	J3
ctsz	1.37e-35	-1.02722	0.281	0.522	3.2e-31	J3
id3	1.44e-35	-1.09916	0.018	0.258	3.37e-31	J3
snu13b	1.74e-35	-0.593942	0.14	0.417	4.07e-31	J3
rac1a	1.92e-35	-0.63366	0.081	0.349	4.49e-31	J3
CU972454.4	1.93e-35	0.509845	0.309	0.127	4.5e-31	J3
si:ch211-1o7.3	3.95e-35	0.770349	0.397	0.212	9.22e-31	J3
dpp7	6.94e-35	-0.69028	0.142	0.409	1.62e-30	J3
tspan36	1.63e-34	-0.78644	0.403	0.613	3.82e-30	J3
rplp1	2.15e-34	-0.475713	0.991	0.988	5.03e-30	J3
rplp2l	3.19e-34	-0.490363	0.943	0.954	7.46e-30	J3
lgals2a	5.32e-34	-0.849604	0.279	0.525	1.24e-29	J3
si:ch211-204c21.1.1	6.83e-34	-0.711105	0.198	0.47	1.6e-29	J3
rps7	2.42e-33	-0.389909	0.987	0.986	5.66e-29	J3
zgc:103700	3.62e-33	0.435757	0.71	0.471	8.46e-29	J3
ctsc	5.05e-33	-0.771702	0.253	0.512	1.18e-28	J3
mafba	5.89e-33	-0.627018	0.041	0.278	1.38e-28	J3
rpl19	3.01e-32	-0.376357	0.982	0.984	7.03e-28	J3
CR759843.2	5.05e-32	-1.27985	0.068	0.305	1.18e-27	J3
rpl18	9.59e-32	-0.358382	0.98	0.979	2.24e-27	J3
gadd45ga	3e-31	-0.633865	0.028	0.253	7e-27	J3
swap70b	6.34e-31	-0.600754	0.155	0.413	1.48e-26	J3
vat1	8.57e-31	-0.610943	0.298	0.551	2e-26	J3
bhlhe40	8.62e-31	0.554121	0.614	0.421	2.02e-26	J3
card11	1.84e-30	0.56776	0.274	0.116	4.29e-26	J3
rps11	1.96e-30	-0.381331	0.943	0.96	4.58e-26	J3
crip1	2.12e-30	-0.62741	0.248	0.499	4.94e-26	J3
rpl18a	5.14e-30	-0.383985	0.982	0.982	1.2e-25	J3
npc2	8.74e-29	0.266981	0.871	0.711	2.04e-24	J3
acsl4b	1.68e-28	-0.609612	0.063	0.286	3.92e-24	J3
dap1b	2.75e-28	-0.525876	0.083	0.312	6.44e-24	J3
gnpda1	3.24e-28	-0.553985	0.122	0.355	7.58e-24	J3
cited4a	4.17e-28	-0.588528	0.048	0.262	9.73e-24	J3
CABZ01041494.1	4.52e-28	-0.576072	0.046	0.259	1.06e-23	J3
bach1b	4.61e-28	0.529066	0.257	0.108	1.08e-23	J3
atp2b1a	3.93e-27	0.555235	0.409	0.239	9.19e-23	J3
rps4x	7.97e-27	-0.352205	0.974	0.982	1.86e-22	J3
cox6b1	8.97e-27	0.51406	0.46	0.291	2.1e-22	J3
pgd	2.62e-26	-0.486309	0.157	0.397	6.12e-22	J3
npm1a	4.16e-26	-0.515988	0.246	0.498	9.71e-22	J3
pepd	4.19e-26	-0.533506	0.179	0.413	9.79e-22	J3
rnaset2	9.29e-26	-0.677163	0.129	0.356	2.17e-21	J3
dub	1.46e-25	0.47821	0.405	0.233	3.41e-21	J3
sall3a	2.17e-25	0.481285	0.401	0.226	5.06e-21	J3
enpp1	7.41e-25	-0.546825	0.131	0.354	1.73e-20	J3
csrp1a	1.12e-24	0.434312	0.251	0.112	2.62e-20	J3
insig1	1.2e-24	0.544297	0.407	0.237	2.81e-20	J3
glud1a	1.91e-24	0.32272	0.686	0.464	4.45e-20	J3
cd59	2.04e-24	-0.793037	0.059	0.254	4.77e-20	J3
arrdc3b	4.89e-24	-0.469808	0.083	0.293	1.14e-19	J3
rin2	2.23e-23	-0.513354	0.098	0.299	5.21e-19	J3
si:ch211-15b10.6	1.07e-22	0.49292	0.377	0.218	2.51e-18	J3
rplp0	1.08e-22	-0.343347	0.989	0.987	2.52e-18	J3
slc6a15	1.33e-22	0.42997	0.264	0.125	3.1e-18	J3
ifi46	1.54e-22	-0.509485	0.122	0.322	3.61e-18	J3
slc29a1b	2.28e-22	-0.533126	0.087	0.279	5.32e-18	J3
BX649485.4	7.07e-22	-1.19481	0.196	0.4	1.65e-17	J3
slc40a1	1.46e-21	-0.623472	0.104	0.296	3.4e-17	J3
yrk	5.12e-21	0.519331	0.372	0.224	1.2e-16	J3
agap2	7.51e-21	-0.387474	0.068	0.251	1.76e-16	J3
bcam	1.27e-20	-0.500999	0.14	0.342	2.96e-16	J3
ms4a17a.6	1.39e-20	-0.429283	0.122	0.319	3.25e-16	J3
aldh9a1a.1	1.96e-20	-0.392715	0.142	0.347	4.59e-16	J3
gstp1	4.05e-20	-0.367279	0.146	0.344	9.45e-16	J3
BX649485.1	8.13e-20	-0.598532	0.129	0.315	1.9e-15	J3
laptm5	9.13e-20	-0.43566	0.885	0.914	2.13e-15	J3
mt2	1.46e-19	-1.01838	0.244	0.428	3.4e-15	J3
rpl22l1	2.23e-19	-0.463403	0.51	0.697	5.21e-15	J3
anxa3b	3.68e-19	0.379105	0.824	0.664	8.59e-15	J3
rnaset2l	5.3e-19	0.32607	0.643	0.478	1.24e-14	J3
gtpbp4	6.2e-19	-0.406366	0.351	0.569	1.45e-14	J3
cxcr4b	8.23e-19	-0.345982	0.416	0.646	1.92e-14	J3
cotl1	1.47e-18	0.203492	0.919	0.887	3.43e-14	J3
ncf1	5.56e-18	0.357557	0.512	0.357	1.3e-13	J3
glula	7.87e-18	-0.768276	0.81	0.791	1.84e-13	J3
calm2b	1.07e-17	-0.389687	0.307	0.522	2.5e-13	J3
rsl1d1	2.75e-17	-0.362009	0.244	0.445	6.42e-13	J3
bzw1b	3.12e-17	-0.320097	0.176	0.371	7.29e-13	J3
calm3a	9.87e-17	-0.46976	0.179	0.365	2.31e-12	J3
rpl5a	1.25e-16	-0.314701	0.872	0.911	2.93e-12	J3
cfp	1.59e-16	-0.421114	0.1	0.261	3.71e-12	J3
tpt1	2.65e-16	-0.306548	0.917	0.945	6.19e-12	J3
sept7a	4.28e-16	-0.32848	0.107	0.268	1e-11	J3
lgmn	4.58e-16	-0.547869	0.137	0.296	1.07e-11	J3
si:ch73-46j18.5	5.02e-16	-0.481893	0.124	0.288	1.17e-11	J3
si:ch211-119e14.1	5.67e-16	0.200782	0.508	0.313	1.32e-11	J3
CU019662.1	2.89e-15	0.405079	0.294	0.175	6.75e-11	J3
tubb2b	3.26e-15	0.428063	0.638	0.56	7.62e-11	J3
dtnbp1a	3.49e-15	-0.371633	0.129	0.286	8.15e-11	J3
scarb2a	3.56e-15	-0.400317	0.187	0.363	8.32e-11	J3
rsl24d1	2.39e-14	-0.443799	0.726	0.82	5.58e-10	J3
fthl27	3.62e-14	-0.322221	0.442	0.649	8.46e-10	J3
zgc:152830	3.74e-14	-0.297684	0.105	0.253	8.73e-10	J3
dok2	4.05e-14	0.466811	0.344	0.234	9.45e-10	J3
CABZ01078737.1	4.38e-14	0.313325	0.53	0.393	1.02e-09	J3
BX248082.1	5.32e-14	-0.297453	0.64	0.798	1.24e-09	J3
anxa4	9.48e-14	-0.315827	0.179	0.343	2.22e-09	J3
suclg1	1.03e-13	-0.280177	0.226	0.402	2.41e-09	J3
si:ch211-222l21.1	1.3e-13	0.204211	0.56	0.403	3.03e-09	J3
nop10	1.42e-13	-0.281834	0.146	0.305	3.31e-09	J3
pim1	1.77e-13	0.314954	0.27	0.157	4.15e-09	J3
abcc5	3.87e-13	-0.448436	0.392	0.546	9.05e-09	J3
si:dkey-262k9.2	3.92e-13	0.351871	0.27	0.158	9.16e-09	J3
ponzr1	4.87e-13	-0.484465	0.131	0.266	1.14e-08	J3
zfhx3	8.05e-13	-0.358234	0.116	0.262	1.88e-08	J3
sptlc2b	9.04e-13	0.419695	0.261	0.158	2.11e-08	J3
nop56	1.83e-12	-0.264268	0.335	0.522	4.28e-08	J3
ccr9a	2.19e-12	-0.639102	0.227	0.365	5.11e-08	J3
tob1b	2.49e-12	-0.2884	0.135	0.283	5.82e-08	J3
nap1l1	1.2e-11	-0.279339	0.211	0.362	2.8e-07	J3
pik3cd	2.93e-11	0.406403	0.264	0.169	6.85e-07	J3
tmsb1	2.94e-11	0.470049	0.279	0.178	6.87e-07	J3
nop58	4.75e-11	-0.288755	0.242	0.4	1.11e-06	J3
clic2	3.95e-10	0.304512	0.372	0.27	9.24e-06	J3
si:ch73-158p21.3	5.52e-10	-0.49471	0.497	0.577	1.29e-05	J3
fbl	6.74e-10	-0.215596	0.179	0.316	1.57e-05	J3
c1qbp	8.16e-10	-0.205148	0.161	0.295	1.91e-05	J3
hmgb3a	9.32e-10	-0.393153	0.281	0.426	2.18e-05	J3
BX511111.2	1.03e-09	0.401319	0.301	0.214	2.4e-05	J3
prdx6	1.14e-09	-0.208846	0.19	0.33	2.67e-05	J3
BX511111.1	1.5e-09	0.337793	0.416	0.336	3.51e-05	J3
calr3b	2.68e-09	-0.291507	0.27	0.407	6.26e-05	J3
si:cabz01074946.1	2.71e-09	-0.239302	0.172	0.298	6.34e-05	J3
dbi	3.75e-09	-0.234912	0.434	0.583	8.77e-05	J3
hspe1	4.53e-09	-0.213265	0.163	0.289	0.000105771	J3
lxn	8.1e-09	-0.242498	0.157	0.273	0.000189267	J3
pik3r1	8.28e-09	-0.310963	0.272	0.403	0.000193463	J3
dkc1	8.73e-09	-0.232446	0.135	0.252	0.000204073	J3
zgc:158343	1.13e-08	-0.298506	0.22	0.345	0.000264648	J3
rnaseka	1.41e-08	-0.324088	0.384	0.506	0.000330436	J3
BX322618.1	1.87e-08	-0.339712	0.728	0.797	0.000436571	J3
hmgn2	2.53e-08	0.395854	0.88	0.883	0.000591134	J3
smox	4.08e-08	-0.378943	0.58	0.618	0.000952356	J3
zap70	0	0.95471	0.489	0.028	0	J4
si:ch73-285p12.4	0	1.05109	0.547	0.047	0	J4
zgc:136605	0	1.10128	0.489	0.016	0	J4
cd4-1	0	1.10476	0.412	0.012	0	J4
bcl11ba	0	1.15577	0.666	0.067	0	J4
FP016106.1	0	1.393	0.726	0.064	0	J4
cxcr4a	1.48e-273	0.784047	0.345	0.016	3.45e-269	J4
il7r	3.09e-268	0.931824	0.435	0.034	7.22e-264	J4
FP236356.1	2.37e-265	1.46426	0.769	0.142	5.55e-261	J4
stk17al	2.57e-264	1.15032	0.599	0.08	6.01e-260	J4
spint1a	3.99e-260	0.847852	0.459	0.041	9.33e-256	J4
si:dkey-183p4.10	4.17e-260	1.22779	0.756	0.135	9.75e-256	J4
sh2d1ab	1.97e-254	0.62427	0.312	0.014	4.61e-250	J4
ccr7	1.21e-227	0.973672	0.64	0.1	2.82e-223	J4
rplp1	5.27e-207	0.870486	1	0.987	1.23e-202	J4
rps12	1.13e-203	0.916502	1	0.964	2.65e-199	J4
themis	4.15e-201	0.759304	0.407	0.043	9.69e-197	J4
rplp2l	4.55e-200	0.934547	1	0.95	1.06e-195	J4
si:ch211-119e14.1	7.93e-197	1.10756	0.918	0.284	1.85e-192	J4
si:ch211-132g1.4	3.06e-193	0.856466	0.45	0.057	7.15e-189	J4
socs1a	1.23e-188	0.879758	0.478	0.067	2.88e-184	J4
rpl15	7.35e-186	0.744267	1	0.978	1.72e-181	J4
ccr9a	1.15e-183	1.1621	0.899	0.313	2.68e-179	J4
rps7	1.58e-179	0.74135	1	0.985	3.68e-175	J4
si:ch211-196f2.6	7.01e-176	0.826189	0.384	0.044	1.64e-171	J4
lck	4.71e-166	0.646074	0.358	0.04	1.1e-161	J4
rps3a	3e-165	0.701682	1	0.981	7.01e-161	J4
cxcr3.1.1	2.35e-163	0.910997	0.485	0.082	5.48e-159	J4
itk	7.1e-161	0.694902	0.373	0.046	1.66e-156	J4
myh11a	2.83e-157	1.01641	0.662	0.167	6.61e-153	J4
rpl13a	4.61e-156	0.686577	1	0.97	1.08e-151	J4
rpl22l1	8.84e-150	1.04788	0.95	0.662	2.07e-145	J4
si:ch1073-220m6.1	1.85e-146	0.784661	0.453	0.078	4.31e-142	J4
rplp0	4.02e-146	0.664802	1	0.986	9.39e-142	J4
si:dkeyp-85e10.3	7.97e-146	0.905952	0.629	0.16	1.86e-141	J4
mxd	8.59e-141	0.91157	0.597	0.151	2.01e-136	J4
rpl7	7.39e-138	0.695686	1	0.974	1.73e-133	J4
cd74b	3.12e-133	-1.71955	0.802	0.958	7.29e-129	J4
cd74a	1.09e-132	-1.94101	0.976	0.995	2.55e-128	J4
BX784026.1	1.3e-128	0.66282	0.332	0.046	3.03e-124	J4
skap1	2.24e-127	0.639407	0.356	0.054	5.23e-123	J4
psap	5.74e-125	-1.82552	0.45	0.856	1.34e-120	J4
si:ch211-152f22.4	2.01e-124	0.612183	0.338	0.05	4.69e-120	J4
rpl19	1.38e-123	0.625435	1	0.983	3.22e-119	J4
rpl5a	1.91e-123	0.655779	0.991	0.902	4.45e-119	J4
rps11	2.13e-122	0.65749	0.989	0.956	4.98e-118	J4
CR936442.1	4.25e-122	0.999498	1	0.87	9.92e-118	J4
tbc1d10c	4.21e-121	0.729192	0.515	0.12	9.83e-117	J4
eef1a1l1	8.89e-121	0.517673	1	0.989	2.08e-116	J4
ckbb	1.87e-120	-1.69121	0.338	0.779	4.38e-116	J4
rps4x	4.74e-120	0.621768	1	0.98	1.11e-115	J4
rpl18a	1.47e-114	0.631637	0.994	0.981	3.42e-110	J4
rpl18	2.92e-112	0.613291	0.998	0.977	6.83e-108	J4
setbp1	7.77e-112	0.735493	0.427	0.089	1.81e-107	J4
traf3ip2l	1.77e-111	0.504558	0.265	0.033	4.14e-107	J4
runx3	4.7e-111	0.702726	0.332	0.054	1.1e-106	J4
si:busm1-266f07.2	2.71e-110	-1.84507	0.644	0.895	6.34e-106	J4
rsl24d1	3.6e-109	0.876765	0.953	0.802	8.42e-105	J4
rpl10a	7.52e-109	0.574686	0.998	0.973	1.76e-104	J4
nuggc.1	7.81e-108	0.632967	0.356	0.064	1.83e-103	J4
fcer1gl	4.59e-106	-1.60193	0.455	0.788	1.07e-101	J4
sash3	1.07e-103	0.698807	0.412	0.091	2.49e-99	J4
ifi30	3.03e-103	-1.62401	0.472	0.824	7.08e-99	J4
sorl1	4.47e-102	0.52853	0.259	0.034	1.04e-97	J4
tpt1	7.27e-100	0.57668	0.996	0.939	1.7e-95	J4
id3	4.97e-96	0.74677	0.636	0.209	1.16e-91	J4
ctss2.2	1.26e-95	-1.46878	0.25	0.701	2.94e-91	J4
tcima	1.76e-94	-1.52686	0.334	0.74	4.1e-90	J4
BX322618.1	2.1e-93	-1.29627	0.476	0.815	4.9e-89	J4
scin	3.51e-92	0.571146	0.409	0.094	8.21e-88	J4
si:dkey-185m8.2	7.62e-89	0.68083	0.817	0.341	1.78e-84	J4
svila	4.05e-88	0.538638	0.3	0.054	9.47e-84	J4
glula	7.69e-88	-1.64275	0.562	0.81	1.8e-83	J4
BX248082.1	3.8e-86	-1.23106	0.487	0.807	8.87e-82	J4
slc22a21	2.12e-85	-1.6433	0.334	0.704	4.95e-81	J4
gig2i	3.04e-84	0.590612	0.263	0.044	7.09e-80	J4
tuba8l4	3.13e-84	-1.06526	0.662	0.864	7.31e-80	J4
ptpn11b	3.01e-82	0.613158	0.386	0.094	7.02e-78	J4
si:dkey-1h24.6	1.35e-81	0.554657	0.287	0.053	3.15e-77	J4
lgals3bpb	2.99e-81	-2.0712	0.741	0.886	7e-77	J4
CR753876.1	6.75e-81	-1.23336	0.414	0.788	1.58e-76	J4
fam49a	3.11e-80	0.614614	0.461	0.136	7.27e-76	J4
ctsba	2.89e-79	-1.58612	0.315	0.698	6.76e-75	J4
ccl34b.1	3.34e-79	-1.8552	0.991	0.989	7.81e-75	J4
BX901920.1	2.67e-78	-1.05683	0.427	0.785	6.23e-74	J4
tubb4b	1.12e-77	-0.941202	0.575	0.828	2.61e-73	J4
mrc1b	2.42e-77	-1.49688	0.2	0.629	5.66e-73	J4
cish	2.6e-77	0.472592	0.304	0.062	6.08e-73	J4
anxa3b	2.66e-77	-1.31167	0.336	0.702	6.21e-73	J4
pfn1	2.92e-77	0.413921	1	0.998	6.82e-73	J4
havcr1	1.79e-75	-1.77659	0.403	0.717	4.18e-71	J4
tspan36	1.95e-75	-1.33115	0.211	0.625	4.56e-71	J4
gtpbp4	3.08e-75	0.74672	0.821	0.531	7.19e-71	J4
smox	1.06e-74	-1.2448	0.237	0.644	2.48e-70	J4
sla2	5.87e-74	0.54462	0.381	0.097	1.37e-69	J4
apoeb	9.26e-74	-2.21826	0.914	0.969	2.16e-69	J4
laptm5	7.68e-72	-0.8439	0.838	0.918	1.79e-67	J4
si:ch73-158p21.3	7.8e-72	-1.36113	0.179	0.6	1.82e-67	J4
havcr2	1.01e-70	-1.44327	0.267	0.639	2.37e-66	J4
npc2	3.25e-70	-1.26834	0.438	0.745	7.6e-66	J4
c1qc	6.91e-70	-1.37953	0.181	0.585	1.61e-65	J4
slco2b1	3.22e-68	-1.41497	0.157	0.571	7.53e-64	J4
rnaset2l	5.5e-68	-1.14717	0.093	0.521	1.29e-63	J4
si:dkey-171c9.3	9.13e-68	0.617162	0.509	0.182	2.13e-63	J4
apoc1	1.15e-67	-2.11157	0.998	0.996	2.69e-63	J4
lgals9l1	2.71e-65	-1.50595	0.418	0.698	6.34e-61	J4
dap1b	2.78e-65	0.655685	0.612	0.27	6.49e-61	J4
c1qb	6.9e-65	-1.28597	0.153	0.54	1.61e-60	J4
tox	1.69e-64	0.456516	0.343	0.088	3.94e-60	J4
rasal3	1.24e-63	0.635476	0.433	0.143	2.89e-59	J4
cytip	3.76e-63	0.504979	0.353	0.099	8.79e-59	J4
slc3a2a	5.15e-62	-1.23082	0.233	0.592	1.2e-57	J4
gpx1a	1.54e-61	-1.08666	0.295	0.635	3.6e-57	J4
ms4a17a.10	1.88e-60	-1.42133	0.157	0.537	4.39e-56	J4
mpp1	8.6e-60	-1.20051	0.205	0.572	2.01e-55	J4
cebpa	4.62e-59	-1.14079	0.177	0.549	1.08e-54	J4
fcer1g	8.33e-59	-1.1467	0.103	0.495	1.95e-54	J4
selenop	9e-59	-1.25153	0.183	0.557	2.1e-54	J4
itgae.1	5.58e-58	-1.27704	0.168	0.538	1.3e-53	J4
scinlb	6.38e-58	0.509987	0.554	0.215	1.49e-53	J4
lgals2a	9.1e-58	-1.26565	0.164	0.531	2.13e-53	J4
plk3	1.4e-57	0.504642	0.392	0.121	3.26e-53	J4
gng10	1.71e-57	-1.15584	0.222	0.572	3.99e-53	J4
lgals9l3	3.59e-57	-1.12681	0.116	0.493	8.39e-53	J4
zgc:123107	5.55e-57	-1.14777	0.153	0.528	1.3e-52	J4
slc7a7	2.25e-56	-1.14297	0.069	0.45	5.25e-52	J4
marco	3.24e-55	-1.32496	0.134	0.502	7.58e-51	J4
ctsz	4.33e-55	-1.33672	0.17	0.527	1.01e-50	J4
lygl1	4.32e-55	-1.27466	0.153	0.517	1.01e-50	J4
ctsc	7.29e-54	-1.06294	0.149	0.516	1.7e-49	J4
ctsd	9.5e-54	-1.12782	0.114	0.481	2.22e-49	J4
gadd45ga	5.8e-53	0.46047	0.522	0.213	1.36e-48	J4
si:ch211-204c21.1.1	1.16e-52	-1.0484	0.106	0.473	2.7e-48	J4
zgc:153317	1.43e-52	0.583882	0.459	0.177	3.33e-48	J4
alox5ap	3.15e-52	-1.04791	0.088	0.451	7.35e-48	J4
serinc5	9.06e-52	-1.0517	0.172	0.528	2.12e-47	J4
scn4bb	3.82e-51	-1.21572	0.149	0.498	8.92e-47	J4
krt18b	2.93e-50	-1.29127	0.127	0.465	6.84e-46	J4
glud1a	4.66e-50	-1.09854	0.17	0.505	1.09e-45	J4
mfap4	1.34e-49	-1.39678	0.159	0.496	3.13e-45	J4
zgc:103700	1.5e-49	-1.16752	0.172	0.515	3.51e-45	J4
abhd12	1.62e-48	-1.13819	0.168	0.496	3.78e-44	J4
il10ra	2.61e-48	0.61662	0.485	0.207	6.11e-44	J4
rsl1d1	2.83e-48	0.55054	0.7	0.408	6.6e-44	J4
hmgb3a	4.41e-48	-0.954156	0.084	0.439	1.03e-43	J4
irf8	6.39e-48	-0.947783	0.125	0.468	1.49e-43	J4
CABZ01078737.1	8.25e-48	-0.9294	0.088	0.427	1.93e-43	J4
lta4h	9.98e-48	-0.900722	0.073	0.416	2.33e-43	J4
abcc5	2.95e-47	-1.01284	0.237	0.555	6.9e-43	J4
si:dkey-216e24.9	3.52e-47	0.410718	0.457	0.174	8.22e-43	J4
ppdpfb	1.68e-46	-0.979298	0.351	0.634	3.92e-42	J4
si:ch73-208g10.1	1.05e-44	0.478301	0.397	0.149	2.46e-40	J4
si:zfos-741a10.3	2.89e-44	-1.02582	0.134	0.458	6.76e-40	J4
def6a	5.66e-44	0.485782	0.463	0.197	1.32e-39	J4
agap2	1.17e-43	0.482053	0.491	0.217	2.73e-39	J4
p2ry10	6.63e-43	0.423339	0.315	0.103	1.55e-38	J4
tnfsf12	6.7e-43	-0.897821	0.084	0.399	1.56e-38	J4
arrdc3b	2.82e-42	0.538502	0.539	0.257	6.58e-38	J4
ctsk	1.28e-40	-0.891954	0.071	0.377	2.99e-36	J4
ctsla	1.52e-40	-1.151	0.099	0.402	3.54e-36	J4
swap70b	1.58e-39	-0.780475	0.103	0.414	3.7e-35	J4
actb1	1.73e-39	-0.461185	0.985	0.991	4.04e-35	J4
rnaseka	2.33e-39	-0.82198	0.218	0.517	5.44e-35	J4
bcam	4.82e-39	-0.865384	0.05	0.346	1.13e-34	J4
rbp2a	6.98e-39	-1.16947	0.155	0.446	1.63e-34	J4
uck2a	1.5e-38	0.514719	0.381	0.157	3.5e-34	J4
vaspa	5.35e-38	0.364389	0.448	0.196	1.25e-33	J4
enpp1	8.74e-38	-0.784936	0.06	0.356	2.04e-33	J4
si:ch73-86n18.1	9e-38	-0.869173	0.088	0.374	2.1e-33	J4
atp2b2.1	1.02e-37	-0.798732	0.039	0.322	2.39e-33	J4
vat1	2.57e-37	-0.783217	0.272	0.55	6e-33	J4
dhrs9	1.19e-36	-0.854526	0.088	0.372	2.79e-32	J4
FQ976914.1	1.96e-36	0.454564	0.351	0.138	4.57e-32	J4
c1qa	3.59e-36	-0.910307	0.084	0.366	8.38e-32	J4
si:dkey-33i11.9	6e-36	-0.934347	0.134	0.411	1.4e-31	J4
pepd	6.82e-36	-0.751469	0.134	0.413	1.59e-31	J4
pgd	1.23e-35	-0.699661	0.112	0.397	2.88e-31	J4
zgc:153184	2.67e-35	-0.760531	0.091	0.369	6.25e-31	J4
phf11	4.34e-35	0.393367	0.256	0.085	1.01e-30	J4
hmga1a	6.86e-35	0.35628	0.862	0.607	1.6e-30	J4
si:ch211-222k6.3	6.9e-35	-0.793868	0.067	0.344	1.61e-30	J4
ncf1	7.91e-35	-0.842754	0.112	0.389	1.85e-30	J4
crip1	9.53e-35	0.435894	0.728	0.46	2.23e-30	J4
p2ry12	1.03e-34	-0.75464	0.05	0.32	2.41e-30	J4
ehd4	1.24e-34	-0.704506	0.052	0.32	2.89e-30	J4
ponzr1	1.48e-34	0.530514	0.478	0.239	3.47e-30	J4
AL928650.1	1.71e-34	-1.28283	0.078	0.351	4e-30	J4
MFAP4 (1 of many).2	3.64e-34	-1.22849	0.138	0.4	8.51e-30	J4
mertka	5.29e-34	-0.80684	0.069	0.339	1.24e-29	J4
scarb2a	6.22e-34	-0.761897	0.093	0.367	1.45e-29	J4
serpine3	9.96e-34	-0.74587	0.06	0.331	2.33e-29	J4
zgc:158343	1.57e-33	-0.766232	0.08	0.354	3.66e-29	J4
mid1ip1l	1.89e-33	-0.710938	0.194	0.468	4.41e-29	J4
rin2	1.03e-32	-0.677618	0.041	0.301	2.41e-28	J4
anxa4	1.27e-32	-0.61986	0.08	0.348	2.96e-28	J4
ncaldb	2.4e-32	0.294396	0.414	0.175	5.61e-28	J4
dub	3.84e-32	0.422062	0.47	0.23	8.98e-28	J4
BX649485.2	1.43e-31	-1.15557	0.136	0.397	3.34e-27	J4
btk	1.83e-31	-0.587335	0.032	0.283	4.27e-27	J4
fosab	3.78e-31	-0.816194	0.188	0.45	8.83e-27	J4
dtnbp1a	5.07e-31	0.478023	0.489	0.257	1.18e-26	J4
pecam1	5.29e-31	-0.745679	0.065	0.316	1.24e-26	J4
cndp2	8.08e-31	-0.773411	0.185	0.434	1.89e-26	J4
dpp7	1.26e-30	-0.739351	0.151	0.405	2.94e-26	J4
si:dkey-5n18.1	3.41e-30	-1.03234	0.073	0.319	7.96e-26	J4
clic2	5.49e-30	-0.692639	0.052	0.296	1.28e-25	J4
mafbb	1.48e-29	-0.786857	0.093	0.342	3.45e-25	J4
calm2b	2.09e-29	-0.676018	0.274	0.521	4.88e-25	J4
mafba	2.47e-29	-0.63186	0.037	0.276	5.76e-25	J4
mcl1b	4.85e-29	-0.754341	0.112	0.361	1.13e-24	J4
nccrp1	5.79e-29	-0.604542	0.138	0.388	1.35e-24	J4
plecb	5.85e-29	-0.658368	0.045	0.283	1.37e-24	J4
vdac3	6.83e-29	-0.588646	0.052	0.288	1.6e-24	J4
mt2	8.04e-29	-1.49463	0.203	0.429	1.88e-24	J4
slc40a1	9.52e-29	-0.82735	0.06	0.297	2.23e-24	J4
gnpda1	1.65e-28	-0.604623	0.103	0.353	3.86e-24	J4
gsto2	2.97e-28	-0.737349	0.08	0.317	6.93e-24	J4
acap1	6.89e-28	0.363005	0.293	0.119	1.61e-23	J4
zfhx3	8.94e-28	-0.690887	0.039	0.266	2.09e-23	J4
hsp90b1	9.72e-28	-0.722287	0.138	0.389	2.27e-23	J4
calm1b	1.92e-27	0.284668	0.584	0.3	4.49e-23	J4
arl11	2.06e-27	-0.676592	0.052	0.281	4.81e-23	J4
pigrl3.5	2.66e-27	-0.669758	0.054	0.283	6.22e-23	J4
cfp	6.5e-27	-0.634725	0.041	0.264	1.52e-22	J4
slc29a1b	1.34e-26	-0.644246	0.054	0.279	3.13e-22	J4
rac1a	1.44e-26	-0.648708	0.11	0.343	3.37e-22	J4
si:ch211-105j21.9	1.59e-26	0.282131	0.295	0.118	3.73e-22	J4
wipf1a	1.67e-26	0.296991	0.478	0.242	3.91e-22	J4
prkacba	4.78e-26	0.367637	0.394	0.191	1.12e-21	J4
CABZ01041494.1	6.6e-26	-0.617964	0.041	0.257	1.54e-21	J4
BX649485.1	9.48e-25	-0.724389	0.093	0.316	2.21e-20	J4
lgmn	2.93e-24	-0.710194	0.082	0.298	6.85e-20	J4
nop58	4.19e-24	0.390427	0.601	0.371	9.79e-20	J4
id2a	4.8e-24	-0.888297	0.097	0.312	1.12e-19	J4
ifi46	4.93e-24	-0.619002	0.101	0.321	1.15e-19	J4
si:dkey-27h10.2	6.62e-24	-0.642699	0.045	0.251	1.55e-19	J4
slc35f6	1.08e-23	-0.589753	0.071	0.284	2.53e-19	J4
si:dkey-262k9.2	3.31e-23	0.310729	0.336	0.155	7.73e-19	J4
ctss2.1	4.46e-23	-0.64925	0.325	0.519	1.04e-18	J4
lxn	4.81e-23	-0.484297	0.069	0.278	1.12e-18	J4
junba	1.54e-22	-0.721282	0.082	0.286	3.59e-18	J4
tox2	1.57e-22	0.275809	0.315	0.138	3.68e-18	J4
kdm6bb	2.21e-22	0.345864	0.599	0.377	5.16e-18	J4
calr3b	2.24e-22	-0.615774	0.194	0.411	5.22e-18	J4
CR759843.2	2.89e-22	-1.16931	0.095	0.3	6.75e-18	J4
nptna	3e-22	-0.693246	0.08	0.286	7.02e-18	J4
cd59	3.87e-22	-0.900892	0.058	0.251	9.05e-18	J4
acsl4b	1.56e-21	-0.59043	0.084	0.282	3.65e-17	J4
ccl35.1	4.55e-21	-1.05821	0.088	0.285	1.06e-16	J4
zgc:152830	6.13e-21	-0.461623	0.062	0.255	1.43e-16	J4
arl5c	6.16e-21	0.290214	0.336	0.161	1.44e-16	J4
bhlhe40	7.87e-21	-0.531897	0.241	0.452	1.84e-16	J4
cdk6	9.61e-21	0.288789	0.261	0.112	2.25e-16	J4
ccnd1	2.48e-20	-0.610316	0.185	0.379	5.81e-16	J4
grap2a	2.58e-20	0.270504	0.323	0.156	6.04e-16	J4
h3f3b.1	2.65e-20	-0.611918	0.476	0.634	6.2e-16	J4
tob1b	3.31e-20	-0.514704	0.091	0.285	7.74e-16	J4
nop56	4.91e-20	0.369289	0.685	0.493	1.15e-15	J4
si:ch73-46j18.5	5.49e-20	-0.614068	0.095	0.288	1.28e-15	J4
hspa5	1.31e-19	-0.642161	0.205	0.402	3.06e-15	J4
pik3r1	1.62e-19	0.294925	0.593	0.377	3.78e-15	J4
sall3a	2.43e-19	-0.517092	0.069	0.253	5.69e-15	J4
cyth4a	3.16e-19	0.22381	0.261	0.113	7.38e-15	J4
si:dkey-112a7.4	3.7e-19	0.25974	0.287	0.136	8.65e-15	J4
dnase1l4.2	3.71e-19	0.356735	0.381	0.212	8.67e-15	J4
acox1	6.14e-19	-0.496451	0.093	0.28	1.43e-14	J4
pfn2	9.26e-19	-0.455337	0.103	0.287	2.16e-14	J4
il12rb2l	1.08e-18	0.234944	0.334	0.166	2.53e-14	J4
BX649485.4	2.77e-18	-1.24927	0.22	0.396	6.47e-14	J4
dbi	6.1e-18	-0.4448	0.429	0.582	1.43e-13	J4
cebpb	7.83e-18	-0.811693	0.164	0.342	1.83e-13	J4
CU019662.1	9.49e-18	0.308876	0.332	0.174	2.22e-13	J4
BX004816.2	2.25e-17	-0.779984	0.095	0.268	5.25e-13	J4
tubb2b	5.53e-17	-0.769331	0.427	0.577	1.29e-12	J4
h1fx	1.33e-16	0.365502	0.735	0.545	3.1e-12	J4
pik3cd	6.19e-16	0.253002	0.319	0.166	1.45e-11	J4
abca1a	1.44e-15	-0.606204	0.22	0.386	3.37e-11	J4
ddit3	4.08e-15	-0.871385	0.129	0.286	9.53e-11	J4
igf2bp1	7.24e-15	0.298771	0.375	0.227	1.69e-10	J4
si:ch73-281n10.2	8.75e-14	-0.523216	0.194	0.345	2.05e-09	J4
slc37a2	1.33e-13	-0.485724	0.228	0.372	3.11e-09	J4
si:dkey-262k9.4	3.07e-13	0.255415	0.683	0.53	7.17e-09	J4
atp2b1a	3.56e-13	-0.478527	0.119	0.263	8.31e-09	J4
ikzf1	5.24e-13	0.265396	0.289	0.16	1.23e-08	J4
cycsb	6.23e-13	-0.329535	0.276	0.44	1.46e-08	J4
lcp1	1.43e-12	-0.379561	0.806	0.842	3.35e-08	J4
agpat3	1.97e-12	-0.442462	0.121	0.261	4.61e-08	J4
bcl2l10	3.23e-12	0.22993	0.438	0.274	7.55e-08	J4
suclg1	3.26e-12	-0.336977	0.252	0.398	7.61e-08	J4
nap1l1	2.32e-11	0.250882	0.487	0.339	5.42e-07	J4
si:ch211-217k17.7	3.91e-11	0.293803	0.386	0.252	9.13e-07	J4
adgrg3	5.49e-11	-0.405946	0.138	0.265	1.28e-06	J4
insig1	7.17e-11	-0.459226	0.131	0.259	1.68e-06	J4
kctd5a	1.18e-10	0.201945	0.56	0.408	2.75e-06	J4
ets2	2.01e-10	-0.385273	0.179	0.306	4.69e-06	J4
abhd16a	2.02e-10	-0.350869	0.147	0.273	4.73e-06	J4
ccng1	2.2e-10	-0.31468	0.181	0.313	5.15e-06	J4
chac1	3.17e-10	-0.338258	0.228	0.369	7.4e-06	J4
mrtfab	7.61e-10	-0.371562	0.166	0.285	1.78e-05	J4
aldh9a1a.1	8.5e-10	-0.323153	0.213	0.339	1.99e-05	J4
rgs13	1.52e-09	-0.435772	0.218	0.336	3.56e-05	J4
prdx6	2.27e-09	-0.331792	0.211	0.326	5.3e-05	J4
BX511111.1	2.74e-09	0.230514	0.463	0.333	6.4e-05	J4
hmgb2b	2.87e-09	-0.310495	0.377	0.503	6.7e-05	J4
fthl27	3.06e-09	-0.413483	0.571	0.637	7.15e-05	J4
btg2	4.68e-09	0.246288	0.371	0.254	0.000109266	J4
tdh	5.12e-09	0.206309	0.272	0.167	0.000119579	J4
pcna	9.96e-09	-0.566277	0.151	0.262	0.000232705	J4
h2afx1	2.05e-08	-0.385676	0.446	0.549	0.000479848	J4
sept7a	3.18e-08	0.204512	0.358	0.248	0.000742838	J4
si:ch211-194m7.3	0	1.07868	0.325	0.004	0	J5
si:ch211-165i18.2	0	1.44685	0.437	0.017	0	J5
f13a1b	0	1.48325	0.582	0.015	0	J5
zgc:174904	0	1.48713	0.435	0.007	0	J5
krt8	4.81e-293	1.56032	0.724	0.109	1.12e-288	J5
si:ch211-264f5.2	7.41e-266	0.918298	0.519	0.049	1.73e-261	J5
sftpbb	9.41e-231	1.10104	0.619	0.086	2.2e-226	J5
fgl2a	1.92e-217	1.31245	0.694	0.126	4.5e-213	J5
robo4	9e-217	0.842107	0.334	0.021	2.1e-212	J5
si:ch73-343l4.2	3.29e-215	0.472394	0.28	0.013	7.69e-211	J5
tmsb1	3.14e-196	1.16919	0.701	0.151	7.34e-192	J5
timp2b	3.18e-194	0.76503	0.362	0.031	7.42e-190	J5
krt18b	3.59e-193	1.41519	0.953	0.407	8.4e-189	J5
cebpb	2.18e-178	1.49886	0.85	0.294	5.08e-174	J5
lygl1	1.86e-169	1.45535	0.939	0.461	4.36e-165	J5
NPC2 (1 of many)	2.35e-145	0.635293	0.35	0.042	5.5e-141	J5
c1qa	1.51e-144	1.11638	0.843	0.312	3.52e-140	J5
si:ch211-136m16.8	9.62e-140	0.738618	0.589	0.121	2.25e-135	J5
s100a10b	3.53e-139	1.14259	0.311	0.034	8.25e-135	J5
AL831726.2	1.07e-138	0.504541	0.271	0.024	2.49e-134	J5
icn	1.98e-130	1.17532	0.315	0.039	4.62e-126	J5
gsto2	4.84e-119	1.15998	0.736	0.271	1.13e-114	J5
si:dkey-5n18.1	6.84e-118	1.30517	0.745	0.272	1.6e-113	J5
cxcr4b	3.75e-115	1.07508	0.951	0.605	8.77e-111	J5
sdr16c5b	4.32e-110	0.431917	0.264	0.031	1.01e-105	J5
timp4.3	1.99e-109	0.71309	0.32	0.048	4.65e-105	J5
ahnak	2.63e-109	0.93227	0.6	0.175	6.15e-105	J5
c1qc	3.12e-108	0.977826	0.939	0.531	7.29e-104	J5
myh9a	4.94e-100	0.530119	0.442	0.095	1.15e-95	J5
f11r.1	6.28e-98	0.534822	0.357	0.065	1.47e-93	J5
lgals2a	1.6e-97	0.875825	0.897	0.478	3.74e-93	J5
anxa4	3.22e-97	0.786116	0.734	0.302	7.53e-93	J5
dbn1	1.44e-94	0.442332	0.341	0.06	3.37e-90	J5
gstt1a	3.22e-94	0.819556	0.481	0.125	7.53e-90	J5
socs3b	3.54e-93	0.428514	0.269	0.039	8.26e-89	J5
c1qb	4.57e-90	0.864679	0.9	0.487	1.07e-85	J5
ets2	4.48e-83	0.806306	0.68	0.271	1.05e-78	J5
cebpa	2.89e-81	0.804714	0.9	0.497	6.76e-77	J5
clic2	4.57e-81	0.734537	0.673	0.252	1.07e-76	J5
crema	5.9e-81	0.460086	0.287	0.051	1.38e-76	J5
nrros	4.08e-79	0.723905	0.61	0.223	9.53e-75	J5
prdx5	1.05e-78	0.676141	0.666	0.28	2.45e-74	J5
CABZ01080702.1	9.56e-77	0.495913	0.442	0.115	2.23e-72	J5
antxr1c	1.17e-75	0.541796	0.292	0.056	2.74e-71	J5
si:ch211-74m13.3	6.78e-68	0.476756	0.276	0.055	1.58e-63	J5
si:dkey-262k9.4	6.3e-66	0.687264	0.867	0.518	1.47e-61	J5
mrc1b	4.89e-63	0.577327	0.944	0.576	1.14e-58	J5
grn1	6.63e-63	0.217472	0.752	0.363	1.55e-58	J5
rarga	1.67e-62	0.35995	0.262	0.053	3.91e-58	J5
kdm7aa	1.12e-60	0.456799	0.318	0.078	2.61e-56	J5
mcl1b	3.41e-60	0.844219	0.673	0.322	7.96e-56	J5
cybb	8.28e-60	0.386306	0.329	0.082	1.94e-55	J5
nfil3-6	2.17e-59	0.457458	0.297	0.071	5.07e-55	J5
si:ch211-283g2.2	1.33e-57	0.578968	0.486	0.173	3.1e-53	J5
sult6b1	3.5e-57	0.439724	0.369	0.105	8.19e-53	J5
ctss2.2	1.86e-56	0.582581	0.949	0.65	4.34e-52	J5
gstp1	3.64e-55	0.554659	0.645	0.307	8.52e-51	J5
si:ch211-204c21.1.1	2.05e-54	0.569809	0.827	0.422	4.8e-50	J5
zgc:100829	2.55e-52	0.503587	0.35	0.103	5.95e-48	J5
pde10a	1.1e-49	0.452829	0.322	0.092	2.57e-45	J5
apoeb	1.13e-49	-1.92425	0.965	0.966	2.64e-45	J5
lxn	4.67e-48	0.495124	0.568	0.243	1.09e-43	J5
zgc:152830	3.09e-47	0.548542	0.519	0.222	7.22e-43	J5
si:dkey-102g19.3	5.45e-47	0.48786	0.367	0.119	1.27e-42	J5
nccrp1	1.55e-46	0.491791	0.671	0.35	3.63e-42	J5
si:ch211-15b10.6	4.79e-45	0.465505	0.516	0.211	1.12e-40	J5
il4r.1	1.05e-44	0.383913	0.285	0.08	2.45e-40	J5
si:ch211-1o7.3	3.13e-44	0.395388	0.516	0.207	7.32e-40	J5
apoc1	9.98e-44	-1.24463	0.995	0.996	2.33e-39	J5
ms4a17a.10	1.68e-43	0.426444	0.867	0.486	3.93e-39	J5
id1	2.24e-42	0.42733	0.404	0.147	5.24e-38	J5
cd74b	4.09e-42	0.479613	0.998	0.944	9.56e-38	J5
gpx1a	1.4e-41	0.480587	0.85	0.595	3.27e-37	J5
junba	1.03e-40	0.43169	0.556	0.252	2.42e-36	J5
blnk	1.5e-40	0.313625	0.357	0.119	3.51e-36	J5
zbtb16a	3.04e-39	0.408746	0.414	0.157	7.1e-35	J5
rab11fip4b	1.04e-38	0.366294	0.262	0.076	2.44e-34	J5
cd74a	1.53e-38	0.524558	1	0.993	3.58e-34	J5
cd22	2.18e-38	0.30295	0.32	0.103	5.1e-34	J5
acsl4b	7.92e-38	0.604474	0.528	0.25	1.85e-33	J5
lipf	1.53e-37	0.330151	0.32	0.107	3.57e-33	J5
mpzl2b	3.51e-37	0.401743	0.418	0.165	8.2e-33	J5
cfp	5.06e-37	0.38715	0.526	0.229	1.18e-32	J5
bzw1b	7.36e-37	0.552332	0.614	0.337	1.72e-32	J5
sb:cb81	7.91e-37	0.383117	0.439	0.177	1.85e-32	J5
enpp1	3.85e-36	0.408506	0.636	0.315	8.99e-32	J5
ccl38.1	1.52e-35	0.326956	0.425	0.168	3.55e-31	J5
calm1b	2.93e-35	-0.996281	0.056	0.338	6.85e-31	J5
rab32a	1.12e-34	0.340126	0.409	0.162	2.61e-30	J5
zgc:153317	4.63e-34	0.376406	0.43	0.181	1.08e-29	J5
marco	7.06e-34	0.628876	0.738	0.458	1.65e-29	J5
aldh9a1a.1	1.09e-33	0.442172	0.584	0.313	2.54e-29	J5
slc2a6	2.23e-33	0.276641	0.28	0.09	5.2e-29	J5
crip1	9.12e-33	0.415853	0.757	0.46	2.13e-28	J5
grapa	9.33e-33	0.468981	0.465	0.215	2.18e-28	J5
fxyd6l	1.9e-32	0.29423	0.306	0.108	4.45e-28	J5
tubb4b	2.65e-32	0.306812	0.965	0.8	6.19e-28	J5
cited4a	4.7e-32	0.564901	0.474	0.229	1.1e-27	J5
ms4a17a.3.1	5.37e-32	0.307966	0.39	0.155	1.25e-27	J5
abca1b	7.11e-32	0.35263	0.472	0.211	1.66e-27	J5
ncf1	1.01e-30	0.538339	0.631	0.352	2.37e-26	J5
glipr1a	5.53e-30	0.235629	0.259	0.086	1.29e-25	J5
mid1ip1l	5.83e-30	0.441447	0.694	0.432	1.36e-25	J5
fthl27	7.03e-30	0.789129	0.85	0.617	1.64e-25	J5
atp2b2.1	1.76e-29	0.327669	0.57	0.284	4.12e-25	J5
suclg1	1.27e-28	0.415983	0.629	0.371	2.96e-24	J5
si:ch211-119e14.1	4.68e-28	-1.04819	0.105	0.344	1.09e-23	J5
si:busm1-266f07.2	8.73e-28	0.339606	0.979	0.871	2.04e-23	J5
tcea3	1.94e-27	0.284749	0.257	0.091	4.53e-23	J5
csf3r	4.29e-27	0.240203	0.292	0.108	1e-22	J5
ncf2	7.1e-27	0.318381	0.369	0.157	1.66e-22	J5
efhd2	4.74e-26	0.2493	0.36	0.151	1.11e-21	J5
acp5a	4.93e-26	0.462874	0.343	0.151	1.15e-21	J5
arhgap33	5.33e-26	0.237817	0.262	0.094	1.24e-21	J5
eif4ebp3l	1.12e-25	0.259843	0.28	0.106	2.62e-21	J5
si:ch211-222l21.1	1.45e-25	-1.20423	0.217	0.429	3.39e-21	J5
si:ch73-237c6.1	2.84e-25	0.284511	0.334	0.139	6.65e-21	J5
trpv1	1.03e-24	0.221595	0.252	0.091	2.42e-20	J5
sox4b	1.34e-23	0.251437	0.294	0.119	3.13e-19	J5
mafbb	2.82e-23	0.223524	0.589	0.306	6.59e-19	J5
midn	5.46e-23	0.311886	0.47	0.239	1.27e-18	J5
vdac3	1.62e-22	0.262948	0.498	0.256	3.79e-18	J5
fcer1gl	2.14e-22	0.265478	0.979	0.75	5e-18	J5
CABZ01068358.1	2.31e-22	0.303131	0.437	0.212	5.4e-18	J5
nop10	2.8e-22	0.305214	0.5	0.278	6.54e-18	J5
cotl1	3.76e-22	0.21454	0.96	0.885	8.79e-18	J5
rpl10a	5.18e-22	0.200182	0.998	0.973	1.21e-17	J5
id3	1.21e-21	-1.06829	0.056	0.251	2.84e-17	J5
pdk2b	1.24e-21	0.487098	0.269	0.116	2.91e-17	J5
ccng2	3.5e-21	0.376421	0.325	0.153	8.19e-17	J5
lgals9l1	5.88e-21	-0.933493	0.64	0.682	1.37e-16	J5
eef1a1l1	8.09e-21	0.209644	1	0.989	1.89e-16	J5
ddit4	9.69e-21	0.376688	0.565	0.341	2.26e-16	J5
kdm6ba	1.01e-20	0.259668	0.334	0.152	2.36e-16	J5
zgc:103700	2.02e-20	0.396578	0.72	0.475	4.71e-16	J5
tdh	2.12e-20	0.391444	0.339	0.163	4.96e-16	J5
ehd4	5.72e-20	0.244334	0.533	0.286	1.34e-15	J5
echdc2	2.78e-19	0.252326	0.264	0.113	6.51e-15	J5
lta4h	3.59e-19	0.217027	0.643	0.375	8.38e-15	J5
ms4a17a.8	3.73e-19	0.203284	0.271	0.116	8.73e-15	J5
scinlb	6.34e-19	-0.669736	0.07	0.251	1.48e-14	J5
asap1b	2.76e-18	0.215084	0.339	0.163	6.45e-14	J5
abhd12	2.09e-17	-0.76554	0.341	0.483	4.88e-13	J5
plecb	3.38e-17	0.235486	0.458	0.254	7.91e-13	J5
csf2rb	4.88e-17	0.257886	0.369	0.194	1.14e-12	J5
rps27l	3.41e-16	0.219149	0.404	0.22	7.97e-12	J5
havcr1	3.88e-16	-1.01464	0.743	0.691	9.06e-12	J5
glula	5.12e-16	-0.748651	0.825	0.791	1.2e-11	J5
sall3a	5.9e-16	-0.525949	0.084	0.251	1.38e-11	J5
lrrc59	1.88e-15	0.205568	0.276	0.132	4.4e-11	J5
hmgn2	2.29e-15	-0.939737	0.881	0.883	5.35e-11	J5
mmp14b	2.74e-15	0.243735	0.29	0.142	6.4e-11	J5
bcl2l10	3.28e-15	-0.569757	0.129	0.296	7.67e-11	J5
slc16a9a	3.61e-15	0.228052	0.308	0.151	8.44e-11	J5
ifi30	4.35e-15	0.219567	0.953	0.789	1.02e-10	J5
zgc:64065.1	5.89e-15	0.252348	0.32	0.164	1.38e-10	J5
tubb2b	1.46e-14	-0.78356	0.458	0.574	3.41e-10	J5
rsl1d1	2.54e-14	0.21935	0.631	0.415	5.94e-10	J5
tent5ab	2.86e-14	0.206036	0.308	0.158	6.69e-10	J5
wipf1a	3.62e-14	-0.593565	0.119	0.268	8.47e-10	J5
ctss2.1	4.36e-14	0.492481	0.673	0.494	1.02e-09	J5
tcima	6.87e-14	0.227301	0.925	0.697	1.6e-09	J5
mt2	7.63e-14	-0.690828	0.273	0.423	1.78e-09	J5
si:dkey-33i11.9	1.73e-13	-0.606758	0.255	0.402	4.03e-09	J5
wu:fc75a09	2.05e-13	0.266269	0.315	0.172	4.79e-09	J5
h2afx1	3.65e-13	-0.507897	0.432	0.55	8.52e-09	J5
pfn2	5.37e-13	0.204757	0.437	0.263	1.26e-08	J5
zgc:158343	1.42e-12	0.222499	0.514	0.323	3.31e-08	J5
actb1	1.63e-12	-0.335834	0.998	0.99	3.81e-08	J5
ahcy	2.17e-12	0.243151	0.549	0.379	5.07e-08	J5
si:ch211-217k17.7	2.67e-12	0.218961	0.414	0.251	6.23e-08	J5
anxa3b	6.41e-12	-0.421952	0.643	0.679	1.5e-07	J5
dok2	9.94e-12	-0.42639	0.117	0.251	2.32e-07	J5
pigrl3.5	1.19e-11	0.305079	0.407	0.257	2.79e-07	J5
si:zfos-741a10.3	1.26e-11	-0.663426	0.341	0.441	2.93e-07	J5
adgrg3	4.97e-11	0.217203	0.402	0.246	1.16e-06	J5
ccl19a.1	1.33e-10	-1.83587	0.6	0.669	3.12e-06	J5
ccl34b.1	2.59e-10	-0.51417	0.993	0.988	6.06e-06	J5
bcl2a	2.78e-10	0.22909	0.29	0.166	6.49e-06	J5
id2a	3.02e-10	-0.790374	0.194	0.304	7.07e-06	J5
npc2	3.32e-10	-0.614204	0.764	0.721	7.75e-06	J5
hmgb3a	3.34e-10	-0.537478	0.297	0.422	7.81e-06	J5
zgc:152774	4.58e-10	-0.417057	0.152	0.273	1.07e-05	J5
si:ch211-288g17.3	5.5e-10	-0.627992	0.306	0.405	1.28e-05	J5
rgs13	4.49e-09	0.200904	0.465	0.318	0.000104952	J5
tpm1	5.68e-09	-0.428245	0.152	0.262	0.00013266	J5
agpat3	1.67e-08	-0.43369	0.152	0.258	0.000390153	J5
kdm6bb	2.56e-08	-0.465883	0.311	0.399	0.000598052	J5
mfap4	4.01e-08	0.345191	0.626	0.462	0.00093632	J5
ccng1	4.26e-08	0.210771	0.432	0.295	0.000994888	J5
pcna	2.7e-255	1.50082	0.894	0.212	6.32e-251	J6
chaf1a	1.01e-225	1.1081	0.756	0.144	2.36e-221	J6
rrm1	1.97e-221	0.935083	0.621	0.092	4.6e-217	J6
tyms	9.68e-208	0.810905	0.502	0.061	2.26e-203	J6
CABZ01005379.1	7.59e-201	0.850767	0.532	0.072	1.77e-196	J6
pclaf	3.24e-186	1.07897	0.586	0.099	7.57e-182	J6
nasp	1.51e-185	1.04327	0.749	0.175	3.54e-181	J6
zgc:110540	2.75e-171	0.894279	0.433	0.054	6.43e-167	J6
dhfr	2.35e-167	0.747088	0.505	0.078	5.5e-163	J6
rpa2	1.64e-165	0.952408	0.687	0.158	3.82e-161	J6
rrm2	2.93e-164	0.978447	0.458	0.063	6.84e-160	J6
chaf1b	5.23e-164	0.580154	0.352	0.036	1.22e-159	J6
cdkn1a	1.47e-158	0.516891	0.268	0.019	3.44e-154	J6
uhrf1	3.83e-155	0.778756	0.557	0.105	8.94e-151	J6
lig1	2.15e-154	0.886935	0.653	0.144	5.01e-150	J6
rad51	2.77e-154	0.520495	0.347	0.037	6.47e-150	J6
mcm5	1.09e-153	0.909784	0.586	0.119	2.56e-149	J6
smc2	1.38e-151	0.881089	0.443	0.065	3.23e-147	J6
dut	1.83e-151	1.00386	0.569	0.111	4.27e-147	J6
dscc1	3.28e-149	0.547124	0.325	0.033	7.67e-145	J6
atad2	7.16e-148	0.642319	0.404	0.054	1.67e-143	J6
fen1	1.41e-146	0.837331	0.594	0.126	3.3e-142	J6
dck	7.28e-146	0.579645	0.335	0.036	1.7e-141	J6
mcm3	2.17e-145	0.812013	0.584	0.121	5.08e-141	J6
asf1ba	3.66e-143	0.53111	0.345	0.039	8.55e-139	J6
dnmt1	5.66e-142	0.74889	0.515	0.096	1.32e-137	J6
rfc4	1.01e-140	0.734615	0.505	0.094	2.36e-136	J6
tert	4.37e-140	0.605293	0.347	0.041	1.02e-135	J6
cdc6	4.62e-139	0.462603	0.271	0.024	1.08e-134	J6
tuba8l4	4.71e-138	0.983939	0.995	0.841	1.1e-133	J6
si:dkey-6i22.5	4.48e-136	0.58462	0.347	0.043	1.05e-131	J6
atad5a	1.08e-133	0.635043	0.436	0.07	2.53e-129	J6
wdhd1	6.76e-132	0.439241	0.259	0.023	1.58e-127	J6
si:ch211-156b7.4	4.26e-131	0.620777	0.414	0.065	9.95e-127	J6
chtf18	8.1e-131	0.496376	0.333	0.041	1.89e-126	J6
gins2	9.02e-131	0.502796	0.308	0.035	2.11e-126	J6
dnajc9	8.38e-129	0.767867	0.581	0.136	1.96e-124	J6
rpa3	1.02e-128	0.740414	0.554	0.123	2.38e-124	J6
orc4	1.84e-128	0.61024	0.456	0.081	4.3e-124	J6
tubb2b	7.94e-127	1.20515	0.933	0.542	1.86e-122	J6
si:ch211-161h7.4	6.53e-126	0.644273	0.419	0.069	1.53e-121	J6
mcm6	4.09e-124	0.821825	0.621	0.158	9.56e-120	J6
rfc3	3.98e-120	0.63242	0.48	0.097	9.31e-116	J6
cdk1	3.65e-119	0.669917	0.345	0.048	8.53e-115	J6
slbp	2.12e-118	0.655526	0.411	0.071	4.95e-114	J6
mcm2	3.82e-116	0.769924	0.579	0.143	8.93e-112	J6
mibp	9.39e-116	0.762321	0.323	0.044	2.19e-111	J6
prim2	9.98e-115	0.554305	0.389	0.065	2.33e-110	J6
rbbp4	9.78e-114	0.759092	0.672	0.203	2.29e-109	J6
hmgb2b	3e-113	0.941276	0.909	0.467	7.01e-109	J6
cdca7a	2.37e-112	0.59713	0.367	0.06	5.53e-108	J6
stmn1a	7.42e-111	0.845909	0.495	0.108	1.73e-106	J6
si:dkey-108k21.10	2.01e-110	1.2563	0.362	0.06	4.69e-106	J6
gins4	2.35e-109	0.498607	0.328	0.048	5.49e-105	J6
dek	2.53e-108	0.80326	0.515	0.123	5.92e-104	J6
si:ch211-113a14.18	5.84e-108	0.810612	0.296	0.039	1.36e-103	J6
gins3	2.85e-107	0.377709	0.254	0.028	6.66e-103	J6
nup37	1.21e-106	0.726846	0.571	0.155	2.84e-102	J6
selenoh	1.65e-105	0.764413	0.732	0.248	3.85e-101	J6
e2f8	1.65e-103	0.470274	0.278	0.036	3.86e-99	J6
si:ch211-113a14.24	3.73e-103	0.859407	0.303	0.043	8.72e-99	J6
msh2	2.54e-102	0.486133	0.308	0.045	5.92e-98	J6
mis12	2.86e-101	0.405175	0.271	0.035	6.68e-97	J6
msh6	3.57e-101	0.568777	0.35	0.06	8.35e-97	J6
pola1	3e-96	0.504099	0.34	0.059	7e-92	J6
ube2t	6.13e-96	0.369901	0.261	0.034	1.43e-91	J6
kif15	1.26e-95	0.460116	0.293	0.043	2.94e-91	J6
mcm4	1.61e-95	0.709004	0.527	0.143	3.76e-91	J6
si:ch73-281n10.2	2.04e-94	0.816376	0.754	0.308	4.76e-90	J6
unga	1.56e-92	0.375866	0.251	0.033	3.64e-88	J6
si:dkey-261m9.12	9.58e-91	0.780928	0.286	0.044	2.24e-86	J6
nsd2	1.63e-89	0.426367	0.266	0.039	3.8e-85	J6
smc4	3.26e-89	0.488513	0.335	0.06	7.62e-85	J6
mki67	1.31e-88	0.753222	0.404	0.087	3.06e-84	J6
prim1	2.14e-88	0.375891	0.273	0.041	5e-84	J6
rnaseh2a	2.34e-88	0.573037	0.461	0.116	5.46e-84	J6
chtf8	6.75e-86	0.436775	0.318	0.057	1.58e-81	J6
dtymk	7.39e-86	0.40032	0.261	0.039	1.73e-81	J6
cdk2	1.8e-83	0.403006	0.281	0.046	4.21e-79	J6
rpa1	3.71e-83	0.49959	0.387	0.086	8.66e-79	J6
banf1	8e-83	0.715449	0.714	0.301	1.87e-78	J6
zgc:110216	1.44e-81	0.731158	0.283	0.048	3.37e-77	J6
hmga1a	2.34e-81	0.816766	0.926	0.605	5.46e-77	J6
nutf2l	4.78e-81	0.625686	0.613	0.21	1.12e-76	J6
aurkb	7.09e-81	0.478173	0.283	0.048	1.66e-76	J6
si:dkey-108k21.21	1.98e-80	0.650667	0.256	0.04	4.63e-76	J6
ccna2	3.46e-79	0.535163	0.271	0.045	8.07e-75	J6
cks1b	3.35e-78	0.450659	0.305	0.057	7.82e-74	J6
hmgb2a	6.55e-78	0.692359	0.961	0.716	1.53e-73	J6
ubr7	9.14e-78	0.575891	0.557	0.175	2.13e-73	J6
pold1	1.27e-77	0.419549	0.268	0.045	2.96e-73	J6
ncapd2	1.21e-76	0.449646	0.278	0.048	2.83e-72	J6
mxd3	7.47e-76	0.437984	0.259	0.042	1.74e-71	J6
rfc5	1.38e-73	0.490801	0.374	0.09	3.22e-69	J6
h3f3b.1	4.86e-73	0.867789	0.882	0.606	1.14e-68	J6
cenpx	2.35e-72	0.396831	0.315	0.065	5.49e-68	J6
si:ch211-288g17.3	3.64e-72	0.641429	0.793	0.373	8.52e-68	J6
esco2	3.5e-71	0.476329	0.32	0.068	8.17e-67	J6
shmt1	1.24e-70	0.527175	0.49	0.15	2.9e-66	J6
CABZ01058261.1	2.05e-70	0.453687	0.283	0.053	4.8e-66	J6
pole4	9.09e-70	0.447053	0.367	0.09	2.12e-65	J6
zgc:112496	2.88e-69	0.363343	0.266	0.049	6.73e-65	J6
zgc:165555.12	3.33e-69	1.0397	0.436	0.131	7.79e-65	J6
dctpp1	5.53e-69	0.40447	0.273	0.052	1.29e-64	J6
mcm7	6.12e-69	0.371735	0.273	0.052	1.43e-64	J6
dnph1	8.98e-69	0.469292	0.34	0.078	2.1e-64	J6
gins1	1.1e-68	0.347552	0.256	0.046	2.57e-64	J6
hirip3	1.06e-67	0.518323	0.443	0.127	2.49e-63	J6
lgals9l1	1e-65	0.627984	0.968	0.66	2.34e-61	J6
sumo3b	4.36e-65	0.512712	0.389	0.105	1.02e-60	J6
hells	2.09e-63	0.472302	0.318	0.073	4.89e-59	J6
pold3	8.09e-63	0.386167	0.268	0.054	1.89e-58	J6
pfn2	7.8e-62	0.588839	0.618	0.252	1.82e-57	J6
si:ch73-86n18.1	1.83e-61	0.49189	0.771	0.327	4.26e-57	J6
adssl	2.17e-60	0.556825	0.594	0.234	5.08e-56	J6
vrk1	2.82e-60	0.436115	0.404	0.117	6.58e-56	J6
lbr	3.21e-59	0.571902	0.537	0.193	7.5e-55	J6
ssrp1a	4.55e-58	0.483848	0.441	0.141	1.06e-53	J6
asf1bb	1.09e-57	0.38433	0.31	0.075	2.55e-53	J6
hat1	1.54e-56	0.398751	0.379	0.108	3.61e-52	J6
baz1b	1.1e-53	0.518291	0.658	0.293	2.58e-49	J6
crip2	4.18e-53	0.34304	0.31	0.077	9.78e-49	J6
ccl34b.1	1.02e-52	0.555048	1	0.988	2.39e-48	J6
ranbp1	1.11e-51	0.564519	0.749	0.402	2.6e-47	J6
CU984600.2	3.32e-51	0.417315	0.266	0.061	7.76e-47	J6
cnbpa	6.58e-50	0.525353	0.7	0.357	1.54e-45	J6
tubb4b	3.3e-49	0.524586	0.958	0.801	7.71e-45	J6
bub3	3.01e-48	0.449858	0.374	0.12	7.04e-44	J6
glula	4.64e-48	0.486635	0.988	0.78	1.09e-43	J6
cbx5	5.76e-47	0.469644	0.618	0.28	1.35e-42	J6
anp32b	2.06e-46	0.528951	0.645	0.311	4.81e-42	J6
cbx1a	6.66e-45	0.391861	0.517	0.21	1.56e-40	J6
ehd4	1.7e-44	0.47095	0.621	0.281	3.97e-40	J6
seta	1.64e-43	0.464615	0.84	0.533	3.83e-39	J6
ppm1g	7.95e-43	0.463413	0.48	0.193	1.86e-38	J6
lgals9l3	1.52e-42	0.458475	0.83	0.443	3.55e-38	J6
lgals2a	4.04e-42	0.398891	0.85	0.483	9.45e-38	J6
tuba8l	4.08e-42	0.598746	0.66	0.364	9.52e-38	J6
rbp2a	7.14e-42	0.578471	0.744	0.405	1.67e-37	J6
taf15	1.22e-41	0.472571	0.621	0.306	2.85e-37	J6
sub1b	2.48e-41	0.442252	0.525	0.231	5.78e-37	J6
h2afx	4.18e-41	0.378807	0.273	0.077	9.77e-37	J6
apoeb	4.49e-41	0.418376	0.995	0.964	1.05e-36	J6
snu13b	9.22e-41	0.506944	0.69	0.375	2.16e-36	J6
si:ch211-66k16.27	3.37e-40	0.382287	0.379	0.135	7.87e-36	J6
lgals3bpb	6.42e-40	0.433255	0.993	0.868	1.5e-35	J6
gng10	1.14e-39	0.454789	0.869	0.526	2.67e-35	J6
usp1	1.9e-39	0.400895	0.416	0.161	4.45e-35	J6
snrpg	1.99e-39	0.409296	0.552	0.245	4.66e-35	J6
lta4h	4.34e-38	0.413141	0.712	0.372	1.01e-33	J6
calm2b	8.59e-38	0.416558	0.783	0.486	2.01e-33	J6
snrpd1	9.75e-38	0.472386	0.66	0.347	2.28e-33	J6
smarca5	1.6e-37	0.336035	0.345	0.117	3.73e-33	J6
apoc1	2.03e-37	0.466489	0.998	0.996	4.75e-33	J6
h2afvb	2.35e-37	0.393746	0.867	0.589	5.48e-33	J6
ckbb	3.33e-37	0.383821	0.988	0.733	7.78e-33	J6
c1qb	2.87e-36	0.367641	0.867	0.49	6.71e-32	J6
ezh2	4.2e-36	0.328586	0.298	0.097	9.82e-32	J6
sub1a	4.32e-36	0.459689	0.724	0.432	1.01e-31	J6
cdc25b	6.7e-36	0.318977	0.286	0.089	1.57e-31	J6
ahcy	7.22e-36	0.405355	0.695	0.37	1.69e-31	J6
zgc:194989	2.97e-35	0.39879	0.313	0.106	6.94e-31	J6
anxa3b	4.59e-35	0.365374	0.943	0.659	1.07e-30	J6
parp1	9.76e-35	0.393339	0.35	0.13	2.28e-30	J6
supt16h	1.69e-33	0.363726	0.463	0.203	3.95e-29	J6
jam2a	7.23e-33	0.294578	0.298	0.099	1.69e-28	J6
srrt	1.11e-32	0.381107	0.409	0.17	2.6e-28	J6
slc22a21	1.12e-32	0.337295	0.985	0.659	2.62e-28	J6
ms4a17a.10	1.87e-32	0.304431	0.852	0.488	4.37e-28	J6
si:ch73-158p21.3	5.86e-32	0.303461	0.889	0.55	1.37e-27	J6
havcr1	7.47e-32	0.295604	0.966	0.677	1.75e-27	J6
c1qc	1.58e-31	0.264832	0.901	0.535	3.69e-27	J6
zgc:123107	4.09e-31	0.32487	0.823	0.481	9.56e-27	J6
snrpb	6.92e-31	0.426457	0.764	0.503	1.62e-26	J6
dkc1	7.82e-31	0.369381	0.493	0.226	1.83e-26	J6
p2ry12	9.92e-31	0.321006	0.591	0.282	2.32e-26	J6
tmpob	1.25e-30	0.272231	0.266	0.088	2.91e-26	J6
mafbb	1.65e-30	0.328483	0.621	0.305	3.85e-26	J6
zgc:153184	2.8e-30	0.325105	0.655	0.33	6.55e-26	J6
nap1l1	5.51e-30	0.413759	0.611	0.333	1.29e-25	J6
fabp11a	1.65e-29	0.389678	0.36	0.143	3.86e-25	J6
pole3	3.17e-29	0.342114	0.36	0.149	7.4e-25	J6
vat1	7.78e-29	0.33603	0.835	0.51	1.82e-24	J6
mpp1	1.14e-28	0.340713	0.857	0.526	2.66e-24	J6
hnrnpabb	1.65e-28	0.380126	0.808	0.545	3.85e-24	J6
si:dkey-185m8.2	2.19e-28	-0.940758	0.128	0.39	5.12e-24	J6
rac1a	3e-28	0.352543	0.599	0.31	7.02e-24	J6
slco2b1	3.26e-28	0.213905	0.884	0.52	7.61e-24	J6
ifi30	5.02e-28	0.243295	0.975	0.788	1.17e-23	J6
ctsc	1.02e-27	0.276383	0.805	0.47	2.39e-23	J6
scinlb	1.04e-27	-0.783047	0.015	0.254	2.44e-23	J6
ppig	1.83e-27	0.353059	0.456	0.214	4.28e-23	J6
pfn1	3.71e-27	-0.499189	0.998	0.998	8.67e-23	J6
dhrs9	4e-27	0.242775	0.655	0.333	9.35e-23	J6
ms4a17a.9	4.21e-27	0.290907	0.446	0.201	9.84e-23	J6
lmnb2	5.39e-27	0.315435	0.35	0.145	1.26e-22	J6
nucks1b	7.55e-27	0.316864	0.475	0.229	1.76e-22	J6
smox	1.03e-26	0.32459	0.901	0.597	2.41e-22	J6
h2afva	1.63e-26	0.33969	0.49	0.243	3.82e-22	J6
arpp19b	2.34e-26	0.321004	0.34	0.142	5.46e-22	J6
ccnd1	2.54e-26	0.383073	0.628	0.349	5.93e-22	J6
calm1b	2.57e-26	-0.893835	0.096	0.334	6.01e-22	J6
ddx39ab	7.09e-26	0.353635	0.613	0.348	1.66e-21	J6
tnfsf12	1e-25	0.271842	0.687	0.357	2.34e-21	J6
BX649485.4	2.16e-25	0.334614	0.638	0.367	5.05e-21	J6
cd74a	3.79e-25	0.28274	1	0.993	8.85e-21	J6
col5a1	6.02e-25	0.307248	0.431	0.195	1.41e-20	J6
btg3	8.82e-25	0.25745	0.276	0.104	2.06e-20	J6
tcima	9.88e-25	0.285531	0.963	0.696	2.31e-20	J6
ctsba	3.33e-24	0.27249	0.924	0.654	7.77e-20	J6
hspd1	5.53e-24	0.366735	0.51	0.275	1.29e-19	J6
hnrnpa0b	6.5e-24	0.308214	0.776	0.516	1.52e-19	J6
pgd	1.06e-23	0.272405	0.64	0.36	2.47e-19	J6
nup210	2.14e-23	0.24006	0.254	0.094	5.01e-19	J6
si:ch211-222k6.3	2.23e-23	0.266831	0.584	0.308	5.21e-19	J6
ctsz	2.44e-23	0.250039	0.783	0.484	5.69e-19	J6
fcer1gl	2.46e-23	0.299757	0.975	0.751	5.76e-19	J6
swap70b	3.27e-23	0.259407	0.69	0.373	7.64e-19	J6
pcnt	3.49e-23	0.297053	0.323	0.138	8.16e-19	J6
id3	4.65e-23	-1.07208	0.039	0.251	1.09e-18	J6
si:ch211-119e14.1	4.96e-23	-0.996033	0.128	0.342	1.16e-18	J6
si:dkey-69o16.5	4.98e-23	0.261069	0.34	0.144	1.16e-18	J6
gnpda1	7.39e-23	0.262552	0.603	0.319	1.73e-18	J6
scn4bb	8.57e-23	0.260271	0.761	0.455	2e-18	J6
pecam1	1.72e-22	0.280014	0.542	0.283	4.03e-18	J6
slc3a2a	2.08e-22	0.227386	0.869	0.547	4.87e-18	J6
serinc5	2.57e-22	0.295793	0.768	0.486	6e-18	J6
mtss1lb	6.65e-22	0.214229	0.384	0.173	1.55e-17	J6
odc1	8.64e-22	0.35269	0.328	0.146	2.02e-17	J6
hbegfb	3.84e-21	0.243296	0.323	0.139	8.97e-17	J6
wipf1a	4.96e-21	-0.664475	0.067	0.271	1.16e-16	J6
hist1h4l	5.95e-21	0.512196	0.626	0.43	1.39e-16	J6
cyth3a	1e-20	0.2272	0.315	0.136	2.34e-16	J6
zgc:92161	1.4e-20	0.222388	0.298	0.126	3.26e-16	J6
ccr9a	1.66e-20	-0.960902	0.16	0.367	3.87e-16	J6
cycsb	1.74e-20	0.29179	0.677	0.412	4.06e-16	J6
si:ch211-204c21.1.1	3.9e-20	0.221801	0.727	0.43	9.12e-16	J6
lsm7	4.8e-20	0.254805	0.52	0.285	1.12e-15	J6
pa2g4b	4.88e-20	0.278211	0.515	0.283	1.14e-15	J6
abce1	7.36e-20	0.299967	0.367	0.183	1.72e-15	J6
c1qa	1.44e-19	0.214816	0.589	0.33	3.36e-15	J6
zgc:158343	1.53e-19	0.248408	0.569	0.32	3.57e-15	J6
plecb	1.57e-19	0.201636	0.49	0.252	3.67e-15	J6
abhd12	2.32e-19	0.273896	0.714	0.458	5.42e-15	J6
setb	3.87e-19	0.295517	0.768	0.54	9.03e-15	J6
anp32a	5.12e-19	0.322922	0.704	0.477	1.2e-14	J6
suclg1	7.61e-19	0.261083	0.618	0.373	1.78e-14	J6
smc3	7.77e-19	0.253456	0.357	0.174	1.82e-14	J6
rad21a	1.02e-18	0.274776	0.532	0.31	2.39e-14	J6
lyar	1.42e-18	0.238037	0.286	0.129	3.32e-14	J6
mpzl2b	1.68e-18	0.222273	0.357	0.17	3.92e-14	J6
mt2	2.49e-18	0.551549	0.623	0.4	5.83e-14	J6
entpd2a.1	3.96e-18	0.203365	0.369	0.174	9.26e-14	J6
pa2g4a	4.24e-18	0.248678	0.466	0.256	9.91e-14	J6
BX511111.2	4.64e-18	0.251362	0.401	0.209	1.08e-13	J6
igsf9ba	5.62e-18	0.200223	0.394	0.193	1.31e-13	J6
pepd	1.59e-17	0.248953	0.631	0.379	3.72e-13	J6
vdac3	1.69e-17	0.212261	0.483	0.258	3.94e-13	J6
glud1a	3.33e-17	0.271107	0.717	0.466	7.79e-13	J6
rangap1a	3.99e-17	0.224428	0.283	0.131	9.32e-13	J6
prdx6	9.25e-17	0.27036	0.512	0.306	2.16e-12	J6
srgn	1.31e-16	-0.844276	0.451	0.553	3.06e-12	J6
hspe1	2.37e-16	0.260305	0.466	0.266	5.53e-12	J6
ifi46	2.84e-16	0.216041	0.512	0.292	6.64e-12	J6
dnase1l4.1	3.9e-16	0.22412	0.374	0.193	9.11e-12	J6
pik3r1	6.27e-16	-0.600685	0.232	0.403	1.47e-11	J6
bcl2l10	6.79e-16	-0.709625	0.126	0.295	1.59e-11	J6
BX322618.1	6.89e-16	0.239639	0.938	0.782	1.61e-11	J6
[truncated: 2,339 more rows]

## Sheet: cluster J0
gene	p_val	avg_logFC	pct.1	pct.2	p_val_adj	cluster
slco2b1	0	0.682857	0.927	0.374	0	J0
psap	0	0.745178	0.995	0.754	0	J0
havcr2	0	0.80071	0.968	0.458	0	J0
fcer1gl	0	0.811642	0.993	0.665	0	J0
swap70b	0	0.811792	0.738	0.241	0	J0
tnfsf12	0	0.816738	0.732	0.221	0	J0
slc3a2a	0	0.845172	0.91	0.416	0	J0
slc22a21	0	0.851489	0.996	0.539	0	J0
ckbb	0	0.862652	0.993	0.642	0	J0
anxa3b	0	0.888887	0.968	0.549	0	J0
selenop	0	0.889691	0.879	0.378	0	J0
abhd12	0	0.899026	0.823	0.32	0	J0
lgals3bpb	0	0.918469	0.999	0.822	0	J0
smox	0	0.92272	0.947	0.47	0	J0
havcr1	0	0.932598	0.992	0.564	0	J0
gng10	0	0.958368	0.897	0.394	0	J0
tcima	0	0.981477	0.989	0.591	0	J0
mpp1	0	0.981915	0.913	0.385	0	J0
ctsba	0	1.05544	0.958	0.545	0	J0
lgals9l3	0	1.06062	0.867	0.292	0	J0
apoc1	0	1.21296	1	0.994	0	J0
glula	0	1.26379	0.998	0.703	0	J0
ccl34b.1	0	1.29986	1	0.984	0	J0
apoeb	0	1.31808	1	0.951	0	J0
lgals9l1	0	1.35364	0.991	0.542	0	J0
cndp2	1.11e-296	0.842904	0.736	0.276	2.59e-292	J0
scn4bb	7.86e-296	0.680008	0.836	0.315	1.84e-291	J0
tspan36	2.17e-295	0.659671	0.91	0.458	5.06e-291	J0
zgc:153184	2.7e-290	0.731118	0.678	0.206	6.3e-286	J0
mfap4	1.57e-287	0.81427	0.802	0.328	3.67e-283	J0
rbp2a	9.63e-287	0.950764	0.74	0.287	2.25e-282	J0
ctsz	1.38e-283	0.848237	0.817	0.364	3.22e-279	J0
si:zfos-741a10.3	4.48e-283	0.677588	0.769	0.289	1.05e-278	J0
vat1	8.21e-280	0.725869	0.844	0.392	1.92e-275	J0
mrc1b	2.97e-279	0.59059	0.954	0.444	6.94e-275	J0
rac1a	4.07e-273	0.727061	0.636	0.192	9.52e-269	J0
slc7a7	1.12e-270	0.71409	0.757	0.277	2.61e-266	J0
si:ch211-222l21.1	5.51e-267	-1.70176	0.113	0.548	1.29e-262	J0
itgae.1	6.88e-265	0.624666	0.845	0.367	1.61e-260	J0
si:ch73-86n18.1	5.01e-264	0.679164	0.676	0.214	1.17e-259	J0
c1qb	2.18e-261	0.582204	0.866	0.359	5.09e-257	J0
lta4h	1.32e-258	0.681919	0.705	0.255	3.07e-254	J0
si:ch211-119e14.1	1.09e-249	-1.41251	0.034	0.457	2.55e-245	J0
gnpda1	3.87e-249	0.67122	0.628	0.208	9.03e-245	J0
ctsc	1.73e-248	0.695536	0.793	0.359	4.04e-244	J0
ctsla	9.09e-248	0.840894	0.682	0.249	2.12e-243	J0
mafaa	1.58e-244	0.697475	0.459	0.094	3.7e-240	J0
mertka	4.04e-244	0.60288	0.622	0.188	9.44e-240	J0
c1qc	5.4e-244	0.55098	0.893	0.41	1.26e-239	J0
ms4a17a.10	2.06e-242	0.622608	0.831	0.37	4.81e-238	J0
si:dkey-185m8.2	6.9e-242	-1.29588	0.078	0.504	1.61e-237	J0
si:ch211-204c21.1.1	7.58e-240	0.636771	0.771	0.306	1.77e-235	J0
pepd	2.62e-238	0.73537	0.673	0.272	6.12e-234	J0
marco	9.52e-238	0.574388	0.801	0.334	2.22e-233	J0
MFAP4 (1 of many).2	3.25e-237	0.836727	0.674	0.254	7.59e-233	J0
si:ch73-158p21.3	3.42e-236	0.542457	0.887	0.431	7.99e-232	J0
npc2	1.11e-234	0.739185	0.926	0.635	2.59e-230	J0
rnaseka	2.71e-234	0.662785	0.779	0.372	6.34e-230	J0
ctss2.2	2.95e-233	0.532853	0.955	0.544	6.9e-229	J0
mafbb	5.75e-230	0.842903	0.597	0.205	1.34e-225	J0
abcc5	5.41e-229	0.648016	0.816	0.409	1.27e-224	J0
calm1b	8.97e-228	-1.19234	0.042	0.441	2.1e-223	J0
slc43a2b	8.17e-224	0.744304	0.471	0.113	1.91e-219	J0
lgals2a	6.08e-223	0.569474	0.813	0.37	1.42e-218	J0
eepd1	2.66e-222	0.657419	0.467	0.113	6.21e-218	J0
glud1a	6.31e-221	0.781397	0.748	0.365	1.47e-216	J0
BX322618.1	2.76e-219	0.723053	0.953	0.721	6.46e-215	J0
serpine3	1.49e-217	0.636552	0.588	0.192	3.49e-213	J0
mt2	5.16e-213	1.14429	0.669	0.301	1.21e-208	J0
mafba	1.33e-212	0.613432	0.515	0.147	3.12e-208	J0
ehd4	2.15e-211	0.611516	0.567	0.185	5.03e-207	J0
zgc:123107	8.8e-209	0.514142	0.796	0.373	2.06e-204	J0
irf8	5.78e-205	0.566764	0.735	0.317	1.35e-200	J0
col5a1	4.45e-203	0.616013	0.442	0.108	1.04e-198	J0
slc40a1	1.88e-202	0.783941	0.533	0.17	4.38e-198	J0
dpp7	2.98e-199	0.650807	0.654	0.27	6.95e-195	J0
p2ry12	1.58e-198	0.526686	0.571	0.183	3.68e-194	J0
cd74a	1.69e-198	0.516072	0.999	0.991	3.94e-194	J0
cebpa	5.12e-197	0.548397	0.827	0.389	1.2e-192	J0
bzw2	2.51e-196	1.01987	0.457	0.132	5.85e-192	J0
rin2	1.53e-194	0.56277	0.535	0.173	3.57e-190	J0
ifi30	3.42e-194	0.387058	0.98	0.721	8e-190	J0
ctsd	4.42e-189	0.688908	0.718	0.341	1.03e-184	J0
slc29a1b	2.73e-188	0.572751	0.509	0.156	6.38e-184	J0
lgmn	5.59e-183	0.631424	0.528	0.176	1.31e-178	J0
ppdpfb	1.13e-181	0.686301	0.813	0.527	2.63e-177	J0
ctsk	2.76e-176	0.530449	0.616	0.241	6.45e-172	J0
pecam1	7.87e-175	0.580214	0.546	0.191	1.84e-170	J0
si:ch211-222k6.3	7.95e-173	0.505589	0.581	0.212	1.86e-168	J0
BX248082.1	4.72e-169	0.620513	0.924	0.724	1.1e-164	J0
ccr9a	1.62e-168	-1.29412	0.123	0.455	3.79e-164	J0
rnaset2l	1.14e-167	0.443489	0.767	0.37	2.66e-163	J0
scinlb	1.68e-167	-0.934596	0.021	0.334	3.92e-163	J0
rplp1	2.43e-165	-0.635407	0.999	0.983	5.69e-161	J0
ifi46	2.65e-164	0.618452	0.533	0.206	6.18e-160	J0
rgl1	1.95e-161	0.545171	0.376	0.098	4.55e-157	J0
stab1	6.09e-161	0.466764	0.43	0.122	1.42e-156	J0
galk1	4.32e-159	0.497589	0.385	0.107	1.01e-154	J0
gpd1a	1.93e-158	0.477189	0.304	0.059	4.51e-154	J0
BX649485.2	1.24e-155	0.670591	0.615	0.276	2.91e-151	J0
scarb2a	4.75e-155	0.541747	0.585	0.244	1.11e-150	J0
dnase1l4.1	1.8e-154	0.582852	0.4	0.118	4.21e-150	J0
pdgfd	2.88e-152	0.42957	0.353	0.085	6.74e-148	J0
rsl24d1	2.29e-148	-0.811213	0.806	0.815	5.34e-144	J0
agtrap	3.38e-145	0.422043	0.331	0.08	7.89e-141	J0
bcam	8.43e-145	0.421747	0.563	0.222	1.97e-140	J0
dhrs9	2.06e-142	0.426411	0.592	0.247	4.8e-138	J0
CR759843.2	9.67e-142	0.733689	0.494	0.195	2.26e-137	J0
rplp2l	2.3e-141	-0.629977	0.987	0.939	5.37e-137	J0
CABZ01078737.1	7.62e-141	0.451926	0.65	0.296	1.78e-136	J0
pgd	3.94e-140	0.505839	0.597	0.281	9.21e-136	J0
rplp0	3.31e-139	-0.518802	0.997	0.982	7.73e-135	J0
cd74b	6.63e-139	0.388437	0.992	0.928	1.55e-134	J0
ncaldb	1.07e-138	-0.718288	0.008	0.272	2.49e-134	J0
dub	4.92e-138	-0.676028	0.047	0.334	1.15e-133	J0
zgc:158343	9.93e-137	0.527158	0.554	0.239	2.32e-132	J0
rpl5a	3.46e-136	-0.533546	0.952	0.889	8.09e-132	J0
alox5ap	4.52e-136	0.430933	0.665	0.321	1.06e-131	J0
CABZ01041494.1	3.96e-135	0.392193	0.446	0.152	9.25e-131	J0
si:dkeyp-85e10.3	3.99e-134	-0.737342	0.012	0.271	9.32e-130	J0
rpl15	1.03e-133	-0.484238	0.997	0.972	2.41e-129	J0
wipf1a	3.1e-133	-0.802671	0.062	0.345	7.25e-129	J0
bcl2l10	6.99e-133	-0.961517	0.088	0.372	1.63e-128	J0
enpp1	2.47e-131	0.408927	0.566	0.235	5.78e-127	J0
slc37a2	4.58e-131	0.472022	0.58	0.266	1.07e-126	J0
abca1a	4.27e-127	0.569933	0.588	0.281	9.99e-123	J0
spns1	4.4e-127	0.463055	0.414	0.145	1.03e-122	J0
si:dkey-183p4.10	5.06e-126	-0.841382	0.009	0.253	1.18e-121	J0
FP236356.1	6.44e-126	-1.10981	0.014	0.261	1.5e-121	J0
rps4x	7.51e-126	-0.468029	0.995	0.975	1.75e-121	J0
si:dkey-5n18.1	5.2e-125	0.500338	0.511	0.21	1.22e-120	J0
abca1b	9.77e-125	0.425217	0.418	0.145	2.28e-120	J0
bnip4	3.28e-124	0.441749	0.355	0.112	7.67e-120	J0
acsl4b	3.75e-124	0.446527	0.466	0.181	8.76e-120	J0
serinc5	2.57e-123	0.462603	0.725	0.405	6e-119	J0
rpl13a	3.73e-123	-0.458806	0.994	0.962	8.72e-119	J0
zgc:64065.1	4.95e-123	0.42741	0.342	0.1	1.16e-118	J0
pcbd1	4.03e-121	0.60258	0.321	0.093	9.41e-117	J0
rps7	2.39e-120	-0.470401	0.998	0.981	5.58e-116	J0
cyth3a	2.57e-120	0.374629	0.302	0.079	6e-116	J0
rps12	5.48e-120	-0.553422	0.996	0.954	1.28e-115	J0
hmga1a	8.73e-120	-0.929169	0.525	0.668	2.04e-115	J0
c1qa	2.54e-118	0.322298	0.578	0.244	5.94e-114	J0
rps11	3.46e-118	-0.467377	0.989	0.945	8.08e-114	J0
igsf9ba	1.68e-117	0.396702	0.383	0.128	3.93e-113	J0
cfp	4.26e-117	0.397124	0.44	0.164	9.95e-113	J0
acvrl1	5.01e-116	0.349876	0.309	0.084	1.17e-111	J0
tgm2l	1.99e-115	0.521903	0.281	0.072	4.64e-111	J0
samsn1a	3.46e-115	0.435725	0.407	0.154	8.08e-111	J0
mtss1lb	4.23e-114	0.384547	0.354	0.112	9.88e-110	J0
cd59	1.16e-113	0.498852	0.42	0.158	2.71e-109	J0
zfp36l1b	9.86e-113	0.41736	0.343	0.11	2.3e-108	J0
rpl7	5.32e-112	-0.474512	0.996	0.967	1.24e-107	J0
ms4a17a.9	6.37e-112	0.447162	0.39	0.139	1.49e-107	J0
qki2	1.48e-111	0.357428	0.33	0.103	3.47e-107	J0
tpm1	3.02e-111	-0.673841	0.077	0.334	7.07e-107	J0
id3	1.78e-110	-1.1866	0.069	0.312	4.16e-106	J0
vdac3	8.8e-110	0.397362	0.457	0.19	2.06e-105	J0
fxyd1	2.6e-109	0.427522	0.403	0.15	6.08e-105	J0
ngfrb	1.02e-108	0.331297	0.3	0.085	2.39e-104	J0
slc16a10	6.12e-108	0.445773	0.348	0.118	1.43e-103	J0
tob1b	1.44e-106	0.426944	0.453	0.191	3.37e-102	J0
BX649485.1	2.07e-105	0.469671	0.487	0.219	4.83e-101	J0
si:dkey-69o16.5	5.11e-105	0.386688	0.303	0.092	1.19e-100	J0
rpl18a	2.06e-104	-0.459589	0.999	0.974	4.82e-100	J0
entpd2a.1	4.89e-104	0.35864	0.346	0.117	1.14e-99	J0
rpl19	1.94e-103	-0.444994	0.998	0.978	4.54e-99	J0
rpl18	1.72e-102	-0.425241	0.999	0.97	4.02e-98	J0
rnaset2	8.45e-102	0.611236	0.514	0.26	1.98e-97	J0
BX901920.1	9.14e-102	0.365908	0.926	0.688	2.14e-97	J0
g0s2	1.44e-101	1.10956	0.379	0.156	3.36e-97	J0
hmgn2	3.07e-101	-0.925862	0.872	0.888	7.18e-97	J0
sall3a	2.18e-100	0.336724	0.422	0.161	5.09e-96	J0
cx32.2	2.37e-100	0.322788	0.309	0.094	5.53e-96	J0
zgc:162707	7.46e-100	0.396866	0.321	0.106	1.74e-95	J0
slc16a9a	1.11e-99	0.425538	0.307	0.098	2.6e-95	J0
xirp2a	2.52e-99	0.351801	0.259	0.069	5.89e-95	J0
fabp11a	4.62e-99	0.421302	0.3	0.093	1.08e-94	J0
eef1a1l1	5.68e-99	-0.390156	1	0.985	1.33e-94	J0
myh11a	2.83e-98	-0.754496	0.048	0.268	6.61e-94	J0
fosab	1.48e-97	0.565714	0.609	0.355	3.45e-93	J0
sdc4	3.82e-94	0.408808	0.38	0.15	8.92e-90	J0
slc35f6	1.41e-93	0.342583	0.444	0.193	3.3e-89	J0
si:ch211-283g2.2	1.51e-93	0.33276	0.348	0.125	3.52e-89	J0
grapa	1.69e-93	0.36425	0.394	0.16	3.95e-89	J0
mid1ip1l	8.08e-93	0.433994	0.638	0.366	1.89e-88	J0
CABZ01068358.1	1.17e-91	0.287379	0.391	0.154	2.75e-87	J0
rpl22l1	5.06e-90	-0.695375	0.646	0.698	1.18e-85	J0
id1	8.43e-90	0.350223	0.304	0.102	1.97e-85	J0
pigrl3.5	4.31e-89	0.31586	0.444	0.189	1.01e-84	J0
ets2	4.72e-88	0.345238	0.473	0.221	1.1e-83	J0
rpl10a	3.42e-86	-0.38637	0.998	0.965	7.99e-82	J0
pik3r1	6.78e-86	-0.707636	0.239	0.46	1.58e-81	J0
arrdc3a	1.3e-85	0.485547	0.387	0.168	3.03e-81	J0
ch25h	8.14e-85	0.371447	0.259	0.079	1.9e-80	J0
BX649485.4	1.21e-84	0.687629	0.548	0.312	2.84e-80	J0
ptmaa	2.05e-84	-0.432782	0.939	0.903	4.78e-80	J0
adgrg3	5.74e-84	0.330962	0.419	0.184	1.34e-79	J0
fuca1.1	2.44e-83	0.304503	0.28	0.093	5.7e-79	J0
sb:cb81	6.34e-83	0.359683	0.334	0.132	1.48e-78	J0
sgk1	4.64e-82	0.474301	0.258	0.083	1.08e-77	J0
crip1	5.39e-82	-0.682663	0.348	0.536	1.26e-77	J0
npc1	7.07e-82	0.34931	0.353	0.144	1.65e-77	J0
si:dkey-171c9.3	7.16e-82	-0.52632	0.063	0.266	1.67e-77	J0
ms4a17a.3.1	6.45e-81	0.317787	0.305	0.111	1.51e-76	J0
zgc:152830	3.99e-80	0.341596	0.391	0.176	9.32e-76	J0
tpt1	3.28e-79	-0.412145	0.993	0.921	7.66e-75	J0
zeb2a	4.35e-79	0.352878	0.328	0.13	1.02e-74	J0
ccnd1	1.22e-77	0.413678	0.526	0.295	2.85e-73	J0
hbegfb	1.32e-77	0.322914	0.277	0.095	3.08e-73	J0
si:dkey-216e24.9	2.01e-77	-0.627307	0.059	0.253	4.7e-73	J0
rps3a	6.48e-77	-0.358418	0.999	0.975	1.52e-72	J0
slc30a1a	5.24e-76	0.319828	0.307	0.119	1.22e-71	J0
mmp14b	1.87e-75	0.273346	0.277	0.096	4.37e-71	J0
zgc:103700	4.74e-75	0.36148	0.672	0.411	1.11e-70	J0
zgc:92161	1.72e-74	0.307271	0.251	0.086	4.03e-70	J0
si:dkeyp-97b10.3	3.38e-72	0.331926	0.305	0.124	7.9e-68	J0
acox1	5.63e-71	0.41447	0.41	0.205	1.32e-66	J0
atp2b2.1	4.21e-70	0.272859	0.466	0.23	9.85e-66	J0
cgref1	3.68e-69	0.272533	0.275	0.102	8.59e-65	J0
plecb	4.29e-68	0.352798	0.413	0.203	1e-63	J0
rgs5b	8.36e-68	0.298833	0.271	0.102	1.95e-63	J0
nfkbiab	4.52e-67	0.429459	0.81	0.613	1.06e-62	J0
fthl27	1.26e-66	0.275202	0.773	0.57	2.95e-62	J0
ccr2	1.76e-66	0.210465	0.296	0.115	4.12e-62	J0
rgs2	4.85e-66	0.250283	0.321	0.132	1.13e-61	J0
acp5a	3.09e-65	0.227779	0.285	0.11	7.22e-61	J0
si:ch211-288g17.3	6.16e-65	-0.726364	0.274	0.454	1.44e-60	J0
def6a	3.97e-64	-0.466653	0.088	0.271	9.27e-60	J0
egr1	2.82e-63	0.33323	0.307	0.132	6.6e-59	J0
pfn1	4.36e-63	-0.497396	1	0.997	1.02e-58	J0
BX004816.2	7.69e-63	0.38586	0.394	0.196	1.8e-58	J0
clic2	3.9e-62	0.273386	0.427	0.213	9.12e-58	J0
ncf1	3.87e-61	0.290483	0.528	0.301	9.05e-57	J0
mpzl2b	1.04e-58	0.230358	0.302	0.129	2.44e-54	J0
kctd5a	1.99e-58	-0.553069	0.298	0.472	4.64e-54	J0
abhd16a	6.05e-58	0.274646	0.398	0.206	1.41e-53	J0
ahnak	1.15e-57	0.217327	0.328	0.147	2.69e-53	J0
rab32a	2.05e-56	0.276147	0.29	0.129	4.78e-52	J0
mcl1b	2.84e-56	0.239891	0.5	0.276	6.64e-52	J0
cxcr4b	4.4e-56	-0.69672	0.561	0.656	1.03e-51	J0
tp53inp1	2.83e-55	0.315914	0.307	0.142	6.61e-51	J0
si:dkey-26c10.5	7.19e-55	0.248452	0.337	0.16	1.68e-50	J0
anxa4	1.64e-53	0.254935	0.47	0.268	3.83e-49	J0
gbp1	2.09e-53	0.295896	0.307	0.146	4.88e-49	J0
tent5ab	8.72e-52	0.246603	0.273	0.122	2.04e-47	J0
gtpbp4	1.99e-51	-0.53622	0.486	0.58	4.65e-47	J0
si:ch73-237c6.1	2.98e-50	0.235659	0.253	0.108	6.97e-46	J0
lxn	4.11e-50	0.260066	0.385	0.21	9.61e-46	J0
kdm2ba	4.21e-49	-0.520894	0.098	0.252	9.85e-45	J0
agap2	2.11e-48	-0.411784	0.125	0.285	4.92e-44	J0
sgpl1	1.33e-47	0.230988	0.258	0.114	3.11e-43	J0
cox6b1	7.73e-47	-0.373408	0.185	0.357	1.81e-42	J0
grn1	2.27e-46	-1.76175	0.294	0.429	5.31e-42	J0
calr3b	2.38e-45	0.217714	0.524	0.339	5.57e-41	J0
hspa5	5.22e-45	0.294475	0.51	0.334	1.22e-40	J0
ccl19a.1	6.66e-45	-2.09777	0.606	0.691	1.56e-40	J0
pcna	5.97e-44	-0.827917	0.159	0.296	1.39e-39	J0
prdx6	6.69e-44	0.298529	0.427	0.271	1.56e-39	J0
wasa	1.24e-41	-0.564823	0.423	0.529	2.9e-37	J0
nutf2l	1.39e-41	-0.362661	0.132	0.28	3.26e-37	J0
dbi	8.76e-41	0.222385	0.701	0.514	2.05e-36	J0
si:dkey-262k9.4	3.63e-38	-0.421545	0.464	0.574	8.49e-34	J0
suclg1	1.57e-37	0.249247	0.495	0.34	3.67e-33	J0
hmgb2a	2.49e-36	-0.718971	0.742	0.726	5.83e-32	J0
zgc:152774	1.36e-34	-0.398784	0.171	0.306	3.18e-30	J0
snu13b	1.96e-34	0.235477	0.504	0.346	4.57e-30	J0
CR936442.1	4.19e-34	-0.784429	0.919	0.861	9.79e-30	J0
baz1b	7.08e-34	-0.418435	0.223	0.356	1.65e-29	J0
ptmab	1.18e-33	-0.292913	0.968	0.94	2.77e-29	J0
BX511111.1	2.8e-33	-0.379754	0.25	0.383	6.54e-29	J0
id2a	9.01e-33	-0.795542	0.218	0.332	2.1e-28	J0
h1fx	1.27e-31	-0.562694	0.484	0.59	2.96e-27	J0
h2afva	1.41e-30	-0.339715	0.171	0.296	3.3e-26	J0
nap1l1	1.27e-29	-0.330133	0.261	0.389	2.97e-25	J0
anp32a	1.37e-28	-0.3899	0.425	0.519	3.2e-24	J0
hist2h2l	6.68e-28	-0.362414	0.142	0.258	1.56e-23	J0
setb	8.94e-28	-0.31844	0.501	0.578	2.09e-23	J0
ponzr1	1.3e-27	-0.47151	0.176	0.29	3.03e-23	J0
pitpnaa	6.52e-27	0.212563	0.287	0.176	1.52e-22	J0
sept7a	4.88e-25	-0.275114	0.173	0.291	1.14e-20	J0
srgn	5.18e-25	-0.7364	0.529	0.555	1.21e-20	J0
rgs13	1.03e-24	-0.421119	0.249	0.362	2.42e-20	J0
mhc2b	1.21e-24	0.21585	0.255	0.148	2.83e-20	J0
dap1b	2.41e-23	-0.348154	0.217	0.328	5.63e-19	J0
cbx5	9.83e-23	-0.324861	0.228	0.332	2.3e-18	J0
anp32b	3.39e-22	-0.339298	0.261	0.361	7.92e-18	J0
tuba8l	4.85e-22	-0.586193	0.324	0.408	1.13e-17	J0
psip1b	1.21e-21	-0.32774	0.21	0.319	2.82e-17	J0
msna	2.08e-21	-0.292759	0.825	0.788	4.86e-17	J0
rbbp4	2.45e-21	-0.340145	0.165	0.26	5.72e-17	J0
rsl1d1	2.72e-20	-0.320371	0.366	0.456	6.36e-16	J0
gadd45ga	1.44e-19	-0.444452	0.169	0.264	3.37e-15	J0
sub1a	1.75e-19	-0.280688	0.393	0.475	4.09e-15	J0
fabp3	2.17e-19	-0.521415	0.324	0.404	5.07e-15	J0
kdm6bb	4.06e-19	-0.418207	0.34	0.416	9.5e-15	J0
nop58	2.51e-18	-0.312821	0.327	0.413	5.88e-14	J0
arl11	5.38e-18	-0.412488	0.208	0.289	1.26e-13	J0
nucks1b	5.76e-18	-0.266486	0.179	0.272	1.35e-13	J0
anp32e	1.78e-17	-0.237909	0.206	0.303	4.15e-13	J0
tnip1	4.75e-17	-0.352623	0.32	0.406	1.11e-12	J0
h2afvb	1.16e-16	-0.425726	0.599	0.61	2.7e-12	J0
selenoh	1.32e-16	-0.266573	0.216	0.304	3.09e-12	J0
chd4a	8.23e-16	-0.297926	0.3	0.384	1.92e-11	J0
si:dkeyp-121d4.3	1.06e-15	0.259329	0.318	0.233	2.47e-11	J0
midn	4.64e-13	-0.288014	0.202	0.276	1.08e-08	J0
stk17b	1.67e-12	-0.297451	0.213	0.288	3.89e-08	J0
nop56	4.55e-12	-0.261463	0.481	0.518	1.06e-07	J0
dok2	5.55e-12	-0.288402	0.195	0.263	1.3e-07	J0
cbx1a	5.54e-12	-0.213792	0.176	0.251	1.3e-07	J0
ccl35.1	5.66e-12	-0.482876	0.346	0.239	1.32e-07	J0
dkc1	3.53e-11	-0.206003	0.193	0.264	8.24e-07	J0
si:ch73-281n10.2	4.18e-11	-0.388698	0.298	0.351	9.78e-07	J0
abi3a	4.79e-11	-0.430408	0.291	0.345	1.12e-06	J0
ranbp1	5.13e-11	-0.229955	0.387	0.439	1.2e-06	J0
ehbp1l1b	6.58e-10	-0.421045	0.204	0.262	1.54e-05	J0
nucks1a	1.9e-08	-0.223598	0.286	0.343	0.000443437	J0

## Sheet: cluster J1
gene	p_val	avg_logFC	pct.1	pct.2	p_val_adj	cluster
tnfsf14	0	0.819579	0.33	0.011	0	J1
si:ch211-167j9.5	0	0.953334	0.49	0.047	0	J1
si:dkey-109a10.2	0	1.01756	0.418	0.031	0	J1
sla2	0	1.02659	0.516	0.061	0	J1
si:dkey-183p4.10	0	1.10814	0.693	0.106	0	J1
il2rb	0	1.20313	0.559	0.032	0	J1
ccr7	0	1.34472	0.579	0.075	0	J1
id3	0	1.75206	0.804	0.159	0	J1
si:dkey-183i3.6	0	1.82562	0.612	0.026	0	J1
ccl38a.5	0	2.32371	0.553	0.026	0	J1
ccl36.1	0	2.3545	0.6	0.034	0	J1
ccl38.6	0	2.95285	0.746	0.054	0	J1
si:ch211-119e14.1	2.02e-304	1.10811	0.881	0.251	4.73e-300	J1
tox2	3.99e-298	1.08492	0.571	0.091	9.32e-294	J1
CR936442.1	2.54e-287	1.3598	0.994	0.863	5.95e-283	J1
samsn1b	1.17e-284	0.782089	0.44	0.048	2.74e-280	J1
rps7	5.4e-277	0.671448	1	0.984	1.26e-272	J1
rplp1	5.26e-273	0.731772	1	0.986	1.23e-268	J1
plk3	1.09e-272	1.19742	0.529	0.086	2.55e-268	J1
ccl34b.4	1.78e-269	1.24739	0.375	0.032	4.16e-265	J1
rplp2l	8.45e-263	0.741815	1	0.947	1.97e-258	J1
rps12	7.72e-260	0.704105	1	0.962	1.8e-255	J1
rpl7	6.78e-259	0.680633	1	0.972	1.59e-254	J1
rplp0	3.78e-257	0.669915	1	0.985	8.82e-253	J1
satb1b	3.18e-254	0.883913	0.356	0.031	7.43e-250	J1
ckbb	1.78e-252	-1.94072	0.271	0.815	4.15e-248	J1
psap	2.86e-250	-2.08705	0.463	0.879	6.69e-246	J1
rpl13a	3.03e-250	0.655506	0.998	0.968	7.09e-246	J1
rpl18a	4.95e-249	0.67981	0.998	0.979	1.16e-244	J1
rpl15	8.98e-243	0.624793	1	0.976	2.1e-238	J1
tpt1	1.46e-240	0.754434	0.995	0.936	3.42e-236	J1
rps3a	1.58e-239	0.596292	1	0.98	3.7e-235	J1
rpl10a	3.36e-237	0.63245	1	0.971	7.84e-233	J1
rps4x	1.29e-235	0.636666	0.996	0.979	3.01e-231	J1
rsl24d1	1.36e-234	0.911999	0.983	0.789	3.19e-230	J1
rpl18	2.76e-234	0.630836	0.999	0.976	6.45e-230	J1
eef1a1l1	6.51e-234	0.580785	1	0.988	1.52e-229	J1
dnmt3ab	6.01e-232	0.903685	0.549	0.112	1.4e-227	J1
rpl19	7.51e-232	0.630463	1	0.982	1.75e-227	J1
fcer1gl	9.92e-230	-1.88275	0.386	0.817	2.32e-225	J1
cd74a	3.27e-225	-2.0406	0.984	0.995	7.64e-221	J1
gpr55a	5.93e-221	0.717874	0.356	0.04	1.38e-216	J1
rps11	3.68e-219	0.620407	0.999	0.953	8.6e-215	J1
FP236356.1	2.44e-218	1.17712	0.576	0.131	5.69e-214	J1
si:ch1073-220m6.1	4.03e-213	0.759371	0.413	0.061	9.43e-209	J1
si:ch211-105j21.9	8.21e-213	0.807364	0.466	0.084	1.92e-208	J1
faslg	1.15e-207	0.704758	0.313	0.031	2.68e-203	J1
cd74b	1.04e-203	-1.68462	0.886	0.956	2.43e-199	J1
rpl5a	1.06e-203	0.639145	0.993	0.896	2.48e-199	J1
si:dkey-11f4.20	1.49e-202	0.677808	0.265	0.02	3.48e-198	J1
ctss2.2	1.82e-202	-1.70895	0.205	0.734	4.26e-198	J1
slc22a21	3.77e-201	-2.07757	0.242	0.74	8.81e-197	J1
bcl2l10	2.09e-197	0.975748	0.703	0.227	4.87e-193	J1
si:dkey-185m8.2	1.64e-195	0.885608	0.83	0.311	3.84e-191	J1
ifi30	7.98e-195	-1.7389	0.505	0.841	1.86e-190	J1
si:busm1-266f07.2	1.11e-194	-1.92678	0.71	0.901	2.6e-190	J1
tbc1d10c	1.45e-190	0.789275	0.48	0.101	3.39e-186	J1
si:dkey-260g12.1	1.85e-190	0.708482	0.386	0.06	4.33e-186	J1
lgals3bpb	2.46e-190	-2.51792	0.707	0.899	5.76e-186	J1
glula	3.9e-188	-1.90241	0.521	0.831	9.1e-184	J1
ccl34b.1	7.08e-185	-2.18713	0.968	0.992	1.66e-180	J1
tcima	1.16e-184	-1.71209	0.345	0.763	2.72e-180	J1
si:ch211-230g15.5	5.66e-179	0.846504	0.416	0.081	1.32e-174	J1
laptm5	3.79e-178	-1.01546	0.792	0.929	8.85e-174	J1
FQ976914.1	3.85e-177	0.774466	0.478	0.108	9e-173	J1
wasa	3.64e-174	0.914743	0.852	0.447	8.49e-170	J1
apoc1	3.25e-173	-2.62679	0.991	0.997	7.6e-169	J1
ctsba	2.89e-171	-1.91221	0.29	0.724	6.76e-167	J1
havcr1	7.07e-171	-2.13818	0.345	0.744	1.65e-166	J1
tspan36	1.98e-166	-1.55151	0.153	0.658	4.63e-162	J1
smox	2.53e-162	-1.4698	0.198	0.674	5.91e-158	J1
apoeb	1.46e-161	-2.73244	0.935	0.97	3.42e-157	J1
mrc1b	1.07e-160	-1.75523	0.172	0.659	2.49e-156	J1
havcr2	3.25e-160	-1.74928	0.215	0.669	7.59e-156	J1
npc2	5.8e-160	-1.45619	0.381	0.772	1.36e-155	J1
cxcr3.1.1	2.81e-158	0.701192	0.384	0.072	6.56e-154	J1
cabz01093075.1	2.86e-156	0.814583	0.487	0.127	6.68e-152	J1
efna2a	5.9e-156	0.546736	0.256	0.028	1.38e-151	J1
tox	7.09e-156	0.670196	0.373	0.068	1.66e-151	J1
dusp2	2.42e-153	0.98421	0.444	0.103	5.65e-149	J1
pik3r1	1.18e-152	0.807794	0.762	0.341	2.75e-148	J1
si:ch73-158p21.3	3.48e-150	-1.55531	0.148	0.629	8.13e-146	J1
rpl22l1	7.23e-150	0.686519	0.935	0.647	1.69e-145	J1
si:zfos-464b6.2	1.17e-148	0.504192	0.276	0.037	2.73e-144	J1
slc3a2a	9.67e-147	-1.48566	0.159	0.624	2.26e-142	J1
slco2b1	6.28e-144	-1.62272	0.123	0.601	1.47e-139	J1
anxa3b	2.98e-142	-1.40367	0.364	0.72	6.97e-138	J1
si:ch211-152f22.4	1.05e-139	0.520351	0.279	0.041	2.46e-135	J1
si:ch211-132g1.4	1.4e-139	0.624031	0.312	0.052	3.27e-135	J1
c1qc	4.62e-139	-1.52338	0.16	0.613	1.08e-134	J1
gtpbp4	9.86e-138	0.753526	0.856	0.509	2.3e-133	J1
c1qb	1.64e-135	-1.423	0.111	0.569	3.83e-131	J1
lgals9l1	3.73e-134	-1.7288	0.401	0.718	8.71e-130	J1
ms4a17a.10	2.83e-131	-1.62322	0.112	0.566	6.61e-127	J1
rnaset2l	6.38e-131	-1.21408	0.081	0.549	1.49e-126	J1
si:dkeyp-85e10.3	3.85e-129	0.635506	0.504	0.149	9e-125	J1
selenop	4.86e-128	-1.4796	0.149	0.584	1.14e-123	J1
unc119b	3.93e-127	0.541627	0.252	0.036	9.19e-123	J1
ncaldb	4.17e-127	0.643692	0.501	0.149	9.74e-123	J1
kctd5a	2.04e-126	0.806569	0.736	0.375	4.77e-122	J1
gpx1a	1.37e-125	-1.17158	0.256	0.661	3.2e-121	J1
zgc:123107	6.45e-125	-1.32905	0.116	0.556	1.51e-120	J1
si:ch211-196f2.6	9.77e-125	0.569754	0.263	0.04	2.28e-120	J1
itgae.1	1.5e-124	-1.44696	0.13	0.566	3.5e-120	J1
gng10	3.23e-124	-1.32835	0.181	0.598	7.54e-120	J1
cebpa	1.47e-123	-1.27416	0.141	0.576	3.43e-119	J1
FP016106.1	2.76e-123	0.586743	0.355	0.076	6.44e-119	J1
rasal3	1.13e-121	0.612387	0.443	0.124	2.64e-117	J1
marco	4.08e-121	-1.58127	0.097	0.529	9.54e-117	J1
prkcda	5.38e-121	0.528826	0.331	0.071	1.26e-116	J1
blk	4.98e-120	0.549518	0.284	0.051	1.16e-115	J1
mpp1	1.21e-119	-1.30928	0.186	0.597	2.82e-115	J1
si:ch73-208g10.1	1.44e-119	0.615068	0.446	0.127	3.36e-115	J1
si:dkey-171c9.3	1.9e-119	0.648068	0.502	0.163	4.44e-115	J1
si:ch211-222l21.1	2.09e-119	0.866486	0.759	0.368	4.88e-115	J1
dap1b	2.71e-119	0.711781	0.609	0.25	6.33e-115	J1
ctsz	4.24e-119	-1.49602	0.13	0.555	9.9e-115	J1
scin	7.53e-118	0.603741	0.356	0.083	1.76e-113	J1
cytip	2.06e-116	0.592484	0.353	0.084	4.8e-112	J1
scn4bb	8.78e-116	-1.44227	0.103	0.525	2.05e-111	J1
mxd	3.4e-115	0.596602	0.465	0.143	7.94e-111	J1
itga1	8.46e-114	0.493128	0.254	0.043	1.98e-109	J1
lgals2a	2.57e-112	-1.35428	0.154	0.554	6.02e-108	J1
si:zfos-741a10.3	3.71e-111	-1.25497	0.065	0.487	8.67e-107	J1
cish	3.86e-109	0.565053	0.271	0.052	9.03e-105	J1
ctsc	7.75e-108	-1.2119	0.134	0.541	1.81e-103	J1
serinc5	2.11e-106	-1.18791	0.155	0.551	4.92e-102	J1
zgc:152774	2.66e-106	0.633075	0.565	0.223	6.21e-102	J1
zgc:103700	8.32e-105	-1.31508	0.143	0.539	1.94e-100	J1
mfap4	1.48e-104	-1.63917	0.133	0.52	3.45e-100	J1
hmga1a	4.48e-104	0.58666	0.874	0.59	1.05e-99	J1
kdm6bb	7.42e-103	0.655568	0.698	0.35	1.73e-98	J1
rnaseka	1.64e-102	-1.0497	0.15	0.544	3.83e-98	J1
slc7a7	3.99e-102	-1.18179	0.073	0.472	9.32e-98	J1
ctsd	3.99e-102	-1.24621	0.109	0.504	9.33e-98	J1
scinlb	1.49e-101	0.576471	0.543	0.196	3.47e-97	J1
irf8	1.44e-99	-1.04102	0.098	0.493	3.37e-95	J1
lygl1	8.15e-99	-1.31504	0.163	0.538	1.9e-94	J1
cmtm3	8.99e-99	0.569604	0.356	0.098	2.1e-94	J1
si:ch211-204c21.1.1	1.32e-98	-1.09845	0.103	0.496	3.09e-94	J1
glud1a	1.58e-97	-1.19426	0.156	0.527	3.7e-93	J1
setbp1	1.83e-96	0.548834	0.325	0.082	4.29e-92	J1
fscn1a	2.87e-95	0.445504	0.254	0.051	6.7e-91	J1
si:ch211-165d12.4	4.64e-95	0.81179	0.594	0.28	1.09e-90	J1
abcc5	8.33e-95	-1.09712	0.215	0.578	1.95e-90	J1
lgals9l3	1.15e-94	-1.1254	0.147	0.512	2.68e-90	J1
alox5ap	2.1e-93	-1.08059	0.093	0.473	4.9e-89	J1
ccr9a	1.97e-91	0.676901	0.66	0.311	4.6e-87	J1
krt18b	6.99e-91	-1.29033	0.122	0.486	1.63e-86	J1
CU499336.2	2.68e-90	0.512212	0.345	0.1	6.25e-86	J1
abhd12	8.47e-90	-1.18731	0.167	0.516	1.98e-85	J1
ctsla	2.98e-89	-1.31477	0.066	0.425	6.97e-85	J1
swap70b	3.09e-89	-0.942434	0.068	0.438	7.21e-85	J1
calm1b	8.84e-88	0.494383	0.65	0.273	2.07e-83	J1
CABZ01078737.1	1.06e-87	-0.95361	0.084	0.449	2.47e-83	J1
tnfsf12	1.49e-87	-0.980574	0.061	0.421	3.48e-83	J1
zgc:153184	2.39e-87	-0.941062	0.037	0.394	5.59e-83	J1
ctsk	3.95e-85	-0.981678	0.046	0.399	9.24e-81	J1
stk17al	7.1e-84	0.440789	0.32	0.087	1.66e-79	J1
ccr2.1	1.63e-82	0.49334	0.257	0.06	3.82e-78	J1
MFAP4 (1 of many).2	2.02e-81	-1.37721	0.081	0.424	4.72e-77	J1
afap1l2	4.46e-81	0.428968	0.262	0.061	1.04e-76	J1
si:dkey-33i11.9	5.41e-81	-1.04374	0.088	0.435	1.27e-76	J1
myh11a	1.28e-79	0.472934	0.452	0.166	2.99e-75	J1
tuba8l4	2.26e-79	-0.710696	0.714	0.869	5.27e-75	J1
bcam	6.59e-79	-0.946933	0.033	0.366	1.54e-74	J1
enpp1	9.69e-79	-0.910152	0.043	0.377	2.26e-74	J1
acap1	1.15e-78	0.444015	0.335	0.102	2.68e-74	J1
dhrs9	1.44e-78	-0.939023	0.056	0.394	3.38e-74	J1
p2ry10	3.27e-78	0.458555	0.312	0.091	7.65e-74	J1
dpp7	6.75e-78	-0.909544	0.094	0.428	1.58e-73	J1
actb1	2.11e-77	-0.553039	0.987	0.991	4.94e-73	J1
si:ch73-86n18.1	1.16e-76	-0.949259	0.067	0.395	2.71e-72	J1
lta4h	3.31e-76	-0.895462	0.101	0.433	7.73e-72	J1
si:ch73-264p11.1	1.13e-75	0.484407	0.293	0.084	2.65e-71	J1
c1qa	1.9e-75	-1.00263	0.06	0.386	4.43e-71	J1
ptpn11b	1.9e-75	0.536936	0.302	0.088	4.45e-71	J1
ncf1	5.06e-75	-0.943173	0.082	0.41	1.18e-70	J1
cyth4a	1.46e-74	0.392139	0.324	0.095	3.4e-70	J1
srgn	2.36e-73	0.428276	0.801	0.512	5.51e-69	J1
rbp2a	2.92e-73	-1.24688	0.155	0.463	6.83e-69	J1
mertka	3.67e-73	-0.890094	0.04	0.359	8.57e-69	J1
AL928650.1	5.1e-72	-1.40221	0.055	0.371	1.19e-67	J1
si:ch211-284f22.3	1.33e-71	0.444188	0.265	0.072	3.1e-67	J1
fam49a	1.52e-71	0.494536	0.366	0.13	3.55e-67	J1
cndp2	3.03e-70	-0.869617	0.139	0.455	7.07e-66	J1
p2ry12	2.78e-69	-0.831582	0.035	0.338	6.49e-65	J1
fabp3	1.51e-68	0.693305	0.619	0.346	3.53e-64	J1
si:ch211-222k6.3	1.6e-68	-0.873257	0.057	0.362	3.74e-64	J1
rac1a	1.7e-68	-0.813372	0.059	0.365	3.97e-64	J1
atp2b2.1	4.12e-67	-0.795207	0.039	0.339	9.63e-63	J1
ehd4	9.69e-67	-0.749927	0.042	0.338	2.26e-62	J1
tpm1	1.04e-65	0.387822	0.502	0.221	2.43e-61	J1
mafbb	1.05e-65	-0.907186	0.064	0.361	2.46e-61	J1
gnpda1	1.58e-65	-0.720925	0.071	0.373	3.69e-61	J1
abca1a	6.25e-65	-0.966343	0.11	0.412	1.46e-60	J1
pecam1	1.13e-63	-0.824666	0.046	0.334	2.64e-59	J1
pepd	8.73e-63	-0.763845	0.136	0.43	2.04e-58	J1
asap1b	1.02e-62	0.418632	0.379	0.146	2.38e-58	J1
serpine3	1.15e-61	-0.822427	0.064	0.347	2.69e-57	J1
CR753876.1	1.18e-61	0.661471	0.879	0.745	2.75e-57	J1
crip1	1.67e-61	0.467154	0.738	0.442	3.9e-57	J1
CABZ01041494.1	1.73e-60	-0.723855	0.01	0.274	4.04e-56	J1
plecb	3.15e-60	-0.752168	0.028	0.3	7.35e-56	J1
slc29a1b	3.35e-60	-0.754648	0.026	0.297	7.84e-56	J1
gadd45ga	4.74e-60	0.369631	0.458	0.204	1.11e-55	J1
BX649485.1	4.77e-60	-0.890959	0.056	0.334	1.12e-55	J1
mcl1b	8.25e-60	-0.820305	0.093	0.379	1.93e-55	J1
BX649485.2	2.69e-58	-1.26196	0.139	0.413	6.29e-54	J1
si:dkey-5n18.1	4.59e-58	-1.10458	0.066	0.335	1.07e-53	J1
rin2	3.99e-57	-0.700923	0.048	0.316	9.33e-53	J1
vdac3	2.03e-56	-0.629942	0.042	0.303	4.74e-52	J1
mafba	5.02e-56	-0.706144	0.033	0.291	1.17e-51	J1
vat1	5.34e-55	-0.704505	0.301	0.562	1.25e-50	J1
zgc:158343	1.06e-54	-0.758775	0.098	0.368	2.47e-50	J1
scarb2a	2.24e-54	-0.754741	0.112	0.381	5.23e-50	J1
gpr183a	2.51e-54	0.619524	0.491	0.264	5.85e-50	J1
lgmn	7.63e-54	-0.822379	0.057	0.315	1.78e-49	J1
cfp	2.55e-53	-0.686212	0.029	0.279	5.95e-49	J1
sept7a	8.48e-53	0.4761	0.454	0.228	1.98e-48	J1
hmgn2	1.69e-52	0.385243	0.974	0.87	3.94e-48	J1
pigrl3.5	1.93e-52	-0.708359	0.045	0.298	4.51e-48	J1
CR759843.2	3.46e-52	-1.47733	0.068	0.317	8.1e-48	J1
acsl4b	4.76e-52	-0.730317	0.049	0.299	1.11e-47	J1
slc40a1	6.69e-52	-0.863076	0.06	0.312	1.56e-47	J1
prkacba	7.13e-52	0.428053	0.397	0.178	1.67e-47	J1
slc35f6	9.37e-52	-0.688728	0.049	0.3	2.19e-47	J1
pgd	1.23e-51	-0.649674	0.148	0.41	2.87e-47	J1
msna	1.47e-51	0.397967	0.924	0.782	3.45e-47	J1
abca1b	2.13e-51	-0.643276	0.02	0.257	4.98e-47	J1
mt2	4.2e-51	-1.50394	0.199	0.443	9.81e-47	J1
myca	3.75e-50	0.444948	0.314	0.123	8.77e-46	J1
clic2	1.49e-49	-0.685842	0.064	0.309	3.48e-45	J1
tubb4b	3.29e-49	-0.538146	0.725	0.823	7.7e-45	J1
pik3cd	1.32e-48	0.382006	0.358	0.151	3.08e-44	J1
cd59	3.43e-48	-0.963054	0.035	0.266	8.02e-44	J1
sall3a	2.85e-47	-0.663771	0.038	0.269	6.67e-43	J1
nop58	4.26e-47	0.521088	0.579	0.36	9.95e-43	J1
grap2a	1.83e-46	0.350434	0.341	0.143	4.27e-42	J1
igf2bp1	2.24e-46	0.435042	0.424	0.211	5.24e-42	J1
h1fx	6.8e-46	0.562763	0.748	0.531	1.59e-41	J1
fxyd1	1.05e-45	-0.605111	0.032	0.255	2.45e-41	J1
ets2	1.29e-45	-0.58328	0.086	0.327	3.01e-41	J1
CABZ01068358.1	1.38e-45	-0.625976	0.032	0.254	3.23e-41	J1
hist2h2l	2.37e-45	0.393624	0.41	0.197	5.53e-41	J1
zfhx3	6.24e-45	-0.668075	0.05	0.278	1.46e-40	J1
nop56	6.29e-45	0.436491	0.682	0.482	1.47e-40	J1
bhlhe40	2.73e-44	-0.605074	0.22	0.467	6.37e-40	J1
anxa4	5.05e-44	-0.548764	0.12	0.359	1.18e-39	J1
btk	7.59e-44	-0.530559	0.064	0.294	1.77e-39	J1
adgrg3	1.54e-43	-0.595763	0.06	0.283	3.6e-39	J1
ccl35.1	3.93e-43	-1.17962	0.075	0.299	9.19e-39	J1
cmc1	4.1e-43	0.341868	0.282	0.113	9.58e-39	J1
mid1ip1l	8.36e-43	-0.644178	0.249	0.477	1.95e-38	J1
nccrp1	6.26e-42	-0.583281	0.169	0.399	1.46e-37	J1
si:ch73-46j18.5	2.29e-41	-0.679168	0.079	0.301	5.34e-37	J1
BX649485.4	2.96e-41	-1.46396	0.192	0.411	6.92e-37	J1
si:dkey-27h10.2	3.75e-41	-0.67611	0.051	0.262	8.76e-37	J1
BX004816.2	5.43e-41	-0.981342	0.071	0.282	1.27e-36	J1
ifi46	8.64e-41	-0.629628	0.109	0.333	2.02e-36	J1
si:dkey-262k9.2	5.8e-40	0.379477	0.328	0.145	1.35e-35	J1
hsp90b1	7.04e-40	-0.681849	0.17	0.4	1.64e-35	J1
si:ch211-1o7.3	8.94e-40	-0.546148	0.046	0.252	2.09e-35	J1
gsto2	1.48e-39	-0.697702	0.11	0.327	3.46e-35	J1
rsl1d1	1.78e-39	0.412456	0.611	0.403	4.17e-35	J1
agap2	2.7e-37	0.365462	0.407	0.213	6.3e-33	J1
def6a	5.92e-37	0.307096	0.385	0.192	1.38e-32	J1
si:ch211-15b10.6	8.56e-37	-0.499325	0.055	0.255	2e-32	J1
lxn	9.97e-37	-0.503102	0.082	0.289	2.33e-32	J1
fthl27	1.42e-34	-0.550001	0.491	0.652	3.32e-30	J1
b2m	2.77e-34	0.339929	0.742	0.566	6.48e-30	J1
mcm2	5.55e-34	0.462321	0.312	0.15	1.3e-29	J1
si:ch73-308l14.2	6.36e-34	0.346126	0.314	0.15	1.49e-29	J1
dbi	1.84e-33	-0.486293	0.422	0.592	4.31e-29	J1
bzw2	1.13e-32	-0.915983	0.073	0.253	2.64e-28	J1
ddit3	6.04e-31	-0.893774	0.111	0.298	1.41e-26	J1
ppdpfb	7.79e-31	-0.687796	0.522	0.627	1.82e-26	J1
ponzr1	2.08e-30	0.391866	0.407	0.234	4.85e-26	J1
il21r.1	3e-30	0.29776	0.307	0.146	7.01e-26	J1
samsn1a	5.45e-30	-0.415759	0.075	0.253	1.27e-25	J1
slc37a2	7.84e-30	-0.530156	0.196	0.385	1.83e-25	J1
nhp2	7.86e-30	0.312829	0.369	0.204	1.84e-25	J1
ccnd1	1e-29	-0.570192	0.202	0.389	2.34e-25	J1
mcm6	1.38e-29	0.41877	0.322	0.167	3.22e-25	J1
grapa	6.83e-29	-0.427343	0.079	0.253	1.59e-24	J1
npm1a	6.83e-29	0.488734	0.617	0.458	1.6e-24	J1
hmgn3	9.17e-29	0.41069	0.37	0.211	2.14e-24	J1
anp32a	2.88e-28	0.286802	0.66	0.467	6.73e-24	J1
midn	3.62e-28	0.408068	0.397	0.234	8.46e-24	J1
tnip1	4.84e-28	0.393816	0.537	0.358	1.13e-23	J1
zgc:152830	8.02e-28	-0.420488	0.09	0.262	1.87e-23	J1
fbl	1.74e-27	0.400648	0.446	0.285	4.07e-23	J1
si:dkey-112a7.4	2.12e-27	0.316401	0.265	0.129	4.95e-23	J1
anp32b	9.61e-27	0.291715	0.485	0.309	2.25e-22	J1
junba	1.94e-26	-0.598132	0.123	0.293	4.53e-22	J1
mrtfab	6.58e-26	-0.450169	0.127	0.298	1.54e-21	J1
cebpb	7.02e-26	-0.60936	0.177	0.351	1.64e-21	J1
ccnd2a	8.34e-26	0.275191	0.345	0.189	1.95e-21	J1
chd4a	9.78e-26	0.279721	0.515	0.337	2.28e-21	J1
psmb8a	2.95e-25	0.290788	0.357	0.206	6.88e-21	J1
mef2aa	4.63e-25	0.35535	0.322	0.176	1.08e-20	J1
nap1l1	5.62e-25	0.301771	0.494	0.33	1.31e-20	J1
adssl	2.6e-24	0.306521	0.388	0.238	6.07e-20	J1
setb	2.69e-24	0.310467	0.678	0.537	6.3e-20	J1
hspa5	3.86e-24	-0.60485	0.244	0.408	9.02e-20	J1
dub	1.04e-23	0.250619	0.391	0.227	2.44e-19	J1
fosab	1.56e-23	-0.568225	0.292	0.452	3.63e-19	J1
rnaset2	3.49e-23	-0.625981	0.198	0.357	8.16e-19	J1
znf296	6.92e-23	0.261673	0.263	0.133	1.62e-18	J1
mcm5	1.55e-21	0.359903	0.253	0.132	3.61e-17	J1
gstp1	3.21e-21	-0.36322	0.187	0.348	7.51e-17	J1
ms4a17a.6	3.61e-21	-0.386912	0.164	0.322	8.44e-17	J1
ctss2.1	4.47e-21	-0.496571	0.381	0.523	1.04e-16	J1
agpat3	5.11e-21	-0.466057	0.123	0.269	1.19e-16	J1
abhd16a	1.26e-20	-0.357679	0.132	0.283	2.94e-16	J1
gnl3	3.24e-20	0.250282	0.296	0.167	7.57e-16	J1
dnase1l4.2	1.43e-19	0.255097	0.342	0.208	3.33e-15	J1
dkc1	1.48e-19	0.306173	0.361	0.226	3.46e-15	J1
uck2a	1.83e-19	0.223841	0.281	0.157	4.28e-15	J1
anp32e	4.62e-19	0.231806	0.399	0.256	1.08e-14	J1
mcm3	6.46e-19	0.267339	0.251	0.135	1.51e-14	J1
tob1b	1.31e-18	-0.382282	0.145	0.289	3.06e-14	J1
ccdc25	2.88e-18	0.256592	0.265	0.15	6.73e-14	J1
pa2g4b	4.2e-18	0.256693	0.413	0.281	9.8e-14	J1
cox6b1	4.81e-18	0.213488	0.439	0.286	1.12e-13	J1
calr3b	6.85e-18	-0.439599	0.271	0.413	1.6e-13	J1
nutf2l	9.18e-18	0.242632	0.347	0.219	2.14e-13	J1
dok2	1.61e-17	0.299719	0.356	0.227	3.77e-13	J1
ikzf1	3.8e-17	0.222646	0.269	0.155	8.89e-13	J1
mybbp1a	4.75e-17	0.230388	0.253	0.143	1.11e-12	J1
rgs13	1.25e-16	0.260109	0.45	0.31	2.91e-12	J1
aldh9a1a.1	1.16e-15	-0.304116	0.21	0.347	2.72e-11	J1
pfn2	2.41e-15	-0.326654	0.165	0.29	5.64e-11	J1
arrdc3b	3.2e-15	0.274234	0.385	0.261	7.47e-11	J1
baz1b	3.71e-15	0.224744	0.427	0.3	8.67e-11	J1
cited4a	4.12e-15	-0.410784	0.141	0.259	9.63e-11	J1
calm2b	4.15e-15	-0.392466	0.406	0.518	9.71e-11	J1
prmt1	4.34e-15	0.252206	0.319	0.208	1.01e-10	J1
BX511111.1	7.62e-15	0.22106	0.458	0.326	1.78e-10	J1
bcl2a	9.71e-15	0.227546	0.269	0.161	2.27e-10	J1
bms1	1.45e-14	0.224089	0.279	0.171	3.39e-10	J1
id2a	1.48e-14	-0.635933	0.196	0.311	3.47e-10	J1
BX322618.1	1.83e-14	-0.323823	0.753	0.797	4.28e-10	J1
suclg1	3.49e-14	-0.317049	0.282	0.402	8.16e-10	J1
grap2b	1.11e-13	-0.366438	0.379	0.485	2.6e-09	J1
nop2	1.73e-13	0.227211	0.373	0.259	4.05e-09	J1
grn1	1.55e-12	-1.43246	0.309	0.399	3.61e-08	J1
snrpb	1.7e-12	0.232902	0.603	0.507	3.97e-08	J1
si:ch211-217k17.7	3.67e-12	0.203297	0.356	0.248	8.58e-08	J1
gars	1.5e-11	0.20977	0.368	0.266	3.49e-07	J1
si:ch73-1a9.3	2.26e-11	-0.295115	0.63	0.7	5.28e-07	J1
lcp1	7.89e-11	-0.328013	0.852	0.838	1.84e-06	J1
ehbp1l1b	1.46e-10	-0.436305	0.161	0.256	3.42e-06	J1
nfkbiaa	1.13e-09	0.365321	0.368	0.28	2.63e-05	J1
atp2b1a	1.39e-09	-0.320775	0.172	0.264	3.26e-05	J1
h3f3b.1	2.36e-09	-0.36123	0.573	0.629	5.51e-05	J1
insig1	6.19e-09	-0.333349	0.174	0.261	0.000144569	J1
tubb2b	6.81e-09	-0.407985	0.502	0.575	0.000159193	J1
fgd4b	1.1e-08	-0.294539	0.18	0.264	0.00025709	J1

## Sheet: cluster J2
gene	p_val	avg_logFC	pct.1	pct.2	p_val_adj	cluster
lgals3bpb	5.09e-258	1.2935	0.998	0.862	1.19e-253	J2
rpl19	2.23e-245	-1.1559	0.881	0.996	5.2e-241	J2
eef1a1l1	4.18e-237	-1.06322	0.915	0.998	9.77e-233	J2
rplp0	2.25e-236	-1.14471	0.898	0.997	5.26e-232	J2
rps3a	1.54e-233	-1.08186	0.86	0.996	3.6e-229	J2
rpl10a	4.18e-232	-1.12707	0.821	0.992	9.77e-228	J2
rps7	4.06e-227	-1.07689	0.884	0.998	9.49e-223	J2
slc22a21	3.78e-214	1.11301	0.988	0.645	8.84e-210	J2
rpl7	2.17e-211	-1.08812	0.82	0.992	5.06e-207	J2
rps11	9.41e-211	-1.10559	0.725	0.984	2.2e-206	J2
rpl13a	4.14e-207	-1.05958	0.786	0.992	9.68e-203	J2
rpl18a	1.15e-206	-1.03304	0.878	0.993	2.68e-202	J2
rpl15	1.64e-201	-1.01389	0.86	0.992	3.83e-197	J2
rplp1	3.37e-199	-1.08053	0.901	0.997	7.87e-195	J2
havcr1	7.16e-192	1.20091	0.971	0.665	1.67e-187	J2
mrc1b	2.6e-190	1.20237	0.933	0.563	6.07e-186	J2
tpt1	2.27e-188	-1.06902	0.646	0.975	5.3e-184	J2
slco2b1	7.53e-185	1.33262	0.881	0.505	1.76e-180	J2
psap	4.51e-183	1.04757	0.991	0.81	1.05e-178	J2
rps4x	1.92e-181	-0.935749	0.878	0.992	4.48e-177	J2
rpl18	1.05e-179	-0.924977	0.849	0.993	2.45e-175	J2
rps12	3.81e-178	-1.03711	0.803	0.985	8.91e-174	J2
havcr2	2.05e-176	1.20169	0.908	0.581	4.78e-172	J2
rplp2l	5.9e-174	-1.09531	0.708	0.98	1.38e-169	J2
pfn1	6.69e-164	-0.857231	0.991	0.999	1.56e-159	J2
ifi30	5.47e-160	1.22777	0.948	0.784	1.28e-155	J2
cd74a	1.59e-159	0.895605	1	0.993	3.72e-155	J2
rpl5a	1.23e-147	-0.970916	0.54	0.948	2.88e-143	J2
scn4bb	2.97e-143	1.16661	0.792	0.439	6.93e-139	J2
tspan36	1.55e-142	1.07424	0.856	0.567	3.61e-138	J2
si:ch73-158p21.3	2.59e-136	1.1683	0.829	0.542	6.05e-132	J2
si:busm1-266f07.2	4.03e-130	0.987593	0.988	0.866	9.42e-126	J2
cd74b	9.15e-128	0.825951	0.994	0.942	2.14e-123	J2
AL928650.1	1.35e-124	1.93345	0.623	0.3	3.15e-120	J2
itgae.1	7.07e-117	1.16797	0.771	0.484	1.65e-112	J2
ctss2.2	9.95e-116	0.900086	0.889	0.645	2.33e-111	J2
apoeb	6.54e-114	0.764133	0.998	0.962	1.53e-109	J2
rsl24d1	1.94e-105	-0.999428	0.382	0.859	4.53e-101	J2
marco	3.84e-98	1.0971	0.727	0.449	8.96e-94	J2
apoc1	4.97e-94	0.698778	1	0.996	1.16e-89	J2
ms4a17a.10	2.65e-91	1.0831	0.747	0.485	6.19e-87	J2
rpl22l1	3.69e-90	-0.905133	0.247	0.729	8.63e-86	J2
actb1	2.46e-85	-0.650705	0.957	0.994	5.74e-81	J2
ptmaa	7.39e-80	-0.649765	0.597	0.948	1.73e-75	J2
abcc5	3.87e-77	0.90301	0.707	0.514	9.04e-73	J2
ralgps1	6.65e-75	1.15652	0.438	0.195	1.55e-70	J2
zgc:123107	1.56e-74	1.03852	0.678	0.482	3.65e-70	J2
ctsba	1.97e-70	0.665132	0.86	0.65	4.6e-66	J2
laptm5	1.16e-68	0.540973	0.933	0.91	2.71e-64	J2
ctsz	6.57e-68	0.893566	0.695	0.481	1.53e-63	J2
si:zfos-741a10.3	7.85e-67	1.03106	0.615	0.415	1.83e-62	J2
crip1	5.43e-65	-0.765914	0.124	0.517	1.27e-60	J2
ctsc	5.57e-62	0.894493	0.649	0.474	1.3e-57	J2
si:ch73-1a9.3	1.06e-61	-0.65258	0.281	0.736	2.48e-57	J2
gtpbp4	8.6e-61	-0.643758	0.182	0.592	2.01e-56	J2
hmga1a	6.39e-60	-0.809798	0.266	0.664	1.49e-55	J2
calm1b	5e-58	-0.959409	0.035	0.351	1.17e-53	J2
c1qc	6.31e-58	0.788632	0.725	0.539	1.47e-53	J2
ptmab	2.8e-56	-0.527316	0.744	0.971	6.55e-52	J2
si:dkey-185m8.2	4.63e-56	-0.858089	0.075	0.407	1.08e-51	J2
si:ch211-119e14.1	4.29e-54	-1.03652	0.052	0.359	1e-49	J2
slc3a2a	1.55e-53	0.669907	0.722	0.55	3.62e-49	J2
rsl1d1	1.74e-51	-0.504993	0.115	0.463	4.07e-47	J2
pik3r1	1.05e-50	-0.659642	0.096	0.425	2.46e-46	J2
sub1a	1.41e-50	-0.449028	0.124	0.486	3.29e-46	J2
setb	3.37e-50	-0.452972	0.198	0.593	7.87e-46	J2
selenop	4.38e-50	0.665084	0.702	0.512	1.02e-45	J2
tubb4b	5.28e-50	-0.548042	0.469	0.848	1.23e-45	J2
snrpb	1.66e-49	-0.448244	0.176	0.556	3.87e-45	J2
ranbp1	7.37e-49	-0.464596	0.115	0.457	1.72e-44	J2
hmgb2a	9.09e-49	-0.786268	0.371	0.77	2.12e-44	J2
si:ch211-222l21.1	1.72e-48	-1.08472	0.14	0.446	4.03e-44	J2
wasa	5.55e-48	-0.56581	0.174	0.532	1.3e-43	J2
mertka	1.35e-47	0.888768	0.485	0.302	3.16e-43	J2
fabp3	1.13e-46	-0.696316	0.096	0.41	2.65e-42	J2
FO907110.1	2.59e-46	0.957622	0.272	0.104	6.05e-42	J2
ctsd	3.88e-46	0.797883	0.6	0.44	9.06e-42	J2
h3f3b.1	3.93e-46	-0.593285	0.269	0.661	9.18e-42	J2
h2afvb	4.88e-46	-0.65542	0.27	0.643	1.14e-41	J2
cotl1	5.01e-46	-0.549461	0.65	0.916	1.17e-41	J2
dap1b	6.73e-45	-0.54692	0.046	0.321	1.57e-40	J2
slc7a7	5.35e-44	0.779238	0.568	0.408	1.25e-39	J2
hnrnpabb	7.07e-43	-0.372764	0.22	0.598	1.65e-38	J2
abhd12	7.67e-43	0.702687	0.62	0.457	1.79e-38	J2
h2afx1	8.31e-43	-0.472514	0.22	0.577	1.94e-38	J2
hint1	3.55e-42	-0.379035	0.11	0.419	8.3e-38	J2
prdx5	7.71e-42	-0.457374	0.061	0.331	1.8e-37	J2
c1qb	1.39e-41	0.683322	0.65	0.498	3.24e-37	J2
seta	1.98e-41	-0.35582	0.218	0.588	4.62e-37	J2
mfap4	6.29e-41	0.840256	0.631	0.455	1.47e-36	J2
BX511111.1	1.29e-40	-0.388202	0.082	0.37	3e-36	J2
fbl	1.97e-40	-0.421631	0.061	0.331	4.6e-36	J2
MFAP4 (1 of many).2	3.78e-40	0.897657	0.545	0.364	8.83e-36	J2
cycsb	4.72e-40	-0.342658	0.137	0.46	1.1e-35	J2
ccr9a	2.27e-39	-0.847161	0.11	0.381	5.31e-35	J2
ahcy	2.62e-39	-0.379532	0.118	0.419	6.12e-35	J2
ddx39ab	4.38e-39	-0.349128	0.101	0.393	1.02e-34	J2
dhrs9	4.12e-38	0.873468	0.482	0.338	9.62e-34	J2
ctsla	5.77e-38	0.852177	0.525	0.366	1.35e-33	J2
hmgb2b	1.01e-37	-0.641496	0.209	0.525	2.36e-33	J2
anp32b	1.11e-37	-0.415029	0.085	0.358	2.58e-33	J2
snrpf	5.74e-37	-0.328565	0.142	0.45	1.34e-32	J2
CR759843.2	7.49e-37	1.15421	0.446	0.269	1.75e-32	J2
calm3a	1.36e-36	-0.476501	0.102	0.377	3.17e-32	J2
id3	4.52e-36	-0.959373	0.037	0.26	1.06e-31	J2
gpia	1.51e-35	-0.339451	0.058	0.304	3.53e-31	J2
scinlb	2.48e-35	-0.638518	0.038	0.261	5.8e-31	J2
anp32a	2.96e-35	-0.32643	0.192	0.523	6.93e-31	J2
wipf1a	4.09e-35	-0.562513	0.05	0.281	9.55e-31	J2
hnrnpa0b	6.05e-35	-0.343159	0.224	0.566	1.41e-30	J2
suclg1	1.33e-34	-0.288269	0.127	0.416	3.1e-30	J2
cox6b1	1.42e-34	-0.391395	0.078	0.329	3.32e-30	J2
rad21a	4.27e-34	-0.337671	0.092	0.349	9.97e-30	J2
grap2b	4.48e-34	-0.319805	0.185	0.503	1.05e-29	J2
npc2	8.01e-34	0.568846	0.754	0.72	1.87e-29	J2
nap1l1	1.32e-33	-0.308823	0.107	0.376	3.09e-29	J2
tuba8l	1.65e-33	-0.544911	0.133	0.409	3.87e-29	J2
h1fx	2.72e-33	-0.763903	0.299	0.586	6.35e-29	J2
bcl2l10	3.1e-33	-0.623446	0.073	0.308	7.25e-29	J2
serinc5	4.46e-33	0.729645	0.586	0.494	1.04e-28	J2
rgs13	4.93e-33	-0.445739	0.098	0.353	1.15e-28	J2
dbi	6.84e-33	-0.242444	0.252	0.606	1.6e-28	J2
dub	7.4e-33	-0.39849	0.047	0.269	1.73e-28	J2
ponzr1	8.78e-33	-0.532461	0.053	0.277	2.05e-28	J2
pa2g4a	1.22e-32	-0.333691	0.061	0.291	2.85e-28	J2
ccl19a.1	1.72e-32	-0.718255	0.698	0.661	4.02e-28	J2
nop56	2.3e-32	-0.281236	0.211	0.539	5.37e-28	J2
alox5ap	2.38e-32	0.90301	0.522	0.416	5.55e-28	J2
banf1	4.86e-32	-0.29916	0.098	0.351	1.14e-27	J2
histh1l	8.53e-32	-0.511108	0.18	0.455	1.99e-27	J2
sept7a	1.85e-31	-0.351464	0.055	0.277	4.33e-27	J2
gstp1	2.26e-31	-0.323243	0.101	0.353	5.27e-27	J2
zgc:103700	2.71e-31	0.719309	0.594	0.479	6.32e-27	J2
snrpd2	2.91e-31	-0.25162	0.139	0.42	6.8e-27	J2
p2ry12	3.74e-31	0.767066	0.42	0.288	8.73e-27	J2
tpm1	3.9e-31	-0.402972	0.056	0.277	9.11e-27	J2
h2afva	4.05e-31	-0.340427	0.058	0.28	9.47e-27	J2
anp32e	4.55e-31	-0.320022	0.067	0.296	1.06e-26	J2
nccrp1	9.4e-31	-0.302699	0.13	0.397	2.2e-26	J2
si:ch211-217k17.7	3.31e-30	-0.30987	0.063	0.283	7.73e-26	J2
pa2g4b	5.76e-30	-0.260013	0.084	0.32	1.35e-25	J2
enpp1	9.84e-30	0.741858	0.449	0.324	2.3e-25	J2
gars	1.67e-29	-0.251767	0.075	0.301	3.91e-25	J2
sub1b	2.23e-29	-0.299998	0.058	0.27	5.2e-25	J2
adssl	3.42e-29	-0.294546	0.063	0.277	8e-25	J2
si:ch211-222k6.3	4.88e-29	0.785147	0.434	0.313	1.14e-24	J2
prdx6	6.66e-29	-0.249732	0.104	0.342	1.56e-24	J2
nop58	1.15e-28	-0.297981	0.147	0.413	2.69e-24	J2
ctsk	1.83e-28	0.781487	0.46	0.344	4.27e-24	J2
BX649485.4	2.73e-28	1.1528	0.499	0.371	6.39e-24	J2
kctd5a	3.53e-28	-0.290681	0.169	0.446	8.26e-24	J2
hist1h4l	4.28e-28	-0.295748	0.186	0.47	1e-23	J2
anxa4	4.38e-28	-0.278499	0.113	0.353	1.02e-23	J2
ddit4	4.4e-28	-0.338662	0.131	0.379	1.03e-23	J2
hsp90b1	5.61e-28	0.948205	0.464	0.362	1.31e-23	J2
lsm7	9.3e-28	-0.234559	0.092	0.322	2.17e-23	J2
dynll1	2.39e-27	-0.290708	0.125	0.371	5.58e-23	J2
kdm6bb	3.45e-27	-0.334679	0.157	0.419	8.07e-23	J2
nucks1a	1.47e-26	-0.233986	0.111	0.349	3.44e-22	J2
mpp1	2.93e-26	0.486958	0.649	0.535	6.85e-22	J2
bcam	5.57e-26	0.783988	0.424	0.315	1.3e-21	J2
nutf2l	6.91e-26	-0.287803	0.058	0.254	1.61e-21	J2
npm1a	1.06e-25	-0.273863	0.217	0.506	2.48e-21	J2
nucks1b	1.09e-25	-0.240278	0.064	0.264	2.55e-21	J2
tubb2b	3.57e-25	-0.563694	0.305	0.595	8.34e-21	J2
snrpg	4.38e-25	-0.230707	0.078	0.284	1.02e-20	J2
zgc:56676	7.42e-25	-0.252085	0.061	0.253	1.73e-20	J2
ccng1	8.53e-25	-0.209755	0.104	0.326	1.99e-20	J2
hmgn2	1.26e-24	-1.01026	0.643	0.909	2.94e-20	J2
gpx1a	1.32e-24	-0.375116	0.342	0.641	3.09e-20	J2
chac1	1.54e-24	-0.26706	0.145	0.383	3.6e-20	J2
agap2	1.56e-24	-0.253416	0.063	0.255	3.64e-20	J2
abcf1	2.05e-24	-0.243913	0.105	0.323	4.79e-20	J2
gadd45ga	5.98e-24	-0.379621	0.066	0.253	1.4e-19	J2
cx32.2	1.18e-23	0.720654	0.267	0.148	2.75e-19	J2
si:ch73-281n10.2	1.43e-23	-0.31457	0.133	0.357	3.33e-19	J2
CABZ01041494.1	1.81e-23	0.768051	0.345	0.23	4.23e-19	J2
calm2b	2.45e-23	-0.311189	0.249	0.532	5.73e-19	J2
si:ch211-288g17.3	9.49e-23	-0.406159	0.188	0.422	2.22e-18	J2
selenoh	1.11e-22	-0.239699	0.096	0.297	2.59e-18	J2
calr3b	1.18e-22	0.843128	0.461	0.389	2.77e-18	J2
BX004816.2	2.34e-22	0.860677	0.368	0.244	5.48e-18	J2
fthl27	3.62e-22	-0.288853	0.342	0.664	8.47e-18	J2
dtnbp1a	4.39e-22	-0.207041	0.093	0.293	1.02e-17	J2
nars	8.07e-22	-0.200403	0.092	0.286	1.88e-17	J2
dkc1	8.61e-22	-0.223273	0.076	0.261	2.01e-17	J2
BX649485.1	4.04e-21	0.84243	0.395	0.29	9.43e-17	J2
CABZ01068358.1	6.02e-21	0.778236	0.324	0.216	1.41e-16	J2
cd59	2.76e-20	0.789183	0.348	0.226	6.44e-16	J2
pigrl3.5	2.91e-20	0.684747	0.36	0.257	6.79e-16	J2
tcima	3.48e-20	0.30318	0.811	0.701	8.12e-16	J2
rnaseka	4.08e-20	0.647738	0.527	0.493	9.52e-16	J2
hmgb3a	1.13e-19	-0.298384	0.195	0.438	2.64e-15	J2
si:dkey-26c10.5	2.01e-19	0.829242	0.31	0.203	4.7e-15	J2
stab1	3.19e-19	0.718911	0.31	0.206	7.46e-15	J2
zgc:152774	9.69e-19	-0.203133	0.102	0.283	2.26e-14	J2
si:ch73-86n18.1	1.48e-18	0.64031	0.427	0.347	3.46e-14	J2
arl11	2.28e-18	-0.285849	0.107	0.282	5.33e-14	J2
BX649485.2	8.57e-18	0.825208	0.458	0.37	2e-13	J2
fcer1gl	1.26e-17	0.253917	0.887	0.751	2.94e-13	J2
si:dkey-27h10.2	1.67e-16	0.805303	0.319	0.228	3.9e-12	J2
si:ch211-204c21.1.1	1.87e-16	0.571751	0.502	0.442	4.36e-12	J2
srgn	5.74e-16	-0.380828	0.321	0.572	1.34e-11	J2
ccr2	1.74e-15	0.6634	0.252	0.161	4.07e-11	J2
tnfsf12	2.29e-15	0.512931	0.437	0.37	5.34e-11	J2
gsto2	3.19e-15	-0.252972	0.144	0.318	7.45e-11	J2
pcna	1.87e-14	-0.407943	0.121	0.269	4.37e-10	J2
rnaset2l	9.05e-14	0.506094	0.51	0.489	2.12e-09	J2
hspa5	1.22e-13	0.747838	0.427	0.384	2.85e-09	J2
atp2b2.1	2.63e-13	0.627154	0.359	0.296	6.16e-09	J2
c1qa	5.47e-13	0.598878	0.406	0.34	1.28e-08	J2
slc35f6	6.38e-13	0.696416	0.33	0.263	1.49e-08	J2
ckbb	7.87e-13	-0.305478	0.679	0.756	1.84e-08	J2
scarb2a	8.21e-13	0.605458	0.392	0.344	1.92e-08	J2
serpine3	1.1e-12	0.607567	0.368	0.306	2.57e-08	J2
tuba8l4	1.33e-12	-0.32605	0.681	0.869	3.11e-08	J2
lcp1	3.74e-12	-0.239979	0.606	0.865	8.75e-08	J2
id2a	4.59e-12	-0.369461	0.162	0.312	1.07e-07	J2
fcer1g	6.8e-12	-0.240636	0.278	0.488	1.59e-07	J2
lgmn	2.44e-11	0.592786	0.344	0.277	5.7e-07	J2
cfp	7.05e-10	0.624016	0.296	0.243	1.65e-05	J2
cebpb	1.08e-09	-0.279937	0.2	0.344	2.53e-05	J2
BX901920.1	1.6e-09	0.283576	0.724	0.764	3.73e-05	J2
dpp7	1.1e-08	0.469322	0.409	0.385	0.000258089	J2
rnaset2	2.56e-08	0.589586	0.366	0.334	0.000598702	J2
slc29a1b	3.38e-08	0.535126	0.305	0.259	0.000790912	J2

## Sheet: cluster J3
gene	p_val	avg_logFC	pct.1	pct.2	p_val_adj	cluster
si:dkey-102c8.3	0	1.05292	0.421	0.027	0	J3
zgc:101810	0	1.0768	0.438	0.009	0	J3
CU928222.3	0	1.13273	0.377	0.012	0	J3
si:ch211-215e19.6	0	1.17675	0.429	0.027	0	J3
pigrl4.2	0	1.18214	0.414	0.022	0	J3
tmem178	0	1.25624	0.405	0.022	0	J3
iqsec1b	0	1.28384	0.471	0.027	0	J3
tiam1a	0	1.37155	0.542	0.034	0	J3
syngr3b	0	1.39801	0.536	0.023	0	J3
crybg1a	0	1.44349	0.46	0.024	0	J3
zgc:171686	0	1.46369	0.529	0.026	0	J3
xcr1a.1	0	1.47764	0.579	0.046	0	J3
chl1a	0	1.7301	0.534	0.025	0	J3
id2a	0	1.75378	0.895	0.244	0	J3
spock3	0	1.76447	0.763	0.059	0	J3
hepacam2	0	1.7839	0.697	0.037	0	J3
CMKLR1 (1 of many).1	0	1.79086	0.603	0.044	0	J3
actn1	0	1.80706	0.701	0.05	0	J3
si:dkey-23a13.11	0	1.81673	0.608	0.019	0	J3
flt3	0	1.98825	0.802	0.05	0	J3
siglec15l	0	3.0742	0.909	0.093	0	J3
grn1	0	3.16603	0.948	0.339	0	J3
hcst	4.28e-302	1.41594	0.543	0.062	1e-297	J3
dennd2db	8.01e-291	0.935502	0.366	0.02	1.87e-286	J3
ccl19a.1	4.98e-287	3.74204	0.974	0.637	1.16e-282	J3
arhgef15	7.96e-287	1.47017	0.645	0.104	1.86e-282	J3
CMKLR1 (1 of many)	2.44e-285	0.946833	0.309	0.011	5.7e-281	J3
net1	2.94e-277	1.21106	0.449	0.042	6.87e-273	J3
il12rb2l	1.98e-272	1.48834	0.686	0.133	4.62e-268	J3
ehbp1l1b	4.06e-270	1.60215	0.778	0.197	9.48e-266	J3
arvcfb	2.74e-257	1.15171	0.381	0.029	6.4e-253	J3
frmd4bb	1.07e-245	0.73887	0.262	0.009	2.5e-241	J3
plxna3	1.2e-243	0.912866	0.338	0.022	2.81e-239	J3
prkcaa	4.25e-243	1.17222	0.47	0.056	9.94e-239	J3
aif1l	4.73e-243	1.19594	0.438	0.046	1.1e-238	J3
specc1	1.68e-235	1.32077	0.652	0.137	3.92e-231	J3
kazald3	1.02e-232	1.19162	0.458	0.057	2.38e-228	J3
pfn1	3.51e-231	1.00517	1	0.998	8.2e-227	J3
ptprja	2.45e-229	1.37109	0.564	0.1	5.71e-225	J3
znf385a	2.1e-228	0.841608	0.255	0.01	4.9e-224	J3
actb1	2.71e-227	1.00535	1	0.99	6.33e-223	J3
slc43a3b	5.06e-224	0.991803	0.377	0.035	1.18e-219	J3
CR385050.1	5.07e-222	0.986836	0.42	0.048	1.18e-217	J3
abi3a	4.55e-221	1.4153	0.806	0.286	1.06e-216	J3
fes	4.4e-214	1.11754	0.433	0.054	1.03e-209	J3
nme2b.2	5.99e-214	1.17581	0.53	0.09	1.4e-209	J3
epdl1	7.02e-213	1.20173	0.396	0.043	1.64e-208	J3
junba	2.88e-212	1.43267	0.756	0.229	6.73e-208	J3
nav3	1.19e-211	1.01966	0.429	0.053	2.78e-207	J3
zgc:173742	7.42e-208	0.909366	0.281	0.017	1.73e-203	J3
si:ch73-95l15.5	3.12e-207	0.996714	0.381	0.041	7.28e-203	J3
rap1gap2a	1.51e-202	0.765699	0.264	0.015	3.53e-198	J3
si:dkey-216e24.9	2.33e-199	1.27023	0.641	0.154	5.45e-195	J3
baxa	2.45e-195	0.768302	0.29	0.021	5.72e-191	J3
cxcl11.6	2.28e-194	1.20685	0.299	0.023	5.33e-190	J3
pik3ap1	6.27e-188	1.10584	0.481	0.083	1.47e-183	J3
desi2	2.07e-187	1.24562	0.567	0.127	4.83e-183	J3
wipf1a	2.16e-182	1.25109	0.701	0.219	5.04e-178	J3
il1fma	3.43e-182	1.18931	0.538	0.113	8.02e-178	J3
akt3a	1.43e-181	1.06176	0.425	0.064	3.34e-177	J3
il21r.1	4.46e-180	1.16495	0.569	0.13	1.04e-175	J3
batf3	1.55e-179	0.929805	0.396	0.055	3.61e-175	J3
tbc1d10b	3.3e-177	1.23995	0.59	0.147	7.71e-173	J3
lcp1	5.07e-176	1.14295	0.98	0.827	1.18e-171	J3
si:busm1-266f07.2	4.52e-172	1.04711	0.998	0.867	1.06e-167	J3
cxcl11.5	2.2e-171	1.28067	0.396	0.057	5.15e-167	J3
afap1l2	6.27e-170	0.897409	0.399	0.058	1.46e-165	J3
prkcba	6.72e-169	1.07683	0.42	0.069	1.57e-164	J3
lygl1	3.53e-162	1.1006	0.898	0.456	8.25e-158	J3
si:ch211-153b23.7	1.54e-159	1.10371	0.54	0.13	3.59e-155	J3
fgd4b	5.2e-155	1.11573	0.654	0.218	1.21e-150	J3
gpx1a	9.26e-154	1.15609	0.889	0.587	2.16e-149	J3
cadm4	3.3e-147	1.06096	0.567	0.153	7.71e-143	J3
cyth4a	4.67e-147	1.01283	0.453	0.094	1.09e-142	J3
parm1	1.07e-144	0.848132	0.36	0.056	2.49e-140	J3
si:dkey-238d18.5	3.22e-144	1.28565	0.425	0.086	7.51e-140	J3
si:dkey-33c9.6	3.07e-143	0.847371	0.314	0.042	7.16e-139	J3
zgc:101699	1.26e-142	0.855684	0.259	0.026	2.95e-138	J3
sema4ab	1.07e-139	1.05358	0.508	0.13	2.49e-135	J3
krt18b	2.32e-133	1.04071	0.854	0.405	5.43e-129	J3
fcer1gl	6.11e-131	-1.59539	0.37	0.799	1.43e-126	J3
BX897691.1	3.99e-130	1.13939	0.477	0.119	9.32e-126	J3
ccl35.1	5.97e-128	1.73559	0.652	0.238	1.39e-123	J3
CR936442.1	4.43e-126	-1.49	0.59	0.904	1.04e-121	J3
si:dkey-33i11.9	2.09e-124	1.24456	0.75	0.36	4.88e-120	J3
fcer1g	8.92e-117	0.844187	0.813	0.437	2.08e-112	J3
p2rx7	2.09e-112	0.620904	0.253	0.033	4.88e-108	J3
mylipb	5.05e-112	0.659988	0.272	0.039	1.18e-107	J3
si:ch211-269k10.5	1.73e-110	0.959101	0.569	0.196	4.03e-106	J3
si:ch211-198c19.1	1.08e-108	0.842489	0.386	0.089	2.53e-104	J3
spag1a	3.5e-107	0.835878	0.353	0.075	8.19e-103	J3
si:ch211-79k12.1	1.78e-103	0.97758	0.353	0.077	4.17e-99	J3
zgc:92107	9.69e-102	0.654827	0.259	0.04	2.27e-97	J3
BX323596.2	4.1e-101	1.09389	0.274	0.044	9.58e-97	J3
fgd4a	1.65e-99	0.707986	0.262	0.042	3.85e-95	J3
plekhf1	8.05e-98	0.997208	0.36	0.085	1.88e-93	J3
si:ch73-281k2.5	1.52e-95	0.746664	0.296	0.057	3.55e-91	J3
zmp:0000001139	4.91e-92	0.854673	0.355	0.088	1.15e-87	J3
havcr2	8.45e-92	-1.48934	0.213	0.649	1.97e-87	J3
ipcef1	3.38e-91	0.842146	0.405	0.112	7.9e-87	J3
lgals3bpb	3.75e-90	-1.99721	0.702	0.891	8.76e-86	J3
mrc1b	1.14e-88	-1.44726	0.185	0.636	2.66e-84	J3
ywhag2	1.59e-88	0.706571	0.39	0.102	3.72e-84	J3
gstt1a	3.43e-88	0.880505	0.416	0.124	8.01e-84	J3
cd74b	5.46e-88	0.550126	1	0.943	1.28e-83	J3
tpm1	3.64e-86	0.989084	0.551	0.229	8.5e-82	J3
slc22a21	6.54e-85	-1.47625	0.388	0.704	1.53e-80	J3
havcr1	9.69e-85	-1.6843	0.383	0.722	2.26e-80	J3
sash1a	1.9e-84	0.862591	0.429	0.134	4.44e-80	J3
kdm2ba	2.2e-84	0.913801	0.492	0.18	5.13e-80	J3
CR753876.1	4.41e-84	0.671629	0.954	0.745	1.03e-79	J3
stat1b	1.6e-82	0.839734	0.255	0.048	3.74e-78	J3
apoc1	4e-80	-2.04631	0.989	0.997	9.35e-76	J3
gng2	1.16e-77	0.809394	0.36	0.103	2.71e-73	J3
ccl34b.1	1.68e-76	-1.63666	0.978	0.99	3.93e-72	J3
cdk6	2.97e-76	0.709689	0.357	0.102	6.94e-72	J3
slco2b1	7.84e-76	-1.32398	0.155	0.576	1.83e-71	J3
slc3a2a	1.28e-75	-1.19905	0.189	0.6	2.99e-71	J3
c1qc	1.4e-74	-1.26536	0.187	0.59	3.28e-70	J3
cmtm7	9.3e-71	0.738903	0.346	0.102	2.17e-66	J3
ppp1r14bb	1.01e-70	0.662396	0.338	0.096	2.36e-66	J3
lgals9l1	1.15e-70	-1.36124	0.383	0.705	2.69e-66	J3
c1qb	3.69e-69	-1.13007	0.146	0.546	8.62e-65	J3
zgc:153733	3.77e-69	0.606475	0.27	0.064	8.8e-65	J3
apoeb	7.94e-69	-2.23964	0.93	0.969	1.86e-64	J3
rgs13	1.92e-68	0.736996	0.604	0.303	4.49e-64	J3
mrtfab	1.37e-67	0.824749	0.54	0.254	3.2e-63	J3
bcl2l10	2.04e-66	0.745912	0.567	0.26	4.77e-62	J3
cebpa	3.36e-66	-1.05294	0.161	0.555	7.86e-62	J3
scn4bb	6.63e-66	-1.25912	0.116	0.505	1.55e-61	J3
mpp1	5.47e-65	-1.09532	0.201	0.577	1.28e-60	J3
arhgap1	9.83e-65	0.770634	0.307	0.089	2.3e-60	J3
ms4a17a.10	1.81e-64	-1.29751	0.166	0.541	4.23e-60	J3
camk1db	2.63e-64	0.668257	0.325	0.095	6.15e-60	J3
srgn	1.77e-63	-1.0533	0.183	0.579	4.13e-59	J3
bahcc1b	3.97e-62	0.698426	0.401	0.144	9.27e-58	J3
marco	6.68e-62	-1.301	0.137	0.506	1.56e-57	J3
ptmaa	9.55e-62	0.506364	0.95	0.911	2.23e-57	J3
rps12	9.36e-61	-0.608974	0.935	0.97	2.19e-56	J3
CABZ01111959.1	4.77e-60	0.708844	0.429	0.168	1.11e-55	J3
itgae.1	9.92e-60	-1.12852	0.174	0.542	2.32e-55	J3
arl11	1.42e-58	0.784571	0.512	0.243	3.31e-54	J3
ppdpfb	1.25e-57	-0.980606	0.303	0.642	2.91e-53	J3
selenop	2.61e-57	-1.13617	0.216	0.559	6.09e-53	J3
arhgap33	1.55e-55	0.553913	0.296	0.088	3.61e-51	J3
mfap4	3.49e-53	-1.32099	0.163	0.5	8.16e-49	J3
BX548028.1	2.81e-52	1.21925	0.392	0.163	6.57e-48	J3
agpat3	7.08e-52	0.847028	0.475	0.231	1.65e-47	J3
ctsla	2.31e-51	-1.15995	0.076	0.408	5.4e-47	J3
alox5ap	3.84e-51	-0.909265	0.107	0.454	8.97e-47	J3
rps3a	9.05e-51	-0.447781	0.978	0.983	2.11e-46	J3
slc7a7	2.14e-50	-0.947081	0.115	0.451	5.01e-46	J3
rgs2	1.09e-48	0.79417	0.399	0.171	2.54e-44	J3
si:dkeyp-27c8.2	1.96e-48	0.556627	0.255	0.077	4.59e-44	J3
rab44	3.28e-48	-0.72629	0.275	0.631	7.66e-44	J3
si:zfos-741a10.3	1.33e-47	-0.950555	0.14	0.461	3.1e-43	J3
tnfsf12	8.93e-47	-0.823543	0.085	0.403	2.09e-42	J3
gng10	1.32e-46	-0.8647	0.27	0.572	3.09e-42	J3
fabp3	1.63e-46	-0.910785	0.085	0.406	3.82e-42	J3
ctsba	6.06e-46	-1.15988	0.464	0.689	1.42e-41	J3
dhrs9	2.14e-45	-0.79698	0.067	0.378	5e-41	J3
cebpb	2.74e-44	-1.04803	0.055	0.354	6.4e-40	J3
lgals9l3	3.28e-44	-0.837061	0.181	0.492	7.67e-40	J3
AL928650.1	3.86e-44	-1.2938	0.059	0.356	9.01e-40	J3
c1qa	4.4e-43	-0.804038	0.068	0.371	1.03e-38	J3
MFAP4 (1 of many).2	9.3e-43	-1.16355	0.109	0.406	2.17e-38	J3
calm1b	1.62e-42	0.544927	0.566	0.298	3.8e-38	J3
def6a	2.24e-42	0.778768	0.405	0.199	5.23e-38	J3
rpl7	3.76e-41	-0.441383	0.97	0.976	8.78e-37	J3
cndp2	3.82e-41	-0.772499	0.142	0.441	8.93e-37	J3
lta4h	3.91e-41	-0.750912	0.118	0.416	9.13e-37	J3
zgc:153184	4.23e-41	-0.72861	0.079	0.374	9.88e-37	J3
serpine3	2.78e-40	-0.752918	0.054	0.335	6.49e-36	J3
rpl13a	2.84e-40	-0.429985	0.963	0.973	6.63e-36	J3
rpl15	2.89e-40	-0.434124	0.976	0.98	6.75e-36	J3
wasa	3.51e-40	-0.724146	0.216	0.521	8.19e-36	J3
stk17b	4.19e-40	0.584108	0.47	0.247	9.78e-36	J3
si:ch73-86n18.1	4.23e-40	-0.765003	0.087	0.378	9.89e-36	J3
mafbb	5.21e-40	-0.848001	0.068	0.347	1.22e-35	J3
rpl10a	6.16e-40	-0.405918	0.972	0.975	1.44e-35	J3
rbp2a	6.78e-40	-1.01013	0.159	0.449	1.58e-35	J3
ehd4	8.13e-40	-0.681088	0.05	0.324	1.9e-35	J3
mertka	1.16e-39	-0.787287	0.065	0.343	2.72e-35	J3
p2ry12	4.81e-39	-0.72593	0.052	0.323	1.12e-34	J3
eef1a1l1	1.03e-38	-0.373414	0.993	0.989	2.4e-34	J3
ptmab	1.23e-38	0.36405	0.97	0.946	2.86e-34	J3
scinlb	9.81e-38	0.649661	0.44	0.221	2.29e-33	J3
ctsd	1.4e-37	-0.899096	0.203	0.478	3.28e-33	J3
abhd12	2.24e-37	-0.881766	0.226	0.495	5.24e-33	J3
ets2	7.56e-37	-0.627624	0.054	0.319	1.77e-32	J3
si:ch211-165d12.4	1.13e-36	-0.710544	0.072	0.341	2.65e-32	J3
si:ch211-222k6.3	1.62e-36	-0.732211	0.079	0.346	3.8e-32	J3
mcl1b	1.7e-36	0.594109	0.545	0.326	3.97e-32	J3
irf8	1.81e-36	0.518378	0.654	0.426	4.24e-32	J3
BX649485.2	5.13e-36	-1.14649	0.133	0.401	1.2e-31	J3
gpr183a	7.6e-36	-0.635339	0.055	0.313	1.78e-31	J3
si:dkey-5n18.1	1.22e-35	-0.991519	0.067	0.323	2.85e-31	J3
ctsz	1.37e-35	-1.02722	0.281	0.522	3.2e-31	J3
id3	1.44e-35	-1.09916	0.018	0.258	3.37e-31	J3
snu13b	1.74e-35	-0.593942	0.14	0.417	4.07e-31	J3
rac1a	1.92e-35	-0.63366	0.081	0.349	4.49e-31	J3
CU972454.4	1.93e-35	0.509845	0.309	0.127	4.5e-31	J3
si:ch211-1o7.3	3.95e-35	0.770349	0.397	0.212	9.22e-31	J3
dpp7	6.94e-35	-0.69028	0.142	0.409	1.62e-30	J3
tspan36	1.63e-34	-0.78644	0.403	0.613	3.82e-30	J3
rplp1	2.15e-34	-0.475713	0.991	0.988	5.03e-30	J3
rplp2l	3.19e-34	-0.490363	0.943	0.954	7.46e-30	J3
lgals2a	5.32e-34	-0.849604	0.279	0.525	1.24e-29	J3
si:ch211-204c21.1.1	6.83e-34	-0.711105	0.198	0.47	1.6e-29	J3
rps7	2.42e-33	-0.389909	0.987	0.986	5.66e-29	J3
zgc:103700	3.62e-33	0.435757	0.71	0.471	8.46e-29	J3
ctsc	5.05e-33	-0.771702	0.253	0.512	1.18e-28	J3
mafba	5.89e-33	-0.627018	0.041	0.278	1.38e-28	J3
rpl19	3.01e-32	-0.376357	0.982	0.984	7.03e-28	J3
CR759843.2	5.05e-32	-1.27985	0.068	0.305	1.18e-27	J3
rpl18	9.59e-32	-0.358382	0.98	0.979	2.24e-27	J3
gadd45ga	3e-31	-0.633865	0.028	0.253	7e-27	J3
swap70b	6.34e-31	-0.600754	0.155	0.413	1.48e-26	J3
vat1	8.57e-31	-0.610943	0.298	0.551	2e-26	J3
bhlhe40	8.62e-31	0.554121	0.614	0.421	2.02e-26	J3
card11	1.84e-30	0.56776	0.274	0.116	4.29e-26	J3
rps11	1.96e-30	-0.381331	0.943	0.96	4.58e-26	J3
crip1	2.12e-30	-0.62741	0.248	0.499	4.94e-26	J3
rpl18a	5.14e-30	-0.383985	0.982	0.982	1.2e-25	J3
npc2	8.74e-29	0.266981	0.871	0.711	2.04e-24	J3
acsl4b	1.68e-28	-0.609612	0.063	0.286	3.92e-24	J3
dap1b	2.75e-28	-0.525876	0.083	0.312	6.44e-24	J3
gnpda1	3.24e-28	-0.553985	0.122	0.355	7.58e-24	J3
cited4a	4.17e-28	-0.588528	0.048	0.262	9.73e-24	J3
CABZ01041494.1	4.52e-28	-0.576072	0.046	0.259	1.06e-23	J3
bach1b	4.61e-28	0.529066	0.257	0.108	1.08e-23	J3
atp2b1a	3.93e-27	0.555235	0.409	0.239	9.19e-23	J3
rps4x	7.97e-27	-0.352205	0.974	0.982	1.86e-22	J3
cox6b1	8.97e-27	0.51406	0.46	0.291	2.1e-22	J3
pgd	2.62e-26	-0.486309	0.157	0.397	6.12e-22	J3
npm1a	4.16e-26	-0.515988	0.246	0.498	9.71e-22	J3
pepd	4.19e-26	-0.533506	0.179	0.413	9.79e-22	J3
rnaset2	9.29e-26	-0.677163	0.129	0.356	2.17e-21	J3
dub	1.46e-25	0.47821	0.405	0.233	3.41e-21	J3
sall3a	2.17e-25	0.481285	0.401	0.226	5.06e-21	J3
enpp1	7.41e-25	-0.546825	0.131	0.354	1.73e-20	J3
csrp1a	1.12e-24	0.434312	0.251	0.112	2.62e-20	J3
insig1	1.2e-24	0.544297	0.407	0.237	2.81e-20	J3
glud1a	1.91e-24	0.32272	0.686	0.464	4.45e-20	J3
cd59	2.04e-24	-0.793037	0.059	0.254	4.77e-20	J3
arrdc3b	4.89e-24	-0.469808	0.083	0.293	1.14e-19	J3
rin2	2.23e-23	-0.513354	0.098	0.299	5.21e-19	J3
si:ch211-15b10.6	1.07e-22	0.49292	0.377	0.218	2.51e-18	J3
rplp0	1.08e-22	-0.343347	0.989	0.987	2.52e-18	J3
slc6a15	1.33e-22	0.42997	0.264	0.125	3.1e-18	J3
ifi46	1.54e-22	-0.509485	0.122	0.322	3.61e-18	J3
slc29a1b	2.28e-22	-0.533126	0.087	0.279	5.32e-18	J3
BX649485.4	7.07e-22	-1.19481	0.196	0.4	1.65e-17	J3
slc40a1	1.46e-21	-0.623472	0.104	0.296	3.4e-17	J3
yrk	5.12e-21	0.519331	0.372	0.224	1.2e-16	J3
agap2	7.51e-21	-0.387474	0.068	0.251	1.76e-16	J3
bcam	1.27e-20	-0.500999	0.14	0.342	2.96e-16	J3
ms4a17a.6	1.39e-20	-0.429283	0.122	0.319	3.25e-16	J3
aldh9a1a.1	1.96e-20	-0.392715	0.142	0.347	4.59e-16	J3
gstp1	4.05e-20	-0.367279	0.146	0.344	9.45e-16	J3
BX649485.1	8.13e-20	-0.598532	0.129	0.315	1.9e-15	J3
laptm5	9.13e-20	-0.43566	0.885	0.914	2.13e-15	J3
mt2	1.46e-19	-1.01838	0.244	0.428	3.4e-15	J3
rpl22l1	2.23e-19	-0.463403	0.51	0.697	5.21e-15	J3
anxa3b	3.68e-19	0.379105	0.824	0.664	8.59e-15	J3
rnaset2l	5.3e-19	0.32607	0.643	0.478	1.24e-14	J3
gtpbp4	6.2e-19	-0.406366	0.351	0.569	1.45e-14	J3
cxcr4b	8.23e-19	-0.345982	0.416	0.646	1.92e-14	J3
cotl1	1.47e-18	0.203492	0.919	0.887	3.43e-14	J3
ncf1	5.56e-18	0.357557	0.512	0.357	1.3e-13	J3
glula	7.87e-18	-0.768276	0.81	0.791	1.84e-13	J3
calm2b	1.07e-17	-0.389687	0.307	0.522	2.5e-13	J3
rsl1d1	2.75e-17	-0.362009	0.244	0.445	6.42e-13	J3
bzw1b	3.12e-17	-0.320097	0.176	0.371	7.29e-13	J3
calm3a	9.87e-17	-0.46976	0.179	0.365	2.31e-12	J3
rpl5a	1.25e-16	-0.314701	0.872	0.911	2.93e-12	J3
cfp	1.59e-16	-0.421114	0.1	0.261	3.71e-12	J3
tpt1	2.65e-16	-0.306548	0.917	0.945	6.19e-12	J3
sept7a	4.28e-16	-0.32848	0.107	0.268	1e-11	J3
lgmn	4.58e-16	-0.547869	0.137	0.296	1.07e-11	J3
si:ch73-46j18.5	5.02e-16	-0.481893	0.124	0.288	1.17e-11	J3
si:ch211-119e14.1	5.67e-16	0.200782	0.508	0.313	1.32e-11	J3
CU019662.1	2.89e-15	0.405079	0.294	0.175	6.75e-11	J3
tubb2b	3.26e-15	0.428063	0.638	0.56	7.62e-11	J3
dtnbp1a	3.49e-15	-0.371633	0.129	0.286	8.15e-11	J3
scarb2a	3.56e-15	-0.400317	0.187	0.363	8.32e-11	J3
rsl24d1	2.39e-14	-0.443799	0.726	0.82	5.58e-10	J3
fthl27	3.62e-14	-0.322221	0.442	0.649	8.46e-10	J3
zgc:152830	3.74e-14	-0.297684	0.105	0.253	8.73e-10	J3
dok2	4.05e-14	0.466811	0.344	0.234	9.45e-10	J3
CABZ01078737.1	4.38e-14	0.313325	0.53	0.393	1.02e-09	J3
BX248082.1	5.32e-14	-0.297453	0.64	0.798	1.24e-09	J3
anxa4	9.48e-14	-0.315827	0.179	0.343	2.22e-09	J3
suclg1	1.03e-13	-0.280177	0.226	0.402	2.41e-09	J3
si:ch211-222l21.1	1.3e-13	0.204211	0.56	0.403	3.03e-09	J3
nop10	1.42e-13	-0.281834	0.146	0.305	3.31e-09	J3
pim1	1.77e-13	0.314954	0.27	0.157	4.15e-09	J3
abcc5	3.87e-13	-0.448436	0.392	0.546	9.05e-09	J3
si:dkey-262k9.2	3.92e-13	0.351871	0.27	0.158	9.16e-09	J3
ponzr1	4.87e-13	-0.484465	0.131	0.266	1.14e-08	J3
zfhx3	8.05e-13	-0.358234	0.116	0.262	1.88e-08	J3
sptlc2b	9.04e-13	0.419695	0.261	0.158	2.11e-08	J3
nop56	1.83e-12	-0.264268	0.335	0.522	4.28e-08	J3
ccr9a	2.19e-12	-0.639102	0.227	0.365	5.11e-08	J3
tob1b	2.49e-12	-0.2884	0.135	0.283	5.82e-08	J3
nap1l1	1.2e-11	-0.279339	0.211	0.362	2.8e-07	J3
pik3cd	2.93e-11	0.406403	0.264	0.169	6.85e-07	J3
tmsb1	2.94e-11	0.470049	0.279	0.178	6.87e-07	J3
nop58	4.75e-11	-0.288755	0.242	0.4	1.11e-06	J3
clic2	3.95e-10	0.304512	0.372	0.27	9.24e-06	J3
si:ch73-158p21.3	5.52e-10	-0.49471	0.497	0.577	1.29e-05	J3
fbl	6.74e-10	-0.215596	0.179	0.316	1.57e-05	J3
c1qbp	8.16e-10	-0.205148	0.161	0.295	1.91e-05	J3
hmgb3a	9.32e-10	-0.393153	0.281	0.426	2.18e-05	J3
BX511111.2	1.03e-09	0.401319	0.301	0.214	2.4e-05	J3
prdx6	1.14e-09	-0.208846	0.19	0.33	2.67e-05	J3
BX511111.1	1.5e-09	0.337793	0.416	0.336	3.51e-05	J3
calr3b	2.68e-09	-0.291507	0.27	0.407	6.26e-05	J3
si:cabz01074946.1	2.71e-09	-0.239302	0.172	0.298	6.34e-05	J3
dbi	3.75e-09	-0.234912	0.434	0.583	8.77e-05	J3
hspe1	4.53e-09	-0.213265	0.163	0.289	0.000105771	J3
lxn	8.1e-09	-0.242498	0.157	0.273	0.000189267	J3
pik3r1	8.28e-09	-0.310963	0.272	0.403	0.000193463	J3
dkc1	8.73e-09	-0.232446	0.135	0.252	0.000204073	J3
zgc:158343	1.13e-08	-0.298506	0.22	0.345	0.000264648	J3
rnaseka	1.41e-08	-0.324088	0.384	0.506	0.000330436	J3
BX322618.1	1.87e-08	-0.339712	0.728	0.797	0.000436571	J3
hmgn2	2.53e-08	0.395854	0.88	0.883	0.000591134	J3
smox	4.08e-08	-0.378943	0.58	0.618	0.000952356	J3

## Sheet: cluster J4
gene	p_val	avg_logFC	pct.1	pct.2	p_val_adj	cluster
zap70	0	0.95471	0.489	0.028	0	J4
si:ch73-285p12.4	0	1.05109	0.547	0.047	0	J4
zgc:136605	0	1.10128	0.489	0.016	0	J4
cd4-1	0	1.10476	0.412	0.012	0	J4
bcl11ba	0	1.15577	0.666	0.067	0	J4
FP016106.1	0	1.393	0.726	0.064	0	J4
cxcr4a	1.48e-273	0.784047	0.345	0.016	3.45e-269	J4
il7r	3.09e-268	0.931824	0.435	0.034	7.22e-264	J4
FP236356.1	2.37e-265	1.46426	0.769	0.142	5.55e-261	J4
stk17al	2.57e-264	1.15032	0.599	0.08	6.01e-260	J4
spint1a	3.99e-260	0.847852	0.459	0.041	9.33e-256	J4
si:dkey-183p4.10	4.17e-260	1.22779	0.756	0.135	9.75e-256	J4
sh2d1ab	1.97e-254	0.62427	0.312	0.014	4.61e-250	J4
ccr7	1.21e-227	0.973672	0.64	0.1	2.82e-223	J4
rplp1	5.27e-207	0.870486	1	0.987	1.23e-202	J4
rps12	1.13e-203	0.916502	1	0.964	2.65e-199	J4
themis	4.15e-201	0.759304	0.407	0.043	9.69e-197	J4
rplp2l	4.55e-200	0.934547	1	0.95	1.06e-195	J4
si:ch211-119e14.1	7.93e-197	1.10756	0.918	0.284	1.85e-192	J4
si:ch211-132g1.4	3.06e-193	0.856466	0.45	0.057	7.15e-189	J4
socs1a	1.23e-188	0.879758	0.478	0.067	2.88e-184	J4
rpl15	7.35e-186	0.744267	1	0.978	1.72e-181	J4
ccr9a	1.15e-183	1.1621	0.899	0.313	2.68e-179	J4
rps7	1.58e-179	0.74135	1	0.985	3.68e-175	J4
si:ch211-196f2.6	7.01e-176	0.826189	0.384	0.044	1.64e-171	J4
lck	4.71e-166	0.646074	0.358	0.04	1.1e-161	J4
rps3a	3e-165	0.701682	1	0.981	7.01e-161	J4
cxcr3.1.1	2.35e-163	0.910997	0.485	0.082	5.48e-159	J4
itk	7.1e-161	0.694902	0.373	0.046	1.66e-156	J4
myh11a	2.83e-157	1.01641	0.662	0.167	6.61e-153	J4
rpl13a	4.61e-156	0.686577	1	0.97	1.08e-151	J4
rpl22l1	8.84e-150	1.04788	0.95	0.662	2.07e-145	J4
si:ch1073-220m6.1	1.85e-146	0.784661	0.453	0.078	4.31e-142	J4
rplp0	4.02e-146	0.664802	1	0.986	9.39e-142	J4
si:dkeyp-85e10.3	7.97e-146	0.905952	0.629	0.16	1.86e-141	J4
mxd	8.59e-141	0.91157	0.597	0.151	2.01e-136	J4
rpl7	7.39e-138	0.695686	1	0.974	1.73e-133	J4
cd74b	3.12e-133	-1.71955	0.802	0.958	7.29e-129	J4
cd74a	1.09e-132	-1.94101	0.976	0.995	2.55e-128	J4
BX784026.1	1.3e-128	0.66282	0.332	0.046	3.03e-124	J4
skap1	2.24e-127	0.639407	0.356	0.054	5.23e-123	J4
psap	5.74e-125	-1.82552	0.45	0.856	1.34e-120	J4
si:ch211-152f22.4	2.01e-124	0.612183	0.338	0.05	4.69e-120	J4
rpl19	1.38e-123	0.625435	1	0.983	3.22e-119	J4
rpl5a	1.91e-123	0.655779	0.991	0.902	4.45e-119	J4
rps11	2.13e-122	0.65749	0.989	0.956	4.98e-118	J4
CR936442.1	4.25e-122	0.999498	1	0.87	9.92e-118	J4
tbc1d10c	4.21e-121	0.729192	0.515	0.12	9.83e-117	J4
eef1a1l1	8.89e-121	0.517673	1	0.989	2.08e-116	J4
ckbb	1.87e-120	-1.69121	0.338	0.779	4.38e-116	J4
rps4x	4.74e-120	0.621768	1	0.98	1.11e-115	J4
rpl18a	1.47e-114	0.631637	0.994	0.981	3.42e-110	J4
rpl18	2.92e-112	0.613291	0.998	0.977	6.83e-108	J4
setbp1	7.77e-112	0.735493	0.427	0.089	1.81e-107	J4
traf3ip2l	1.77e-111	0.504558	0.265	0.033	4.14e-107	J4
runx3	4.7e-111	0.702726	0.332	0.054	1.1e-106	J4
si:busm1-266f07.2	2.71e-110	-1.84507	0.644	0.895	6.34e-106	J4
rsl24d1	3.6e-109	0.876765	0.953	0.802	8.42e-105	J4
rpl10a	7.52e-109	0.574686	0.998	0.973	1.76e-104	J4
nuggc.1	7.81e-108	0.632967	0.356	0.064	1.83e-103	J4
fcer1gl	4.59e-106	-1.60193	0.455	0.788	1.07e-101	J4
sash3	1.07e-103	0.698807	0.412	0.091	2.49e-99	J4
ifi30	3.03e-103	-1.62401	0.472	0.824	7.08e-99	J4
sorl1	4.47e-102	0.52853	0.259	0.034	1.04e-97	J4
tpt1	7.27e-100	0.57668	0.996	0.939	1.7e-95	J4
id3	4.97e-96	0.74677	0.636	0.209	1.16e-91	J4
ctss2.2	1.26e-95	-1.46878	0.25	0.701	2.94e-91	J4
tcima	1.76e-94	-1.52686	0.334	0.74	4.1e-90	J4
BX322618.1	2.1e-93	-1.29627	0.476	0.815	4.9e-89	J4
scin	3.51e-92	0.571146	0.409	0.094	8.21e-88	J4
si:dkey-185m8.2	7.62e-89	0.68083	0.817	0.341	1.78e-84	J4
svila	4.05e-88	0.538638	0.3	0.054	9.47e-84	J4
glula	7.69e-88	-1.64275	0.562	0.81	1.8e-83	J4
BX248082.1	3.8e-86	-1.23106	0.487	0.807	8.87e-82	J4
slc22a21	2.12e-85	-1.6433	0.334	0.704	4.95e-81	J4
gig2i	3.04e-84	0.590612	0.263	0.044	7.09e-80	J4
tuba8l4	3.13e-84	-1.06526	0.662	0.864	7.31e-80	J4
ptpn11b	3.01e-82	0.613158	0.386	0.094	7.02e-78	J4
si:dkey-1h24.6	1.35e-81	0.554657	0.287	0.053	3.15e-77	J4
lgals3bpb	2.99e-81	-2.0712	0.741	0.886	7e-77	J4
CR753876.1	6.75e-81	-1.23336	0.414	0.788	1.58e-76	J4
fam49a	3.11e-80	0.614614	0.461	0.136	7.27e-76	J4
ctsba	2.89e-79	-1.58612	0.315	0.698	6.76e-75	J4
ccl34b.1	3.34e-79	-1.8552	0.991	0.989	7.81e-75	J4
BX901920.1	2.67e-78	-1.05683	0.427	0.785	6.23e-74	J4
tubb4b	1.12e-77	-0.941202	0.575	0.828	2.61e-73	J4
mrc1b	2.42e-77	-1.49688	0.2	0.629	5.66e-73	J4
cish	2.6e-77	0.472592	0.304	0.062	6.08e-73	J4
anxa3b	2.66e-77	-1.31167	0.336	0.702	6.21e-73	J4
pfn1	2.92e-77	0.413921	1	0.998	6.82e-73	J4
havcr1	1.79e-75	-1.77659	0.403	0.717	4.18e-71	J4
tspan36	1.95e-75	-1.33115	0.211	0.625	4.56e-71	J4
gtpbp4	3.08e-75	0.74672	0.821	0.531	7.19e-71	J4
smox	1.06e-74	-1.2448	0.237	0.644	2.48e-70	J4
sla2	5.87e-74	0.54462	0.381	0.097	1.37e-69	J4
apoeb	9.26e-74	-2.21826	0.914	0.969	2.16e-69	J4
laptm5	7.68e-72	-0.8439	0.838	0.918	1.79e-67	J4
si:ch73-158p21.3	7.8e-72	-1.36113	0.179	0.6	1.82e-67	J4
havcr2	1.01e-70	-1.44327	0.267	0.639	2.37e-66	J4
npc2	3.25e-70	-1.26834	0.438	0.745	7.6e-66	J4
c1qc	6.91e-70	-1.37953	0.181	0.585	1.61e-65	J4
slco2b1	3.22e-68	-1.41497	0.157	0.571	7.53e-64	J4
rnaset2l	5.5e-68	-1.14717	0.093	0.521	1.29e-63	J4
si:dkey-171c9.3	9.13e-68	0.617162	0.509	0.182	2.13e-63	J4
apoc1	1.15e-67	-2.11157	0.998	0.996	2.69e-63	J4
lgals9l1	2.71e-65	-1.50595	0.418	0.698	6.34e-61	J4
dap1b	2.78e-65	0.655685	0.612	0.27	6.49e-61	J4
c1qb	6.9e-65	-1.28597	0.153	0.54	1.61e-60	J4
tox	1.69e-64	0.456516	0.343	0.088	3.94e-60	J4
rasal3	1.24e-63	0.635476	0.433	0.143	2.89e-59	J4
cytip	3.76e-63	0.504979	0.353	0.099	8.79e-59	J4
slc3a2a	5.15e-62	-1.23082	0.233	0.592	1.2e-57	J4
gpx1a	1.54e-61	-1.08666	0.295	0.635	3.6e-57	J4
ms4a17a.10	1.88e-60	-1.42133	0.157	0.537	4.39e-56	J4
mpp1	8.6e-60	-1.20051	0.205	0.572	2.01e-55	J4
cebpa	4.62e-59	-1.14079	0.177	0.549	1.08e-54	J4
fcer1g	8.33e-59	-1.1467	0.103	0.495	1.95e-54	J4
selenop	9e-59	-1.25153	0.183	0.557	2.1e-54	J4
itgae.1	5.58e-58	-1.27704	0.168	0.538	1.3e-53	J4
scinlb	6.38e-58	0.509987	0.554	0.215	1.49e-53	J4
lgals2a	9.1e-58	-1.26565	0.164	0.531	2.13e-53	J4
plk3	1.4e-57	0.504642	0.392	0.121	3.26e-53	J4
gng10	1.71e-57	-1.15584	0.222	0.572	3.99e-53	J4
lgals9l3	3.59e-57	-1.12681	0.116	0.493	8.39e-53	J4
zgc:123107	5.55e-57	-1.14777	0.153	0.528	1.3e-52	J4
slc7a7	2.25e-56	-1.14297	0.069	0.45	5.25e-52	J4
marco	3.24e-55	-1.32496	0.134	0.502	7.58e-51	J4
ctsz	4.33e-55	-1.33672	0.17	0.527	1.01e-50	J4
lygl1	4.32e-55	-1.27466	0.153	0.517	1.01e-50	J4
ctsc	7.29e-54	-1.06294	0.149	0.516	1.7e-49	J4
ctsd	9.5e-54	-1.12782	0.114	0.481	2.22e-49	J4
gadd45ga	5.8e-53	0.46047	0.522	0.213	1.36e-48	J4
si:ch211-204c21.1.1	1.16e-52	-1.0484	0.106	0.473	2.7e-48	J4
zgc:153317	1.43e-52	0.583882	0.459	0.177	3.33e-48	J4
alox5ap	3.15e-52	-1.04791	0.088	0.451	7.35e-48	J4
serinc5	9.06e-52	-1.0517	0.172	0.528	2.12e-47	J4
scn4bb	3.82e-51	-1.21572	0.149	0.498	8.92e-47	J4
krt18b	2.93e-50	-1.29127	0.127	0.465	6.84e-46	J4
glud1a	4.66e-50	-1.09854	0.17	0.505	1.09e-45	J4
mfap4	1.34e-49	-1.39678	0.159	0.496	3.13e-45	J4
zgc:103700	1.5e-49	-1.16752	0.172	0.515	3.51e-45	J4
abhd12	1.62e-48	-1.13819	0.168	0.496	3.78e-44	J4
il10ra	2.61e-48	0.61662	0.485	0.207	6.11e-44	J4
rsl1d1	2.83e-48	0.55054	0.7	0.408	6.6e-44	J4
hmgb3a	4.41e-48	-0.954156	0.084	0.439	1.03e-43	J4
irf8	6.39e-48	-0.947783	0.125	0.468	1.49e-43	J4
CABZ01078737.1	8.25e-48	-0.9294	0.088	0.427	1.93e-43	J4
lta4h	9.98e-48	-0.900722	0.073	0.416	2.33e-43	J4
abcc5	2.95e-47	-1.01284	0.237	0.555	6.9e-43	J4
si:dkey-216e24.9	3.52e-47	0.410718	0.457	0.174	8.22e-43	J4
ppdpfb	1.68e-46	-0.979298	0.351	0.634	3.92e-42	J4
si:ch73-208g10.1	1.05e-44	0.478301	0.397	0.149	2.46e-40	J4
si:zfos-741a10.3	2.89e-44	-1.02582	0.134	0.458	6.76e-40	J4
def6a	5.66e-44	0.485782	0.463	0.197	1.32e-39	J4
agap2	1.17e-43	0.482053	0.491	0.217	2.73e-39	J4
p2ry10	6.63e-43	0.423339	0.315	0.103	1.55e-38	J4
tnfsf12	6.7e-43	-0.897821	0.084	0.399	1.56e-38	J4
arrdc3b	2.82e-42	0.538502	0.539	0.257	6.58e-38	J4
ctsk	1.28e-40	-0.891954	0.071	0.377	2.99e-36	J4
ctsla	1.52e-40	-1.151	0.099	0.402	3.54e-36	J4
swap70b	1.58e-39	-0.780475	0.103	0.414	3.7e-35	J4
actb1	1.73e-39	-0.461185	0.985	0.991	4.04e-35	J4
rnaseka	2.33e-39	-0.82198	0.218	0.517	5.44e-35	J4
bcam	4.82e-39	-0.865384	0.05	0.346	1.13e-34	J4
rbp2a	6.98e-39	-1.16947	0.155	0.446	1.63e-34	J4
uck2a	1.5e-38	0.514719	0.381	0.157	3.5e-34	J4
vaspa	5.35e-38	0.364389	0.448	0.196	1.25e-33	J4
enpp1	8.74e-38	-0.784936	0.06	0.356	2.04e-33	J4
si:ch73-86n18.1	9e-38	-0.869173	0.088	0.374	2.1e-33	J4
atp2b2.1	1.02e-37	-0.798732	0.039	0.322	2.39e-33	J4
vat1	2.57e-37	-0.783217	0.272	0.55	6e-33	J4
dhrs9	1.19e-36	-0.854526	0.088	0.372	2.79e-32	J4
FQ976914.1	1.96e-36	0.454564	0.351	0.138	4.57e-32	J4
c1qa	3.59e-36	-0.910307	0.084	0.366	8.38e-32	J4
si:dkey-33i11.9	6e-36	-0.934347	0.134	0.411	1.4e-31	J4
pepd	6.82e-36	-0.751469	0.134	0.413	1.59e-31	J4
pgd	1.23e-35	-0.699661	0.112	0.397	2.88e-31	J4
zgc:153184	2.67e-35	-0.760531	0.091	0.369	6.25e-31	J4
phf11	4.34e-35	0.393367	0.256	0.085	1.01e-30	J4
hmga1a	6.86e-35	0.35628	0.862	0.607	1.6e-30	J4
si:ch211-222k6.3	6.9e-35	-0.793868	0.067	0.344	1.61e-30	J4
ncf1	7.91e-35	-0.842754	0.112	0.389	1.85e-30	J4
crip1	9.53e-35	0.435894	0.728	0.46	2.23e-30	J4
p2ry12	1.03e-34	-0.75464	0.05	0.32	2.41e-30	J4
ehd4	1.24e-34	-0.704506	0.052	0.32	2.89e-30	J4
ponzr1	1.48e-34	0.530514	0.478	0.239	3.47e-30	J4
AL928650.1	1.71e-34	-1.28283	0.078	0.351	4e-30	J4
MFAP4 (1 of many).2	3.64e-34	-1.22849	0.138	0.4	8.51e-30	J4
mertka	5.29e-34	-0.80684	0.069	0.339	1.24e-29	J4
scarb2a	6.22e-34	-0.761897	0.093	0.367	1.45e-29	J4
serpine3	9.96e-34	-0.74587	0.06	0.331	2.33e-29	J4
zgc:158343	1.57e-33	-0.766232	0.08	0.354	3.66e-29	J4
mid1ip1l	1.89e-33	-0.710938	0.194	0.468	4.41e-29	J4
rin2	1.03e-32	-0.677618	0.041	0.301	2.41e-28	J4
anxa4	1.27e-32	-0.61986	0.08	0.348	2.96e-28	J4
ncaldb	2.4e-32	0.294396	0.414	0.175	5.61e-28	J4
dub	3.84e-32	0.422062	0.47	0.23	8.98e-28	J4
BX649485.2	1.43e-31	-1.15557	0.136	0.397	3.34e-27	J4
btk	1.83e-31	-0.587335	0.032	0.283	4.27e-27	J4
fosab	3.78e-31	-0.816194	0.188	0.45	8.83e-27	J4
dtnbp1a	5.07e-31	0.478023	0.489	0.257	1.18e-26	J4
pecam1	5.29e-31	-0.745679	0.065	0.316	1.24e-26	J4
cndp2	8.08e-31	-0.773411	0.185	0.434	1.89e-26	J4
dpp7	1.26e-30	-0.739351	0.151	0.405	2.94e-26	J4
si:dkey-5n18.1	3.41e-30	-1.03234	0.073	0.319	7.96e-26	J4
clic2	5.49e-30	-0.692639	0.052	0.296	1.28e-25	J4
mafbb	1.48e-29	-0.786857	0.093	0.342	3.45e-25	J4
calm2b	2.09e-29	-0.676018	0.274	0.521	4.88e-25	J4
mafba	2.47e-29	-0.63186	0.037	0.276	5.76e-25	J4
mcl1b	4.85e-29	-0.754341	0.112	0.361	1.13e-24	J4
nccrp1	5.79e-29	-0.604542	0.138	0.388	1.35e-24	J4
plecb	5.85e-29	-0.658368	0.045	0.283	1.37e-24	J4
vdac3	6.83e-29	-0.588646	0.052	0.288	1.6e-24	J4
mt2	8.04e-29	-1.49463	0.203	0.429	1.88e-24	J4
slc40a1	9.52e-29	-0.82735	0.06	0.297	2.23e-24	J4
gnpda1	1.65e-28	-0.604623	0.103	0.353	3.86e-24	J4
gsto2	2.97e-28	-0.737349	0.08	0.317	6.93e-24	J4
acap1	6.89e-28	0.363005	0.293	0.119	1.61e-23	J4
zfhx3	8.94e-28	-0.690887	0.039	0.266	2.09e-23	J4
hsp90b1	9.72e-28	-0.722287	0.138	0.389	2.27e-23	J4
calm1b	1.92e-27	0.284668	0.584	0.3	4.49e-23	J4
arl11	2.06e-27	-0.676592	0.052	0.281	4.81e-23	J4
pigrl3.5	2.66e-27	-0.669758	0.054	0.283	6.22e-23	J4
cfp	6.5e-27	-0.634725	0.041	0.264	1.52e-22	J4
slc29a1b	1.34e-26	-0.644246	0.054	0.279	3.13e-22	J4
rac1a	1.44e-26	-0.648708	0.11	0.343	3.37e-22	J4
si:ch211-105j21.9	1.59e-26	0.282131	0.295	0.118	3.73e-22	J4
wipf1a	1.67e-26	0.296991	0.478	0.242	3.91e-22	J4
prkacba	4.78e-26	0.367637	0.394	0.191	1.12e-21	J4
CABZ01041494.1	6.6e-26	-0.617964	0.041	0.257	1.54e-21	J4
BX649485.1	9.48e-25	-0.724389	0.093	0.316	2.21e-20	J4
lgmn	2.93e-24	-0.710194	0.082	0.298	6.85e-20	J4
nop58	4.19e-24	0.390427	0.601	0.371	9.79e-20	J4
id2a	4.8e-24	-0.888297	0.097	0.312	1.12e-19	J4
ifi46	4.93e-24	-0.619002	0.101	0.321	1.15e-19	J4
si:dkey-27h10.2	6.62e-24	-0.642699	0.045	0.251	1.55e-19	J4
slc35f6	1.08e-23	-0.589753	0.071	0.284	2.53e-19	J4
si:dkey-262k9.2	3.31e-23	0.310729	0.336	0.155	7.73e-19	J4
ctss2.1	4.46e-23	-0.64925	0.325	0.519	1.04e-18	J4
lxn	4.81e-23	-0.484297	0.069	0.278	1.12e-18	J4
junba	1.54e-22	-0.721282	0.082	0.286	3.59e-18	J4
tox2	1.57e-22	0.275809	0.315	0.138	3.68e-18	J4
kdm6bb	2.21e-22	0.345864	0.599	0.377	5.16e-18	J4
calr3b	2.24e-22	-0.615774	0.194	0.411	5.22e-18	J4
CR759843.2	2.89e-22	-1.16931	0.095	0.3	6.75e-18	J4
nptna	3e-22	-0.693246	0.08	0.286	7.02e-18	J4
cd59	3.87e-22	-0.900892	0.058	0.251	9.05e-18	J4
acsl4b	1.56e-21	-0.59043	0.084	0.282	3.65e-17	J4
ccl35.1	4.55e-21	-1.05821	0.088	0.285	1.06e-16	J4
zgc:152830	6.13e-21	-0.461623	0.062	0.255	1.43e-16	J4
arl5c	6.16e-21	0.290214	0.336	0.161	1.44e-16	J4
bhlhe40	7.87e-21	-0.531897	0.241	0.452	1.84e-16	J4
cdk6	9.61e-21	0.288789	0.261	0.112	2.25e-16	J4
ccnd1	2.48e-20	-0.610316	0.185	0.379	5.81e-16	J4
grap2a	2.58e-20	0.270504	0.323	0.156	6.04e-16	J4
h3f3b.1	2.65e-20	-0.611918	0.476	0.634	6.2e-16	J4
tob1b	3.31e-20	-0.514704	0.091	0.285	7.74e-16	J4
nop56	4.91e-20	0.369289	0.685	0.493	1.15e-15	J4
si:ch73-46j18.5	5.49e-20	-0.614068	0.095	0.288	1.28e-15	J4
hspa5	1.31e-19	-0.642161	0.205	0.402	3.06e-15	J4
pik3r1	1.62e-19	0.294925	0.593	0.377	3.78e-15	J4
sall3a	2.43e-19	-0.517092	0.069	0.253	5.69e-15	J4
cyth4a	3.16e-19	0.22381	0.261	0.113	7.38e-15	J4
si:dkey-112a7.4	3.7e-19	0.25974	0.287	0.136	8.65e-15	J4
dnase1l4.2	3.71e-19	0.356735	0.381	0.212	8.67e-15	J4
acox1	6.14e-19	-0.496451	0.093	0.28	1.43e-14	J4
pfn2	9.26e-19	-0.455337	0.103	0.287	2.16e-14	J4
il12rb2l	1.08e-18	0.234944	0.334	0.166	2.53e-14	J4
BX649485.4	2.77e-18	-1.24927	0.22	0.396	6.47e-14	J4
dbi	6.1e-18	-0.4448	0.429	0.582	1.43e-13	J4
cebpb	7.83e-18	-0.811693	0.164	0.342	1.83e-13	J4
CU019662.1	9.49e-18	0.308876	0.332	0.174	2.22e-13	J4
BX004816.2	2.25e-17	-0.779984	0.095	0.268	5.25e-13	J4
tubb2b	5.53e-17	-0.769331	0.427	0.577	1.29e-12	J4
h1fx	1.33e-16	0.365502	0.735	0.545	3.1e-12	J4
pik3cd	6.19e-16	0.253002	0.319	0.166	1.45e-11	J4
abca1a	1.44e-15	-0.606204	0.22	0.386	3.37e-11	J4
ddit3	4.08e-15	-0.871385	0.129	0.286	9.53e-11	J4
igf2bp1	7.24e-15	0.298771	0.375	0.227	1.69e-10	J4
si:ch73-281n10.2	8.75e-14	-0.523216	0.194	0.345	2.05e-09	J4
slc37a2	1.33e-13	-0.485724	0.228	0.372	3.11e-09	J4
si:dkey-262k9.4	3.07e-13	0.255415	0.683	0.53	7.17e-09	J4
atp2b1a	3.56e-13	-0.478527	0.119	0.263	8.31e-09	J4
ikzf1	5.24e-13	0.265396	0.289	0.16	1.23e-08	J4
cycsb	6.23e-13	-0.329535	0.276	0.44	1.46e-08	J4
lcp1	1.43e-12	-0.379561	0.806	0.842	3.35e-08	J4
agpat3	1.97e-12	-0.442462	0.121	0.261	4.61e-08	J4
bcl2l10	3.23e-12	0.22993	0.438	0.274	7.55e-08	J4
suclg1	3.26e-12	-0.336977	0.252	0.398	7.61e-08	J4
nap1l1	2.32e-11	0.250882	0.487	0.339	5.42e-07	J4
si:ch211-217k17.7	3.91e-11	0.293803	0.386	0.252	9.13e-07	J4
adgrg3	5.49e-11	-0.405946	0.138	0.265	1.28e-06	J4
insig1	7.17e-11	-0.459226	0.131	0.259	1.68e-06	J4
kctd5a	1.18e-10	0.201945	0.56	0.408	2.75e-06	J4
ets2	2.01e-10	-0.385273	0.179	0.306	4.69e-06	J4
abhd16a	2.02e-10	-0.350869	0.147	0.273	4.73e-06	J4
ccng1	2.2e-10	-0.31468	0.181	0.313	5.15e-06	J4
chac1	3.17e-10	-0.338258	0.228	0.369	7.4e-06	J4
mrtfab	7.61e-10	-0.371562	0.166	0.285	1.78e-05	J4
aldh9a1a.1	8.5e-10	-0.323153	0.213	0.339	1.99e-05	J4
rgs13	1.52e-09	-0.435772	0.218	0.336	3.56e-05	J4
prdx6	2.27e-09	-0.331792	0.211	0.326	5.3e-05	J4
BX511111.1	2.74e-09	0.230514	0.463	0.333	6.4e-05	J4
hmgb2b	2.87e-09	-0.310495	0.377	0.503	6.7e-05	J4
fthl27	3.06e-09	-0.413483	0.571	0.637	7.15e-05	J4
btg2	4.68e-09	0.246288	0.371	0.254	0.000109266	J4
tdh	5.12e-09	0.206309	0.272	0.167	0.000119579	J4
pcna	9.96e-09	-0.566277	0.151	0.262	0.000232705	J4
h2afx1	2.05e-08	-0.385676	0.446	0.549	0.000479848	J4
sept7a	3.18e-08	0.204512	0.358	0.248	0.000742838	J4

## Sheet: cluster J5
gene	p_val	avg_logFC	pct.1	pct.2	p_val_adj	cluster
si:ch211-194m7.3	0	1.07868	0.325	0.004	0	J5
si:ch211-165i18.2	0	1.44685	0.437	0.017	0	J5
f13a1b	0	1.48325	0.582	0.015	0	J5
zgc:174904	0	1.48713	0.435	0.007	0	J5
krt8	4.81e-293	1.56032	0.724	0.109	1.12e-288	J5
si:ch211-264f5.2	7.41e-266	0.918298	0.519	0.049	1.73e-261	J5
sftpbb	9.41e-231	1.10104	0.619	0.086	2.2e-226	J5
fgl2a	1.92e-217	1.31245	0.694	0.126	4.5e-213	J5
robo4	9e-217	0.842107	0.334	0.021	2.1e-212	J5
si:ch73-343l4.2	3.29e-215	0.472394	0.28	0.013	7.69e-211	J5
tmsb1	3.14e-196	1.16919	0.701	0.151	7.34e-192	J5
timp2b	3.18e-194	0.76503	0.362	0.031	7.42e-190	J5
krt18b	3.59e-193	1.41519	0.953	0.407	8.4e-189	J5
cebpb	2.18e-178	1.49886	0.85	0.294	5.08e-174	J5
lygl1	1.86e-169	1.45535	0.939	0.461	4.36e-165	J5
NPC2 (1 of many)	2.35e-145	0.635293	0.35	0.042	5.5e-141	J5
c1qa	1.51e-144	1.11638	0.843	0.312	3.52e-140	J5
si:ch211-136m16.8	9.62e-140	0.738618	0.589	0.121	2.25e-135	J5
s100a10b	3.53e-139	1.14259	0.311	0.034	8.25e-135	J5
AL831726.2	1.07e-138	0.504541	0.271	0.024	2.49e-134	J5
icn	1.98e-130	1.17532	0.315	0.039	4.62e-126	J5
gsto2	4.84e-119	1.15998	0.736	0.271	1.13e-114	J5
si:dkey-5n18.1	6.84e-118	1.30517	0.745	0.272	1.6e-113	J5
cxcr4b	3.75e-115	1.07508	0.951	0.605	8.77e-111	J5
sdr16c5b	4.32e-110	0.431917	0.264	0.031	1.01e-105	J5
timp4.3	1.99e-109	0.71309	0.32	0.048	4.65e-105	J5
ahnak	2.63e-109	0.93227	0.6	0.175	6.15e-105	J5
c1qc	3.12e-108	0.977826	0.939	0.531	7.29e-104	J5
myh9a	4.94e-100	0.530119	0.442	0.095	1.15e-95	J5
f11r.1	6.28e-98	0.534822	0.357	0.065	1.47e-93	J5
lgals2a	1.6e-97	0.875825	0.897	0.478	3.74e-93	J5
anxa4	3.22e-97	0.786116	0.734	0.302	7.53e-93	J5
dbn1	1.44e-94	0.442332	0.341	0.06	3.37e-90	J5
gstt1a	3.22e-94	0.819556	0.481	0.125	7.53e-90	J5
socs3b	3.54e-93	0.428514	0.269	0.039	8.26e-89	J5
c1qb	4.57e-90	0.864679	0.9	0.487	1.07e-85	J5
ets2	4.48e-83	0.806306	0.68	0.271	1.05e-78	J5
cebpa	2.89e-81	0.804714	0.9	0.497	6.76e-77	J5
clic2	4.57e-81	0.734537	0.673	0.252	1.07e-76	J5
crema	5.9e-81	0.460086	0.287	0.051	1.38e-76	J5
nrros	4.08e-79	0.723905	0.61	0.223	9.53e-75	J5
prdx5	1.05e-78	0.676141	0.666	0.28	2.45e-74	J5
CABZ01080702.1	9.56e-77	0.495913	0.442	0.115	2.23e-72	J5
antxr1c	1.17e-75	0.541796	0.292	0.056	2.74e-71	J5
si:ch211-74m13.3	6.78e-68	0.476756	0.276	0.055	1.58e-63	J5
si:dkey-262k9.4	6.3e-66	0.687264	0.867	0.518	1.47e-61	J5
mrc1b	4.89e-63	0.577327	0.944	0.576	1.14e-58	J5
grn1	6.63e-63	0.217472	0.752	0.363	1.55e-58	J5
rarga	1.67e-62	0.35995	0.262	0.053	3.91e-58	J5
kdm7aa	1.12e-60	0.456799	0.318	0.078	2.61e-56	J5
mcl1b	3.41e-60	0.844219	0.673	0.322	7.96e-56	J5
cybb	8.28e-60	0.386306	0.329	0.082	1.94e-55	J5
nfil3-6	2.17e-59	0.457458	0.297	0.071	5.07e-55	J5
si:ch211-283g2.2	1.33e-57	0.578968	0.486	0.173	3.1e-53	J5
sult6b1	3.5e-57	0.439724	0.369	0.105	8.19e-53	J5
ctss2.2	1.86e-56	0.582581	0.949	0.65	4.34e-52	J5
gstp1	3.64e-55	0.554659	0.645	0.307	8.52e-51	J5
si:ch211-204c21.1.1	2.05e-54	0.569809	0.827	0.422	4.8e-50	J5
zgc:100829	2.55e-52	0.503587	0.35	0.103	5.95e-48	J5
pde10a	1.1e-49	0.452829	0.322	0.092	2.57e-45	J5
apoeb	1.13e-49	-1.92425	0.965	0.966	2.64e-45	J5
lxn	4.67e-48	0.495124	0.568	0.243	1.09e-43	J5
zgc:152830	3.09e-47	0.548542	0.519	0.222	7.22e-43	J5
si:dkey-102g19.3	5.45e-47	0.48786	0.367	0.119	1.27e-42	J5
nccrp1	1.55e-46	0.491791	0.671	0.35	3.63e-42	J5
si:ch211-15b10.6	4.79e-45	0.465505	0.516	0.211	1.12e-40	J5
il4r.1	1.05e-44	0.383913	0.285	0.08	2.45e-40	J5
si:ch211-1o7.3	3.13e-44	0.395388	0.516	0.207	7.32e-40	J5
apoc1	9.98e-44	-1.24463	0.995	0.996	2.33e-39	J5
ms4a17a.10	1.68e-43	0.426444	0.867	0.486	3.93e-39	J5
id1	2.24e-42	0.42733	0.404	0.147	5.24e-38	J5
cd74b	4.09e-42	0.479613	0.998	0.944	9.56e-38	J5
gpx1a	1.4e-41	0.480587	0.85	0.595	3.27e-37	J5
junba	1.03e-40	0.43169	0.556	0.252	2.42e-36	J5
blnk	1.5e-40	0.313625	0.357	0.119	3.51e-36	J5
zbtb16a	3.04e-39	0.408746	0.414	0.157	7.1e-35	J5
rab11fip4b	1.04e-38	0.366294	0.262	0.076	2.44e-34	J5
cd74a	1.53e-38	0.524558	1	0.993	3.58e-34	J5
cd22	2.18e-38	0.30295	0.32	0.103	5.1e-34	J5
acsl4b	7.92e-38	0.604474	0.528	0.25	1.85e-33	J5
lipf	1.53e-37	0.330151	0.32	0.107	3.57e-33	J5
mpzl2b	3.51e-37	0.401743	0.418	0.165	8.2e-33	J5
cfp	5.06e-37	0.38715	0.526	0.229	1.18e-32	J5
bzw1b	7.36e-37	0.552332	0.614	0.337	1.72e-32	J5
sb:cb81	7.91e-37	0.383117	0.439	0.177	1.85e-32	J5
enpp1	3.85e-36	0.408506	0.636	0.315	8.99e-32	J5
ccl38.1	1.52e-35	0.326956	0.425	0.168	3.55e-31	J5
calm1b	2.93e-35	-0.996281	0.056	0.338	6.85e-31	J5
rab32a	1.12e-34	0.340126	0.409	0.162	2.61e-30	J5
zgc:153317	4.63e-34	0.376406	0.43	0.181	1.08e-29	J5
marco	7.06e-34	0.628876	0.738	0.458	1.65e-29	J5
aldh9a1a.1	1.09e-33	0.442172	0.584	0.313	2.54e-29	J5
slc2a6	2.23e-33	0.276641	0.28	0.09	5.2e-29	J5
crip1	9.12e-33	0.415853	0.757	0.46	2.13e-28	J5
grapa	9.33e-33	0.468981	0.465	0.215	2.18e-28	J5
fxyd6l	1.9e-32	0.29423	0.306	0.108	4.45e-28	J5
tubb4b	2.65e-32	0.306812	0.965	0.8	6.19e-28	J5
cited4a	4.7e-32	0.564901	0.474	0.229	1.1e-27	J5
ms4a17a.3.1	5.37e-32	0.307966	0.39	0.155	1.25e-27	J5
abca1b	7.11e-32	0.35263	0.472	0.211	1.66e-27	J5
ncf1	1.01e-30	0.538339	0.631	0.352	2.37e-26	J5
glipr1a	5.53e-30	0.235629	0.259	0.086	1.29e-25	J5
mid1ip1l	5.83e-30	0.441447	0.694	0.432	1.36e-25	J5
fthl27	7.03e-30	0.789129	0.85	0.617	1.64e-25	J5
atp2b2.1	1.76e-29	0.327669	0.57	0.284	4.12e-25	J5
suclg1	1.27e-28	0.415983	0.629	0.371	2.96e-24	J5
si:ch211-119e14.1	4.68e-28	-1.04819	0.105	0.344	1.09e-23	J5
si:busm1-266f07.2	8.73e-28	0.339606	0.979	0.871	2.04e-23	J5
tcea3	1.94e-27	0.284749	0.257	0.091	4.53e-23	J5
csf3r	4.29e-27	0.240203	0.292	0.108	1e-22	J5
ncf2	7.1e-27	0.318381	0.369	0.157	1.66e-22	J5
efhd2	4.74e-26	0.2493	0.36	0.151	1.11e-21	J5
acp5a	4.93e-26	0.462874	0.343	0.151	1.15e-21	J5
arhgap33	5.33e-26	0.237817	0.262	0.094	1.24e-21	J5
eif4ebp3l	1.12e-25	0.259843	0.28	0.106	2.62e-21	J5
si:ch211-222l21.1	1.45e-25	-1.20423	0.217	0.429	3.39e-21	J5
si:ch73-237c6.1	2.84e-25	0.284511	0.334	0.139	6.65e-21	J5
trpv1	1.03e-24	0.221595	0.252	0.091	2.42e-20	J5
sox4b	1.34e-23	0.251437	0.294	0.119	3.13e-19	J5
mafbb	2.82e-23	0.223524	0.589	0.306	6.59e-19	J5
midn	5.46e-23	0.311886	0.47	0.239	1.27e-18	J5
vdac3	1.62e-22	0.262948	0.498	0.256	3.79e-18	J5
fcer1gl	2.14e-22	0.265478	0.979	0.75	5e-18	J5
CABZ01068358.1	2.31e-22	0.303131	0.437	0.212	5.4e-18	J5
nop10	2.8e-22	0.305214	0.5	0.278	6.54e-18	J5
cotl1	3.76e-22	0.21454	0.96	0.885	8.79e-18	J5
rpl10a	5.18e-22	0.200182	0.998	0.973	1.21e-17	J5
id3	1.21e-21	-1.06829	0.056	0.251	2.84e-17	J5
pdk2b	1.24e-21	0.487098	0.269	0.116	2.91e-17	J5
ccng2	3.5e-21	0.376421	0.325	0.153	8.19e-17	J5
lgals9l1	5.88e-21	-0.933493	0.64	0.682	1.37e-16	J5
eef1a1l1	8.09e-21	0.209644	1	0.989	1.89e-16	J5
ddit4	9.69e-21	0.376688	0.565	0.341	2.26e-16	J5
kdm6ba	1.01e-20	0.259668	0.334	0.152	2.36e-16	J5
zgc:103700	2.02e-20	0.396578	0.72	0.475	4.71e-16	J5
tdh	2.12e-20	0.391444	0.339	0.163	4.96e-16	J5
ehd4	5.72e-20	0.244334	0.533	0.286	1.34e-15	J5
echdc2	2.78e-19	0.252326	0.264	0.113	6.51e-15	J5
lta4h	3.59e-19	0.217027	0.643	0.375	8.38e-15	J5
ms4a17a.8	3.73e-19	0.203284	0.271	0.116	8.73e-15	J5
scinlb	6.34e-19	-0.669736	0.07	0.251	1.48e-14	J5
asap1b	2.76e-18	0.215084	0.339	0.163	6.45e-14	J5
abhd12	2.09e-17	-0.76554	0.341	0.483	4.88e-13	J5
plecb	3.38e-17	0.235486	0.458	0.254	7.91e-13	J5
csf2rb	4.88e-17	0.257886	0.369	0.194	1.14e-12	J5
rps27l	3.41e-16	0.219149	0.404	0.22	7.97e-12	J5
havcr1	3.88e-16	-1.01464	0.743	0.691	9.06e-12	J5
glula	5.12e-16	-0.748651	0.825	0.791	1.2e-11	J5
sall3a	5.9e-16	-0.525949	0.084	0.251	1.38e-11	J5
lrrc59	1.88e-15	0.205568	0.276	0.132	4.4e-11	J5
hmgn2	2.29e-15	-0.939737	0.881	0.883	5.35e-11	J5
mmp14b	2.74e-15	0.243735	0.29	0.142	6.4e-11	J5
bcl2l10	3.28e-15	-0.569757	0.129	0.296	7.67e-11	J5
slc16a9a	3.61e-15	0.228052	0.308	0.151	8.44e-11	J5
ifi30	4.35e-15	0.219567	0.953	0.789	1.02e-10	J5
zgc:64065.1	5.89e-15	0.252348	0.32	0.164	1.38e-10	J5
tubb2b	1.46e-14	-0.78356	0.458	0.574	3.41e-10	J5
rsl1d1	2.54e-14	0.21935	0.631	0.415	5.94e-10	J5
tent5ab	2.86e-14	0.206036	0.308	0.158	6.69e-10	J5
wipf1a	3.62e-14	-0.593565	0.119	0.268	8.47e-10	J5
ctss2.1	4.36e-14	0.492481	0.673	0.494	1.02e-09	J5
tcima	6.87e-14	0.227301	0.925	0.697	1.6e-09	J5
mt2	7.63e-14	-0.690828	0.273	0.423	1.78e-09	J5
si:dkey-33i11.9	1.73e-13	-0.606758	0.255	0.402	4.03e-09	J5
wu:fc75a09	2.05e-13	0.266269	0.315	0.172	4.79e-09	J5
h2afx1	3.65e-13	-0.507897	0.432	0.55	8.52e-09	J5
pfn2	5.37e-13	0.204757	0.437	0.263	1.26e-08	J5
zgc:158343	1.42e-12	0.222499	0.514	0.323	3.31e-08	J5
actb1	1.63e-12	-0.335834	0.998	0.99	3.81e-08	J5
ahcy	2.17e-12	0.243151	0.549	0.379	5.07e-08	J5
si:ch211-217k17.7	2.67e-12	0.218961	0.414	0.251	6.23e-08	J5
anxa3b	6.41e-12	-0.421952	0.643	0.679	1.5e-07	J5
dok2	9.94e-12	-0.42639	0.117	0.251	2.32e-07	J5
pigrl3.5	1.19e-11	0.305079	0.407	0.257	2.79e-07	J5
si:zfos-741a10.3	1.26e-11	-0.663426	0.341	0.441	2.93e-07	J5
adgrg3	4.97e-11	0.217203	0.402	0.246	1.16e-06	J5
ccl19a.1	1.33e-10	-1.83587	0.6	0.669	3.12e-06	J5
ccl34b.1	2.59e-10	-0.51417	0.993	0.988	6.06e-06	J5
bcl2a	2.78e-10	0.22909	0.29	0.166	6.49e-06	J5
id2a	3.02e-10	-0.790374	0.194	0.304	7.07e-06	J5
npc2	3.32e-10	-0.614204	0.764	0.721	7.75e-06	J5
hmgb3a	3.34e-10	-0.537478	0.297	0.422	7.81e-06	J5
zgc:152774	4.58e-10	-0.417057	0.152	0.273	1.07e-05	J5
si:ch211-288g17.3	5.5e-10	-0.627992	0.306	0.405	1.28e-05	J5
rgs13	4.49e-09	0.200904	0.465	0.318	0.000104952	J5
tpm1	5.68e-09	-0.428245	0.152	0.262	0.00013266	J5
agpat3	1.67e-08	-0.43369	0.152	0.258	0.000390153	J5
kdm6bb	2.56e-08	-0.465883	0.311	0.399	0.000598052	J5
mfap4	4.01e-08	0.345191	0.626	0.462	0.00093632	J5

## Sheet: cluster J6
gene	p_val	avg_logFC	pct.1	pct.2	p_val_adj	cluster
pcna	2.7e-255	1.50082	0.894	0.212	6.32e-251	J6
chaf1a	1.01e-225	1.1081	0.756	0.144	2.36e-221	J6
rrm1	1.97e-221	0.935083	0.621	0.092	4.6e-217	J6
tyms	9.68e-208	0.810905	0.502	0.061	2.26e-203	J6
CABZ01005379.1	7.59e-201	0.850767	0.532	0.072	1.77e-196	J6
pclaf	3.24e-186	1.07897	0.586	0.099	7.57e-182	J6
nasp	1.51e-185	1.04327	0.749	0.175	3.54e-181	J6
zgc:110540	2.75e-171	0.894279	0.433	0.054	6.43e-167	J6
dhfr	2.35e-167	0.747088	0.505	0.078	5.5e-163	J6
rpa2	1.64e-165	0.952408	0.687	0.158	3.82e-161	J6
rrm2	2.93e-164	0.978447	0.458	0.063	6.84e-160	J6
chaf1b	5.23e-164	0.580154	0.352	0.036	1.22e-159	J6
cdkn1a	1.47e-158	0.516891	0.268	0.019	3.44e-154	J6
uhrf1	3.83e-155	0.778756	0.557	0.105	8.94e-151	J6
lig1	2.15e-154	0.886935	0.653	0.144	5.01e-150	J6
rad51	2.77e-154	0.520495	0.347	0.037	6.47e-150	J6
mcm5	1.09e-153	0.909784	0.586	0.119	2.56e-149	J6
smc2	1.38e-151	0.881089	0.443	0.065	3.23e-147	J6
dut	1.83e-151	1.00386	0.569	0.111	4.27e-147	J6
dscc1	3.28e-149	0.547124	0.325	0.033	7.67e-145	J6
atad2	7.16e-148	0.642319	0.404	0.054	1.67e-143	J6
fen1	1.41e-146	0.837331	0.594	0.126	3.3e-142	J6
dck	7.28e-146	0.579645	0.335	0.036	1.7e-141	J6
mcm3	2.17e-145	0.812013	0.584	0.121	5.08e-141	J6
asf1ba	3.66e-143	0.53111	0.345	0.039	8.55e-139	J6
dnmt1	5.66e-142	0.74889	0.515	0.096	1.32e-137	J6
rfc4	1.01e-140	0.734615	0.505	0.094	2.36e-136	J6
tert	4.37e-140	0.605293	0.347	0.041	1.02e-135	J6
cdc6	4.62e-139	0.462603	0.271	0.024	1.08e-134	J6
tuba8l4	4.71e-138	0.983939	0.995	0.841	1.1e-133	J6
si:dkey-6i22.5	4.48e-136	0.58462	0.347	0.043	1.05e-131	J6
atad5a	1.08e-133	0.635043	0.436	0.07	2.53e-129	J6
wdhd1	6.76e-132	0.439241	0.259	0.023	1.58e-127	J6
si:ch211-156b7.4	4.26e-131	0.620777	0.414	0.065	9.95e-127	J6
chtf18	8.1e-131	0.496376	0.333	0.041	1.89e-126	J6
gins2	9.02e-131	0.502796	0.308	0.035	2.11e-126	J6
dnajc9	8.38e-129	0.767867	0.581	0.136	1.96e-124	J6
rpa3	1.02e-128	0.740414	0.554	0.123	2.38e-124	J6
orc4	1.84e-128	0.61024	0.456	0.081	4.3e-124	J6
tubb2b	7.94e-127	1.20515	0.933	0.542	1.86e-122	J6
si:ch211-161h7.4	6.53e-126	0.644273	0.419	0.069	1.53e-121	J6
mcm6	4.09e-124	0.821825	0.621	0.158	9.56e-120	J6
rfc3	3.98e-120	0.63242	0.48	0.097	9.31e-116	J6
cdk1	3.65e-119	0.669917	0.345	0.048	8.53e-115	J6
slbp	2.12e-118	0.655526	0.411	0.071	4.95e-114	J6
mcm2	3.82e-116	0.769924	0.579	0.143	8.93e-112	J6
mibp	9.39e-116	0.762321	0.323	0.044	2.19e-111	J6
prim2	9.98e-115	0.554305	0.389	0.065	2.33e-110	J6
rbbp4	9.78e-114	0.759092	0.672	0.203	2.29e-109	J6
hmgb2b	3e-113	0.941276	0.909	0.467	7.01e-109	J6
cdca7a	2.37e-112	0.59713	0.367	0.06	5.53e-108	J6
stmn1a	7.42e-111	0.845909	0.495	0.108	1.73e-106	J6
si:dkey-108k21.10	2.01e-110	1.2563	0.362	0.06	4.69e-106	J6
gins4	2.35e-109	0.498607	0.328	0.048	5.49e-105	J6
dek	2.53e-108	0.80326	0.515	0.123	5.92e-104	J6
si:ch211-113a14.18	5.84e-108	0.810612	0.296	0.039	1.36e-103	J6
gins3	2.85e-107	0.377709	0.254	0.028	6.66e-103	J6
nup37	1.21e-106	0.726846	0.571	0.155	2.84e-102	J6
selenoh	1.65e-105	0.764413	0.732	0.248	3.85e-101	J6
e2f8	1.65e-103	0.470274	0.278	0.036	3.86e-99	J6
si:ch211-113a14.24	3.73e-103	0.859407	0.303	0.043	8.72e-99	J6
msh2	2.54e-102	0.486133	0.308	0.045	5.92e-98	J6
mis12	2.86e-101	0.405175	0.271	0.035	6.68e-97	J6
msh6	3.57e-101	0.568777	0.35	0.06	8.35e-97	J6
pola1	3e-96	0.504099	0.34	0.059	7e-92	J6
ube2t	6.13e-96	0.369901	0.261	0.034	1.43e-91	J6
kif15	1.26e-95	0.460116	0.293	0.043	2.94e-91	J6
mcm4	1.61e-95	0.709004	0.527	0.143	3.76e-91	J6
si:ch73-281n10.2	2.04e-94	0.816376	0.754	0.308	4.76e-90	J6
unga	1.56e-92	0.375866	0.251	0.033	3.64e-88	J6
si:dkey-261m9.12	9.58e-91	0.780928	0.286	0.044	2.24e-86	J6
nsd2	1.63e-89	0.426367	0.266	0.039	3.8e-85	J6
smc4	3.26e-89	0.488513	0.335	0.06	7.62e-85	J6
mki67	1.31e-88	0.753222	0.404	0.087	3.06e-84	J6
prim1	2.14e-88	0.375891	0.273	0.041	5e-84	J6
rnaseh2a	2.34e-88	0.573037	0.461	0.116	5.46e-84	J6
chtf8	6.75e-86	0.436775	0.318	0.057	1.58e-81	J6
dtymk	7.39e-86	0.40032	0.261	0.039	1.73e-81	J6
cdk2	1.8e-83	0.403006	0.281	0.046	4.21e-79	J6
rpa1	3.71e-83	0.49959	0.387	0.086	8.66e-79	J6
banf1	8e-83	0.715449	0.714	0.301	1.87e-78	J6
zgc:110216	1.44e-81	0.731158	0.283	0.048	3.37e-77	J6
hmga1a	2.34e-81	0.816766	0.926	0.605	5.46e-77	J6
nutf2l	4.78e-81	0.625686	0.613	0.21	1.12e-76	J6
aurkb	7.09e-81	0.478173	0.283	0.048	1.66e-76	J6
si:dkey-108k21.21	1.98e-80	0.650667	0.256	0.04	4.63e-76	J6
ccna2	3.46e-79	0.535163	0.271	0.045	8.07e-75	J6
cks1b	3.35e-78	0.450659	0.305	0.057	7.82e-74	J6
hmgb2a	6.55e-78	0.692359	0.961	0.716	1.53e-73	J6
ubr7	9.14e-78	0.575891	0.557	0.175	2.13e-73	J6
pold1	1.27e-77	0.419549	0.268	0.045	2.96e-73	J6
ncapd2	1.21e-76	0.449646	0.278	0.048	2.83e-72	J6
mxd3	7.47e-76	0.437984	0.259	0.042	1.74e-71	J6
rfc5	1.38e-73	0.490801	0.374	0.09	3.22e-69	J6
h3f3b.1	4.86e-73	0.867789	0.882	0.606	1.14e-68	J6
cenpx	2.35e-72	0.396831	0.315	0.065	5.49e-68	J6
si:ch211-288g17.3	3.64e-72	0.641429	0.793	0.373	8.52e-68	J6
esco2	3.5e-71	0.476329	0.32	0.068	8.17e-67	J6
shmt1	1.24e-70	0.527175	0.49	0.15	2.9e-66	J6
CABZ01058261.1	2.05e-70	0.453687	0.283	0.053	4.8e-66	J6
pole4	9.09e-70	0.447053	0.367	0.09	2.12e-65	J6
zgc:112496	2.88e-69	0.363343	0.266	0.049	6.73e-65	J6
zgc:165555.12	3.33e-69	1.0397	0.436	0.131	7.79e-65	J6
dctpp1	5.53e-69	0.40447	0.273	0.052	1.29e-64	J6
mcm7	6.12e-69	0.371735	0.273	0.052	1.43e-64	J6
dnph1	8.98e-69	0.469292	0.34	0.078	2.1e-64	J6
gins1	1.1e-68	0.347552	0.256	0.046	2.57e-64	J6
hirip3	1.06e-67	0.518323	0.443	0.127	2.49e-63	J6
lgals9l1	1e-65	0.627984	0.968	0.66	2.34e-61	J6
sumo3b	4.36e-65	0.512712	0.389	0.105	1.02e-60	J6
hells	2.09e-63	0.472302	0.318	0.073	4.89e-59	J6
pold3	8.09e-63	0.386167	0.268	0.054	1.89e-58	J6
pfn2	7.8e-62	0.588839	0.618	0.252	1.82e-57	J6
si:ch73-86n18.1	1.83e-61	0.49189	0.771	0.327	4.26e-57	J6
adssl	2.17e-60	0.556825	0.594	0.234	5.08e-56	J6
vrk1	2.82e-60	0.436115	0.404	0.117	6.58e-56	J6
lbr	3.21e-59	0.571902	0.537	0.193	7.5e-55	J6
ssrp1a	4.55e-58	0.483848	0.441	0.141	1.06e-53	J6
asf1bb	1.09e-57	0.38433	0.31	0.075	2.55e-53	J6
hat1	1.54e-56	0.398751	0.379	0.108	3.61e-52	J6
baz1b	1.1e-53	0.518291	0.658	0.293	2.58e-49	J6
crip2	4.18e-53	0.34304	0.31	0.077	9.78e-49	J6
ccl34b.1	1.02e-52	0.555048	1	0.988	2.39e-48	J6
ranbp1	1.11e-51	0.564519	0.749	0.402	2.6e-47	J6
CU984600.2	3.32e-51	0.417315	0.266	0.061	7.76e-47	J6
cnbpa	6.58e-50	0.525353	0.7	0.357	1.54e-45	J6
tubb4b	3.3e-49	0.524586	0.958	0.801	7.71e-45	J6
bub3	3.01e-48	0.449858	0.374	0.12	7.04e-44	J6
glula	4.64e-48	0.486635	0.988	0.78	1.09e-43	J6
cbx5	5.76e-47	0.469644	0.618	0.28	1.35e-42	J6
anp32b	2.06e-46	0.528951	0.645	0.311	4.81e-42	J6
cbx1a	6.66e-45	0.391861	0.517	0.21	1.56e-40	J6
ehd4	1.7e-44	0.47095	0.621	0.281	3.97e-40	J6
seta	1.64e-43	0.464615	0.84	0.533	3.83e-39	J6
ppm1g	7.95e-43	0.463413	0.48	0.193	1.86e-38	J6
lgals9l3	1.52e-42	0.458475	0.83	0.443	3.55e-38	J6
lgals2a	4.04e-42	0.398891	0.85	0.483	9.45e-38	J6
tuba8l	4.08e-42	0.598746	0.66	0.364	9.52e-38	J6
rbp2a	7.14e-42	0.578471	0.744	0.405	1.67e-37	J6
taf15	1.22e-41	0.472571	0.621	0.306	2.85e-37	J6
sub1b	2.48e-41	0.442252	0.525	0.231	5.78e-37	J6
h2afx	4.18e-41	0.378807	0.273	0.077	9.77e-37	J6
apoeb	4.49e-41	0.418376	0.995	0.964	1.05e-36	J6
snu13b	9.22e-41	0.506944	0.69	0.375	2.16e-36	J6
si:ch211-66k16.27	3.37e-40	0.382287	0.379	0.135	7.87e-36	J6
lgals3bpb	6.42e-40	0.433255	0.993	0.868	1.5e-35	J6
gng10	1.14e-39	0.454789	0.869	0.526	2.67e-35	J6
usp1	1.9e-39	0.400895	0.416	0.161	4.45e-35	J6
snrpg	1.99e-39	0.409296	0.552	0.245	4.66e-35	J6
lta4h	4.34e-38	0.413141	0.712	0.372	1.01e-33	J6
calm2b	8.59e-38	0.416558	0.783	0.486	2.01e-33	J6
snrpd1	9.75e-38	0.472386	0.66	0.347	2.28e-33	J6
smarca5	1.6e-37	0.336035	0.345	0.117	3.73e-33	J6
apoc1	2.03e-37	0.466489	0.998	0.996	4.75e-33	J6
h2afvb	2.35e-37	0.393746	0.867	0.589	5.48e-33	J6
ckbb	3.33e-37	0.383821	0.988	0.733	7.78e-33	J6
c1qb	2.87e-36	0.367641	0.867	0.49	6.71e-32	J6
ezh2	4.2e-36	0.328586	0.298	0.097	9.82e-32	J6
sub1a	4.32e-36	0.459689	0.724	0.432	1.01e-31	J6
cdc25b	6.7e-36	0.318977	0.286	0.089	1.57e-31	J6
ahcy	7.22e-36	0.405355	0.695	0.37	1.69e-31	J6
zgc:194989	2.97e-35	0.39879	0.313	0.106	6.94e-31	J6
anxa3b	4.59e-35	0.365374	0.943	0.659	1.07e-30	J6
parp1	9.76e-35	0.393339	0.35	0.13	2.28e-30	J6
supt16h	1.69e-33	0.363726	0.463	0.203	3.95e-29	J6
jam2a	7.23e-33	0.294578	0.298	0.099	1.69e-28	J6
srrt	1.11e-32	0.381107	0.409	0.17	2.6e-28	J6
slc22a21	1.12e-32	0.337295	0.985	0.659	2.62e-28	J6
ms4a17a.10	1.87e-32	0.304431	0.852	0.488	4.37e-28	J6
si:ch73-158p21.3	5.86e-32	0.303461	0.889	0.55	1.37e-27	J6
havcr1	7.47e-32	0.295604	0.966	0.677	1.75e-27	J6
c1qc	1.58e-31	0.264832	0.901	0.535	3.69e-27	J6
zgc:123107	4.09e-31	0.32487	0.823	0.481	9.56e-27	J6
snrpb	6.92e-31	0.426457	0.764	0.503	1.62e-26	J6
dkc1	7.82e-31	0.369381	0.493	0.226	1.83e-26	J6
p2ry12	9.92e-31	0.321006	0.591	0.282	2.32e-26	J6
tmpob	1.25e-30	0.272231	0.266	0.088	2.91e-26	J6
mafbb	1.65e-30	0.328483	0.621	0.305	3.85e-26	J6
zgc:153184	2.8e-30	0.325105	0.655	0.33	6.55e-26	J6
nap1l1	5.51e-30	0.413759	0.611	0.333	1.29e-25	J6
fabp11a	1.65e-29	0.389678	0.36	0.143	3.86e-25	J6
pole3	3.17e-29	0.342114	0.36	0.149	7.4e-25	J6
vat1	7.78e-29	0.33603	0.835	0.51	1.82e-24	J6
mpp1	1.14e-28	0.340713	0.857	0.526	2.66e-24	J6
hnrnpabb	1.65e-28	0.380126	0.808	0.545	3.85e-24	J6
si:dkey-185m8.2	2.19e-28	-0.940758	0.128	0.39	5.12e-24	J6
rac1a	3e-28	0.352543	0.599	0.31	7.02e-24	J6
slco2b1	3.26e-28	0.213905	0.884	0.52	7.61e-24	J6
ifi30	5.02e-28	0.243295	0.975	0.788	1.17e-23	J6
ctsc	1.02e-27	0.276383	0.805	0.47	2.39e-23	J6
scinlb	1.04e-27	-0.783047	0.015	0.254	2.44e-23	J6
ppig	1.83e-27	0.353059	0.456	0.214	4.28e-23	J6
pfn1	3.71e-27	-0.499189	0.998	0.998	8.67e-23	J6
dhrs9	4e-27	0.242775	0.655	0.333	9.35e-23	J6
ms4a17a.9	4.21e-27	0.290907	0.446	0.201	9.84e-23	J6
lmnb2	5.39e-27	0.315435	0.35	0.145	1.26e-22	J6
nucks1b	7.55e-27	0.316864	0.475	0.229	1.76e-22	J6
smox	1.03e-26	0.32459	0.901	0.597	2.41e-22	J6
h2afva	1.63e-26	0.33969	0.49	0.243	3.82e-22	J6
arpp19b	2.34e-26	0.321004	0.34	0.142	5.46e-22	J6
ccnd1	2.54e-26	0.383073	0.628	0.349	5.93e-22	J6
calm1b	2.57e-26	-0.893835	0.096	0.334	6.01e-22	J6
ddx39ab	7.09e-26	0.353635	0.613	0.348	1.66e-21	J6
tnfsf12	1e-25	0.271842	0.687	0.357	2.34e-21	J6
BX649485.4	2.16e-25	0.334614	0.638	0.367	5.05e-21	J6
cd74a	3.79e-25	0.28274	1	0.993	8.85e-21	J6
col5a1	6.02e-25	0.307248	0.431	0.195	1.41e-20	J6
btg3	8.82e-25	0.25745	0.276	0.104	2.06e-20	J6
tcima	9.88e-25	0.285531	0.963	0.696	2.31e-20	J6
ctsba	3.33e-24	0.27249	0.924	0.654	7.77e-20	J6
hspd1	5.53e-24	0.366735	0.51	0.275	1.29e-19	J6
hnrnpa0b	6.5e-24	0.308214	0.776	0.516	1.52e-19	J6
pgd	1.06e-23	0.272405	0.64	0.36	2.47e-19	J6
nup210	2.14e-23	0.24006	0.254	0.094	5.01e-19	J6
si:ch211-222k6.3	2.23e-23	0.266831	0.584	0.308	5.21e-19	J6
ctsz	2.44e-23	0.250039	0.783	0.484	5.69e-19	J6
fcer1gl	2.46e-23	0.299757	0.975	0.751	5.76e-19	J6
swap70b	3.27e-23	0.259407	0.69	0.373	7.64e-19	J6
pcnt	3.49e-23	0.297053	0.323	0.138	8.16e-19	J6
id3	4.65e-23	-1.07208	0.039	0.251	1.09e-18	J6
si:ch211-119e14.1	4.96e-23	-0.996033	0.128	0.342	1.16e-18	J6
si:dkey-69o16.5	4.98e-23	0.261069	0.34	0.144	1.16e-18	J6
gnpda1	7.39e-23	0.262552	0.603	0.319	1.73e-18	J6
scn4bb	8.57e-23	0.260271	0.761	0.455	2e-18	J6
pecam1	1.72e-22	0.280014	0.542	0.283	4.03e-18	J6
slc3a2a	2.08e-22	0.227386	0.869	0.547	4.87e-18	J6
serinc5	2.57e-22	0.295793	0.768	0.486	6e-18	J6
mtss1lb	6.65e-22	0.214229	0.384	0.173	1.55e-17	J6
odc1	8.64e-22	0.35269	0.328	0.146	2.02e-17	J6
hbegfb	3.84e-21	0.243296	0.323	0.139	8.97e-17	J6
wipf1a	4.96e-21	-0.664475	0.067	0.271	1.16e-16	J6
hist1h4l	5.95e-21	0.512196	0.626	0.43	1.39e-16	J6
cyth3a	1e-20	0.2272	0.315	0.136	2.34e-16	J6
zgc:92161	1.4e-20	0.222388	0.298	0.126	3.26e-16	J6
ccr9a	1.66e-20	-0.960902	0.16	0.367	3.87e-16	J6
cycsb	1.74e-20	0.29179	0.677	0.412	4.06e-16	J6
si:ch211-204c21.1.1	3.9e-20	0.221801	0.727	0.43	9.12e-16	J6
lsm7	4.8e-20	0.254805	0.52	0.285	1.12e-15	J6
pa2g4b	4.88e-20	0.278211	0.515	0.283	1.14e-15	J6
abce1	7.36e-20	0.299967	0.367	0.183	1.72e-15	J6
c1qa	1.44e-19	0.214816	0.589	0.33	3.36e-15	J6
zgc:158343	1.53e-19	0.248408	0.569	0.32	3.57e-15	J6
plecb	1.57e-19	0.201636	0.49	0.252	3.67e-15	J6
abhd12	2.32e-19	0.273896	0.714	0.458	5.42e-15	J6
setb	3.87e-19	0.295517	0.768	0.54	9.03e-15	J6
anp32a	5.12e-19	0.322922	0.704	0.477	1.2e-14	J6
suclg1	7.61e-19	0.261083	0.618	0.373	1.78e-14	J6
smc3	7.77e-19	0.253456	0.357	0.174	1.82e-14	J6
rad21a	1.02e-18	0.274776	0.532	0.31	2.39e-14	J6
lyar	1.42e-18	0.238037	0.286	0.129	3.32e-14	J6
mpzl2b	1.68e-18	0.222273	0.357	0.17	3.92e-14	J6
mt2	2.49e-18	0.551549	0.623	0.4	5.83e-14	J6
entpd2a.1	3.96e-18	0.203365	0.369	0.174	9.26e-14	J6
pa2g4a	4.24e-18	0.248678	0.466	0.256	9.91e-14	J6
BX511111.2	4.64e-18	0.251362	0.401	0.209	1.08e-13	J6
igsf9ba	5.62e-18	0.200223	0.394	0.193	1.31e-13	J6
pepd	1.59e-17	0.248953	0.631	0.379	3.72e-13	J6
vdac3	1.69e-17	0.212261	0.483	0.258	3.94e-13	J6
glud1a	3.33e-17	0.271107	0.717	0.466	7.79e-13	J6
rangap1a	3.99e-17	0.224428	0.283	0.131	9.32e-13	J6
prdx6	9.25e-17	0.27036	0.512	0.306	2.16e-12	J6
srgn	1.31e-16	-0.844276	0.451	0.553	3.06e-12	J6
hspe1	2.37e-16	0.260305	0.466	0.266	5.53e-12	J6
ifi46	2.84e-16	0.216041	0.512	0.292	6.64e-12	J6
dnase1l4.1	3.9e-16	0.22412	0.374	0.193	9.11e-12	J6
pik3r1	6.27e-16	-0.600685	0.232	0.403	1.47e-11	J6
bcl2l10	6.79e-16	-0.709625	0.126	0.295	1.59e-11	J6
BX322618.1	6.89e-16	0.239639	0.938	0.782	1.61e-11	J6
snrpd2	1.27e-15	0.263843	0.594	0.379	2.96e-11	J6
pcbd1	2.21e-15	0.255902	0.308	0.153	5.18e-11	J6
fbl	2.89e-15	0.243661	0.495	0.292	6.76e-11	J6
BX511111.1	4.15e-15	0.238725	0.537	0.329	9.69e-11	J6
hars	8.46e-15	0.224367	0.357	0.193	1.98e-10	J6
snrpf	8.57e-15	0.230715	0.635	0.406	2e-10	J6
rsl24d1	1.52e-14	-0.541056	0.879	0.808	3.55e-10	J6
abcf1	1.92e-14	0.246715	0.478	0.29	4.48e-10	J6
npm1a	1.92e-14	0.258955	0.672	0.465	4.48e-10	J6
h1fx	2.23e-14	-0.634428	0.409	0.567	5.2e-10	J6
fxyd1	5.61e-14	0.204306	0.399	0.216	1.31e-09	J6
rpl5a	1.12e-13	-0.343865	0.943	0.906	2.62e-09	J6
pitpnaa	1.19e-13	0.223739	0.367	0.2	2.78e-09	J6
tpm1	1.31e-13	-0.488086	0.108	0.265	3.05e-09	J6
CABZ01078737.1	2.14e-13	0.225485	0.618	0.39	5e-09	J6
sall3a	2.78e-13	0.219646	0.406	0.23	6.5e-09	J6
ccl19a.1	5.15e-13	-1.93415	0.613	0.668	1.2e-08	J6
egr1	6.46e-13	0.233634	0.325	0.177	1.51e-08	J6
ch25h	1.1e-12	0.204424	0.259	0.126	2.56e-08	J6
gsto2	1.7e-12	0.340904	0.463	0.29	3.97e-08	J6
rplp2l	2.21e-12	-0.398422	0.99	0.951	5.16e-08	J6
BX248082.1	2.41e-12	0.206153	0.924	0.776	5.64e-08	J6
CR936442.1	3.01e-12	-0.795044	0.924	0.876	7.04e-08	J6
tpt1	6.11e-12	-0.309517	0.978	0.941	1.43e-07	J6
rps12	6.16e-12	-0.3513	0.98	0.966	1.44e-07	J6
rpl19	2.03e-11	-0.300926	0.993	0.984	4.74e-07	J6
crip1	2.67e-11	-0.492994	0.377	0.485	6.24e-07	J6
rplp1	3.03e-11	-0.377577	0.995	0.987	7.09e-07	J6
tomm20a	3.88e-11	0.204742	0.31	0.177	9.07e-07	J6
rplp0	5.9e-11	-0.303092	0.995	0.986	1.38e-06	J6
anp32e	1.4e-10	0.234126	0.419	0.264	3.28e-06	J6
zgc:152774	2.95e-10	-0.415942	0.143	0.273	6.9e-06	J6
dub	1.21e-09	-0.375395	0.131	0.254	2.83e-05	J6
wasa	1.67e-09	-0.530467	0.433	0.501	3.9e-05	J6
rpl18	2.28e-09	-0.259916	0.998	0.977	5.33e-05	J6
rps7	4.93e-09	-0.270618	0.998	0.986	0.00011529	J6
rpl15	1.37e-08	-0.262319	0.998	0.978	0.00031924	J6
rpl18a	3.79e-08	-0.274416	0.998	0.981	0.000884735	J6

## Sheet: cluster J7
gene	p_val	avg_logFC	pct.1	pct.2	p_val_adj	cluster
csdc2a	0	0.897287	0.261	0.002	0	J7
nsfa	0	0.915821	0.261	0.001	0	J7
CR786577.1	0	0.930858	0.265	0.001	0	J7
magi1b	0	0.94556	0.287	0.002	0	J7
CSRNP3	0	0.949977	0.283	0.002	0	J7
celf4	0	0.960609	0.279	0.002	0	J7
nbeaa	0	0.972215	0.29	0.002	0	J7
zgc:109889	0	0.981483	0.312	0.005	0	J7
dclk1b	0	0.989841	0.29	0.003	0	J7
add2	0	0.990577	0.287	0.003	0	J7
grin1b	0	1.00327	0.261	0.002	0	J7
thsd7aa	0	1.00398	0.276	0.002	0	J7
fryb	0	1.00418	0.29	0.002	0	J7
kcnn1a	0	1.01167	0.272	0.001	0	J7
pacsin1a	0	1.01868	0.324	0.006	0	J7
rai1	0	1.0221	0.279	0.001	0	J7
fez1	0	1.04118	0.309	0.002	0	J7
map2	0	1.04894	0.309	0.003	0	J7
stmn2b	0	1.05651	0.316	0.004	0	J7
tspan7b	0	1.06708	0.298	0.002	0	J7
sypa	0	1.06971	0.276	0.002	0	J7
kcnma1a	0	1.07616	0.309	0.001	0	J7
si:dkey-12h9.6	0	1.08899	0.32	0.003	0	J7
atp2b3b	0	1.09698	0.294	0.001	0	J7
tmem59l	0	1.12365	0.342	0.005	0	J7
pclob	0	1.12764	0.305	0.003	0	J7
spega	0	1.13346	0.335	0.001	0	J7
dpysl3	0	1.14893	0.382	0.005	0	J7
dnajc5aa	0	1.16264	0.335	0.005	0	J7
nrxn2a	0	1.16534	0.36	0.007	0	J7
ppfia3	0	1.16871	0.338	0.002	0	J7
fxyd6	0	1.16903	0.29	0.002	0	J7
kcnc1a	0	1.1749	0.305	0.002	0	J7
prr12b	0	1.18751	0.371	0.005	0	J7
grin1a	0	1.19166	0.335	0.001	0	J7
zgc:65894	0	1.20038	0.324	0.005	0	J7
mllt11	0	1.21329	0.364	0.005	0	J7
tmeff1b	0	1.23253	0.397	0.003	0	J7
edil3a	0	1.23876	0.257	0.001	0	J7
gpr85	0	1.24001	0.397	0.003	0	J7
BX322530.1	0	1.2414	0.375	0.007	0	J7
ppp1r14ba	0	1.25578	0.375	0.003	0	J7
mab21l1	0	1.25744	0.279	0.003	0	J7
stxbp1a	0	1.28358	0.371	0.002	0	J7
atf5a	0	1.2837	0.294	0.003	0	J7
kif1aa	0	1.28905	0.412	0.004	0	J7
ttyh3b	0	1.29361	0.371	0.001	0	J7
si:ch211-133n4.4	0	1.29431	0.426	0.007	0	J7
ndrg4	0	1.32787	0.423	0.005	0	J7
syt11a	0	1.33287	0.397	0.007	0	J7
map7d2a	0	1.34051	0.434	0.002	0	J7
gria2b	0	1.34849	0.357	0.001	0	J7
ank3a	0	1.35487	0.426	0.003	0	J7
tmsb	0	1.38176	0.401	0.009	0	J7
nsg2	0	1.3992	0.423	0.009	0	J7
pcdh19	0	1.40193	0.32	0.001	0	J7
hunk	0	1.41537	0.382	0.002	0	J7
camk2n1a	0	1.42078	0.368	0.005	0	J7
map4l	0	1.43385	0.426	0.011	0	J7
rbfox1	0	1.45123	0.375	0.004	0	J7
clstn1	0	1.47968	0.474	0.006	0	J7
pcloa	0	1.48288	0.412	0.002	0	J7
rnasekb	0	1.51721	0.496	0.006	0	J7
tuba1a	0	1.51872	0.445	0.009	0	J7
epb41a	0	1.53545	0.537	0.007	0	J7
myt1la	0	1.55132	0.463	0.003	0	J7
aplp1	0	1.56592	0.438	0.005	0	J7
pbx1a	0	1.59964	0.412	0.003	0	J7
stmn2a	0	1.61064	0.449	0.004	0	J7
vamp2	0	1.62465	0.485	0.005	0	J7
si:ch211-137a8.4	0	1.68106	0.526	0.013	0	J7
gap43	0	1.69381	0.434	0.013	0	J7
gng3	0	1.69633	0.566	0.006	0	J7
tmsb2	0	1.70069	0.496	0.01	0	J7
gas7a	0	1.71453	0.471	0.003	0	J7
olfm1b	0	1.73004	0.419	0.005	0	J7
stmn4	0	1.73968	0.456	0.005	0	J7
nrxn1a	0	1.78142	0.577	0.004	0	J7
cspg5a	0	1.78662	0.555	0.004	0	J7
basp1	0	1.81887	0.577	0.005	0	J7
sncb	0	1.83142	0.544	0.004	0	J7
ywhag1	0	1.8375	0.518	0.005	0	J7
snap25a	0	1.8521	0.537	0.005	0	J7
adcyap1b	0	1.87167	0.32	0.003	0	J7
maptb	0	1.87883	0.599	0.017	0	J7
map1aa	0	1.88677	0.548	0.007	0	J7
rtn1b	0	1.97294	0.603	0.005	0	J7
ank2b	0	2.01364	0.721	0.026	0	J7
tenm3	0	2.02474	0.393	0.008	0	J7
stx1b	0	2.03175	0.625	0.007	0	J7
elavl4	0	2.04951	0.533	0.007	0	J7
mdkb	0	2.05	0.621	0.016	0	J7
marcksb	0	2.11189	0.721	0.016	0	J7
tubb5	0	2.12466	0.478	0.014	0	J7
camta1b	0	2.18403	0.603	0.004	0	J7
syt1a	0	2.2836	0.61	0.006	0	J7
elavl3	0	2.28674	0.699	0.01	0	J7
atp6v0cb	0	2.30903	0.713	0.008	0	J7
nova2	0	2.59533	0.838	0.017	0	J7
tuba1c	0	2.6464	0.772	0.037	0	J7
gpm6ab	0	2.71066	0.772	0.024	0	J7
rtn1a	0	2.79648	0.849	0.013	0	J7
gpm6aa	0	3.03873	0.908	0.015	0	J7
stmn1b	0	3.09676	0.919	0.023	0	J7
marcksl1b	0	3.23679	0.967	0.114	0	J7
si:dkeyp-117h8.2	5.32e-306	0.942749	0.283	0.003	1.24e-301	J7
ppfia4	3.13e-304	1.09194	0.312	0.006	7.32e-300	J7
snap25b	4.54e-302	1.23347	0.272	0.003	1.06e-297	J7
pcp4a	9.47e-296	1.37463	0.287	0.004	2.21e-291	J7
sox4a.1	1.15e-293	2.69778	0.735	0.081	2.69e-289	J7
ebf3a.1	2.36e-293	2.06126	0.298	0.005	5.52e-289	J7
eno2	3.93e-293	1.21215	0.331	0.008	9.18e-289	J7
dctn1b	1.71e-289	0.915733	0.276	0.004	3.99e-285	J7
sprn	6.99e-285	0.976368	0.283	0.005	1.63e-280	J7
pbx3b	9.63e-281	1.38512	0.29	0.005	2.25e-276	J7
sv2a	1.11e-280	1.06933	0.29	0.005	2.59e-276	J7
trim13	1.83e-278	1.39493	0.419	0.019	4.29e-274	J7
si:ch211-194c3.5	3.03e-271	1.02064	0.287	0.006	7.09e-267	J7
lhx9	8.06e-267	1.58481	0.265	0.004	1.88e-262	J7
sgip1a	1.93e-263	0.921503	0.254	0.004	4.52e-259	J7
pik3r3b	9.56e-263	1.48149	0.426	0.022	2.24e-258	J7
jpt1b	4e-261	1.84079	0.71	0.086	9.36e-257	J7
mex3b	1.06e-256	0.915771	0.272	0.005	2.47e-252	J7
pcdh2g17	2.93e-254	1.15626	0.379	0.016	6.86e-250	J7
ssh1b	6.23e-247	0.930778	0.268	0.006	1.46e-242	J7
tuba2	2.48e-244	1.15824	0.335	0.012	5.8e-240	J7
nat8l	2.25e-231	0.985197	0.261	0.006	5.26e-227	J7
map1ab	4.45e-216	1.58151	0.397	0.024	1.04e-211	J7
atp1a3a	9.67e-215	1.20873	0.331	0.015	2.26e-210	J7
cdh2	3.06e-210	0.979271	0.309	0.013	7.16e-206	J7
cpe	2.34e-200	1.15404	0.316	0.015	5.46e-196	J7
auts2a	2.38e-199	1.01847	0.287	0.011	5.57e-195	J7
hmgb1b	3.33e-197	1.76044	0.669	0.103	7.77e-193	J7
h1f0	6.99e-195	2.04539	0.651	0.096	1.63e-190	J7
nfasca	2.9e-192	0.997625	0.265	0.01	6.78e-188	J7
ywhag2	1.37e-189	1.94063	0.658	0.103	3.2e-185	J7
tp53inp2	1.84e-184	0.866054	0.268	0.011	4.3e-180	J7
tmem178b	6.62e-171	1.08752	0.276	0.013	1.55e-166	J7
nfil3-5	9.66e-169	1.08864	0.335	0.023	2.26e-164	J7
stox2b	1.38e-158	0.912619	0.265	0.014	3.23e-154	J7
atf5b	1.24e-141	1.87467	0.272	0.018	2.89e-137	J7
cplx2l	5.94e-139	1.00452	0.254	0.015	1.39e-134	J7
bmf2	8.84e-139	1.12417	0.294	0.022	2.07e-134	J7
cbx1b	5.41e-136	1.4271	0.504	0.079	1.26e-131	J7
ndrg2	8.89e-136	0.909046	0.283	0.02	2.08e-131	J7
id4	2.96e-134	0.992747	0.272	0.019	6.93e-130	J7
sox11a	1.31e-133	2.02843	0.401	0.048	3.07e-129	J7
hmgb3a	1.24e-132	1.96216	0.882	0.394	2.89e-128	J7
pcdh7b	2.39e-129	1.22229	0.301	0.025	5.58e-125	J7
hsbp1a	3.53e-125	0.990831	0.287	0.023	8.26e-121	J7
si:ch73-46j18.5	1.88e-117	1.76163	0.754	0.254	4.38e-113	J7
zc4h2	4.35e-116	1.47123	0.57	0.127	1.02e-111	J7
si:dkey-276j7.1	4.29e-115	1.44066	0.57	0.128	1e-110	J7
dab2ipa	1.75e-114	0.797471	0.261	0.021	4.1e-110	J7
anks1b	1.68e-112	0.830469	0.257	0.021	3.92e-108	J7
mbd3b	1.52e-109	0.896147	0.283	0.027	3.55e-105	J7
ywhah	1.27e-107	1.40981	0.533	0.117	2.97e-103	J7
ddit3	6.25e-105	2.50306	0.724	0.256	1.46e-100	J7
appa	8.93e-105	1.33323	0.544	0.121	2.09e-100	J7
palm1b	5.86e-104	0.827343	0.265	0.025	1.37e-99	J7
atp1b2a	5.91e-104	0.843661	0.254	0.022	1.38e-99	J7
si:dkeyp-75h12.5	1.96e-103	0.906193	0.298	0.032	4.59e-99	J7
calm3a	1.37e-98	1.72745	0.779	0.332	3.21e-94	J7
apc	6.63e-92	1.15608	0.426	0.082	1.55e-87	J7
pfn1	1.83e-89	-1.03709	0.982	0.999	4.28e-85	J7
rbfox2	1.58e-87	0.945253	0.357	0.057	3.69e-83	J7
atpv0e2	2.57e-86	0.916306	0.29	0.038	6e-82	J7
fam168a	5.05e-78	1.13964	0.434	0.098	1.18e-73	J7
h2afx1	3.65e-76	1.27567	0.849	0.529	8.53e-72	J7
si:ch73-1a9.3	2.05e-71	1.22339	0.908	0.683	4.78e-67	J7
tcf7l2	4.71e-67	1.90548	0.272	0.043	1.1e-62	J7
kdm2ba	2.47e-65	1.11013	0.559	0.19	5.78e-61	J7
CR936442.1	2.63e-64	-1.49745	0.529	0.894	6.15e-60	J7
plxna3	8.27e-64	0.767814	0.257	0.038	1.93e-59	J7
calm2b	3.56e-62	1.28379	0.794	0.492	8.31e-58	J7
msna	1.3e-57	-1.01762	0.305	0.82	3.04e-53	J7
laptm5	3.42e-57	-0.979948	0.511	0.929	7.98e-53	J7
si:ch211-222l21.1	1.07e-56	1.03629	0.79	0.4	2.5e-52	J7
carmil2	1.94e-55	0.828261	0.254	0.044	4.52e-51	J7
cyfip2	3.14e-53	0.902048	0.36	0.091	7.33e-49	J7
lcp1	2.49e-51	-0.98223	0.419	0.858	5.81e-47	J7
si:dkey-28b4.7	4.15e-51	0.856806	0.265	0.052	9.69e-47	J7
rpl18a	1.2e-50	-0.719413	0.934	0.984	2.79e-46	J7
tpt1	1.71e-47	-0.740729	0.809	0.949	3.99e-43	J7
rplp2l	2.1e-46	-0.814126	0.849	0.958	4.91e-42	J7
rpl15	4.42e-45	-0.66371	0.915	0.982	1.03e-40	J7
eef1a1l1	8.66e-45	-0.60008	0.978	0.99	2.02e-40	J7
kdm6bb	4.82e-44	1.06737	0.669	0.381	1.13e-39	J7
rplp1	6.71e-44	-0.724919	0.978	0.988	1.57e-39	J7
rps4x	1.18e-43	-0.63793	0.967	0.982	2.75e-39	J7
cxcr4b	9.26e-43	-1.34717	0.213	0.645	2.16e-38	J7
rab44	9.8e-43	-1.06498	0.165	0.621	2.29e-38	J7
cotl1	1.45e-41	-0.812226	0.625	0.901	3.39e-37	J7
bcl11ba	1.85e-41	1.47776	0.338	0.099	4.32e-37	J7
actb1	2.1e-41	-0.682793	0.956	0.992	4.91e-37	J7
rps3a	1.04e-40	-0.571573	0.985	0.982	2.43e-36	J7
CR753876.1	9.91e-40	-1.06407	0.423	0.776	2.32e-35	J7
rpl10a	2.35e-39	-0.6011	0.908	0.978	5.49e-35	J7
rpl7	3.24e-39	-0.625462	0.956	0.976	7.56e-35	J7
rplp0	7.52e-39	-0.618558	0.978	0.987	1.76e-34	J7
si:dkey-262k9.4	5.64e-38	-0.859256	0.118	0.558	1.32e-33	J7
cd74b	8.44e-38	-1.07723	0.824	0.953	1.97e-33	J7
r3hdm1	3.57e-37	1.10775	0.276	0.074	8.34e-33	J7
rps7	4.03e-37	-0.572361	0.989	0.986	9.41e-33	J7
gadd45ga	6.54e-37	1.55424	0.485	0.224	1.53e-32	J7
ptmab	8.08e-37	0.597993	0.971	0.947	1.89e-32	J7
srgn	1.05e-35	-1.17981	0.154	0.564	2.46e-31	J7
rpl19	2.82e-35	-0.569296	0.974	0.985	6.58e-31	J7
dbn1	4.95e-35	0.741839	0.265	0.07	1.16e-30	J7
BX248082.1	4.37e-34	-0.861662	0.46	0.799	1.02e-29	J7
rpl5a	5.06e-34	-0.648694	0.746	0.915	1.18e-29	J7
hist2h2l	1.45e-33	0.978829	0.467	0.213	3.38e-29	J7
crip1	1.59e-33	-0.938066	0.099	0.495	3.71e-29	J7
appb	2.75e-33	0.757862	0.412	0.161	6.43e-29	J7
ptmaa	6.25e-33	0.583224	0.941	0.913	1.46e-28	J7
wasa	9.97e-32	-0.948539	0.136	0.512	2.33e-27	J7
ndrg3a	2.82e-31	0.948829	0.29	0.09	6.58e-27	J7
ctnnb1	1.25e-30	0.972831	0.423	0.192	2.92e-26	J7
si:busm1-266f07.2	1.61e-30	-1.18218	0.702	0.885	3.76e-26	J7
si:dkey-185m8.2	2.93e-30	-1.17891	0.037	0.389	6.84e-26	J7
si:ch211-288g17.3	5e-30	0.796333	0.643	0.388	1.17e-25	J7
ctss2.2	5.81e-30	-0.895593	0.342	0.683	1.36e-25	J7
rps12	6.25e-30	-0.589821	0.912	0.969	1.46e-25	J7
ppdpfb	2.05e-29	0.658566	0.783	0.607	4.78e-25	J7
rpl13a	3.04e-29	-0.510891	0.982	0.971	7.1e-25	J7
rps11	4.62e-29	-0.520198	0.915	0.96	1.08e-24	J7
slc22a21	6.98e-29	-1.02511	0.43	0.689	1.63e-24	J7
rpl18	1.02e-28	-0.509886	0.93	0.981	2.38e-24	J7
CABZ01080702.1	1.82e-28	0.732139	0.342	0.127	4.25e-24	J7
zfhx4	4.45e-28	1.33835	0.305	0.109	1.04e-23	J7
BX901920.1	5.91e-28	-0.788837	0.452	0.773	1.38e-23	J7
si:ch73-281n10.2	1e-27	0.792853	0.566	0.325	2.35e-23	J7
pfn2	4.15e-27	0.772152	0.489	0.265	9.7e-23	J7
ccr9a	3.31e-25	-1.17084	0.059	0.367	7.74e-21	J7
dynll1	2.62e-24	0.871836	0.54	0.338	6.12e-20	J7
fabp3	1.06e-23	0.7061	0.596	0.37	2.48e-19	J7
fosab	1.36e-23	-0.831802	0.129	0.445	3.18e-19	J7
b2m	1.64e-23	-0.619486	0.243	0.602	3.83e-19	J7
gpx1a	2.19e-23	-0.708842	0.283	0.626	5.11e-19	J7
plxna4	2.73e-23	0.729901	0.268	0.094	6.38e-19	J7
mrc1b	2.93e-23	-0.868298	0.324	0.611	6.84e-19	J7
cd74a	1.21e-22	-0.986346	0.982	0.994	2.83e-18	J7
BX322618.1	1.55e-22	-0.733035	0.529	0.803	3.62e-18	J7
foxo3b	3.28e-22	0.809484	0.309	0.129	7.66e-18	J7
nfkbiab	3.38e-22	-0.61891	0.349	0.687	7.91e-18	J7
ifi30	5.71e-22	-0.865494	0.585	0.809	1.33e-17	J7
grap2b	6.51e-22	-0.666454	0.173	0.485	1.52e-17	J7
tox	1.24e-21	0.771821	0.268	0.099	2.91e-17	J7
ctss2.1	6.96e-21	-0.641431	0.206	0.519	1.63e-16	J7
rsl24d1	2.12e-20	-0.67385	0.614	0.821	4.96e-16	J7
c1qb	4.63e-20	-0.775012	0.243	0.525	1.08e-15	J7
psap	1e-19	-0.803258	0.676	0.834	2.35e-15	J7
h3f3b.1	3.07e-19	0.572649	0.728	0.618	7.18e-15	J7
hmgb2a	5.7e-19	-0.535594	0.438	0.743	1.33e-14	J7
si:ch211-119e14.1	7.05e-19	-0.90631	0.077	0.339	1.65e-14	J7
c1qc	8.78e-19	-0.8256	0.312	0.568	2.05e-14	J7
spock3	2.44e-18	0.547462	0.279	0.109	5.7e-14	J7
ier2a	4.58e-18	-0.629992	0.088	0.34	1.07e-13	J7
itgae.1	8.83e-18	-0.697845	0.243	0.524	2.06e-13	J7
ms4a17a.10	8.85e-18	-0.865803	0.265	0.521	2.07e-13	J7
tubb2b	9.21e-18	0.496095	0.713	0.56	2.15e-13	J7
krt18b	1.08e-17	-0.862553	0.188	0.452	2.52e-13	J7
slco2b1	1.13e-17	-0.726446	0.283	0.553	2.65e-13	J7
fxyd6l	2.55e-17	0.558373	0.272	0.114	5.95e-13	J7
h2afvb	3.86e-17	0.415929	0.743	0.601	9.01e-13	J7
dub	3.95e-17	-0.561395	0.029	0.256	9.24e-13	J7
kdm6ba	4.8e-17	0.686595	0.32	0.157	1.12e-12	J7
nucks1a	5.91e-17	0.692084	0.474	0.319	1.38e-12	J7
zgc:103700	6.69e-17	-0.689358	0.224	0.502	1.56e-12	J7
rnaset2l	1.74e-16	-0.59054	0.228	0.502	4.06e-12	J7
npm1a	1.81e-16	-0.521923	0.213	0.488	4.23e-12	J7
ncf1	2.31e-16	-0.666611	0.132	0.38	5.4e-12	J7
fcer1g	3.04e-16	-0.648938	0.206	0.479	7.11e-12	J7
ctsf	3.19e-16	0.556976	0.272	0.117	7.45e-12	J7
mid1ip1l	3.64e-16	-0.499524	0.191	0.46	8.5e-12	J7
nccrp1	4.79e-16	-0.482792	0.125	0.381	1.12e-11	J7
nfkbiaa	5.92e-16	-0.609309	0.066	0.3	1.38e-11	J7
gtpbp4	6.98e-16	-0.531845	0.29	0.562	1.63e-11	J7
ms4a17a.6	9.96e-16	-0.542865	0.077	0.312	2.33e-11	J7
stk17b	1.16e-15	-0.523967	0.051	0.274	2.71e-11	J7
tspan36	1.23e-15	-0.605434	0.346	0.607	2.86e-11	J7
si:ch73-158p21.3	1.28e-15	-0.712668	0.335	0.58	3e-11	J7
ctsk	1.37e-15	-0.607757	0.121	0.365	3.2e-11	J7
bhlhe40	1.42e-15	-0.538614	0.184	0.448	3.31e-11	J7
tcima	1.46e-15	-0.611839	0.518	0.72	3.4e-11	J7
lygl1	1.61e-15	-0.847897	0.268	0.501	3.77e-11	J7
mtss1lb	1.71e-15	0.623944	0.342	0.179	3.99e-11	J7
ctsc	3.98e-15	-0.621305	0.25	0.501	9.29e-11	J7
arl11	4.27e-15	-0.599035	0.055	0.274	9.97e-11	J7
gpr183a	4.84e-15	-0.488161	0.074	0.301	1.13e-10	J7
scn4bb	5.31e-15	-0.650856	0.232	0.484	1.24e-10	J7
si:ch211-165d12.4	5.69e-15	-0.586234	0.099	0.328	1.33e-10	J7
irf8	6.32e-15	-0.584821	0.21	0.454	1.48e-10	J7
CABZ01078737.1	1.06e-14	-0.571136	0.176	0.414	2.48e-10	J7
ccnd1	1.34e-14	-0.553539	0.14	0.375	3.14e-10	J7
nucks1b	1.46e-14	0.681002	0.39	0.238	3.41e-10	J7
BX511111.1	1.81e-14	-0.438648	0.114	0.352	4.23e-10	J7
tuba8l	2.56e-14	-0.547071	0.14	0.393	5.98e-10	J7
zgc:158343	2.87e-14	-0.545796	0.118	0.344	6.7e-10	J7
hmgn3	3.68e-14	0.528373	0.386	0.224	8.6e-10	J7
wipf1a	4.27e-14	-0.571858	0.059	0.267	9.97e-10	J7
enpp1	8.83e-14	-0.542133	0.121	0.345	2.06e-09	J7
p2ry12	1.05e-13	-0.561157	0.099	0.31	2.46e-09	J7
si:ch211-51e12.7	1.12e-13	0.588047	0.301	0.161	2.61e-09	J7
nrros	1.5e-13	-0.467144	0.055	0.256	3.51e-09	J7
rgs13	1.54e-13	-0.527086	0.114	0.337	3.6e-09	J7
dnmt3ab	2.11e-13	0.554059	0.305	0.159	4.93e-09	J7
calr	2.23e-13	0.547758	0.346	0.191	5.21e-09	J7
abi3a	2.27e-13	-0.468671	0.114	0.337	5.29e-09	J7
zgc:152774	3.39e-13	-0.440503	0.07	0.273	7.91e-09	J7
ehbp1l1b	5.45e-13	-0.611399	0.059	0.252	1.27e-08	J7
c1qa	5.95e-13	-0.624417	0.143	0.355	1.39e-08	J7
ponzr1	7.12e-13	-0.56406	0.066	0.264	1.66e-08	J7
st6gal2a	7.47e-13	0.609019	0.265	0.132	1.75e-08	J7
rsl1d1	9.02e-13	-0.424746	0.202	0.438	2.11e-08	J7
fbl	1.38e-12	-0.370707	0.103	0.313	3.24e-08	J7
zgc:123107	1.65e-12	-0.580163	0.279	0.511	3.85e-08	J7
bzw1b	1.65e-12	-0.398938	0.143	0.364	3.85e-08	J7
fcer1gl	4.11e-12	-0.455573	0.636	0.77	9.6e-08	J7
nop58	5.79e-12	-0.332168	0.162	0.397	1.35e-07	J7
si:ch211-204c21.1.1	9.13e-12	-0.490742	0.232	0.457	2.13e-07	J7
tuba8l4	9.26e-12	-0.442893	0.702	0.857	2.16e-07	J7
si:cabz01074946.1	9.78e-12	-0.479021	0.099	0.296	2.29e-07	J7
mertka	1.33e-11	-0.539462	0.132	0.328	3.11e-07	J7
anxa4	1.35e-11	-0.377187	0.132	0.338	3.16e-07	J7
clic2	1.37e-11	-0.465722	0.092	0.287	3.21e-07	J7
abhd12	1.56e-11	-0.484649	0.265	0.482	3.64e-07	J7
hmgb2b	2.52e-11	0.450318	0.625	0.489	5.88e-07	J7
havcr2	3.2e-11	-0.612533	0.456	0.62	7.47e-07	J7
lgals3bpb	3.49e-11	-1.09024	0.864	0.876	8.17e-07	J7
acsl4b	4.3e-11	-0.486001	0.092	0.276	1.01e-06	J7
ahcy	5.41e-11	-0.321384	0.18	0.399	1.26e-06	J7
pecam1	6.2e-11	-0.481344	0.121	0.306	1.45e-06	J7
ctsz	6.28e-11	-0.596964	0.301	0.511	1.47e-06	J7
si:zfos-741a10.3	6.31e-11	-0.577023	0.239	0.443	1.47e-06	J7
junba	1.01e-10	-0.566066	0.099	0.279	2.36e-06	J7
si:ch73-86n18.1	1.03e-10	-0.47591	0.169	0.362	2.4e-06	J7
marco	1.15e-10	-0.637524	0.301	0.483	2.68e-06	J7
nop56	1.26e-10	-0.302215	0.283	0.516	2.95e-06	J7
lgals9l3	1.34e-10	-0.453739	0.257	0.476	3.14e-06	J7
havcr1	2.03e-10	-0.773143	0.603	0.699	4.75e-06	J7
plecb	2.52e-10	-0.410177	0.096	0.274	5.89e-06	J7
ccl35.1	2.68e-10	-0.822451	0.099	0.279	6.26e-06	J7
scarb2a	2.86e-10	-0.400835	0.158	0.356	6.69e-06	J7
rin2	3.97e-10	-0.455847	0.114	0.29	9.29e-06	J7
aldh9a1a.1	5.18e-10	-0.326124	0.147	0.338	1.21e-05	J7
hnrnpabb	5.31e-10	0.534687	0.599	0.56	1.24e-05	J7
BX649485.1	5.97e-10	-0.498023	0.125	0.308	1.4e-05	J7
banf1	6e-10	-0.334008	0.14	0.334	1.4e-05	J7
lta4h	6.56e-10	-0.404503	0.202	0.4	1.53e-05	J7
alox5ap	7.49e-10	-0.476188	0.232	0.434	1.75e-05	J7
gsto2	8.05e-10	-0.507758	0.132	0.308	1.88e-05	J7
cox6b1	8.35e-10	-0.318975	0.125	0.312	1.95e-05	J7
kctd5a	1.26e-09	-0.337379	0.217	0.428	2.95e-05	J7
cbx1a	1.48e-09	0.663446	0.338	0.224	3.45e-05	J7
lgals2a	1.58e-09	-0.578218	0.342	0.512	3.69e-05	J7
adgrg3	1.8e-09	-0.439226	0.103	0.262	4.2e-05	J7
vdac3	2.2e-09	0.51178	0.386	0.266	5.15e-05	J7
arrdc3b	2.45e-09	-0.396658	0.114	0.283	5.73e-05	J7
rnaseka	2.92e-09	-0.37926	0.294	0.505	6.82e-05	J7
dhrs9	3.04e-09	-0.436309	0.176	0.36	7.11e-05	J7
zfhx3	3.51e-09	1.0754	0.353	0.245	8.21e-05	J7
calm1b	3.59e-09	0.543457	0.441	0.315	8.4e-05	J7
id2a	4.04e-09	0.805378	0.415	0.292	9.44e-05	J7
slc29a1b	4.53e-09	-0.404664	0.107	0.27	0.000105891	J7
pa2g4b	6.27e-09	-0.249127	0.125	0.304	0.000146598	J7
smox	7.46e-09	-0.370796	0.441	0.623	0.000174348	J7
npc2	7.74e-09	-0.425424	0.518	0.732	0.000180832	J7
si:dkey-33i11.9	7.93e-09	-0.478189	0.221	0.399	0.000185191	J7
rpl22l1	9.89e-09	-0.373344	0.504	0.69	0.00023103	J7
fgd4b	9.91e-09	-0.271593	0.099	0.26	0.00023152	J7
hmga1a	1.39e-08	-0.317084	0.415	0.633	0.000324774	J7
gadd45ba	1.7e-08	-0.226328	0.188	0.384	0.000396255	J7
glud1a	1.71e-08	-0.375828	0.29	0.49	0.000399946	J7
cebpa	2.08e-08	-0.347145	0.335	0.531	0.000485163	J7
tpm1	2.11e-08	-0.289914	0.099	0.262	0.000492659	J7
pigrl3.5	2.61e-08	-0.392221	0.121	0.273	0.000610964	J7
pa2g4a	2.93e-08	-0.218808	0.11	0.275	0.000684067	J7
BX004816.2	3.17e-08	-0.476701	0.107	0.263	0.000741643	J7
adssl	3.32e-08	-0.249539	0.11	0.262	0.000774978	J7
ehd4	3.36e-08	-0.326016	0.147	0.308	0.000785885	J7
ifi46	3.94e-08	-0.366863	0.151	0.312	0.000920688	J7

## Sheet: cluster J8
gene	p_val	avg_logFC	pct.1	pct.2	p_val_adj	cluster
si:ch211-188c18.1	0	0.975652	0.354	0.007	0	J8
sftpba	0	1.35219	0.45	0.016	0	J8
CR792453.3	0	1.97354	0.524	0.004	0	J8
si:dkey-261h17.1	1.8e-297	0.806648	0.336	0.008	4.21e-293	J8
mef2b	1.46e-283	1.11517	0.332	0.008	3.42e-279	J8
CABZ01046427.2	1.68e-245	0.965361	0.336	0.012	3.92e-241	J8
npsn	1.6e-227	1.04938	0.476	0.035	3.74e-223	J8
eomesa	5.29e-199	0.992793	0.428	0.032	1.24e-194	J8
sema7a	1.31e-192	0.75316	0.269	0.01	3.06e-188	J8
padi2	1.24e-163	0.655488	0.269	0.013	2.89e-159	J8
pou2f2a	8.59e-158	0.82826	0.321	0.021	2.01e-153	J8
si:dkey-12f6.5	5.01e-153	0.745199	0.251	0.012	1.17e-148	J8
sftpbb	5.69e-140	1.2381	0.598	0.1	1.33e-135	J8
si:ch211-136m16.8	3.46e-133	1.52507	0.649	0.13	8.08e-129	J8
vaspa	4.36e-112	1.60345	0.675	0.194	1.02e-107	J8
si:ch73-380l3.4	9.1e-109	0.705555	0.258	0.021	2.13e-104	J8
CABZ01046432.1	2.42e-107	0.729292	0.343	0.041	5.67e-103	J8
si:cabz01036006.1	3.88e-102	0.751596	0.395	0.057	9.06e-98	J8
zgc:152891	1.2e-99	0.668905	0.292	0.031	2.81e-95	J8
scdb	5.88e-97	0.636095	0.277	0.028	1.37e-92	J8
runx3	6.64e-97	0.935959	0.391	0.06	1.55e-92	J8
fermt3b	3.9e-93	1.18334	0.542	0.125	9.11e-89	J8
themis2	3.05e-92	0.738345	0.336	0.046	7.12e-88	J8
atp2b1b	6.95e-88	0.885936	0.258	0.028	1.62e-83	J8
ak1	5.52e-79	0.98208	0.443	0.095	1.29e-74	J8
myh11a	1.98e-74	1.11253	0.616	0.184	4.62e-70	J8
fcer1g	8.97e-72	1.69778	0.793	0.454	2.1e-67	J8
oaz2b	9.76e-72	0.784769	0.28	0.041	2.28e-67	J8
ephx2	3.12e-71	1.02268	0.52	0.15	7.3e-67	J8
fgl2a	1.93e-68	1.23009	0.52	0.148	4.5e-64	J8
CU972454.4	1e-67	0.948918	0.483	0.127	2.34e-63	J8
dicp1.1	1.27e-63	0.906405	0.395	0.09	2.96e-59	J8
ipcef1	1.65e-63	0.849468	0.469	0.122	3.86e-59	J8
si:ch211-167j9.5	1.67e-63	0.851379	0.395	0.089	3.9e-59	J8
arhgap33	1.94e-60	0.726826	0.399	0.093	4.53e-56	J8
stk17b	2.53e-59	1.06438	0.627	0.249	5.91e-55	J8
ccl34b.1	3.31e-57	-2.02447	0.956	0.99	7.73e-53	J8
pfn1	3.43e-57	0.93062	0.996	0.998	8.01e-53	J8
lgals3bpb	1.36e-56	-2.30758	0.697	0.883	3.19e-52	J8
fgd4a	2.04e-55	0.575605	0.28	0.05	4.77e-51	J8
ccr9a	4.79e-55	1.23275	0.72	0.339	1.12e-50	J8
havcr1	1.45e-54	-2.0623	0.325	0.71	3.39e-50	J8
slc22a21	1.58e-54	-1.7433	0.292	0.695	3.7e-50	J8
wipf1a	3.51e-54	0.835493	0.631	0.243	8.2e-50	J8
glula	4.4e-54	-1.73242	0.542	0.803	1.03e-49	J8
tcima	5.73e-54	-1.53205	0.347	0.727	1.34e-49	J8
syne2b	1.67e-53	0.592096	0.28	0.053	3.9e-49	J8
pik3r1	1.01e-52	1.01129	0.749	0.377	2.36e-48	J8
cotl1	2.05e-52	1.08438	0.967	0.886	4.79e-48	J8
apoc1	2.22e-51	-2.46444	0.989	0.996	5.19e-47	J8
apoeb	2.32e-49	-2.62264	0.915	0.968	5.41e-45	J8
havcr2	5.15e-49	-1.61723	0.207	0.631	1.2e-44	J8
mylipb	9.72e-49	0.506639	0.262	0.05	2.27e-44	J8
cox8b	1.35e-48	0.683749	0.336	0.082	3.16e-44	J8
ctss2.2	1.46e-48	-1.33951	0.299	0.685	3.41e-44	J8
ifi30	3.69e-48	-1.44945	0.557	0.81	8.63e-44	J8
arl11	2.04e-47	0.955527	0.59	0.251	4.76e-43	J8
grap2b	3.36e-47	0.966989	0.756	0.46	7.86e-43	J8
scgn	4.68e-47	0.605436	0.332	0.081	1.09e-42	J8
wasa	4.44e-46	0.711687	0.834	0.482	1.04e-41	J8
ptmaa	8.29e-45	0.578734	0.952	0.912	1.94e-40	J8
lcp2b	4.73e-44	0.714572	0.339	0.089	1.11e-39	J8
zgc:152774	3.03e-43	0.741833	0.594	0.251	7.09e-39	J8
mrc1b	8.73e-43	-1.50972	0.221	0.615	2.04e-38	J8
smox	2.17e-42	-1.24345	0.262	0.63	5.07e-38	J8
anxa3b	1.26e-41	-1.25675	0.369	0.69	2.95e-37	J8
psap	1.74e-40	-1.38684	0.723	0.832	4.08e-36	J8
lgals9l1	2.27e-40	-1.58645	0.402	0.691	5.29e-36	J8
selenop	2.67e-40	-1.41808	0.148	0.547	6.23e-36	J8
ms4a17a.10	1.9e-39	-1.49614	0.125	0.527	4.44e-35	J8
slco2b1	3.66e-39	-1.40871	0.17	0.558	8.54e-35	J8
si:dkeyp-110e4.6	4.63e-39	0.621256	0.292	0.074	1.08e-34	J8
xcr1a.1	1.02e-38	0.605652	0.31	0.079	2.37e-34	J8
si:ch211-66e2.3	1.31e-38	0.743224	0.262	0.062	3.06e-34	J8
id2a	2.9e-37	0.641979	0.635	0.283	6.78e-33	J8
c1qc	6.75e-37	-1.31017	0.21	0.572	1.58e-32	J8
vat1	8.54e-37	-1.08186	0.166	0.546	2e-32	J8
scn4bb	1.93e-36	-1.33478	0.1	0.489	4.51e-32	J8
zgc:123107	5.29e-36	-1.20719	0.144	0.517	1.24e-31	J8
marco	1.68e-35	-1.45684	0.118	0.491	3.93e-31	J8
crip1	8.32e-35	0.696686	0.753	0.467	1.94e-30	J8
ccr2	1.37e-34	0.742464	0.432	0.159	3.2e-30	J8
c1qb	3.39e-34	-1.17974	0.17	0.528	7.92e-30	J8
ctsba	3.65e-34	-1.47276	0.435	0.681	8.53e-30	J8
pik3cd	3.97e-34	0.580841	0.446	0.165	9.28e-30	J8
npc2	1.25e-33	-1.11489	0.48	0.734	2.91e-29	J8
yrk	1.27e-33	0.642724	0.517	0.225	2.96e-29	J8
mpp1	1.68e-33	-1.17698	0.221	0.56	3.93e-29	J8
si:dkey-185m8.2	1.76e-33	0.587139	0.716	0.36	4.12e-29	J8
si:ch73-158p21.3	4.73e-33	-1.23096	0.262	0.583	1.11e-28	J8
cebpa	1.21e-32	-1.03164	0.173	0.537	2.82e-28	J8
si:ch211-204c21.1.1	4.65e-32	-1.07145	0.1	0.462	1.09e-27	J8
itgae.1	1.23e-31	-1.24472	0.192	0.526	2.87e-27	J8
gng10	3.46e-31	-1.06883	0.236	0.56	8.09e-27	J8
mfap4	4.26e-31	-1.43118	0.14	0.486	9.96e-27	J8
si:dkeyp-85e10.3	4.29e-31	0.639515	0.454	0.181	1e-26	J8
si:dkey-9k7.3	4.73e-31	0.487934	0.292	0.087	1.1e-26	J8
rgs13	6.45e-31	0.954912	0.605	0.316	1.51e-26	J8
slc7a7	6.83e-31	-1.06182	0.077	0.438	1.6e-26	J8
ctsc	1.29e-30	-1.09969	0.166	0.505	3.02e-26	J8
p2ry10	1.26e-29	0.532647	0.332	0.109	2.95e-25	J8
pxna	1.66e-29	0.489265	0.251	0.068	3.89e-25	J8
tnfsf12	4.31e-29	-0.972574	0.055	0.39	1.01e-24	J8
ctsz	6.42e-29	-1.25686	0.192	0.516	1.5e-24	J8
lygl1	6.77e-29	-1.11484	0.166	0.505	1.58e-24	J8
msna	8.18e-29	0.556329	0.934	0.794	1.91e-24	J8
abcc5	9.26e-29	-0.984708	0.229	0.546	2.16e-24	J8
cd74a	3.95e-28	-1.18461	0.985	0.994	9.22e-24	J8
si:ch211-119e14.1	5.44e-28	0.523835	0.657	0.315	1.27e-23	J8
si:busm1-266f07.2	1.14e-27	-1.25837	0.83	0.88	2.67e-23	J8
glud1a	5.22e-27	-1.04322	0.188	0.494	1.22e-22	J8
rps11	5.89e-27	0.34017	0.989	0.957	1.38e-22	J8
abhd12	5.94e-27	-1.03491	0.173	0.486	1.39e-22	J8
si:dkey-262k9.4	6.96e-27	0.580068	0.782	0.53	1.63e-22	J8
si:zfos-741a10.3	1.42e-26	-1.05428	0.137	0.448	3.31e-22	J8
lgals9l3	1.57e-26	-0.980896	0.17	0.479	3.67e-22	J8
dpp7	7.23e-26	-0.879001	0.085	0.4	1.69e-21	J8
slc3a2a	1.21e-25	-1.01182	0.321	0.577	2.83e-21	J8
lcp1	1.28e-25	0.57112	0.908	0.837	3e-21	J8
actb1	1.36e-25	0.6148	0.996	0.99	3.18e-21	J8
kdm7ab	1.53e-25	0.576998	0.28	0.092	3.57e-21	J8
dtnbp1a	2.41e-25	0.615925	0.52	0.263	5.62e-21	J8
agap2	3.33e-25	0.556534	0.487	0.226	7.78e-21	J8
asap1b	4.89e-25	0.58317	0.399	0.165	1.14e-20	J8
slc37a2	4.95e-25	-0.801632	0.066	0.374	1.16e-20	J8
sulf2b	5.93e-25	0.532762	0.384	0.153	1.39e-20	J8
serinc5	8.59e-25	-0.95756	0.225	0.515	2.01e-20	J8
MFAP4 (1 of many).2	1.1e-24	-1.30458	0.096	0.394	2.58e-20	J8
CABZ01078737.1	1.15e-24	-0.812573	0.103	0.417	2.69e-20	J8
rbp2a	2.07e-24	-1.19649	0.144	0.437	4.83e-20	J8
si:ch73-86n18.1	5.19e-24	-0.844388	0.066	0.367	1.21e-19	J8
cdk6	7.98e-24	0.476402	0.317	0.114	1.86e-19	J8
rac1a	2.57e-23	-0.782973	0.048	0.339	6.01e-19	J8
ctsla	3.09e-23	-1.07479	0.1	0.393	7.22e-19	J8
ctsd	1.62e-22	-0.989577	0.188	0.467	3.79e-18	J8
rpl15	1.79e-22	0.296502	0.993	0.979	4.19e-18	J8
AL928650.1	1.86e-22	-1.36564	0.063	0.344	4.34e-18	J8
dhrs9	2.02e-22	-0.849916	0.081	0.364	4.71e-18	J8
mertka	2.31e-22	-0.847104	0.052	0.331	5.39e-18	J8
irf8	2.51e-22	-0.761097	0.166	0.456	5.86e-18	J8
ctsk	2.65e-22	-0.82432	0.081	0.367	6.18e-18	J8
mcl1b	4.8e-22	-0.849144	0.074	0.356	1.12e-17	J8
BX248082.1	6.36e-22	-0.759281	0.664	0.79	1.49e-17	J8
zgc:153184	6.92e-22	-0.77418	0.081	0.361	1.62e-17	J8
BX901920.1	6.91e-22	-0.744601	0.601	0.767	1.62e-17	J8
srgn	7.89e-22	0.50936	0.775	0.537	1.84e-17	J8
cd74b	9.34e-22	-0.840525	0.926	0.948	2.18e-17	J8
bcam	1.11e-21	-0.805815	0.055	0.337	2.59e-17	J8
csf2rb	1.71e-21	0.625806	0.413	0.196	3.99e-17	J8
tspan36	2.86e-21	-0.837211	0.402	0.604	6.69e-17	J8
p2ry12	3.29e-21	-0.744943	0.041	0.312	7.7e-17	J8
krt8	4.16e-21	0.5215	0.347	0.14	9.71e-17	J8
tox2	4.84e-21	0.398416	0.354	0.142	1.13e-16	J8
gnpda1	6.05e-21	-0.699163	0.077	0.347	1.41e-16	J8
dok2	7.46e-21	0.587689	0.454	0.234	1.74e-16	J8
eef1a1l1	1.28e-20	0.311296	1	0.989	3e-16	J8
abi3a	1.45e-20	0.647688	0.546	0.319	3.38e-16	J8
rsl24d1	1.77e-20	0.292615	0.948	0.807	4.14e-16	J8
rnaseka	2.08e-20	-0.784112	0.255	0.506	4.86e-16	J8
c1qa	3.22e-20	-0.884985	0.092	0.357	7.52e-16	J8
si:ch73-264p11.1	5.12e-20	0.44776	0.273	0.103	1.2e-15	J8
lgals2a	6.54e-20	-0.91254	0.269	0.515	1.53e-15	J8
mafbb	1.14e-19	-0.824031	0.077	0.335	2.65e-15	J8
BX322618.1	2.71e-19	-0.72125	0.69	0.796	6.34e-15	J8
mafba	5.41e-19	-0.668984	0.026	0.269	1.26e-14	J8
ehd4	7.7e-19	-0.64606	0.066	0.312	1.8e-14	J8
mt2	2.06e-18	-1.39529	0.177	0.423	4.81e-14	J8
zgc:158343	3.59e-18	-0.788438	0.107	0.344	8.38e-14	J8
CABZ01041494.1	7e-18	-0.654339	0.022	0.251	1.64e-13	J8
pecam1	8.53e-18	-0.741567	0.07	0.309	1.99e-13	J8
slc29a1b	9.05e-18	-0.645831	0.037	0.273	2.11e-13	J8
rpl13a	1.12e-17	0.245913	1	0.971	2.63e-13	J8
alox5ap	1.97e-17	-0.756708	0.185	0.436	4.6e-13	J8
atp2b2.1	2.26e-17	-0.716973	0.081	0.311	5.27e-13	J8
swap70b	2.63e-17	-0.696926	0.166	0.402	6.15e-13	J8
cndp2	5.69e-17	-0.706148	0.192	0.426	1.33e-12	J8
rab44	6.09e-17	0.596241	0.768	0.595	1.42e-12	J8
gstp1	6.98e-17	0.498326	0.531	0.32	1.63e-12	J8
tpm1	9.47e-17	0.360735	0.469	0.246	2.21e-12	J8
rin2	9.94e-17	-0.588806	0.059	0.293	2.32e-12	J8
si:ch211-105j21.9	1.2e-16	0.372189	0.292	0.124	2.8e-12	J8
serpine3	1.76e-16	-0.672949	0.089	0.322	4.11e-12	J8
adgrg3	2.02e-16	-0.602444	0.044	0.265	4.71e-12	J8
si:dkey-5n18.1	2.12e-16	-0.962583	0.089	0.311	4.94e-12	J8
CR759843.2	2.25e-16	-1.40688	0.074	0.295	5.25e-12	J8
ms4a17a.6	2.41e-16	-0.60381	0.081	0.312	5.63e-12	J8
tox	7.33e-16	0.401471	0.251	0.099	1.71e-11	J8
pepd	8.48e-16	-0.642794	0.185	0.403	1.98e-11	J8
cyfip2	1.12e-15	0.244259	0.251	0.096	2.61e-11	J8
mid1ip1l	1.43e-15	-0.610754	0.236	0.458	3.34e-11	J8
rpl7	3.04e-15	0.250789	0.978	0.975	7.1e-11	J8
bhlhe40	4.51e-15	-0.572755	0.21	0.447	1.05e-10	J8
cxcr4b	6.02e-15	0.680217	0.782	0.62	1.41e-10	J8
cfp	6.06e-15	-0.620768	0.052	0.256	1.42e-10	J8
enpp1	6.97e-15	-0.66315	0.129	0.345	1.63e-10	J8
slc40a1	7.25e-15	-0.760891	0.077	0.289	1.69e-10	J8
BX649485.2	8.22e-15	-1.06241	0.173	0.388	1.92e-10	J8
acap1	1.02e-14	0.333697	0.284	0.124	2.38e-10	J8
rps4x	1.29e-14	0.247242	0.989	0.981	3.01e-10	J8
sla1	1.44e-14	0.404885	0.347	0.173	3.36e-10	J8
rpl10a	1.72e-14	0.259671	0.993	0.974	4.01e-10	J8
clic2	2.08e-14	-0.547375	0.07	0.287	4.86e-10	J8
lgmn	2.67e-14	-0.707896	0.085	0.292	6.24e-10	J8
lta4h	6.99e-14	-0.638656	0.203	0.4	1.63e-09	J8
BX649485.1	8.99e-14	-0.747028	0.111	0.308	2.1e-09	J8
rpl19	9.06e-14	0.225716	0.996	0.984	2.12e-09	J8
rpl5a	9.28e-14	0.253302	0.945	0.906	2.17e-09	J8
scarb2a	1.16e-13	-0.639673	0.155	0.357	2.71e-09	J8
prkacba	1.48e-13	0.341912	0.384	0.197	3.47e-09	J8
zgc:103700	2.98e-13	-0.77234	0.317	0.498	6.97e-09	J8
rpl18a	4.05e-13	0.21865	0.993	0.981	9.46e-09	J8
BX649485.4	9.82e-13	-1.25153	0.199	0.392	2.3e-08	J8
vdac3	1.67e-12	-0.45151	0.089	0.279	3.9e-08	J8
pigrl3.5	2.79e-12	-0.578503	0.089	0.275	6.53e-08	J8
scinlb	3.67e-12	0.312097	0.417	0.231	8.57e-08	J8
rplp1	4.44e-12	0.206822	1	0.987	1.04e-07	J8
gtpbp4	6.08e-12	0.310294	0.727	0.544	1.42e-07	J8
rplp2l	8.38e-12	0.201005	0.982	0.952	1.96e-07	J8
rpl18	1.18e-11	0.233253	0.993	0.978	2.75e-07	J8
rps12	2.21e-11	0.247446	0.982	0.966	5.16e-07	J8
ddit3	4.43e-11	-0.924378	0.111	0.282	1.03e-06	J8
rnaset2	5.93e-11	-0.656894	0.17	0.344	1.38e-06	J8
ccl35.1	1.26e-10	1.09138	0.406	0.266	2.94e-06	J8
acsl4b	1.42e-10	-0.570719	0.111	0.275	3.31e-06	J8
bms1	1.5e-10	0.309162	0.328	0.178	3.5e-06	J8
BX004816.2	1.58e-10	-0.834895	0.1	0.263	3.7e-06	J8
si:ch211-222k6.3	1.64e-10	-0.516306	0.155	0.332	3.82e-06	J8
calm1b	3.24e-10	0.239516	0.517	0.311	7.56e-06	J8
pgd	6.09e-10	-0.40804	0.218	0.384	1.42e-05	J8
si:ch211-269k10.5	6.64e-10	0.320005	0.38	0.219	1.55e-05	J8
ncf1	9.38e-10	-0.511603	0.21	0.377	2.19e-05	J8
slc35f6	9.88e-10	-0.495987	0.114	0.276	2.31e-05	J8
plecb	1.26e-09	-0.449246	0.114	0.273	2.94e-05	J8
tuba8l4	1.5e-09	-0.365011	0.823	0.851	3.51e-05	J8
syne1b	2.99e-09	0.269705	0.255	0.129	7e-05	J8
si:dkey-262k9.2	3.2e-09	0.366519	0.288	0.162	7.48e-05	J8
myca	5.2e-09	0.377374	0.262	0.141	0.000121393	J8
parp1	5.91e-09	0.202704	0.269	0.138	0.000138113	J8
ncaldb	6.16e-09	0.296255	0.328	0.186	0.000143863	J8
gpx1a	7.19e-09	-0.363774	0.476	0.617	0.000167952	J8
nfkbiab	8.51e-09	-0.429203	0.561	0.678	0.000198748	J8
abca1a	1.35e-08	-0.519237	0.218	0.381	0.000314609	J8
rasal3	1.38e-08	0.209936	0.295	0.157	0.000323315	J8
ssb	2.66e-08	0.289121	0.325	0.19	0.000621906	J8
nop10	2.66e-08	0.296709	0.432	0.286	0.000622446	J8
znf296	3.14e-08	0.330476	0.262	0.144	0.000734732	J8

[truncated: 7 more sheets: cluster J9, cluster J10, cluster J11, cluster J12, cluster J13, cluster J14, cluster J15]
