# Supplementary material for: In situ and transcriptomic identification of microglia in synapse-rich regions of the developing zebrafish brain
Source: Nat Commun. 2021 Oct 8;12:5916. doi: 10.1038/s41467-021-26206-x (PMC8501082; doi:10.1038/s41467-021-26206-x)
Supplement: Supplementary file 5 — Supplementary Data 2 [file 41467_2021_26206_MOESM5_ESM.xlsx]

## Sheet: All Clusters
gene	p_val	avg_logFC	pct.1 [in cluster]	pct.2 [out of cluster]	p_val_adj	cluster
BX649485.4	1.05e-53	0.958208	0.592	0.39	2.46e-49	JM0
BX649485.2	2.98e-84	0.836505	0.672	0.386	6.97e-80	JM0
lgals9l1	6.86e-198	0.68039	0.992	0.734	1.6e-193	JM0
CR759843.2	4.63e-48	0.632795	0.52	0.295	1.08e-43	JM0
lgals3bpb	7.5e-213	0.616988	0.999	0.912	1.75e-208	JM0
ms4a17a.10	3.97e-119	0.610355	0.883	0.591	9.28e-115	JM0
alox5ap	1.88e-80	0.581627	0.722	0.446	4.38e-76	JM0
AL928650.1	3.14e-56	0.517928	0.605	0.343	7.35e-52	JM0
BX004816.2	1.12e-38	0.516924	0.467	0.265	2.61e-34	JM0
dhrs9	2.52e-63	0.474295	0.656	0.399	5.9e-59	JM0
lgals9l3	1.95e-79	0.450903	0.843	0.58	4.55e-75	JM0
si:zfos-741a10.3	1.15e-69	0.450508	0.759	0.479	2.68e-65	JM0
si:ch73-86n18.1	1.18e-61	0.43958	0.684	0.41	2.75e-57	JM0
scn4bb	1.99e-77	0.432795	0.818	0.528	4.66e-73	JM0
ccnd1	1.28e-45	0.432686	0.602	0.382	2.99e-41	JM0
si:dkey-26c10.5	2.13e-40	0.42801	0.404	0.204	4.99e-36	JM0
BX649485.1	3.8e-31	0.425776	0.51	0.341	8.87e-27	JM0
si:ch211-222k6.3	3.14e-50	0.416352	0.597	0.352	7.33e-46	JM0
BX322618.1	9.18e-51	0.412951	0.948	0.853	2.15e-46	JM0
fosab	1.81e-29	0.404479	0.622	0.463	4.23e-25	JM0
itgae.1	1.06e-69	0.399385	0.854	0.603	2.48e-65	JM0
egr1	2.66e-31	0.396198	0.335	0.171	6.21e-27	JM0
apoc1	1.82e-170	0.381381	1	0.995	4.25e-166	JM0
zgc:158343	1.13e-33	0.376749	0.586	0.404	2.63e-29	JM0
gng10	2.2e-74	0.375821	0.895	0.658	5.15e-70	JM0
zgc:162707	1.95e-34	0.368583	0.357	0.181	4.55e-30	JM0
anxa3b	8.79e-76	0.361089	0.971	0.836	2.05e-71	JM0
pfkfb4b	9.22e-39	0.350716	0.772	0.586	2.15e-34	JM0
si:ch211-132p1.3	4.14e-28	0.344899	0.525	0.381	9.67e-24	JM0
BX248082.1	1.61e-38	0.34212	0.922	0.832	3.76e-34	JM0
cfp	2.39e-30	0.337544	0.48	0.302	5.58e-26	JM0
hbegfb	8.1e-25	0.336219	0.297	0.156	1.89e-20	JM0
mrc1b	1.1e-79	0.32072	0.948	0.72	2.57e-75	JM0
hspa5	1.16e-20	0.319908	0.525	0.384	2.72e-16	JM0
pecam1	7.67e-30	0.318551	0.561	0.37	1.79e-25	JM0
glula	2.2e-110	0.317932	0.997	0.901	5.15e-106	JM0
ms4a17a.3.1	6.69e-27	0.316906	0.346	0.201	1.56e-22	JM0
havcr1	3.69e-133	0.314959	0.99	0.76	8.62e-129	JM0
rac1a	2.96e-38	0.314284	0.625	0.408	6.93e-34	JM0
BX901920.1	1.85e-46	0.314208	0.939	0.802	4.33e-42	JM0
ccr2	2.47e-28	0.313788	0.309	0.153	5.78e-24	JM0
CR936442.1	2.61e-51	0.310335	0.942	0.801	6.11e-47	JM0
si:dkey-27h10.2	7.05e-33	0.307073	0.414	0.224	1.65e-28	JM0
ch25h	1.45e-21	0.296107	0.278	0.145	3.38e-17	JM0
rab44	3.43e-22	0.293403	0.674	0.517	8.02e-18	JM0
ms4a17a.6	6.35e-22	0.292113	0.424	0.289	1.48e-17	JM0
ddit3	1.61e-16	0.285756	0.406	0.278	3.77e-12	JM0
rgs5b	5.14e-24	0.27923	0.297	0.155	1.2e-19	JM0
mafba	1.03e-22	0.276538	0.493	0.339	2.41e-18	JM0
ifi46	1.1e-20	0.271362	0.525	0.374	2.57e-16	JM0
p2ry12	2.12e-21	0.246445	0.545	0.384	4.97e-17	JM0
ccl38.1	2.25e-19	0.24589	0.318	0.201	5.25e-15	JM0
CABZ01068358.1	9.27e-19	0.244948	0.407	0.279	2.17e-14	JM0
cd59	4.27e-13	0.239854	0.4	0.279	9.98e-09	JM0
c1qc	7.38e-58	0.234431	0.903	0.686	1.72e-53	JM0
mpp1	3.35e-68	0.233367	0.886	0.635	7.82e-64	JM0
si:ch211-165d12.4	1.72e-16	0.232695	0.369	0.241	4.01e-12	JM0
ms4a17a.9	6.43e-13	0.231402	0.389	0.276	1.5e-08	JM0
ier2b	8.36e-12	0.224955	0.373	0.268	1.95e-07	JM0
si:ch211-204c21.1.1	9.66e-28	0.220739	0.767	0.593	2.26e-23	JM0
acox1	7.22e-09	0.219883	0.392	0.314	0.000168806	JM0
slc3a2a	7.39e-53	0.217201	0.893	0.682	1.73e-48	JM0
serinc5	1.42e-13	0.215277	0.737	0.648	3.32e-09	JM0
tp53inp1	2.8e-11	0.214356	0.293	0.197	6.54e-07	JM0
tgm2l	2.38e-12	0.212541	0.261	0.161	5.57e-08	JM0
cebpa	8.54e-47	0.21103	0.836	0.618	2e-42	JM0
serpine3	4.33e-24	0.208587	0.554	0.38	1.01e-19	JM0
snu13b	1.54e-13	0.207051	0.521	0.408	3.61e-09	JM0
zfp36l1b	2.26e-12	0.206389	0.326	0.22	5.28e-08	JM0
calr3b	2.76e-12	0.206333	0.528	0.422	6.44e-08	JM0
ralgps1	2.93e-10	0.206111	0.347	0.254	6.85e-06	JM0
ncf2	1.48e-11	0.204473	0.302	0.21	3.45e-07	JM0
si:dkey-33i11.1	7.24e-12	0.203948	0.258	0.161	1.69e-07	JM0
sesn1	1.24e-16	0.203125	0.77	0.649	2.9e-12	JM0
BX511111.2	3.64e-08	-0.202415	0.174	0.252	0.000851342	JM0
h2afvb	2.77e-10	-0.216933	0.616	0.629	6.46e-06	JM0
zgc:152863	4.28e-16	-0.232956	0.244	0.258	1e-11	JM0
cbx5	1.17e-13	-0.241045	0.219	0.325	2.73e-09	JM0
banf1	3.77e-12	-0.242181	0.314	0.397	8.8e-08	JM0
npc2	2.67e-13	-0.248737	0.904	0.877	6.25e-09	JM0
slc40a1	1.18e-20	-0.249422	0.432	0.399	2.76e-16	JM0
bahcc1b	1.92e-10	-0.256795	0.189	0.274	4.48e-06	JM0
selenoh	7.43e-14	-0.265891	0.225	0.325	1.74e-09	JM0
si:dkey-262k9.4	3.19e-18	-0.272869	0.501	0.54	7.44e-14	JM0
gsto2	1.58e-08	-0.276878	0.4	0.446	0.000369764	JM0
smc1al	2.02e-15	-0.279025	0.419	0.518	4.71e-11	JM0
ctsd	7e-23	-0.279705	0.645	0.594	1.63e-18	JM0
ptmaa	6.41e-27	-0.282044	0.943	0.937	1.5e-22	JM0
cox6b1	6.06e-15	-0.284527	0.198	0.305	1.42e-10	JM0
mcl1b	2.01e-14	-0.289403	0.48	0.543	4.7e-10	JM0
BX511111.1	3.06e-17	-0.293372	0.259	0.366	7.16e-13	JM0
pcbd1	1.79e-11	-0.296097	0.226	0.266	4.18e-07	JM0
nutf2l	7.7e-23	-0.308865	0.142	0.274	1.8e-18	JM0
agpat3	1.99e-13	-0.319721	0.302	0.37	4.66e-09	JM0
si:ch211-269k10.5	1.96e-18	-0.322898	0.26	0.324	4.59e-14	JM0
lcp1	1.1e-14	-0.327745	0.915	0.901	2.57e-10	JM0
baz1b	9.89e-19	-0.328984	0.229	0.349	2.31e-14	JM0
fgd4b	7.09e-18	-0.331399	0.307	0.374	1.66e-13	JM0
si:ch211-1o7.3	1.67e-19	-0.348307	0.292	0.413	3.9e-15	JM0
rbbp4	1.39e-26	-0.350748	0.165	0.282	3.25e-22	JM0
dgkza	1.29e-14	-0.358263	0.19	0.259	3.02e-10	JM0
lbr	9.83e-22	-0.365612	0.139	0.261	2.3e-17	JM0
si:dkey-33i11.9	1.51e-16	-0.368786	0.499	0.528	3.54e-12	JM0
tmsb1	2.84e-21	-0.372191	0.256	0.319	6.64e-17	JM0
irf2	4.11e-23	-0.372459	0.32	0.452	9.61e-19	JM0
gpx1a	4.24e-37	-0.381657	0.817	0.842	9.92e-33	JM0
hmgn2	5.58e-17	-0.384069	0.879	0.883	1.3e-12	JM0
rnaset2	7.1e-26	-0.387091	0.41	0.412	1.66e-21	JM0
h3f3b.1	1.77e-33	-0.400516	0.693	0.689	4.14e-29	JM0
cadm4	3.32e-23	-0.40877	0.225	0.345	7.75e-19	JM0
nasp	5.81e-29	-0.414065	0.144	0.279	1.36e-24	JM0
rpa2	4.55e-33	-0.419925	0.129	0.268	1.06e-28	JM0
desi2	5.66e-22	-0.428499	0.176	0.261	1.32e-17	JM0
fam49ba	7.56e-24	-0.432499	0.522	0.595	1.77e-19	JM0
fmnl1a	1.72e-23	-0.439394	0.343	0.445	4.01e-19	JM0
arl11	1.1e-27	-0.443833	0.206	0.324	2.57e-23	JM0
fgl2a	2.28e-15	-0.473567	0.165	0.26	5.32e-11	JM0
rgs13	3.32e-32	-0.473586	0.245	0.399	7.76e-28	JM0
si:ch73-281n10.2	1.87e-32	-0.477054	0.293	0.403	4.36e-28	JM0
hmgb2b	1.36e-35	-0.49045	0.526	0.566	3.18e-31	JM0
gstt1a	1.37e-34	-0.490937	0.167	0.303	3.19e-30	JM0
specc1	1.11e-29	-0.504162	0.194	0.32	2.59e-25	JM0
tbc1d10b	9.46e-33	-0.52107	0.162	0.294	2.21e-28	JM0
pfn1	2.64e-69	-0.526542	1	0.999	6.18e-65	JM0
2021-09-12	1.3e-36	-0.53324	0.227	0.368	3.03e-32	JM0
chaf1a	2.16e-45	-0.536617	0.102	0.261	5.04e-41	JM0
il1fma	1.71e-37	-0.538335	0.117	0.266	4.01e-33	JM0
krt18b	7.66e-45	-0.538561	0.629	0.65	1.79e-40	JM0
tuba8l	3.22e-32	-0.541476	0.328	0.419	7.51e-28	JM0
bzw2	6.13e-32	-0.548412	0.324	0.352	1.43e-27	JM0
si:dkey-5n18.1	4.92e-34	-0.549484	0.414	0.486	1.15e-29	JM0
krt8	8.67e-29	-0.564838	0.158	0.255	2.03e-24	JM0
si:ch211-288g17.3	2.67e-43	-0.581677	0.27	0.429	6.24e-39	JM0
hmgb2a	1.82e-46	-0.586673	0.746	0.766	4.25e-42	JM0
arhgef15	2.63e-32	-0.588772	0.166	0.287	6.15e-28	JM0
cxcr4b	4.49e-36	-0.6104	0.573	0.623	1.05e-31	JM0
abi3a	2.6e-46	-0.62658	0.301	0.408	6.07e-42	JM0
g0s2	6.87e-22	-0.645339	0.257	0.313	1.61e-17	JM0
lygl1	6.23e-58	-0.651485	0.68	0.746	1.46e-53	JM0
hmga1a	4.87e-63	-0.659742	0.537	0.624	1.14e-58	JM0
junba	7.36e-46	-0.660575	0.279	0.45	1.72e-41	JM0
tubb2b	2.53e-55	-0.66461	0.624	0.615	5.91e-51	JM0
ehbp1l1b	5.29e-56	-0.781828	0.213	0.394	1.24e-51	JM0
ccl35.1	3.28e-16	-0.845641	0.336	0.416	7.66e-12	JM0
pcna	4.11e-81	-0.958786	0.157	0.359	9.61e-77	JM0
si:ch211-222l21.1	3.93e-96	-1.01422	0.112	0.369	9.18e-92	JM0
id2a	9.48e-76	-1.04482	0.207	0.407	2.21e-71	JM0
siglec15l	1.79e-120	-2.05974	0.078	0.327	4.18e-116	JM0
grn1	4.16e-153	-2.39021	0.308	0.59	9.71e-149	JM0
ccl19a.1	1.88e-96	-2.75762	0.612	0.712	4.38e-92	JM0
g0s2	9.17e-182	1.81187	0.786	0.209	2.14e-177	JM1
bzw2	5.11e-230	1.62608	0.894	0.252	1.19e-225	JM1
apoeb	1.81e-178	1.42819	1	0.981	4.23e-174	JM1
rnaset2	4.22e-219	1.40953	0.878	0.337	9.86e-215	JM1
ctsla	2.88e-226	1.40161	0.942	0.467	6.72e-222	JM1
slc40a1	2.85e-174	1.24066	0.865	0.342	6.67e-170	JM1
ctsd	2.63e-215	1.20968	0.967	0.562	6.14e-211	JM1
MFAP4 (1 of many).2	2.97e-156	1.2027	0.934	0.469	6.93e-152	JM1
ctsz	1.77e-206	1.19936	0.983	0.643	4.14e-202	JM1
ctsba	2.82e-199	1.11878	1	0.841	6.58e-195	JM1
slc43a2b	3.03e-144	1.0959	0.811	0.268	7.09e-140	JM1
mt2	1.27e-107	1.06715	0.909	0.492	2.96e-103	JM1
pcbd1	1.55e-99	1.04498	0.629	0.188	3.63e-95	JM1
abhd12	1.01e-180	1.00777	0.985	0.596	2.37e-176	JM1
npc2	7.73e-194	0.980098	0.996	0.872	1.81e-189	JM1
ctsc	2.37e-153	0.979791	0.948	0.618	5.53e-149	JM1
psap	3.87e-230	0.959949	1	0.986	9.03e-226	JM1
abcc5	5.56e-155	0.903728	0.979	0.652	1.3e-150	JM1
abca1a	5.86e-101	0.899896	0.857	0.46	1.37e-96	JM1
rbp2a	2.24e-103	0.877003	0.932	0.564	5.23e-99	JM1
mfap4	2.59e-108	0.876667	0.952	0.618	6.04e-104	JM1
selenop	1.51e-121	0.875609	0.956	0.702	3.52e-117	JM1
havcr1	2.12e-136	0.855776	1	0.841	4.95e-132	JM1
cd63	8.51e-184	0.84068	0.998	0.922	1.99e-179	JM1
spns1	1.4e-101	0.839125	0.724	0.262	3.28e-97	JM1
si:dkey-5n18.1	4.35e-89	0.820664	0.838	0.393	1.02e-84	JM1
cndp2	2.45e-108	0.799593	0.907	0.555	5.71e-104	JM1
slc7a7	8.73e-107	0.78155	0.911	0.58	2.04e-102	JM1
slc29a1b	5.01e-92	0.769478	0.797	0.343	1.17e-87	JM1
slc16a10	3.37e-71	0.768971	0.598	0.227	7.87e-67	JM1
ppdpfb	3.09e-92	0.764865	0.942	0.677	7.22e-88	JM1
mpp1	2.16e-122	0.763775	0.988	0.709	5.04e-118	JM1
dpp7	8.97e-92	0.754481	0.855	0.509	2.1e-87	JM1
mafaa	2.6e-80	0.747298	0.699	0.26	6.08e-76	JM1
glud1a	2.64e-89	0.745879	0.921	0.663	6.17e-85	JM1
marco	1.54e-97	0.744013	0.954	0.624	3.59e-93	JM1
lgmn	8.63e-64	0.717232	0.743	0.359	2.02e-59	JM1
eepd1	3.28e-74	0.716049	0.703	0.296	7.67e-70	JM1
ctsk	8.3e-75	0.708214	0.799	0.496	1.94e-70	JM1
apoc1	5.05e-74	0.697247	1	0.997	1.18e-69	JM1
glula	1.25e-110	0.687302	1	0.935	2.92e-106	JM1
npc1	7.17e-75	0.686413	0.654	0.238	1.67e-70	JM1
mertka	6.05e-69	0.669699	0.799	0.417	1.41e-64	JM1
gpd1a	3.44e-68	0.661925	0.548	0.167	8.05e-64	JM1
slc3a2a	1e-89	0.658651	0.975	0.745	2.34e-85	JM1
bcam	1.51e-59	0.639564	0.766	0.415	3.53e-55	JM1
pepd	2.26e-67	0.638684	0.826	0.522	5.27e-63	JM1
sdc4	1.12e-50	0.638208	0.598	0.255	2.63e-46	JM1
tob1b	1.92e-47	0.606238	0.635	0.315	4.48e-43	JM1
gnsb	5.23e-60	0.605315	0.473	0.134	1.22e-55	JM1
arrdc3a	2.95e-31	0.59138	0.523	0.263	6.88e-27	JM1
sh3d21	1.42e-62	0.58869	0.346	0.059	3.33e-58	JM1
scarb2a	1.02e-44	0.586604	0.728	0.444	2.39e-40	JM1
col5a1	2.29e-40	0.583252	0.589	0.292	5.34e-36	JM1
slc37a2	5.9e-50	0.580948	0.757	0.455	1.38e-45	JM1
si:ch211-198c19.3	5.15e-43	0.580318	0.29	0.066	1.2e-38	JM1
slc16a9a	5.36e-33	0.573472	0.471	0.212	1.25e-28	JM1
mafbb	4.48e-36	0.557979	0.728	0.474	1.05e-31	JM1
ucp2	6.72e-45	0.544546	0.915	0.751	1.57e-40	JM1
serpine3	3.51e-30	0.538626	0.668	0.425	8.2e-26	JM1
ctsf	2.79e-50	0.528716	0.427	0.124	6.52e-46	JM1
slc35f6	8.82e-40	0.52697	0.651	0.348	2.06e-35	JM1
rgl1	6.42e-40	0.518627	0.552	0.246	1.5e-35	JM1
MFAP4 (1 of many).3	3.58e-21	0.515143	0.27	0.13	8.36e-17	JM1
acvrl1	3.04e-42	0.510877	0.488	0.187	7.1e-38	JM1
si:dkeyp-121d4.3	3.09e-22	0.509872	0.467	0.261	7.22e-18	JM1
pdgfd	1.64e-37	0.48107	0.504	0.213	3.83e-33	JM1
agtrap	4.83e-34	0.470227	0.477	0.21	1.13e-29	JM1
aspa	1.03e-36	0.467703	0.405	0.142	2.41e-32	JM1
abca1b	2.68e-27	0.467386	0.558	0.323	6.27e-23	JM1
npl	7.93e-33	0.461313	0.38	0.144	1.85e-28	JM1
si:zfos-741a10.3	1.13e-31	0.445913	0.811	0.571	2.64e-27	JM1
rgcc	1.26e-17	0.441627	0.282	0.12	2.95e-13	JM1
mmp14b	2.92e-25	0.43522	0.419	0.196	6.82e-21	JM1
hsd17b14	7.42e-32	0.434657	0.261	0.07	1.73e-27	JM1
zgc:64065.1	1.05e-30	0.434064	0.508	0.24	2.44e-26	JM1
arrdc2	2.94e-26	0.433733	0.575	0.327	6.87e-22	JM1
cd59	6e-13	0.432026	0.475	0.311	1.4e-08	JM1
fuca1.1	2.1e-28	0.422706	0.413	0.179	4.9e-24	JM1
plxna4	5.56e-26	0.409324	0.297	0.103	1.3e-21	JM1
fxyd6l	2.41e-24	0.408799	0.355	0.156	5.64e-20	JM1
MPRIP	2.2e-33	0.405023	0.295	0.081	5.14e-29	JM1
slc36a1	1.52e-21	0.403423	0.351	0.169	3.56e-17	JM1
nfkbiab	2.48e-20	0.396106	0.865	0.734	5.79e-16	JM1
CABZ01041494.1	1.99e-19	0.395218	0.517	0.316	4.64e-15	JM1
lgals3bpb	1.61e-46	0.395151	1	0.943	3.75e-42	JM1
tgm2l	3.62e-13	0.391897	0.328	0.186	8.45e-09	JM1
cx32.2	7.48e-20	0.388474	0.407	0.211	1.75e-15	JM1
cgref1	1.49e-16	0.388283	0.371	0.196	3.49e-12	JM1
sgpl1	1.44e-19	0.388277	0.388	0.198	3.36e-15	JM1
enpp1	3.3e-23	0.386606	0.689	0.463	7.71e-19	JM1
bnip4	2.57e-21	0.377546	0.467	0.253	6e-17	JM1
scn4bb	8.58e-33	0.374136	0.878	0.623	2.01e-28	JM1
rnf145a	1.36e-20	0.363674	0.293	0.116	3.18e-16	JM1
tpp1	8.47e-22	0.361102	0.315	0.128	1.98e-17	JM1
sgk1	2.42e-08	0.351917	0.303	0.196	0.000566532	JM1
zgc:165573	6e-21	0.351143	0.317	0.132	1.4e-16	JM1
gpd1c	2.06e-25	0.350053	0.334	0.128	4.8e-21	JM1
iscub	3.82e-18	0.349721	0.365	0.183	8.92e-14	JM1
fabp11a	1.9e-19	0.349232	0.427	0.221	4.43e-15	JM1
prdx6	2.11e-17	0.348571	0.544	0.372	4.93e-13	JM1
appb	3.54e-21	0.347696	0.413	0.202	8.26e-17	JM1
ston2	1.14e-21	0.344079	0.295	0.113	2.66e-17	JM1
lgals9l3	5.07e-35	0.341197	0.913	0.664	1.18e-30	JM1
dnase1l4.1	9.38e-15	0.340662	0.481	0.307	2.19e-10	JM1
si:dkey-69o16.5	1.32e-15	0.329356	0.396	0.227	3.09e-11	JM1
aldocb	1.33e-16	0.328971	0.33	0.162	3.11e-12	JM1
slc38a7	5.56e-19	0.328682	0.268	0.105	1.3e-14	JM1
sesn1	1.15e-14	0.32409	0.828	0.683	2.69e-10	JM1
srgn	1.86e-17	0.316408	0.645	0.441	4.34e-13	JM1
zeb2a	4.8e-11	0.307454	0.398	0.251	1.12e-06	JM1
mafba	1.91e-13	0.301876	0.562	0.384	4.46e-09	JM1
p2ry12	1.47e-18	0.298705	0.645	0.426	3.43e-14	JM1
porb	1.3e-13	0.292113	0.257	0.12	3.05e-09	JM1
si:ch73-248e21.7	6.35e-13	0.286175	0.465	0.294	1.48e-08	JM1
itgae.1	1.16e-10	0.285085	0.826	0.698	2.7e-06	JM1
rac1a	6.93e-13	0.275673	0.656	0.481	1.62e-08	JM1
aatka	1.12e-13	0.274832	0.261	0.121	2.63e-09	JM1
ifi45	1.53e-16	0.273541	0.295	0.132	3.57e-12	JM1
tuba8l2	1.5e-15	0.273477	0.27	0.119	3.5e-11	JM1
lrp1ab	9.16e-14	0.272911	0.301	0.149	2.14e-09	JM1
id1	5.47e-09	0.271014	0.371	0.239	0.000127903	JM1
slc30a1a	4.51e-10	0.270133	0.373	0.248	1.05e-05	JM1
entpd2a.1	6e-09	0.261823	0.4	0.273	0.000140218	JM1
gng10	2.05e-14	0.260481	0.882	0.746	4.78e-10	JM1
SCARF2	2.11e-11	0.26046	0.253	0.126	4.93e-07	JM1
mgst1.1	5.78e-15	0.259675	0.305	0.146	1.35e-10	JM1
si:cabz01074946.1	2.3e-14	0.259279	0.492	0.305	5.37e-10	JM1
crym	1.23e-12	0.258465	0.27	0.131	2.88e-08	JM1
pitpnaa	2.58e-09	0.258394	0.378	0.252	6.04e-05	JM1
atp5mc1	9.2e-11	0.246681	0.788	0.664	2.15e-06	JM1
sulf2b	2.05e-08	0.243792	0.276	0.166	0.000479334	JM1
si:ch211-283g2.2	2.54e-11	0.237112	0.446	0.284	5.94e-07	JM1
arrdc3b	1.61e-08	0.229719	0.359	0.228	0.000375167	JM1
lgals9l1	4.83e-32	0.212053	0.988	0.828	1.13e-27	JM1
dennd5b	1.54e-11	0.208558	0.274	0.141	3.6e-07	JM1
gbp1	3.54e-09	0.208351	0.371	0.234	8.27e-05	JM1
si:dkey-27i16.2	2.26e-12	0.206288	0.942	0.868	5.27e-08	JM1
c1qc	2.9e-16	-0.211724	0.844	0.773	6.78e-12	JM1
atp5mc3b	1.14e-17	-0.214377	0.896	0.885	2.66e-13	JM1
ncl	1.71e-10	-0.227089	0.66	0.691	4.01e-06	JM1
snrpb	8.43e-10	-0.259151	0.469	0.553	1.97e-05	JM1
seta	8.01e-10	-0.262308	0.498	0.594	1.87e-05	JM1
eif3k	7.34e-18	-0.278571	0.654	0.703	1.72e-13	JM1
hspa8	1.02e-22	-0.279261	0.983	0.984	2.38e-18	JM1
hnrnpa0b	4.23e-10	-0.285429	0.465	0.562	9.89e-06	JM1
snrpd1	1.69e-12	-0.298337	0.293	0.391	3.94e-08	JM1
2021-09-12	1.63e-09	-0.298729	0.282	0.308	3.81e-05	JM1
ssr3	9.48e-16	-0.302882	0.639	0.717	2.22e-11	JM1
cct3	4.66e-15	-0.303205	0.444	0.542	1.09e-10	JM1
anp32a	4.93e-10	-0.30696	0.384	0.474	1.15e-05	JM1
hnrnpabb	2.3e-14	-0.30851	0.512	0.6	5.38e-10	JM1
ola1	3.39e-14	-0.311583	0.446	0.554	7.93e-10	JM1
ccl38.1	2.51e-12	-0.313378	0.135	0.272	5.87e-08	JM1
anp32b	4.18e-10	-0.314291	0.203	0.32	9.77e-06	JM1
nop58	2.51e-10	-0.3157	0.239	0.366	5.87e-06	JM1
ranbp1	9.58e-12	-0.317574	0.328	0.447	2.24e-07	JM1
baz1b	7.66e-09	-0.321125	0.212	0.308	0.000179013	JM1
eif3ba	1.76e-17	-0.324103	0.533	0.633	4.11e-13	JM1
hsp90ab1	2.68e-48	-0.325997	1	0.999	6.26e-44	JM1
cirbpb	1.28e-26	-0.326063	0.882	0.894	2.99e-22	JM1
npm1a	3.49e-12	-0.326729	0.407	0.501	8.16e-08	JM1
nop56	2.74e-12	-0.329394	0.376	0.502	6.39e-08	JM1
ak2	1.24e-13	-0.330831	0.286	0.424	2.9e-09	JM1
tubb4b	3.47e-21	-0.331309	0.888	0.918	8.12e-17	JM1
clic2	8.07e-12	-0.335751	0.353	0.453	1.89e-07	JM1
sub1a	8.47e-14	-0.341708	0.33	0.452	1.98e-09	JM1
eef1db	2e-16	-0.341719	0.581	0.69	4.68e-12	JM1
BX511111.1	9.68e-12	-0.344305	0.201	0.337	2.26e-07	JM1
arl11	4.79e-10	-0.349073	0.207	0.281	1.12e-05	JM1
ms4a17a.6	1.06e-14	-0.359849	0.203	0.373	2.47e-10	JM1
crip1	8.21e-11	-0.361168	0.274	0.401	1.92e-06	JM1
rsl1d1	5.85e-16	-0.364298	0.228	0.416	1.37e-11	JM1
h3f3b.1	8.54e-13	-0.365469	0.674	0.693	2e-08	JM1
dhrs9	1.53e-14	-0.371952	0.373	0.536	3.57e-10	JM1
gpx1a	5.66e-18	-0.37485	0.803	0.835	1.32e-13	JM1
cox6b1	1.88e-13	-0.376536	0.135	0.276	4.4e-09	JM1
eef2b	8.96e-44	-0.377112	0.961	0.969	2.09e-39	JM1
ncf1	1.19e-11	-0.378446	0.407	0.549	2.79e-07	JM1
fmnl1a	2.74e-09	-0.380325	0.32	0.412	6.4e-05	JM1
eif2s1b	1.87e-18	-0.381925	0.288	0.482	4.36e-14	JM1
serbp1a	4.6e-43	-0.382496	0.932	0.946	1.07e-38	JM1
rps23	7.22e-60	-0.384406	0.994	0.993	1.69e-55	JM1
alox5ap	3.3e-13	-0.387603	0.483	0.583	7.72e-09	JM1
fgd4b	1.89e-12	-0.394274	0.226	0.362	4.43e-08	JM1
mhc2b	1.3e-08	-0.396986	0.158	0.256	0.0003044	JM1
rpl12	3.9e-67	-0.397398	0.998	0.991	9.1e-63	JM1
nop53	1.9e-17	-0.399528	0.349	0.504	4.43e-13	JM1
gtpbp4	1.05e-19	-0.400264	0.365	0.506	2.45e-15	JM1
fam49ba	1.53e-11	-0.408336	0.5	0.572	3.57e-07	JM1
uba52	1.41e-63	-0.411093	0.988	0.991	3.29e-59	JM1
ahcy	2.95e-19	-0.411384	0.268	0.436	6.89e-15	JM1
ddx21	1.27e-17	-0.411663	0.351	0.531	2.97e-13	JM1
rpl30	6.36e-62	-0.412726	0.973	0.98	1.49e-57	JM1
rps25	9.19e-63	-0.41834	0.977	0.98	2.15e-58	JM1
rpsa	2.79e-61	-0.418766	0.988	0.991	6.51e-57	JM1
si:dkey-151g10.6	6.15e-64	-0.420361	0.996	0.996	1.44e-59	JM1
CR936442.1	2.55e-16	-0.420491	0.851	0.866	5.97e-12	JM1
rpl37.1	6.3e-63	-0.423835	0.977	0.976	1.47e-58	JM1
rpl6	9.04e-53	-0.424038	0.925	0.957	2.11e-48	JM1
rps27a	5.29e-79	-0.431564	1	0.994	1.24e-74	JM1
faua	2.23e-70	-0.433092	0.99	0.984	5.21e-66	JM1
rpl22l1	1.15e-24	-0.437251	0.566	0.658	2.69e-20	JM1
rps13	1.19e-65	-0.439362	0.981	0.98	2.79e-61	JM1
rps15a	1.37e-72	-0.442912	0.992	0.987	3.2e-68	JM1
rpl23a	1.22e-60	-0.443359	0.952	0.96	2.84e-56	JM1
rps10	1.23e-85	-0.44504	0.996	0.994	2.87e-81	JM1
si:ch211-288g17.3	8.58e-13	-0.446018	0.284	0.369	2e-08	JM1
btf3	2.34e-42	-0.448126	0.813	0.871	5.48e-38	JM1
ppiaa	4.27e-77	-0.449261	0.992	0.992	9.97e-73	JM1
rpl34	8.8e-65	-0.450838	0.963	0.968	2.06e-60	JM1
pfn1	2.82e-26	-0.451412	1	1	6.59e-22	JM1
nptna	3.37e-12	-0.451827	0.203	0.304	7.87e-08	JM1
rps19	3.01e-75	-0.454162	0.994	0.991	7.02e-71	JM1
RPS17	1.4e-69	-0.455586	0.975	0.974	3.27e-65	JM1
cotl1	4.51e-42	-0.456265	0.861	0.935	1.05e-37	JM1
ncf2	1.93e-26	-0.460605	0.073	0.28	4.51e-22	JM1
rpl3	1.53e-75	-0.463625	0.994	0.99	3.58e-71	JM1
tuba8l	1.36e-11	-0.465295	0.305	0.39	3.18e-07	JM1
rps3	4.57e-86	-0.470851	0.988	0.982	1.07e-81	JM1
rpl23	9.42e-92	-0.471887	0.996	0.995	2.2e-87	JM1
ccnd1	9.46e-20	-0.473902	0.299	0.509	2.21e-15	JM1
rpl22	1.03e-67	-0.474201	0.936	0.964	2.41e-63	JM1
rpl4	5.16e-62	-0.475924	0.882	0.92	1.21e-57	JM1
nsa2	3.78e-32	-0.476296	0.589	0.719	8.83e-28	JM1
ptmab	3.81e-43	-0.476533	0.936	0.971	8.89e-39	JM1
rps12	5.17e-74	-0.477368	0.99	0.984	1.21e-69	JM1
rpl10a	2.61e-88	-0.480712	0.994	0.993	6.11e-84	JM1
rps5	2.42e-88	-0.480811	0.992	0.995	5.66e-84	JM1
rps16	2.02e-84	-0.482488	0.981	0.979	4.71e-80	JM1
rps24	4.84e-87	-0.483706	0.985	0.984	1.13e-82	JM1
rps18	6.41e-65	-0.485776	0.9	0.954	1.5e-60	JM1
rack1	1.62e-89	-0.485827	0.992	0.991	3.79e-85	JM1
rpl18a	1.63e-94	-0.485995	0.994	0.996	3.82e-90	JM1
nme2b.1	1.75e-96	-0.486017	0.994	0.995	4.09e-92	JM1
rpl13	3.1e-90	-0.486863	0.992	0.996	7.25e-86	JM1
rps11	9.81e-84	-0.48849	0.977	0.983	2.29e-79	JM1
h2afvb	6.3e-19	-0.492193	0.544	0.636	1.47e-14	JM1
rpl27	2.38e-91	-0.493327	0.975	0.986	5.55e-87	JM1
rpl11	4.41e-96	-0.495036	0.994	0.991	1.03e-91	JM1
rpl17	1.73e-99	-0.502035	0.992	0.995	4.05e-95	JM1
abi3a	8.92e-13	-0.509091	0.272	0.374	2.08e-08	JM1
rps6	1.67e-90	-0.510861	0.988	0.98	3.91e-86	JM1
rpl24	1.77e-99	-0.511981	0.996	0.987	4.14e-95	JM1
rps27.1	6.1e-109	-0.514445	0.99	0.987	1.43e-104	JM1
rpl19	2.07e-97	-0.514596	0.998	0.995	4.83e-93	JM1
rps14	1.11e-115	-0.515062	0.998	0.996	2.6e-111	JM1
rps8a	2.99e-111	-0.51527	1	0.996	7e-107	JM1
eif3ha	2.41e-31	-0.517252	0.295	0.521	5.64e-27	JM1
rps3a	2.39e-97	-0.519599	0.998	0.993	5.58e-93	JM1
rpl8	1.07e-114	-0.519765	1	0.999	2.51e-110	JM1
rps7	4.52e-116	-0.528571	0.996	0.997	1.06e-111	JM1
eef1b2	1.5e-85	-0.528729	0.965	0.97	3.52e-81	JM1
si:dkey-262k9.4	1.02e-23	-0.529684	0.338	0.552	2.39e-19	JM1
ms4a17a.10	1.23e-31	-0.533805	0.633	0.736	2.88e-27	JM1
si:dkey-27h10.2	4.86e-24	-0.537325	0.135	0.337	1.14e-19	JM1
rpl7a	4.81e-108	-0.539395	0.996	0.996	1.12e-103	JM1
ptmaa	2.02e-48	-0.539948	0.911	0.944	4.71e-44	JM1
rpl32	4.96e-113	-0.540563	0.985	0.988	1.16e-108	JM1
sash1a	1.58e-27	-0.540633	0.058	0.26	3.7e-23	JM1
rpl7	3.65e-109	-0.541195	0.994	0.993	8.54e-105	JM1
specc1	1.14e-18	-0.543753	0.127	0.285	2.66e-14	JM1
rpl21	3.39e-128	-0.544803	0.994	0.991	7.92e-124	JM1
eef1a1l1	1.94e-106	-0.54495	1	0.998	4.53e-102	JM1
rpl36	1.11e-80	-0.545043	0.909	0.951	2.6e-76	JM1
rpl10	1.41e-117	-0.545338	0.994	0.993	3.29e-113	JM1
hmgb2a	8.55e-18	-0.545498	0.714	0.763	2e-13	JM1
rpl9	9.92e-112	-0.546084	0.981	0.993	2.32e-107	JM1
rps9	4.22e-110	-0.546196	0.994	0.995	9.85e-106	JM1
naca	4.98e-89	-0.547873	0.956	0.984	1.16e-84	JM1
eef1da	2.62e-46	-0.554169	0.624	0.772	6.11e-42	JM1
rpl18	6.02e-111	-0.560491	0.992	0.993	1.41e-106	JM1
eef1g	1.29e-102	-0.561499	0.979	0.981	3e-98	JM1
lcp1	8.22e-33	-0.562818	0.849	0.917	1.92e-28	JM1
rplp2l	3.16e-92	-0.563356	0.963	0.983	7.39e-88	JM1
rpl13a	2.38e-123	-0.568285	0.981	0.99	5.55e-119	JM1
rpl5a	2.42e-79	-0.569337	0.888	0.949	5.66e-75	JM1
rpl15	3.1e-116	-0.575242	0.99	0.994	7.24e-112	JM1
rpl36a	1.39e-107	-0.575963	0.967	0.974	3.25e-103	JM1
rps26l	5.07e-96	-0.582961	0.932	0.968	1.19e-91	JM1
rplp0	8.97e-119	-0.583355	0.992	0.997	2.1e-114	JM1
ehbp1l1b	1.03e-13	-0.587692	0.191	0.332	2.4e-09	JM1
gsto2	6.65e-21	-0.58903	0.299	0.445	1.55e-16	JM1
si:dkey-26c10.5	1.51e-30	-0.599318	0.093	0.325	3.54e-26	JM1
b2m	6.02e-26	-0.612462	0.465	0.621	1.41e-21	JM1
hmgb2b	5.37e-23	-0.615278	0.446	0.564	1.25e-18	JM1
c1qa	1.67e-28	-0.620903	0.34	0.552	3.91e-24	JM1
gstt1a	2.61e-36	-0.624415	0.041	0.274	6.09e-32	JM1
rsl24d1	4.33e-56	-0.636163	0.676	0.832	1.01e-51	JM1
rplp1	5.18e-150	-0.641971	1	0.997	1.21e-145	JM1
hmga1a	1.16e-27	-0.648925	0.5	0.598	2.72e-23	JM1
arhgef15	4.91e-23	-0.651378	0.083	0.256	1.15e-18	JM1
tmsb1	5.56e-28	-0.653055	0.106	0.32	1.3e-23	JM1
cebpb	2.89e-15	-0.65944	0.293	0.415	6.74e-11	JM1
rps4x	3.55e-168	-0.671395	0.983	0.993	8.3e-164	JM1
id2a	4.83e-16	-0.68909	0.261	0.326	1.13e-11	JM1
rpl5b	9.71e-81	-0.694575	0.741	0.886	2.27e-76	JM1
zgc:103700	1.63e-39	-0.704138	0.436	0.718	3.8e-35	JM1
pcna	1.83e-19	-0.708327	0.174	0.284	4.28e-15	JM1
cxcr4b	4.47e-23	-0.708595	0.517	0.614	1.05e-18	JM1
BX649485.2	1.15e-16	-0.720671	0.405	0.532	2.68e-12	JM1
tubb2b	1.91e-23	-0.722178	0.529	0.634	4.45e-19	JM1
junba	4.6e-28	-0.749747	0.187	0.403	1.07e-23	JM1
BX004816.2	7.53e-20	-0.750191	0.193	0.381	1.76e-15	JM1
si:ch211-222l21.1	1.91e-22	-0.768106	0.112	0.276	4.47e-18	JM1
BX649485.4	4.85e-11	-0.774181	0.386	0.496	1.13e-06	JM1
hmgn2	2.98e-21	-0.872924	0.838	0.888	6.96e-17	JM1
lygl1	2.71e-47	-0.931678	0.541	0.744	6.33e-43	JM1
si:busm1-266f07.2	4.61e-143	-1.08403	0.884	0.991	1.08e-138	JM1
CR753876.1	3.8e-112	-1.26986	0.593	0.87	8.88e-108	JM1
krt18b	5.21e-96	-1.35356	0.257	0.701	1.22e-91	JM1
grn1	1.37e-37	-2.09644	0.274	0.494	3.19e-33	JM1
ccl19a.1	1.54e-22	-2.46234	0.593	0.679	3.6e-18	JM1
pcna	2.68e-282	1.78954	0.834	0.18	6.27e-278	JM2
si:dkey-108k21.10	2.35e-139	1.68176	0.407	0.027	5.49e-135	JM2
mki67	6.04e-177	1.66089	0.522	0.035	1.41e-172	JM2
tubb2b	2.24244554743604e-313	1.62629	0.946	0.568	0	JM2
zgc:165555.12	6.44e-119	1.43181	0.486	0.103	1.5e-114	JM2
dut	1.84e-199	1.41613	0.607	0.05	4.29e-195	JM2
hmga1a	1.08e-267	1.40943	0.942	0.528	2.52e-263	JM2
stmn1a	5.64e-167	1.38742	0.524	0.038	1.32e-162	JM2
rrm2	1.44e-180	1.3806	0.486	0.018	3.36e-176	JM2
hmgb2a	3.25e-257	1.36301	0.973	0.723	7.6e-253	JM2
hmgb2b	1.83e-244	1.35095	0.927	0.488	4.27e-240	JM2
chaf1a	1.45e-217	1.3161	0.744	0.102	3.38e-213	JM2
zgc:110425	2.17e-66	1.294	0.262	0.034	5.07e-62	JM2
si:ch211-288g17.3	8.5e-186	1.26556	0.846	0.281	1.99e-181	JM2
top2a	1.31e-122	1.25675	0.353	0.015	3.07e-118	JM2
pclaf	5.97e-170	1.23999	0.565	0.055	1.39e-165	JM2
tuba8l	4.78e-127	1.23547	0.69	0.329	1.12e-122	JM2
smc2	1.8e-188	1.23329	0.507	0.017	4.21e-184	JM2
si:ch73-281n10.2	1.04e-167	1.19598	0.796	0.284	2.42e-163	JM2
cenpf	5.45e-88	1.1868	0.285	0.014	1.27e-83	JM2
si:ch211-222l21.1	1.54e-107	1.16936	0.667	0.189	3.6e-103	JM2
h3f3b.1	8.87e-193	1.13516	0.894	0.659	2.07e-188	JM2
si:ch211-113a14.24	2.38e-116	1.11761	0.326	0.01	5.55e-112	JM2
zgc:110540	1.77e-156	1.10886	0.449	0.018	4.13e-152	JM2
nasp	6.02e-150	1.09439	0.686	0.145	1.41e-145	JM2
lbr	1.68e-124	1.05613	0.624	0.141	3.92e-120	JM2
rrm1	2.13e-165	1.04344	0.582	0.06	4.98e-161	JM2
cdk1	1.21e-145	1.0338	0.412	0.015	2.82e-141	JM2
mibp	3.25e-129	1.03138	0.36	0.01	7.6e-125	JM2
fen1	9.68e-142	1.02464	0.555	0.077	2.26e-137	JM2
lig1	3.7e-130	1.02226	0.607	0.108	8.66e-126	JM2
CABZ01005379.1	3.88e-170	1.01929	0.532	0.033	9.07e-166	JM2
si:ch211-113a14.18	6.45e-117	1.01493	0.331	0.011	1.51e-112	JM2
zgc:110216	1.47e-111	0.998659	0.331	0.013	3.44e-107	JM2
hmgn2	3.16e-92	0.997579	0.977	0.866	7.39e-88	JM2
rpa2	1.88e-133	0.994465	0.649	0.136	4.4e-129	JM2
si:dkey-261m9.12	1.69e-111	0.992046	0.32	0.012	3.94e-107	JM2
dek	8.52e-116	0.958545	0.522	0.081	1.99e-111	JM2
mcm5	5.14e-108	0.934321	0.507	0.082	1.2e-103	JM2
tuba8l4	6.59e-186	0.913341	0.996	0.941	1.54e-181	JM2
mcm6	1.42e-97	0.887407	0.534	0.114	3.31e-93	JM2
tyms	8.11e-151	0.883732	0.478	0.028	1.9e-146	JM2
rbbp4	3.78e-116	0.881025	0.644	0.164	8.84e-112	JM2
ube2c	1.24e-76	0.866623	0.264	0.017	2.9e-72	JM2
CABZ01058261.1	1.95e-118	0.86577	0.36	0.015	4.56e-114	JM2
h2afvb	1.36e-94	0.857494	0.881	0.582	3.18e-90	JM2
si:dkey-108k21.21	2.71e-98	0.842672	0.293	0.011	6.34e-94	JM2
mcm3	4.01e-101	0.832321	0.511	0.087	9.36e-97	JM2
rpa3	3.9e-110	0.828739	0.53	0.093	9.11e-106	JM2
mcm2	4.48e-86	0.825823	0.486	0.102	1.05e-81	JM2
dnajc9	2.39e-102	0.822618	0.53	0.105	5.58e-98	JM2
nutf2l	3.11e-96	0.799396	0.597	0.155	7.27e-92	JM2
slbp	1.08e-103	0.788118	0.405	0.042	2.53e-99	JM2
dhfr	2.64e-125	0.787289	0.459	0.04	6.18e-121	JM2
atad2	1.22e-125	0.787174	0.391	0.019	2.84e-121	JM2
selenoh	3.12e-90	0.779027	0.674	0.218	7.28e-86	JM2
ccna2	2.4e-121	0.777922	0.339	0.009	5.61e-117	JM2
dnmt1	3.11e-100	0.776554	0.474	0.071	7.27e-96	JM2
si:ch211-161h7.4	2.76e-114	0.775186	0.414	0.032	6.45e-110	JM2
tpx2	5.69e-90	0.770313	0.258	0.007	1.33e-85	JM2
baz1b	3.77e-72	0.763151	0.638	0.241	8.81e-68	JM2
rfc4	1.21e-97	0.750071	0.453	0.073	2.82e-93	JM2
numa1	1.99e-84	0.742442	0.266	0.011	4.66e-80	JM2
hirip3	5.7e-83	0.742387	0.439	0.075	1.33e-78	JM2
anp32b	3.68e-74	0.7404	0.632	0.252	8.6e-70	JM2
uhrf1	5.89e-89	0.736442	0.493	0.095	1.38e-84	JM2
smc4	9.81e-123	0.727264	0.387	0.019	2.29e-118	JM2
si:dkey-6i22.5	9.86e-135	0.717997	0.378	0.011	2.31e-130	JM2
atad5a	2.51e-96	0.71101	0.412	0.046	5.87e-92	JM2
ncapd2	8.21e-110	0.710842	0.341	0.015	1.92e-105	JM2
banf1	7.39e-73	0.699173	0.676	0.31	1.73e-68	JM2
mcm4	2.99e-67	0.691937	0.459	0.115	6.99e-63	JM2
si:ch211-156b7.4	3.47e-108	0.691555	0.376	0.026	8.11e-104	JM2
rfc3	2.99e-97	0.689332	0.462	0.067	6.98e-93	JM2
aurkb	5.04e-107	0.688688	0.328	0.014	1.18e-102	JM2
kif4	7.38e-116	0.686312	0.32	0.008	1.72e-111	JM2
anp32a	2.23e-61	0.685558	0.734	0.419	5.21e-57	JM2
dck	2.11e-110	0.665759	0.324	0.011	4.93e-106	JM2
ncapg	4.89e-112	0.663362	0.312	0.008	1.14e-107	JM2
zgc:165555.7	1.16e-63	0.659011	0.268	0.03	2.71e-59	JM2
orc4	2.09e-98	0.657455	0.43	0.052	4.88e-94	JM2
cks1b	8.65e-98	0.655214	0.349	0.026	2.02e-93	JM2
smc1al	8.47e-61	0.647499	0.767	0.427	1.98e-56	JM2
mad2l1	6.91e-108	0.644886	0.306	0.008	1.62e-103	JM2
h2afx	1.39e-68	0.644504	0.322	0.043	3.25e-64	JM2
asf1ba	8.11e-110	0.636009	0.335	0.014	1.9e-105	JM2
ranbp1	2.12e-58	0.620089	0.703	0.388	4.95e-54	JM2
ubr7	6.51e-65	0.617694	0.505	0.141	1.52e-60	JM2
mxd3	9.62e-85	0.605677	0.279	0.014	2.25e-80	JM2
tubb4b	1.94e-67	0.599283	0.965	0.905	4.52e-63	JM2
hist1h4l	7.53e-37	0.595718	0.634	0.438	1.76e-32	JM2
spdl1	2.56e-76	0.595539	0.252	0.013	5.99e-72	JM2
rnaseh2a	1.44e-70	0.595339	0.422	0.085	3.37e-66	JM2
bub3	6.76e-61	0.595105	0.407	0.095	1.58e-56	JM2
dnph1	7.8e-74	0.589306	0.337	0.041	1.82e-69	JM2
BX511111.1	7.59e-46	0.587812	0.593	0.275	1.77e-41	JM2
prim2	1.06e-92	0.586189	0.385	0.04	2.48e-88	JM2
cdca7a	3.65e-72	0.585836	0.316	0.035	8.54e-68	JM2
sub1a	2.74e-52	0.583908	0.701	0.394	6.4e-48	JM2
chaf1b	3.99e-92	0.580805	0.318	0.02	9.32e-88	JM2
cbx5	3.12e-52	0.580286	0.576	0.231	7.3e-48	JM2
sumo3b	4.99e-63	0.579243	0.374	0.071	1.17e-58	JM2
kif15	9.38e-101	0.577913	0.306	0.011	2.19e-96	JM2
seta	4.16e-60	0.568209	0.838	0.54	9.71e-56	JM2
e2f8	2e-81	0.563674	0.291	0.019	4.66e-77	JM2
nap1l1	3.02e-45	0.561332	0.58	0.262	7.05e-41	JM2
pola1	2.42e-72	0.557182	0.312	0.034	5.66e-68	JM2
adssl	2.81e-47	0.557026	0.534	0.215	6.56e-43	JM2
h2afva	3.5e-48	0.555123	0.495	0.179	8.18e-44	JM2
dscc1	6.72e-94	0.5515	0.293	0.012	1.57e-89	JM2
chtf18	2.47e-92	0.538413	0.32	0.02	5.77e-88	JM2
nup37	8.31e-43	0.53713	0.503	0.203	1.94e-38	JM2
zgc:194989	6.25e-43	0.534435	0.331	0.081	1.46e-38	JM2
fbxo5	2.68e-86	0.532559	0.26	0.009	6.26e-82	JM2
snrpd1	3.9e-45	0.532076	0.655	0.334	9.11e-41	JM2
rad51	2.31e-96	0.529552	0.322	0.018	5.39e-92	JM2
rpa1	9.14e-62	0.525306	0.351	0.061	2.14e-57	JM2
si:dkey-30c15.10	1.02e-77	0.524844	0.26	0.013	2.38e-73	JM2
tert	4.88e-53	0.520549	0.314	0.056	1.14e-48	JM2
msh6	1.71e-51	0.512186	0.297	0.052	3.99e-47	JM2
cbx3a	2.17e-40	0.506448	0.692	0.415	5.07e-36	JM2
rfc5	1.56e-60	0.506134	0.347	0.061	3.66e-56	JM2
nucks1b	5.45e-42	0.506082	0.472	0.173	1.27e-37	JM2
ssrp1a	5.59e-45	0.501561	0.401	0.119	1.31e-40	JM2
cnbpa	2.43e-41	0.500862	0.661	0.357	5.67e-37	JM2
calm2b	4.93e-40	0.498925	0.788	0.544	1.15e-35	JM2
ahcy	8.2e-46	0.495754	0.709	0.367	1.92e-41	JM2
hells	5.76e-59	0.495667	0.274	0.032	1.35e-54	JM2
pole4	1.4e-62	0.493169	0.339	0.054	3.27e-58	JM2
snrpb	2.82e-38	0.491156	0.742	0.51	6.59e-34	JM2
rad21a	6.73e-36	0.488661	0.561	0.279	1.57e-31	JM2
BX511111.2	4.61e-31	0.487817	0.435	0.182	1.08e-26	JM2
sub1b	2.89e-37	0.48731	0.503	0.219	6.75e-33	JM2
pcnt	6.16e-29	0.486152	0.347	0.127	1.44e-24	JM2
gins4	6.58e-76	0.484311	0.291	0.023	1.54e-71	JM2
ppm1g	3.6e-36	0.480474	0.455	0.181	8.42e-32	JM2
pane1	5.35e-74	0.476973	0.258	0.015	1.25e-69	JM2
vrk1	5.76e-54	0.470632	0.397	0.096	1.35e-49	JM2
pfn2	1.78e-32	0.467307	0.586	0.311	4.16e-28	JM2
esco2	4.39e-41	0.46678	0.312	0.075	1.03e-36	JM2
ube2t	1.48e-81	0.466629	0.268	0.013	3.46e-77	JM2
si:dkey-230p4.1	1.68e-22	0.465929	0.279	0.1	3.92e-18	JM2
msh2	8.97e-63	0.461211	0.279	0.03	2.1e-58	JM2
hat1	2.16e-54	0.457548	0.38	0.087	5.05e-50	JM2
usp1	2.98e-41	0.45754	0.403	0.128	6.97e-37	JM2
mis12	2.1e-80	0.456291	0.264	0.013	4.92e-76	JM2
cenpx	2.06e-60	0.450654	0.32	0.049	4.8e-56	JM2
si:ch211-66k16.27	3.2e-41	0.450636	0.37	0.107	7.47e-37	JM2
gins2	6.5e-63	0.449956	0.266	0.027	1.52e-58	JM2
srrt	9.52e-34	0.448903	0.414	0.156	2.22e-29	JM2
cbx1a	1.07e-36	0.448528	0.468	0.186	2.5e-32	JM2
nsd2	1.77e-71	0.448234	0.258	0.017	4.13e-67	JM2
ptmab	1.68e-43	0.443098	0.99	0.963	3.93e-39	JM2
chtf8	2.26e-61	0.439096	0.285	0.034	5.27e-57	JM2
hnrnpabb	1.42e-32	0.426985	0.788	0.557	3.31e-28	JM2
lmnb2	1.86e-36	0.425405	0.36	0.112	4.33e-32	JM2
snrpg	3.03e-32	0.424942	0.514	0.238	7.09e-28	JM2
parp1	2.8e-33	0.422368	0.314	0.093	6.53e-29	JM2
cdc25b	2.03e-31	0.422098	0.32	0.101	4.75e-27	JM2
anp32e	6.32e-25	0.419034	0.432	0.205	1.48e-20	JM2
shmt1	2.67e-34	0.415422	0.451	0.181	6.23e-30	JM2
dtymk	3.66e-68	0.413686	0.254	0.018	8.56e-64	JM2
ddx39ab	2.91e-31	0.413442	0.634	0.353	6.8e-27	JM2
pole3	8.58e-33	0.405186	0.36	0.122	2e-28	JM2
hnrnpa0b	3.37e-31	0.404043	0.771	0.514	7.87e-27	JM2
asf1bb	1.26e-37	0.39772	0.293	0.071	2.94e-33	JM2
si:ch73-1a9.3	1.35e-17	0.395888	0.861	0.749	3.16e-13	JM2
arpp19b	5.68e-27	0.394184	0.347	0.133	1.33e-22	JM2
ezh2	1.86e-41	0.393178	0.304	0.07	4.34e-37	JM2
prim1	3.17e-57	0.391277	0.254	0.027	7.41e-53	JM2
ctcf	4.32e-29	0.38688	0.405	0.165	1.01e-24	JM2
cdk2	3.18e-51	0.382724	0.254	0.033	7.43e-47	JM2
hnrnpa1b	2.15e-22	0.380814	0.617	0.393	5.03e-18	JM2
ppig	4.42e-24	0.380315	0.43	0.202	1.03e-19	JM2
tuba1b	5.09e-18	0.374702	0.299	0.132	1.19e-13	JM2
rfc1	1.29e-39	0.373349	0.285	0.065	3.02e-35	JM2
dkc1	1.45e-21	0.365674	0.418	0.203	3.39e-17	JM2
aaas	1.31e-52	0.363697	0.277	0.041	3.06e-48	JM2
chd4a	9.75e-20	0.363564	0.532	0.31	2.28e-15	JM2
hcfc1b	7.91e-24	0.361716	0.368	0.156	1.85e-19	JM2
nucks1a	9.45e-25	0.357214	0.53	0.282	2.21e-20	JM2
usp10	9.94e-23	0.35108	0.576	0.334	2.32e-18	JM2
pagr1	1.62e-35	0.350418	0.306	0.084	3.79e-31	JM2
smc3	3.83e-23	0.348321	0.36	0.153	8.94e-19	JM2
btg3	4.04e-32	0.347239	0.266	0.069	9.43e-28	JM2
txnrd3	3.89e-29	0.347201	0.283	0.084	9.1e-25	JM2
smarca5	1.28e-33	0.34483	0.333	0.106	3e-29	JM2
tmpob	2.76e-33	0.339172	0.27	0.069	6.45e-29	JM2
tma7	1.87e-21	0.337436	0.528	0.298	4.37e-17	JM2
tfam	1.45e-27	0.328002	0.362	0.141	3.38e-23	JM2
hnrnpr	2.62e-24	0.327133	0.395	0.177	6.11e-20	JM2
pa2g4b	8.81e-22	0.322718	0.499	0.269	2.06e-17	JM2
hcfc1a	1.58e-23	0.322557	0.351	0.146	3.68e-19	JM2
snu13b	1.02e-13	0.317657	0.609	0.435	2.39e-09	JM2
rad50	1.2e-25	0.307062	0.324	0.122	2.81e-21	JM2
cxcr4b	2.66e-12	0.298478	0.74	0.579	6.22e-08	JM2
polr3glb	7.82e-32	0.293812	0.26	0.068	1.83e-27	JM2
nup210	4.62e-30	0.291201	0.262	0.073	1.08e-25	JM2
srsf1a	1.65e-17	0.289496	0.414	0.219	3.86e-13	JM2
si:ch211-51e12.7	2.61e-20	0.287952	0.322	0.138	6.1e-16	JM2
si:dkey-67c22.2	7.65e-12	0.2826	0.445	0.28	1.79e-07	JM2
snrpd2	6.05e-13	0.280296	0.559	0.381	1.41e-08	JM2
rangap1a	1.98e-22	0.279879	0.295	0.112	4.62e-18	JM2
abce1	2.96e-13	0.277987	0.339	0.182	6.93e-09	JM2
abcf1	1.24e-12	0.277235	0.466	0.292	2.89e-08	JM2
hspd1	1.48e-11	0.275985	0.48	0.315	3.46e-07	JM2
hint1	2.95e-14	0.27419	0.561	0.37	6.89e-10	JM2
dynll1	7.4e-10	0.259349	0.491	0.338	1.73e-05	JM2
baz1a.1	2.9e-11	0.249633	0.295	0.159	6.77e-07	JM2
cd2bp2	1.3e-19	0.246298	0.26	0.1	3.04e-15	JM2
eif3ba	4.09e-13	0.244138	0.761	0.597	9.55e-09	JM2
pa2g4a	1.96e-15	0.240202	0.435	0.25	4.58e-11	JM2
ccdc25	6.06e-19	0.239571	0.291	0.124	1.41e-14	JM2
nup50	1.52e-18	0.2382	0.328	0.152	3.55e-14	JM2
cycsb	1.25e-14	0.237968	0.653	0.458	2.93e-10	JM2
psip1b	2.85e-14	0.233955	0.399	0.232	6.66e-10	JM2
srsf3b	1.21e-13	0.227782	0.52	0.337	2.82e-09	JM2
hars	2.05e-12	0.226427	0.343	0.19	4.79e-08	JM2
emd	1.32e-18	0.225319	0.254	0.101	3.08e-14	JM2
ptmaa	5.42e-12	0.221692	0.958	0.936	1.27e-07	JM2
odc1	1.67e-09	0.221274	0.318	0.189	3.91e-05	JM2
casp8ap2	1.37e-08	0.218458	0.293	0.172	0.000320341	JM2
fbl	7.39e-11	0.217736	0.441	0.284	1.73e-06	JM2
eif2s1b	7.51e-10	0.214138	0.593	0.434	1.76e-05	JM2
ctsk	2.05e-09	-0.205537	0.532	0.538	4.8e-05	JM2
rhoab	1.67e-08	-0.207121	0.291	0.34	0.000390966	JM2
abcc5	6.63e-10	-0.212751	0.692	0.697	1.55e-05	JM2
slc16a10	8.86e-10	-0.219719	0.258	0.281	2.07e-05	JM2
rgl1	8.97e-09	-0.226905	0.239	0.296	0.000209546	JM2
eepd1	3.62e-08	-0.232046	0.299	0.36	0.000846172	JM2
slc35f6	1.06e-11	-0.232918	0.364	0.393	2.47e-07	JM2
clic2	2.88e-08	-0.236229	0.401	0.445	0.000674073	JM2
abca1b	2.1e-08	-0.239269	0.295	0.365	0.000489825	JM2
spns1	2.48e-08	-0.241073	0.277	0.333	0.000580098	JM2
ddit4	3.43e-08	-0.241436	0.385	0.419	0.000802096	JM2
slc7a7	2.89e-10	-0.241586	0.601	0.629	6.75e-06	JM2
cotl1	3.58e-09	-0.243732	0.913	0.926	8.36e-05	JM2
slc3a2a	3.57e-08	-0.243976	0.746	0.781	0.000834782	JM2
sesn1	6.15e-10	-0.251459	0.682	0.706	1.44e-05	JM2
mid1ip1l	1.87e-11	-0.253143	0.563	0.595	4.38e-07	JM2
slc37a2	5.48e-11	-0.253696	0.445	0.504	1.28e-06	JM2
cfp	1.19e-08	-0.254697	0.326	0.39	0.00027903	JM2
srgn	1.49e-11	-0.261284	0.418	0.476	3.47e-07	JM2
dpp7	9.97e-16	-0.273535	0.543	0.558	2.33e-11	JM2
id1	2.26e-08	-0.280164	0.177	0.269	0.000527509	JM2
tmsb1	2.8e-10	-0.282687	0.266	0.294	6.54e-06	JM2
cebpa	4.38e-13	-0.283209	0.682	0.721	1.02e-08	JM2
lxn	2.28e-11	-0.284281	0.283	0.366	5.32e-07	JM2
itgae.1	4.58e-12	-0.292414	0.676	0.721	1.07e-07	JM2
BX649485.1	1.99e-09	-0.299126	0.395	0.42	4.66e-05	JM2
ctss2.1	8.96e-10	-0.300593	0.568	0.604	2.09e-05	JM2
ahnak	2.37e-12	-0.305963	0.291	0.327	5.54e-08	JM2
ucp2	1.17e-15	-0.308301	0.753	0.776	2.73e-11	JM2
npc2	4.18e-10	-0.325293	0.867	0.892	9.77e-06	JM2
si:dkey-33i11.9	1.41e-09	-0.329651	0.462	0.524	3.3e-05	JM2
mrc1b	4.28e-17	-0.329885	0.794	0.826	1e-12	JM2
cndp2	5.01e-14	-0.334724	0.541	0.613	1.17e-09	JM2
nfkbiab	1.87e-12	-0.341108	0.682	0.763	4.37e-08	JM2
abca1a	1.99e-09	-0.345023	0.407	0.531	4.65e-05	JM2
arrdc2	7.11e-15	-0.367439	0.249	0.378	1.66e-10	JM2
mfap4	9.48e-09	-0.372217	0.59	0.675	0.000221455	JM2
tp53inp1	1.74e-14	-0.38595	0.119	0.259	4.07e-10	JM2
selenop	3.09e-15	-0.386083	0.688	0.744	7.22e-11	JM2
slc43a2b	1.43e-12	-0.405136	0.245	0.357	3.34e-08	JM2
MFAP4 (1 of many).2	2.63e-11	-0.431825	0.468	0.542	6.15e-07	JM2
marco	5.98e-16	-0.437637	0.595	0.681	1.4e-11	JM2
slc40a1	1.37e-12	-0.447701	0.316	0.429	3.19e-08	JM2
tob1b	5.26e-20	-0.459896	0.206	0.383	1.23e-15	JM2
btg1	4.76e-29	-0.462426	0.755	0.841	1.11e-24	JM2
krt18b	2.91e-18	-0.471054	0.615	0.645	6.81e-14	JM2
ctsla	3.03e-14	-0.482303	0.495	0.538	7.08e-10	JM2
si:dkey-5n18.1	1.33e-11	-0.505804	0.339	0.472	3.12e-07	JM2
cebpb	7.86e-12	-0.510114	0.351	0.405	1.84e-07	JM2
rnaset2	1.32e-17	-0.577925	0.295	0.429	3.09e-13	JM2
ccl19a.1	0	3.40829	0.983	0.619	0	JM3
siglec15l	0	2.64673	0.923	0.108	0	JM3
grn1	0	2.48096	0.961	0.388	0	JM3
flt3	2.05877069642756e-315	1.9781	0.809	0.044	4.81072948634229e-311	JM3
id2a	1.39e-305	1.8633	0.891	0.23	3.24e-301	JM3
si:dkey-23a13.11	2.3e-222	1.80618	0.615	0.032	5.37e-218	JM3
actn1	1.58e-249	1.79886	0.702	0.049	3.69e-245	JM3
spock3	2.51e-263	1.79265	0.754	0.057	5.88e-259	JM3
ccl35.1	5.61e-89	1.77179	0.651	0.339	1.31e-84	JM3
hepacam2	8.82e-241	1.735	0.707	0.053	2.06e-236	JM3
CMKLR1 (1 of many).1	3.84e-198	1.73217	0.606	0.049	8.98e-194	JM3
chl1a	1.01e-165	1.64903	0.535	0.038	2.37e-161	JM3
il12rb2l	3.54e-202	1.5902	0.685	0.097	8.28e-198	JM3
wipf1a	7.34e-222	1.57524	0.7	0.087	1.72e-217	JM3
xcr1a.1	7.84e-207	1.57162	0.608	0.047	1.83e-202	JM3
ehbp1l1b	1.07e-212	1.52328	0.788	0.241	2.5e-208	JM3
hcst	3.08e-187	1.51922	0.563	0.044	7.2e-183	JM3
si:dkey-216e24.9	5.64e-184	1.48432	0.647	0.077	1.32e-179	JM3
zgc:171686	9.02e-187	1.46635	0.544	0.029	2.11e-182	JM3
abi3a	5.89e-243	1.45778	0.799	0.293	1.38e-238	JM3
bcl2l10	4.19e-174	1.45402	0.585	0.107	9.79e-170	JM3
syngr3b	1.87e-184	1.39848	0.533	0.024	4.38e-180	JM3
crybg1a	1.75e-135	1.39346	0.454	0.037	4.09e-131	JM3
tiam1a	7.58e-187	1.39079	0.565	0.045	1.77e-182	JM3
nme2b.2	1.14e-181	1.39048	0.542	0.034	2.67e-177	JM3
arhgef15	7.51e-153	1.35338	0.642	0.171	1.76e-148	JM3
ptprja	5.23e-147	1.35034	0.57	0.117	1.22e-142	JM3
scinlb	7.74e-151	1.32993	0.465	0.035	1.81e-146	JM3
si:dkey-238d18.5	2.61e-117	1.32351	0.428	0.091	6.1e-113	JM3
junba	2.15e-166	1.32265	0.771	0.313	5.03e-162	JM3
il21r.1	9.37e-158	1.31603	0.58	0.107	2.19e-153	JM3
tpm1	2.01e-134	1.26313	0.542	0.106	4.7e-130	JM3
iqsec1b	6.14e-141	1.26104	0.465	0.036	1.44e-136	JM3
cyth4a	6.69e-164	1.25917	0.467	0.022	1.56e-159	JM3
cxcl11.5	4.78e-77	1.25916	0.398	0.086	1.12e-72	JM3
BX897691.1	9.87e-125	1.25554	0.505	0.121	2.31e-120	JM3
calm1b	1.3e-134	1.25202	0.525	0.072	3.04e-130	JM3
BX548028.1	1.05e-76	1.24881	0.398	0.172	2.46e-72	JM3
cxcl11.6	2.33e-70	1.24862	0.3	0.04	5.45e-66	JM3
prkcaa	6.19e-134	1.23421	0.473	0.068	1.45e-129	JM3
tbc1d10b	9.42e-143	1.21689	0.597	0.179	2.2e-138	JM3
tmem178	1.3e-117	1.21681	0.396	0.028	3.03e-113	JM3
pigrl4.2	5.61e-141	1.21382	0.435	0.027	1.31e-136	JM3
arvcfb	3.19e-120	1.20247	0.379	0.027	7.47e-116	JM3
2021-09-12	1.36e-168	1.20246	0.683	0.247	3.18e-164	JM3
aif1l	3.95e-113	1.19729	0.43	0.047	9.24e-109	JM3
specc1	2.88e-144	1.19418	0.651	0.205	6.72e-140	JM3
fes	8.54e-132	1.19292	0.433	0.03	2e-127	JM3
pik3ap1	5.52e-137	1.18976	0.482	0.049	1.29e-132	JM3
net1	7.09e-125	1.18876	0.445	0.049	1.66e-120	JM3
kazald3	1.24e-121	1.18261	0.454	0.065	2.89e-117	JM3
pfn1	0	1.17776	1	1	0	JM3
CU928222.3	2.26e-134	1.16691	0.396	0.02	5.29e-130	JM3
desi2	7.13e-125	1.16635	0.555	0.173	1.67e-120	JM3
fam49ba	1.64e-194	1.15347	0.824	0.523	3.83e-190	JM3
BX323596.2	3.53e-42	1.15255	0.283	0.066	8.24e-38	JM3
il1fma	2.81e-121	1.14776	0.54	0.148	6.56e-117	JM3
si:ch211-215e19.6	1.77e-121	1.14247	0.42	0.038	4.13e-117	JM3
kdm2ba	4.4e-116	1.13844	0.503	0.133	1.03e-111	JM3
prkcba	7.84e-115	1.12903	0.428	0.055	1.83e-110	JM3
si:ch211-153b23.7	1.21e-119	1.12357	0.552	0.143	2.83e-115	JM3
epdl1	2.32e-82	1.12304	0.39	0.071	5.43e-78	JM3
si:dkey-33i11.9	4e-129	1.11971	0.76	0.478	9.34e-125	JM3
fmnl1a	6.64e-146	1.1188	0.717	0.351	1.55e-141	JM3
sema4ab	2.58e-125	1.10934	0.516	0.137	6.03e-121	JM3
ipcef1	6.29e-116	1.08441	0.409	0.048	1.47e-111	JM3
si:ch73-95l15.5	6.85e-123	1.06157	0.383	0.019	1.6e-118	JM3
akt3a	7.75e-101	1.05936	0.428	0.079	1.81e-96	JM3
lcp1	1.22e-200	1.05916	0.974	0.897	2.84e-196	JM3
zgc:101810	1.21e-147	1.05819	0.439	0.02	2.84e-143	JM3
lyz	2.4e-14	1.04518	0.238	0.281	5.6e-10	JM3
def6a	1.23e-102	1.04489	0.405	0.101	2.88e-98	JM3
zmp:0000001139	2.95e-101	1.04251	0.364	0.039	6.89e-97	JM3
afap1l2	3.66e-120	1.03856	0.396	0.027	8.54e-116	JM3
si:dkey-102c8.3	4.02e-115	1.0372	0.422	0.043	9.39e-111	JM3
batf3	1.31e-126	1.0299	0.392	0.021	3.07e-122	JM3
si:ch211-119e14.1	9.13e-99	1.02966	0.473	0.078	2.13e-94	JM3
dgkza	4.64e-89	1.01697	0.473	0.191	1.08e-84	JM3
cadm4	6.02e-107	1.0006	0.582	0.247	1.41e-102	JM3
fgd4b	2.19e-125	0.995164	0.651	0.297	5.12e-121	JM3
nav3	8.31e-96	0.989645	0.418	0.074	1.94e-91	JM3
CR385050.1	4.57e-106	0.98215	0.411	0.049	1.07e-101	JM3
arl11	2.93e-98	0.968109	0.533	0.231	6.84e-94	JM3
zgc:173742	6.33e-93	0.964201	0.302	0.021	1.48e-88	JM3
dennd2db	4.28e-110	0.961332	0.368	0.028	1e-105	JM3
si:ch211-79k12.1	9e-65	0.960084	0.349	0.108	2.1e-60	JM3
slc43a3b	2.86e-82	0.951025	0.373	0.056	6.67e-78	JM3
CMKLR1 (1 of many)	2.9e-98	0.946569	0.306	0.013	6.78e-94	JM3
plxna3	1.88e-103	0.946338	0.34	0.019	4.39e-99	JM3
pfkfb3	2.99e-71	0.945095	0.259	0.03	6.98e-67	JM3
si:ch211-269k10.5	2.54e-99	0.942488	0.574	0.253	5.93e-95	JM3
plekhf1	1.91e-63	0.931217	0.385	0.133	4.46e-59	JM3
gng2	3.7e-83	0.927842	0.347	0.064	8.63e-79	JM3
ywhag2	1.39e-75	0.922039	0.385	0.111	3.24e-71	JM3
parm1	4.8e-97	0.908805	0.347	0.026	1.12e-92	JM3
arhgap4b	1.95e-92	0.905007	0.433	0.098	4.55e-88	JM3
cnot6a	8.05e-87	0.897763	0.437	0.137	1.88e-82	JM3
znf385a	7.75e-89	0.892	0.274	0.012	1.81e-84	JM3
rgs13	7.65e-83	0.890497	0.61	0.287	1.79e-78	JM3
sftpbb	4.89e-29	0.880845	0.251	0.104	1.14e-24	JM3
si:dkey-33c9.6	6.84e-83	0.879788	0.313	0.035	1.6e-78	JM3
si:ch211-222l21.1	8.99e-53	0.879595	0.503	0.216	2.1e-48	JM3
cdk6	7.45e-94	0.874179	0.338	0.032	1.74e-89	JM3
zgc:152863	6.34e-87	0.872042	0.467	0.219	1.48e-82	JM3
slc9a3r1a	2.55e-78	0.846692	0.4	0.145	5.96e-74	JM3
atp10d	1.41e-70	0.83687	0.373	0.094	3.3e-66	JM3
si:dkey-185m8.2	3.03e-43	0.835799	0.379	0.144	7.08e-39	JM3
si:busm1-266f07.2	6.28e-115	0.82754	1	0.972	1.47e-110	JM3
fgd4a	1.04e-76	0.823558	0.289	0.032	2.42e-72	JM3
dub	2.17e-74	0.819345	0.409	0.109	5.07e-70	JM3
osbpl2b	1.38e-69	0.804883	0.394	0.13	3.23e-65	JM3
arhgap1	3.31e-67	0.804531	0.306	0.084	7.73e-63	JM3
cmtm7	3.97e-69	0.800252	0.345	0.084	9.27e-65	JM3
susd6	1.42e-69	0.791123	0.415	0.174	3.31e-65	JM3
si:dkey-148a17.5	8.49e-70	0.78742	0.388	0.156	1.98e-65	JM3
RASSF5	4.37e-64	0.78216	0.409	0.14	1.02e-59	JM3
CABZ01111959.1	9.8e-62	0.773873	0.439	0.18	2.29e-57	JM3
sash1a	2.16e-61	0.770499	0.42	0.204	5.05e-57	JM3
spag1a	3.16e-66	0.7645	0.345	0.119	7.39e-62	JM3
rap1gap2a	6.05e-77	0.762857	0.268	0.021	1.41e-72	JM3
CU571382.1	2.56e-72	0.761074	0.251	0.015	5.98e-68	JM3
frmd4bb	4.74e-78	0.759305	0.259	0.016	1.11e-73	JM3
pde4ba	9.87e-61	0.757366	0.364	0.192	2.31e-56	JM3
baxa	1.7e-72	0.75701	0.296	0.038	3.96e-68	JM3
CR753876.1	5.62e-84	0.753831	0.953	0.814	1.31e-79	JM3
si:ch211-198c19.1	9.69e-62	0.752422	0.36	0.123	2.26e-57	JM3
krt18b	1.41e-64	0.75073	0.859	0.607	3.29e-60	JM3
lygl1	2.09e-83	0.750412	0.91	0.687	4.88e-79	JM3
map4k6	3.66e-74	0.744829	0.274	0.022	8.56e-70	JM3
agpat3	4.46e-66	0.739307	0.471	0.32	1.04e-61	JM3
gpx1a	1.37e-117	0.737964	0.869	0.825	3.2e-113	JM3
asap2b	6e-60	0.72828	0.253	0.037	1.4e-55	JM3
mrtfab	4.76e-75	0.72512	0.54	0.344	1.11e-70	JM3
atp2a3	9.59e-58	0.724566	0.323	0.105	2.24e-53	JM3
mylipb	1.62e-66	0.717671	0.281	0.041	3.78e-62	JM3
dok2	8.8e-63	0.707004	0.366	0.183	2.06e-58	JM3
irf2	6.3e-59	0.699384	0.589	0.363	1.47e-54	JM3
ptpn18	6.67e-57	0.693967	0.293	0.063	1.56e-52	JM3
camk1db	7.06e-47	0.688618	0.308	0.09	1.65e-42	JM3
hipk3b	2.12e-55	0.683238	0.272	0.078	4.96e-51	JM3
gstt1a	1.7e-45	0.682502	0.413	0.216	3.97e-41	JM3
si:ch73-281k2.5	8.51e-51	0.675055	0.289	0.095	1.99e-46	JM3
cox6b1	1.85e-52	0.670987	0.465	0.225	4.32e-48	JM3
mpeg1.1	1.96e-80	0.664112	0.976	0.929	4.57e-76	JM3
bahcc1b	8.49e-48	0.657882	0.403	0.21	1.98e-43	JM3
ncaldb	2.36e-73	0.656236	0.251	0.017	5.51e-69	JM3
rgs2	5.74e-45	0.634263	0.407	0.291	1.34e-40	JM3
atp2b1a	4.21e-46	0.630189	0.42	0.251	9.84e-42	JM3
p2rx7	4.95e-50	0.627345	0.268	0.054	1.16e-45	JM3
ppp1r14bb	7.89e-49	0.62534	0.343	0.139	1.84e-44	JM3
ptmaa	7.51e-97	0.624083	0.936	0.94	1.75e-92	JM3
zgc:153733	2.33e-53	0.623457	0.266	0.071	5.44e-49	JM3
card11	1.35e-37	0.622609	0.266	0.104	3.16e-33	JM3
utrn	1.55e-43	0.620336	0.257	0.096	3.63e-39	JM3
MYO1G	1.86e-46	0.6201	0.27	0.082	4.35e-42	JM3
crim1	6.38e-48	0.614889	0.283	0.128	1.49e-43	JM3
si:dkey-262k9.2	5.85e-39	0.610457	0.278	0.08	1.37e-34	JM3
insig1	1.72e-33	0.609891	0.409	0.268	4.02e-29	JM3
gse1	2.05e-43	0.601099	0.293	0.106	4.8e-39	JM3
arhgap33	6.52e-44	0.591998	0.296	0.097	1.52e-39	JM3
ptprea	3.12e-40	0.524842	0.409	0.278	7.29e-36	JM3
bach1b	9.35e-34	0.523033	0.287	0.166	2.18e-29	JM3
si:ch211-1o7.3	1.56e-61	0.507966	0.375	0.356	3.64e-57	JM3
b2m	2.55e-31	0.422597	0.574	0.604	5.96e-27	JM3
nptna	2.32e-15	0.417677	0.351	0.281	5.42e-11	JM3
hmgn2	2.83e-12	0.416995	0.854	0.885	6.6e-08	JM3
sptlc2b	1.17e-22	0.354242	0.253	0.21	2.74e-18	JM3
psip1b	2.95e-22	0.342368	0.278	0.251	6.89e-18	JM3
csrp1a	1.28e-18	0.336628	0.255	0.169	2.99e-14	JM3
h1fx	2.91e-09	0.336349	0.557	0.485	6.8e-05	JM3
cotl1	3.73e-30	0.335189	0.921	0.925	8.73e-26	JM3
sall3a	7.36e-23	0.314193	0.392	0.368	1.72e-18	JM3
mcl1b	3.39e-15	0.293063	0.542	0.511	7.92e-11	JM3
pho	3.59e-10	0.289885	0.445	0.424	8.39e-06	JM3
ptmab	5.16e-25	0.28688	0.955	0.968	1.2e-20	JM3
rsrp1	1.57e-19	0.282152	0.33	0.334	3.68e-15	JM3
tmsb1	2.4e-13	0.27155	0.289	0.291	5.6e-09	JM3
cited4b	5.38e-16	0.259758	0.268	0.244	1.26e-11	JM3
BX511111.1	5.36e-14	0.233344	0.343	0.315	1.25e-09	JM3
chd2	2.5e-11	0.224912	0.283	0.263	5.83e-07	JM3
h2afx1	1.37e-12	0.21454	0.557	0.561	3.21e-08	JM3
si:dkey-151g10.6	1.26e-23	-0.205651	0.987	0.997	2.94e-19	JM3
rpl17	1.32e-28	-0.206833	0.974	0.997	3.09e-24	JM3
rpl23a	8.34e-27	-0.207671	0.854	0.975	1.95e-22	JM3
BX901920.1	7.59e-17	-0.213868	0.724	0.884	1.77e-12	JM3
si:ch73-237c6.1	1.01e-17	-0.214599	0.103	0.253	2.36e-13	JM3
nap1l1	8.95e-11	-0.215267	0.18	0.324	2.09e-06	JM3
rpl3	2.9e-29	-0.215415	0.953	0.996	6.78e-25	JM3
npm3	2.36e-16	-0.2166	0.15	0.315	5.51e-12	JM3
crip1	2.96e-10	-0.220717	0.253	0.404	6.91e-06	JM3
c1qbp	3.43e-14	-0.221438	0.154	0.313	8.01e-10	JM3
rpsa	1.42e-30	-0.224933	0.97	0.993	3.31e-26	JM3
rpl7a	3.93e-31	-0.227745	0.983	0.998	9.19e-27	JM3
selenoh	3.72e-13	-0.23058	0.15	0.3	8.7e-09	JM3
pigrl3.5	4.34e-20	-0.23127	0.218	0.416	1.01e-15	JM3
hspd1	3.05e-13	-0.234047	0.195	0.359	7.12e-09	JM3
ifi30	1.07e-12	-0.234804	0.906	0.969	2.5e-08	JM3
rps13	3.48e-29	-0.2389	0.919	0.989	8.14e-25	JM3
rps3a	9.96e-36	-0.242963	0.972	0.997	2.33e-31	JM3
calm3a	4.32e-18	-0.243008	0.171	0.353	1.01e-13	JM3
ccnd1	3.23e-14	-0.246131	0.317	0.505	7.55e-10	JM3
rps5	8.01e-37	-0.248179	0.976	0.997	1.87e-32	JM3
eef1db	1.79e-25	-0.248882	0.463	0.708	4.18e-21	JM3
hsp90ab1	1.16e-46	-0.251817	0.998	1	2.72e-42	JM3
hsp90b1	1.01e-20	-0.252927	0.259	0.472	2.36e-16	JM3
abhd16a	8.41e-19	-0.254356	0.184	0.378	1.97e-14	JM3
rps16	1.72e-28	-0.256581	0.927	0.987	4.01e-24	JM3
rpl10	8.56e-30	-0.256762	0.97	0.996	2e-25	JM3
rps12	2.63e-34	-0.25699	0.927	0.993	6.15e-30	JM3
rps6	8.81e-31	-0.257039	0.916	0.991	2.06e-26	JM3
ddit3	1.04e-10	-0.260705	0.206	0.355	2.43e-06	JM3
hspe1	5.98e-18	-0.263346	0.152	0.335	1.4e-13	JM3
adh5	3.68e-20	-0.265267	0.216	0.425	8.6e-16	JM3
ctsk	2.56e-25	-0.270055	0.323	0.569	5.99e-21	JM3
h3f3b.1	3.71e-13	-0.271195	0.537	0.714	8.66e-09	JM3
rps15a	3.24e-33	-0.271678	0.953	0.993	7.57e-29	JM3
calr3b	2.33e-18	-0.274364	0.283	0.498	5.45e-14	JM3
cct2.1	1.04e-24	-0.274719	0.321	0.565	2.44e-20	JM3
tcp1	2.49e-26	-0.277701	0.304	0.558	5.81e-22	JM3
hmga1a	2.55e-09	-0.279661	0.452	0.605	5.95e-05	JM3
pecam1	3.45e-16	-0.281123	0.283	0.482	8.06e-12	JM3
hspa5	4.96e-20	-0.281126	0.263	0.475	1.16e-15	JM3
serinc5	1.86e-14	-0.281527	0.525	0.713	4.34e-10	JM3
atp5mc1	3.3e-19	-0.282555	0.49	0.71	7.71e-15	JM3
eef1b2	4.28e-35	-0.28402	0.88	0.983	1e-30	JM3
nop10	1.93e-16	-0.286558	0.152	0.333	4.5e-12	JM3
serpinb1l1	1.4e-20	-0.286842	0.107	0.292	3.27e-16	JM3
tubb4b	8.71e-19	-0.287291	0.803	0.93	2.03e-14	JM3
ucp2	7.86e-16	-0.291362	0.615	0.797	1.84e-11	JM3
hmgb2b	1.39e-16	-0.292161	0.368	0.575	3.25e-12	JM3
rhoab	3.09e-14	-0.293202	0.182	0.356	7.23e-10	JM3
nccrp1	4.04e-24	-0.293463	0.263	0.507	9.44e-20	JM3
si:ch211-132p1.3	1.46e-19	-0.303991	0.255	0.474	3.41e-15	JM3
pfn2	2.97e-20	-0.305131	0.169	0.376	6.94e-16	JM3
srgn	4.24e-44	-0.310135	0.197	0.51	9.9e-40	JM3
hexb	1.38e-28	-0.311702	0.173	0.414	3.23e-24	JM3
nfkbiab	1.96e-11	-0.316223	0.617	0.772	4.57e-07	JM3
arrdc3b	3.16e-21	-0.318458	0.09	0.27	7.38e-17	JM3
zfp36l1b	3.61e-29	-0.320832	0.088	0.295	8.43e-25	JM3
si:ch73-281n10.2	2.25e-15	-0.321506	0.195	0.378	5.26e-11	JM3
eef2b	3.14e-39	-0.322419	0.878	0.982	7.34e-35	JM3
spns1	1.49e-16	-0.328264	0.163	0.35	3.49e-12	JM3
zgc:162707	1.66e-18	-0.328909	0.105	0.284	3.87e-14	JM3
bzw1b	7.87e-21	-0.329381	0.188	0.405	1.84e-16	JM3
btg1	2.91e-26	-0.330264	0.638	0.858	6.79e-22	JM3
tob1b	4.61e-25	-0.330932	0.163	0.389	1.08e-20	JM3
zfhx3	1.47e-35	-0.347837	0.116	0.366	3.44e-31	JM3
hspa8	9.32e-47	-0.349532	0.927	0.992	2.18e-42	JM3
mid1ip1l	1.15e-21	-0.358074	0.381	0.622	2.69e-17	JM3
dbi	9.12e-29	-0.363478	0.418	0.693	2.13e-24	JM3
gbp1	4.4e-22	-0.363842	0.086	0.278	1.03e-17	JM3
atp5mc3b	5.94e-38	-0.375566	0.692	0.916	1.39e-33	JM3
rps19	1.34e-67	-0.377217	0.955	0.997	3.14e-63	JM3
prdx6	2.3e-25	-0.381078	0.182	0.427	5.38e-21	JM3
ralgps1	1.25e-32	-0.38238	0.09	0.326	2.93e-28	JM3
fosab	4.87e-19	-0.392276	0.338	0.564	1.14e-14	JM3
egr1	8.54e-19	-0.40253	0.09	0.268	2e-14	JM3
acox1	2.99e-23	-0.407028	0.154	0.378	6.99e-19	JM3
aldoaa	7.5e-35	-0.410024	0.34	0.647	1.75e-30	JM3
lxn	4.08e-26	-0.412293	0.146	0.386	9.54e-22	JM3
ahcy	9.48e-26	-0.413611	0.195	0.446	2.21e-21	JM3
gpr183a	2.87e-29	-0.414465	0.056	0.27	6.72e-25	JM3
cx32.2	3.56e-31	-0.417103	0.051	0.266	8.33e-27	JM3
npm1a	4.47e-28	-0.429309	0.253	0.524	1.04e-23	JM3
clta	1.13e-29	-0.435247	0.167	0.432	2.63e-25	JM3
si:ch211-165d12.4	1.25e-32	-0.435705	0.086	0.331	2.93e-28	JM3
fxyd1	5.48e-28	-0.437365	0.137	0.384	1.28e-23	JM3
ahnak	1.46e-24	-0.446288	0.126	0.352	3.42e-20	JM3
appb	1.17e-33	-0.446718	0.039	0.26	2.74e-29	JM3
nup37	4.7e-34	-0.449804	0.045	0.274	1.1e-29	JM3
tent5ab	1.28e-35	-0.4521	0.034	0.261	2.99e-31	JM3
mmp14b	5.56e-28	-0.452614	0.049	0.253	1.3e-23	JM3
cyth3a	2.5e-46	-0.455223	0.021	0.264	5.83e-42	JM3
slc30a1a	5.35e-34	-0.456614	0.058	0.296	1.25e-29	JM3
si:dkeyp-97b10.3	1.09e-34	-0.45769	0.043	0.271	2.54e-30	JM3
cd63	8.22e-37	-0.4708	0.807	0.951	1.92e-32	JM3
arrdc3a	1.46e-22	-0.476341	0.116	0.326	3.42e-18	JM3
suclg1	1.87e-38	-0.483781	0.208	0.523	4.37e-34	JM3
bnip4	5.64e-47	-0.486414	0.045	0.318	1.32e-42	JM3
si:dkey-69o16.5	2.46e-37	-0.487719	0.041	0.282	5.76e-33	JM3
ms4a17a.6	6.22e-34	-0.490975	0.116	0.385	1.45e-29	JM3
acp5a	7.69e-33	-0.491201	0.051	0.274	1.8e-28	JM3
acvrl1	5.16e-40	-0.495389	0.024	0.259	1.2e-35	JM3
ccr2	1.93e-36	-0.499135	0.028	0.253	4.52e-32	JM3
BX248082.1	4.7e-53	-0.499539	0.625	0.91	1.1e-48	JM3
id1	2.63e-34	-0.501402	0.051	0.288	6.15e-30	JM3
ccl38.1	2.52e-42	-0.501983	0.032	0.287	5.9e-38	JM3
cxcr4b	5.4e-26	-0.506203	0.37	0.636	1.26e-21	JM3
tp53inp1	5.14e-32	-0.515884	0.047	0.269	1.2e-27	JM3
fabp3	6.79e-35	-0.520553	0.075	0.329	1.59e-30	JM3
zgc:158343	5.25e-35	-0.520986	0.223	0.525	1.23e-30	JM3
gstp1	2.34e-38	-0.522532	0.133	0.431	5.46e-34	JM3
fabp11a	2.71e-29	-0.527367	0.06	0.278	6.33e-25	JM3
pdgfd	2.96e-44	-0.528178	0.03	0.286	6.91e-40	JM3
tuba8l4	1.3e-42	-0.530249	0.852	0.963	3.03e-38	JM3
zeb2a	6.01e-39	-0.532455	0.049	0.305	1.4e-34	JM3
rab44	5.98e-43	-0.533124	0.291	0.632	1.4e-38	JM3
slc16a10	8.79e-33	-0.5432	0.069	0.31	2.05e-28	JM3
BX322618.1	1.59e-40	-0.545757	0.713	0.924	3.72e-36	JM3
agtrap	1.05e-48	-0.546119	0.017	0.281	2.45e-44	JM3
zgc:152830	7.55e-44	-0.546972	0.092	0.397	1.77e-39	JM3
anxa4	1.2e-44	-0.560549	0.163	0.498	2.8e-40	JM3
si:dkey-26c10.5	6.58e-36	-0.565871	0.071	0.327	1.54e-31	JM3
abca1b	5.65e-40	-0.570102	0.101	0.394	1.32e-35	JM3
aldh9a1a.1	4.12e-45	-0.570639	0.116	0.437	9.62e-41	JM3
fthl27	5.7e-49	-0.573205	0.428	0.776	1.33e-44	JM3
CABZ01068358.1	2.43e-57	-0.580616	0.049	0.38	5.67e-53	JM3
ms4a17a.3.1	1.09e-47	-0.591465	0.028	0.302	2.55e-43	JM3
rgl1	1.02e-47	-0.598141	0.041	0.326	2.39e-43	JM3
slc16a9a	1.56e-41	-0.5986	0.03	0.28	3.64e-37	JM3
arrdc2	4.27e-48	-0.600955	0.084	0.403	9.98e-44	JM3
sesn1	7.58e-53	-0.603394	0.383	0.752	1.77e-48	JM3
cfp	3.94e-51	-0.611447	0.092	0.426	9.2e-47	JM3
mpzl2b	6.77e-56	-0.61277	0.021	0.316	1.58e-51	JM3
abcc5	2.69e-49	-0.612832	0.388	0.743	6.29e-45	JM3
sdc4	1.1e-50	-0.616956	0.045	0.34	2.57e-46	JM3
dnase1l4.1	1.86e-38	-0.626541	0.092	0.367	4.36e-34	JM3
zgc:64065.1	4.74e-52	-0.639303	0.026	0.315	1.11e-47	JM3
si:ch73-248e21.7	5.41e-59	-0.643731	0.034	0.36	1.26e-54	JM3
bcam	3.31e-60	-0.650925	0.131	0.514	7.73e-56	JM3
scarb2a	2.04e-52	-0.65288	0.165	0.531	4.78e-48	JM3
calm2b	2.19e-59	-0.656175	0.229	0.63	5.12e-55	JM3
sb:cb81	4.38e-61	-0.675276	0.019	0.336	1.02e-56	JM3
CABZ01041494.1	3.94e-61	-0.675765	0.045	0.389	9.22e-57	JM3
cited4a	1.02e-41	-0.691162	0.049	0.318	2.38e-37	JM3
entpd2a.1	4.39e-60	-0.691418	0.019	0.332	1.03e-55	JM3
si:ch211-283g2.2	9.43e-62	-0.693115	0.024	0.349	2.2e-57	JM3
lgmn	1.11e-38	-0.696522	0.148	0.451	2.59e-34	JM3
CR936442.1	1.47e-67	-0.70243	0.61	0.902	3.43e-63	JM3
snu13b	1.6e-54	-0.709839	0.141	0.507	3.73e-50	JM3
enpp1	1.63e-70	-0.72133	0.128	0.549	3.82e-66	JM3
mafaa	1.17e-56	-0.72349	0.041	0.362	2.73e-52	JM3
slc29a1b	5.56e-58	-0.723652	0.09	0.453	1.3e-53	JM3
col5a1	8.54e-58	-0.746355	0.045	0.376	2e-53	JM3
eepd1	4.08e-60	-0.753203	0.051	0.397	9.54e-56	JM3
pcbd1	1.69e-39	-0.75574	0.036	0.28	3.95e-35	JM3
BX649485.1	5.75e-51	-0.769332	0.116	0.462	1.34e-46	JM3
ifi46	4.51e-60	-0.798337	0.113	0.492	1.05e-55	JM3
ms4a17a.9	4.61e-68	-0.808305	0.024	0.373	1.08e-63	JM3
slc43a2b	7.87e-54	-0.809658	0.058	0.385	1.84e-49	JM3
ets2	2.26e-77	-0.827979	0.062	0.479	5.28e-73	JM3
acsl4b	5.56e-68	-0.832116	0.062	0.446	1.3e-63	JM3
pepd	1.6e-77	-0.836403	0.171	0.623	3.74e-73	JM3
mafba	1.33e-81	-0.845545	0.045	0.463	3.1e-77	JM3
rnaset2	1.47e-44	-0.847104	0.131	0.453	3.44e-40	JM3
si:ch211-222k6.3	1.04e-79	-0.881869	0.084	0.519	2.43e-75	JM3
pfkfb4b	9.22e-85	-0.888392	0.263	0.731	2.15e-80	JM3
p2ry12	1.05e-96	-0.89293	0.049	0.518	2.46e-92	JM3
slc40a1	1.33e-55	-0.909171	0.103	0.461	3.11e-51	JM3
serpine3	6.63e-91	-0.938751	0.06	0.519	1.55e-86	JM3
mertka	2.21e-91	-0.953005	0.066	0.53	5.17e-87	JM3
dpp7	5.93e-91	-0.95796	0.137	0.62	1.38e-86	JM3
si:ch211-204c21.1.1	2.33e-103	-0.971459	0.221	0.74	5.44e-99	JM3
rac1a	3.54e-102	-0.995324	0.073	0.571	8.28e-98	JM3
ctsc	6.27e-87	-0.99647	0.255	0.725	1.47e-82	JM3
cd59	1.31e-56	-1.00163	0.047	0.377	3.06e-52	JM3
AL928650.1	3.4e-92	-1.00473	0.06	0.521	7.94e-88	JM3
si:ch73-86n18.1	3.1e-108	-1.02647	0.081	0.601	7.25e-104	JM3
dhrs9	1.47e-117	-1.07041	0.054	0.584	3.44e-113	JM3
alox5ap	2.6e-114	-1.10652	0.101	0.641	6.06e-110	JM3
abhd12	2.21e-92	-1.11526	0.231	0.713	5.17e-88	JM3
cndp2	4.2e-117	-1.13897	0.126	0.675	9.81e-113	JM3
si:zfos-741a10.3	4.84e-115	-1.14328	0.131	0.676	1.13e-110	JM3
ctsd	1.03e-91	-1.14633	0.197	0.681	2.41e-87	JM3
slc7a7	8.6e-128	-1.1486	0.124	0.701	2.01e-123	JM3
mafbb	6.63e-105	-1.1612	0.071	0.575	1.55e-100	JM3
c1qa	7.78e-114	-1.20115	0.066	0.592	1.82e-109	JM3
glula	9.37e-149	-1.20247	0.812	0.964	2.19e-144	JM3
bzw2	2.4e-52	-1.2097	0.064	0.381	5.6e-48	JM3
lgals2a	3.91e-129	-1.23478	0.263	0.81	9.13e-125	JM3
ppdpfb	6.93e-105	-1.23775	0.296	0.776	1.62e-100	JM3
cebpb	1.92e-75	-1.25627	0.051	0.451	4.48e-71	JM3
ctsz	4.4e-96	-1.27089	0.281	0.752	1.03e-91	JM3
CR759843.2	3.49e-60	-1.27691	0.079	0.443	8.15e-56	JM3
lgals9l3	1.92e-148	-1.29643	0.171	0.778	4.5e-144	JM3
scn4bb	1.35e-141	-1.32004	0.135	0.737	3.15e-137	JM3
cebpa	2.08e-168	-1.32165	0.152	0.801	4.86e-164	JM3
itgae.1	5.51e-160	-1.32399	0.167	0.799	1.29e-155	JM3
gng10	4.22e-155	-1.32777	0.257	0.841	9.85e-151	JM3
BX649485.2	2.96e-78	-1.34653	0.131	0.573	6.93e-74	JM3
ctsla	2.54e-111	-1.358	0.077	0.601	5.93e-107	JM3
MFAP4 (1 of many).2	3.27e-90	-1.35912	0.12	0.595	7.63e-86	JM3
g0s2	2.31e-32	-1.40428	0.096	0.317	5.41e-28	JM3
mpp1	7.3e-167	-1.40859	0.206	0.829	1.71e-162	JM3
si:dkey-5n18.1	7.35e-91	-1.40901	0.06	0.514	1.72e-86	JM3
mt2	4.12e-51	-1.41707	0.246	0.595	9.62e-47	JM3
selenop	1.21e-153	-1.43487	0.214	0.816	2.82e-149	JM3
slc3a2a	5.84e-196	-1.45586	0.199	0.864	1.37e-191	JM3
marco	8.48e-148	-1.48181	0.139	0.749	1.98e-143	JM3
rbp2a	3.85e-113	-1.48526	0.15	0.685	8.99e-109	JM3
c1qb	2.14e-206	-1.49365	0.143	0.841	5e-202	JM3
BX649485.4	8.51e-47	-1.51899	0.191	0.525	1.99e-42	JM3
ctsba	2.85e-159	-1.52576	0.452	0.925	6.65e-155	JM3
ms4a17a.10	4.31e-170	-1.53751	0.167	0.806	1.01e-165	JM3
c1qc	7.04e-210	-1.57831	0.193	0.873	1.64e-205	JM3
mrc1b	9.31e-252	-1.62928	0.197	0.917	2.18e-247	JM3
mfap4	2.54e-134	-1.64327	0.163	0.74	5.93e-130	JM3
havcr1	1.88e-234	-1.83342	0.39	0.935	4.39e-230	JM3
lgals9l1	7.01e-216	-1.89383	0.381	0.921	1.64e-211	JM3
lgals3bpb	0	-2.11888	0.7	0.989	0	JM3
apoc1	3.79442416006077e-319	-2.50414	0.994	0.998	8.86643093481401e-315	JM3
apoeb	2.11e-221	-2.52313	0.938	0.991	4.93e-217	JM3
krt8	1.93e-175	1.53686	0.732	0.143	4.5e-171	JM4
zgc:174904	3.6e-156	1.50413	0.441	0.009	8.4e-152	JM4
f13a1b	1.1e-204	1.48772	0.583	0.018	2.56e-200	JM4
cebpb	1.09e-163	1.48405	0.856	0.338	2.55e-159	JM4
si:ch211-165i18.2	5.65e-131	1.44252	0.439	0.026	1.32e-126	JM4
cxcr4b	8.92e-183	1.39981	0.963	0.553	2.09e-178	JM4
icn	2.42e-90	1.35723	0.32	0.022	5.65e-86	JM4
fgl2a	5.07e-126	1.34803	0.695	0.155	1.18e-121	JM4
si:ch211-136m16.8	1.36e-148	1.20775	0.583	0.052	3.17e-144	JM4
sftpbb	6.54e-157	1.1486	0.617	0.058	1.53e-152	JM4
s100a10b	1.85e-60	1.14368	0.312	0.046	4.33e-56	JM4
krt18b	9.72e-143	1.10313	0.951	0.6	2.27e-138	JM4
lygl1	1.09e-119	1.07161	0.924	0.689	2.54e-115	JM4
si:ch211-194m7.3	3.69e-106	1.05556	0.317	0.007	8.62e-102	JM4
tmsb1	3.24e-99	1.01781	0.707	0.236	7.56e-95	JM4
si:dkey-5n18.1	6.3e-53	0.968608	0.734	0.417	1.47e-48	JM4
gsto2	7.22e-74	0.962128	0.754	0.382	1.69e-69	JM4
c1qa	1.24e-91	0.910399	0.856	0.479	2.89e-87	JM4
crip1	2.08e-92	0.898406	0.756	0.335	4.87e-88	JM4
si:ch211-264f5.2	3.89e-103	0.883994	0.517	0.072	9.1e-99	JM4
si:dkey-262k9.4	5.23e-93	0.879223	0.876	0.477	1.22e-88	JM4
robo4	3.66e-80	0.852186	0.344	0.031	8.54e-76	JM4
ahnak	1.61e-53	0.793341	0.622	0.283	3.77e-49	JM4
nrros	3.97e-60	0.759626	0.622	0.243	9.28e-56	JM4
c1qc	1.79e-63	0.703029	0.944	0.762	4.18e-59	JM4
ets2	3e-47	0.671329	0.71	0.386	7.02e-43	JM4
timp4.3	2.17e-42	0.664014	0.322	0.075	5.08e-38	JM4
timp2b	3.72e-64	0.661886	0.349	0.047	8.69e-60	JM4
fthl27	9.05e-16	0.645497	0.863	0.713	2.12e-11	JM4
prdx5	7.29e-55	0.629382	0.671	0.312	1.7e-50	JM4
gstt1a	2.39e-33	0.617926	0.493	0.209	5.6e-29	JM4
anxa4	1.5e-51	0.606436	0.737	0.416	3.5e-47	JM4
btg1	1.27e-46	0.604108	0.954	0.813	2.98e-42	JM4
ccr9a	1.03e-36	0.596529	0.432	0.146	2.41e-32	JM4
NPC2 (1 of many)	2.15e-58	0.59364	0.346	0.053	5.03e-54	JM4
cebpa	2.61e-44	0.593406	0.912	0.69	6.1e-40	JM4
CR936442.1	2.45e-40	0.587061	0.971	0.85	5.71e-36	JM4
myh9a	7.31e-54	0.583064	0.439	0.107	1.71e-49	JM4
rpl22l1	5.31e-48	0.578767	0.778	0.628	1.24e-43	JM4
c1qb	5.2e-40	0.556479	0.898	0.73	1.21e-35	JM4
zgc:153317	9.39e-49	0.553587	0.449	0.125	2.2e-44	JM4
mcl1b	5.95e-22	0.545817	0.683	0.493	1.39e-17	JM4
rplp0	7.12e-98	0.543877	1	0.996	1.66e-93	JM4
bzw1b	7.41e-29	0.540475	0.605	0.346	1.73e-24	JM4
rsl24d1	3.2e-57	0.53783	0.932	0.795	7.49e-53	JM4
rplp1	4.57e-88	0.518403	1	0.997	1.07e-83	JM4
gstp1	2.1e-35	0.516225	0.651	0.358	4.91e-31	JM4
rhoab	1.37e-35	0.512242	0.612	0.297	3.21e-31	JM4
tdh	1.24e-27	0.510252	0.337	0.112	2.89e-23	JM4
f11r.1	1.08e-41	0.509698	0.349	0.083	2.53e-37	JM4
socs3b	2.4e-80	0.507571	0.268	0.009	5.61e-76	JM4
rpl5b	3.05e-51	0.50745	0.954	0.855	7.13e-47	JM4
cited4a	2.64e-20	0.506517	0.483	0.256	6.17e-16	JM4
eef1da	4.09e-49	0.49898	0.902	0.732	9.56e-45	JM4
antxr1c	1.27e-28	0.495093	0.285	0.081	2.98e-24	JM4
rarga	3.61e-84	0.494019	0.273	0.008	8.45e-80	JM4
lgals2a	6.48e-33	0.493435	0.895	0.717	1.51e-28	JM4
midn	6.03e-30	0.493139	0.468	0.195	1.41e-25	JM4
CABZ01080702.1	2.57e-41	0.486681	0.451	0.146	6.01e-37	JM4
eef1db	5.51e-38	0.484128	0.849	0.653	1.29e-33	JM4
rpl5a	6.63e-61	0.477153	0.983	0.935	1.55e-56	JM4
rps9	1.55e-84	0.476989	0.998	0.995	3.62e-80	JM4
rpl15	8.45e-81	0.476388	1	0.993	1.98e-76	JM4
rplp2l	3.87e-64	0.475912	0.993	0.979	9.05e-60	JM4
rpl36a	3.3e-69	0.473412	0.998	0.97	7.72e-65	JM4
eef1a1l1	5.34e-77	0.472875	1	0.998	1.25e-72	JM4
rpl3	1.32e-77	0.47163	0.998	0.989	3.09e-73	JM4
rps12	3.19e-66	0.471486	0.998	0.983	7.47e-62	JM4
dbn1	1.86e-53	0.471306	0.351	0.064	4.34e-49	JM4
asap1b	6.39e-48	0.4707	0.346	0.07	1.49e-43	JM4
crema	1.04e-40	0.470003	0.298	0.059	2.43e-36	JM4
si:dkey-151g10.6	1.11e-83	0.467732	1	0.996	2.6e-79	JM4
nsa2	3.65e-38	0.463861	0.866	0.679	8.53e-34	JM4
rpl10a	6.52e-75	0.463808	1	0.992	1.52e-70	JM4
rpl18	2.92e-69	0.462852	0.998	0.993	6.81e-65	JM4
rpl7a	1.63e-79	0.462147	1	0.996	3.82e-75	JM4
btf3	1.62e-50	0.46071	0.946	0.853	3.78e-46	JM4
rps27a	1.22e-84	0.460006	0.998	0.994	2.85e-80	JM4
rpl10	8.53e-78	0.459335	0.995	0.993	1.99e-73	JM4
zbtb16a	7.02e-27	0.458418	0.405	0.159	1.64e-22	JM4
rpl19	1.25e-74	0.456363	1	0.995	2.93e-70	JM4
acsl4b	1.63e-13	0.454146	0.546	0.376	3.81e-09	JM4
zgc:100829	7.17e-21	0.453531	0.368	0.163	1.67e-16	JM4
rpl23a	3.1e-54	0.452996	0.998	0.954	7.24e-50	JM4
AL831726.2	1.27e-44	0.451667	0.268	0.04	2.96e-40	JM4
si:dkey-102g19.3	3.22e-21	0.450263	0.38	0.169	7.53e-17	JM4
rpl36	6.8e-53	0.447236	0.983	0.94	1.59e-48	JM4
si:ch73-343l4.2	1.93e-72	0.446653	0.276	0.016	4.5e-68	JM4
rpl24	7.97e-69	0.442189	0.993	0.988	1.86e-64	JM4
rsl1d1	5.72e-27	0.441802	0.634	0.358	1.34e-22	JM4
rps11	1.07e-62	0.440509	0.998	0.981	2.49e-58	JM4
eif3ha	1.39e-30	0.440005	0.698	0.463	3.26e-26	JM4
rpl7	1.56e-64	0.439116	1	0.993	3.65e-60	JM4
rpsa	2.44e-69	0.438785	0.998	0.989	5.69e-65	JM4
rpl9	1.66e-75	0.438121	1	0.99	3.89e-71	JM4
ppiaa	7.66e-73	0.437564	1	0.991	1.79e-68	JM4
rps16	3.03e-61	0.437538	0.998	0.977	7.09e-57	JM4
rps4x	9.94e-64	0.437105	1	0.991	2.32e-59	JM4
rpl22	4.88e-60	0.436986	0.995	0.956	1.14e-55	JM4
sdr16c5b	6.92e-55	0.434146	0.263	0.026	1.62e-50	JM4
tagln2	6.48e-40	0.432733	0.334	0.082	1.51e-35	JM4
pdk2b	6.49e-14	0.43265	0.263	0.153	1.52e-09	JM4
rps18	8.37e-54	0.431989	0.983	0.942	1.96e-49	JM4
cirbpb	1.07e-37	0.431691	0.951	0.885	2.51e-33	JM4
rpl13	1.6e-74	0.431057	1	0.995	3.74e-70	JM4
clic2	6.33e-23	0.430428	0.668	0.409	1.48e-18	JM4
rpl18a	3.75e-67	0.425755	1	0.995	8.75e-63	JM4
nop53	2.03e-24	0.425692	0.695	0.455	4.75e-20	JM4
rps13	9.04e-60	0.42542	0.993	0.978	2.11e-55	JM4
ddx21	2.05e-25	0.425245	0.715	0.479	4.79e-21	JM4
rpl13a	8.02e-66	0.425117	0.998	0.988	1.87e-61	JM4
rpl32	8.62e-67	0.422692	1	0.986	2.02e-62	JM4
pde10a	2.38e-20	0.422618	0.344	0.143	5.56e-16	JM4
rps6	2.64e-57	0.422415	0.998	0.979	6.17e-53	JM4
rps3	4.4e-60	0.420658	0.998	0.981	1.03e-55	JM4
rps3a	8.89e-62	0.418543	1	0.993	2.08e-57	JM4
rps19	1.2e-61	0.418501	0.998	0.99	2.81e-57	JM4
rpl34	1.66e-56	0.418302	0.995	0.964	3.87e-52	JM4
eef1g	7.77e-53	0.418163	0.995	0.979	1.82e-48	JM4
rpl30	3.78e-59	0.417332	1	0.976	8.82e-55	JM4
rpl6	7.81e-48	0.416955	0.983	0.949	1.83e-43	JM4
naca	1.01e-55	0.416164	0.998	0.978	2.35e-51	JM4
nfil3-6	1.51e-24	0.415157	0.3	0.099	3.53e-20	JM4
rps8a	1.58e-67	0.414836	0.995	0.997	3.7e-63	JM4
si:ch211-74m13.3	1.03e-24	0.410409	0.278	0.084	2.41e-20	JM4
rps14	9.65e-71	0.40895	1	0.996	2.26e-66	JM4
gtpbp4	4.34e-22	0.408483	0.659	0.465	1.02e-17	JM4
rpl4	2.44e-40	0.40409	0.973	0.907	5.69e-36	JM4
rpl17	2.61e-61	0.403319	1	0.994	6.09e-57	JM4
kdm7aa	1.01e-25	0.401989	0.322	0.108	2.36e-21	JM4
si:ch211-283g2.2	2.2e-15	0.399376	0.463	0.285	5.13e-11	JM4
rack1	3.65e-56	0.39845	0.995	0.99	8.53e-52	JM4
rps10	8.29e-69	0.39752	0.998	0.994	1.94e-64	JM4
rps24	2.31e-57	0.397463	0.99	0.984	5.39e-53	JM4
rpl37.1	1.56e-52	0.396425	0.995	0.974	3.64e-48	JM4
rpl23	1.13e-61	0.395474	1	0.994	2.64e-57	JM4
serbp1a	9.87e-46	0.393044	0.971	0.941	2.31e-41	JM4
uba52	3.9e-57	0.392958	1	0.989	9.12e-53	JM4
rps15a	1.68e-57	0.392321	0.995	0.987	3.92e-53	JM4
ola1	4.66e-23	0.392211	0.7	0.519	1.09e-18	JM4
si:dkey-185m8.2	1.45e-41	0.391436	0.427	0.142	3.4e-37	JM4
mrc1b	1.41e-28	0.390652	0.956	0.804	3.29e-24	JM4
lxn	4.38e-21	0.389849	0.573	0.326	1.02e-16	JM4
RPS17	1.8e-49	0.388688	0.983	0.973	4.21e-45	JM4
rps27.1	3.69e-59	0.387621	0.995	0.987	8.63e-55	JM4
rps7	1.77e-56	0.386782	1	0.996	4.15e-52	JM4
nccrp1	3.12e-21	0.386324	0.678	0.449	7.28e-17	JM4
rnf144b	5.3e-21	0.386244	0.32	0.122	1.24e-16	JM4
zgc:152830	4.3e-17	0.384838	0.537	0.334	1e-12	JM4
aldh9a1a.1	8e-19	0.384582	0.59	0.369	1.87e-14	JM4
rps26l	1.4e-43	0.383349	0.99	0.96	3.27e-39	JM4
nme2b.1	1.5e-58	0.382754	1	0.995	3.51e-54	JM4
rps25	5.3e-51	0.381823	0.993	0.978	1.24e-46	JM4
rpl21	4.74e-54	0.37921	1	0.99	1.11e-49	JM4
acp5a	1.93e-08	0.379054	0.341	0.232	0.000450489	JM4
kdm6ba	2.48e-23	0.3779	0.334	0.124	5.79e-19	JM4
hsp90ab1	1.31e-62	0.376999	1	0.999	3.06e-58	JM4
rpl11	2.05e-47	0.376735	1	0.99	4.79e-43	JM4
rps23	2.24e-52	0.37371	1	0.992	5.24e-48	JM4
adh5	1.61e-19	0.372385	0.593	0.372	3.76e-15	JM4
eif3k	2.91e-25	0.372136	0.807	0.682	6.8e-21	JM4
hspa8	2.01e-36	0.365989	0.995	0.982	4.71e-32	JM4
rpl27	4.11e-52	0.365554	0.995	0.983	9.6e-48	JM4
eef1b2	1.41e-38	0.363621	0.985	0.967	3.29e-34	JM4
rpl12	2.59e-48	0.361349	1	0.99	6.04e-44	JM4
rps5	1.46e-49	0.361051	1	0.994	3.41e-45	JM4
ccng2	1.17e-12	0.360113	0.32	0.165	2.74e-08	JM4
ak2	2.12e-17	0.344161	0.598	0.38	4.95e-13	JM4
cybb	7.95e-25	0.332875	0.329	0.118	1.86e-20	JM4
rpl8	3.07e-49	0.332782	1	0.999	7.17e-45	JM4
rab11fip4b	2.28e-18	0.32847	0.263	0.095	5.34e-14	JM4
sult6b1	1.47e-22	0.328146	0.376	0.159	3.43e-18	JM4
si:ch211-204c21.1.1	4.87e-16	0.326615	0.841	0.649	1.14e-11	JM4
nop10	5.71e-18	0.325275	0.507	0.283	1.33e-13	JM4
ddit4	7.84e-11	0.318255	0.568	0.394	1.83e-06	JM4
pinx1	3.32e-21	0.318041	0.417	0.194	7.76e-17	JM4
atp5mc3b	1.09e-21	0.317825	0.941	0.879	2.55e-17	JM4
arrdc2	7.08e-13	0.316516	0.529	0.339	1.66e-08	JM4
glipr1a	3.79e-38	0.315386	0.268	0.055	8.85e-34	JM4
faua	3.38e-35	0.311342	0.998	0.983	7.89e-31	JM4
ponzr1	2.12e-12	0.309226	0.344	0.181	4.96e-08	JM4
itpkcb	4.31e-16	0.305367	0.295	0.126	1.01e-11	JM4
il4r.1	1.44e-15	0.303136	0.29	0.124	3.36e-11	JM4
bcl2a	5.76e-11	0.302503	0.288	0.145	1.35e-06	JM4
ucp2	4.05e-08	0.299406	0.868	0.761	0.00094616	JM4
arl5c	9.34e-12	0.29877	0.259	0.12	2.18e-07	JM4
cotl1	1.23e-21	0.297383	0.959	0.92	2.88e-17	JM4
eef2b	7.63e-25	0.293725	0.983	0.966	1.78e-20	JM4
si:ch211-217k17.7	5.6e-15	0.292622	0.412	0.221	1.31e-10	JM4
wu:fc75a09	1.26e-12	0.285225	0.329	0.169	2.95e-08	JM4
eif2s1b	2.88e-13	0.278318	0.627	0.433	6.74e-09	JM4
irf2	7.43e-15	0.276372	0.578	0.369	1.74e-10	JM4
eif3s6ip	1.38e-10	0.274069	0.59	0.436	3.21e-06	JM4
mpzl2b	6.55e-10	0.260599	0.417	0.259	1.53e-05	JM4
id1	1.96e-10	0.258697	0.398	0.238	4.57e-06	JM4
usp36	2.59e-15	0.255091	0.459	0.263	6.05e-11	JM4
rgs13	1.98e-09	0.253024	0.471	0.312	4.63e-05	JM4
sb:cb81	2.21e-12	0.251657	0.451	0.274	5.15e-08	JM4
suclg1	1.47e-10	0.251565	0.637	0.461	3.43e-06	JM4
lpar5a	2.39e-12	0.249985	0.337	0.177	5.59e-08	JM4
nop56	1.86e-11	0.241858	0.646	0.463	4.35e-07	JM4
cct8	1.58e-13	0.240591	0.48	0.291	3.69e-09	JM4
cd22	4e-16	0.236881	0.327	0.159	9.35e-12	JM4
stat3	5.42e-16	0.235561	0.324	0.154	1.27e-11	JM4
enpp1	4.48e-09	0.232528	0.637	0.475	0.000104667	JM4
ccl38.1	1.42e-15	0.232224	0.417	0.232	3.31e-11	JM4
aldoaa	4.12e-09	0.231325	0.732	0.591	9.62e-05	JM4
arhgap33	2.55e-20	0.231242	0.268	0.104	5.97e-16	JM4
sox4b	5.54e-12	0.225568	0.31	0.161	1.29e-07	JM4
lipf	2.94e-10	0.223396	0.317	0.174	6.86e-06	JM4
cfp	4.62e-11	0.223004	0.534	0.362	1.08e-06	JM4
csf3r	3.71e-12	0.220532	0.288	0.145	8.66e-08	JM4
ssr3	6.09e-09	0.219708	0.802	0.694	0.000142368	JM4
fxyd6l	7.55e-12	0.216566	0.315	0.166	1.76e-07	JM4
cbr1l	4.71e-14	0.215452	0.354	0.188	1.1e-09	JM4
nop58	1.69e-09	0.207141	0.488	0.33	3.96e-05	JM4
si:ch73-248e21.7	7.01e-09	0.205589	0.449	0.3	0.000163804	JM4
snu13b	1.73e-12	-0.207985	0.456	0.459	4.04e-08	JM4
rad21a	5.66e-14	-0.209232	0.293	0.321	1.32e-09	JM4
fabp11a	5.36e-10	-0.214931	0.127	0.265	1.25e-05	JM4
pfkfb4b	1.04e-09	-0.218098	0.666	0.67	2.43e-05	JM4
ctsd	3.05e-11	-0.260381	0.641	0.614	7.12e-07	JM4
hist1h4l	4.36e-11	-0.266456	0.441	0.468	1.02e-06	JM4
hexb	1.09e-11	-0.271024	0.307	0.392	2.54e-07	JM4
atp2b1a	2.23e-08	-0.276156	0.215	0.281	0.000520714	JM4
slc35f6	2.54e-09	-0.284078	0.283	0.403	5.94e-05	JM4
cndp2	5.46e-11	-0.285921	0.566	0.608	1.28e-06	JM4
si:dkey-69o16.5	1.44e-13	-0.287585	0.176	0.26	3.38e-09	JM4
bcam	4.6e-10	-0.293255	0.39	0.473	1.08e-05	JM4
agtrap	8.4e-13	-0.296432	0.149	0.259	1.96e-08	JM4
specc1	8.5e-10	-0.298309	0.246	0.266	1.99e-05	JM4
ehbp1l1b	8.13e-13	-0.301272	0.359	0.307	1.9e-08	JM4
grn1	1.12e-40	-0.303202	0.759	0.425	2.62e-36	JM4
pepd	1.06e-15	-0.310008	0.522	0.569	2.47e-11	JM4
selenop	7.35e-10	-0.316064	0.693	0.742	1.72e-05	JM4
tuba8l	1.39e-09	-0.316157	0.38	0.378	3.24e-05	JM4
si:ch73-281n10.2	1.26e-11	-0.318169	0.322	0.358	2.94e-07	JM4
fmnl1a	2.97e-11	-0.321369	0.378	0.402	6.94e-07	JM4
zfp36l1b	8.51e-12	-0.322141	0.166	0.281	1.99e-07	JM4
lcp1	4e-08	-0.324069	0.893	0.909	0.000934138	JM4
calm2b	5.77e-13	-0.328648	0.493	0.588	1.35e-08	JM4
atp5mc1	2.47e-13	-0.331188	0.602	0.691	5.78e-09	JM4
slc16a10	1.27e-11	-0.332418	0.2	0.288	2.97e-07	JM4
ubb	2.95e-12	-0.334541	0.317	0.421	6.9e-08	JM4
slc3a2a	8.7e-24	-0.336128	0.795	0.774	2.03e-19	JM4
h3f3b.1	6.39e-11	-0.340034	0.678	0.692	1.49e-06	JM4
rsrp1	2.82e-10	-0.340963	0.229	0.347	6.58e-06	JM4
scarb2a	6.62e-12	-0.344335	0.376	0.497	1.55e-07	JM4
hmgb2a	1.82e-08	-0.345196	0.778	0.754	0.000426398	JM4
rgs2	1.46e-08	-0.346326	0.198	0.321	0.000342002	JM4
histh1l	2.06e-09	-0.369197	0.4	0.446	4.8e-05	JM4
egr1	7.41e-11	-0.369702	0.134	0.259	1.73e-06	JM4
ccnd1	2.04e-12	-0.369749	0.39	0.492	4.77e-08	JM4
CABZ01041494.1	2.58e-14	-0.373006	0.212	0.361	6.04e-10	JM4
arrdc3a	2.83e-11	-0.380221	0.163	0.316	6.61e-07	JM4
lgmn	1.19e-14	-0.3852	0.249	0.432	2.77e-10	JM4
abca1a	3.04e-13	-0.386925	0.439	0.524	7.1e-09	JM4
si:ch211-288g17.3	1.34e-12	-0.391223	0.317	0.363	3.13e-08	JM4
hmgb2b	1.07e-12	-0.391381	0.534	0.55	2.5e-08	JM4
zgc:162707	4.12e-16	-0.397352	0.105	0.28	9.62e-12	JM4
si:dkeyp-121d4.3	3.05e-11	-0.402283	0.222	0.298	7.12e-07	JM4
npc1	4.7e-19	-0.420642	0.161	0.313	1.1e-14	JM4
si:dkey-27h10.2	2.72e-17	-0.425539	0.134	0.332	6.35e-13	JM4
BX322618.1	5.75e-23	-0.427338	0.856	0.901	1.34e-18	JM4
pcna	5.14e-09	-0.429095	0.237	0.273	0.000120211	JM4
ctsk	4.27e-19	-0.432665	0.432	0.551	9.98e-15	JM4
rnaset2	3.44e-13	-0.438353	0.341	0.42	8.04e-09	JM4
spns1	3.28e-18	-0.441928	0.166	0.346	7.67e-14	JM4
eepd1	1.47e-16	-0.443589	0.183	0.374	3.44e-12	JM4
si:ch211-222l21.1	1.39e-11	-0.455286	0.224	0.258	3.24e-07	JM4
h2afx1	4.22e-20	-0.464835	0.437	0.577	9.85e-16	JM4
scn4bb	6.11e-21	-0.46694	0.478	0.681	1.43e-16	JM4
insig1	2.76e-13	-0.467288	0.161	0.303	6.45e-09	JM4
tuba8l4	4.81e-31	-0.47359	0.907	0.954	1.12e-26	JM4
zgc:152863	7.19e-18	-0.475282	0.09	0.273	1.68e-13	JM4
rbp2a	3.01e-20	-0.480767	0.451	0.635	7.04e-16	JM4
cd63	1.38e-33	-0.482392	0.912	0.935	3.23e-29	JM4
fam49ba	1.32e-21	-0.495334	0.505	0.57	3.09e-17	JM4
2021-09-12	2.86e-19	-0.496508	0.22	0.316	6.67e-15	JM4
pdgfd	4.25e-33	-0.496878	0.041	0.28	9.93e-29	JM4
gng10	7.47e-33	-0.497658	0.698	0.773	1.75e-28	JM4
slc37a2	1.07e-25	-0.503395	0.344	0.516	2.5e-21	JM4
pecam1	2.02e-24	-0.506996	0.224	0.486	4.73e-20	JM4
ppdpfb	1.12e-25	-0.521751	0.688	0.716	2.62e-21	JM4
si:ch211-269k10.5	6.5e-20	-0.523697	0.127	0.318	1.52e-15	JM4
col5a1	3.34e-25	-0.530634	0.12	0.36	7.8e-21	JM4
MFAP4 (1 of many).2	2.07e-19	-0.545567	0.349	0.556	4.83e-15	JM4
mertka	1.09e-24	-0.548616	0.271	0.495	2.54e-20	JM4
abi3a	1.36e-16	-0.566864	0.259	0.373	3.18e-12	JM4
slc43a2b	6.74e-21	-0.584132	0.154	0.366	1.58e-16	JM4
agpat3	3.7e-24	-0.586304	0.156	0.364	8.64e-20	JM4
slc40a1	1.65e-18	-0.593074	0.276	0.432	3.85e-14	JM4
rac1a	1.98e-33	-0.597919	0.307	0.531	4.64e-29	JM4
pcbd1	8.49e-21	-0.60705	0.083	0.27	1.98e-16	JM4
si:ch73-86n18.1	2.5e-35	-0.655132	0.268	0.567	5.85e-31	JM4
ctsc	1.95e-34	-0.662452	0.502	0.684	4.56e-30	JM4
abcc5	1.37e-43	-0.690337	0.527	0.718	3.21e-39	JM4
ctsba	2.36e-49	-0.740882	0.854	0.864	5.51e-45	JM4
si:dkey-27i16.2	1.52e-73	-0.751957	0.688	0.903	3.56e-69	JM4
psap	1.07e-89	-0.756174	0.973	0.99	2.51e-85	JM4
sall3a	2.12e-48	-0.779094	0.08	0.409	4.96e-44	JM4
mpeg1.1	1.52e-99	-0.781823	0.746	0.96	3.56e-95	JM4
BX649485.4	2.98e-12	-0.799567	0.407	0.49	6.96e-08	JM4
lgals9l3	1.27e-61	-0.805644	0.459	0.729	2.96e-57	JM4
mafaa	1.16e-52	-0.807025	0.034	0.357	2.72e-48	JM4
tubb2b	3.5e-27	-0.813431	0.449	0.642	8.19e-23	JM4
glud1a	2.38e-53	-0.828984	0.498	0.725	5.57e-49	JM4
ctsla	5.63e-36	-0.878676	0.371	0.553	1.32e-31	JM4
mpp1	1.63e-72	-0.879339	0.559	0.772	3.82e-68	JM4
ctsz	3.16e-47	-0.881363	0.505	0.714	7.38e-43	JM4
si:zfos-741a10.3	3.04e-54	-0.900953	0.337	0.639	7.09e-50	JM4
si:dkey-33i11.9	7.97e-43	-0.91496	0.241	0.551	1.86e-38	JM4
anxa3b	7.63e-121	-0.928675	0.639	0.93	1.78e-116	JM4
id2a	2.2e-27	-0.950983	0.188	0.335	5.14e-23	JM4
npc2	3.47e-86	-0.989922	0.761	0.906	8.1e-82	JM4
abhd12	1.1e-71	-1.08741	0.341	0.689	2.57e-67	JM4
lgals3bpb	2.02e-117	-1.18544	0.978	0.947	4.71e-113	JM4
glula	5.4e-170	-1.21084	0.824	0.96	1.26e-165	JM4
mt2	3.1e-45	-1.2217	0.273	0.585	7.24e-41	JM4
bzw2	5.14e-44	-1.24349	0.09	0.372	1.2e-39	JM4
havcr1	6.39e-155	-1.30556	0.734	0.88	1.49e-150	JM4
lgals9l1	8.15e-160	-1.432	0.632	0.878	1.9e-155	JM4
g0s2	7.51e-34	-1.45108	0.08	0.315	1.76e-29	JM4
apoc1	2.8e-178	-1.6198	0.995	0.998	6.55e-174	JM4
ccl19a.1	2.06e-18	-2.35205	0.602	0.676	4.81e-14	JM4
apoeb	8.26e-194	-2.3857	0.963	0.987	1.93e-189	JM4
ppdpfb	8.54e-16	0.740893	0.817	0.709	2e-11	JM5
bzw2	4.22e-09	0.715169	0.47	0.335	9.87e-05	JM5
rbp2a	2e-15	0.686991	0.739	0.61	4.67e-11	JM5
apoc1	1.91e-11	0.643613	1	0.997	4.45e-07	JM5
pcbd1	1.72e-08	0.642585	0.357	0.244	0.000402248	JM5
atp5mc1	5.11e-17	0.524465	0.722	0.679	1.19e-12	JM5
rac1a	6.31e-10	0.423974	0.591	0.502	1.47e-05	JM5
cndp2	1.4e-09	0.413988	0.617	0.603	3.27e-05	JM5
gng10	2.81e-09	0.404175	0.774	0.764	6.56e-05	JM5
suclg1	4.33e-13	0.379841	0.496	0.481	1.01e-08	JM5
rps13	9.77e-12	0.372409	0.991	0.98	2.28e-07	JM5
rps26l	3.7e-10	0.360944	0.974	0.963	8.65e-06	JM5
rps12	1.06e-12	0.355293	0.974	0.985	2.47e-08	JM5
btf3	8.51e-09	0.348678	0.878	0.863	0.000198892	JM5
calm3a	1.48e-13	0.345624	0.304	0.33	3.47e-09	JM5
si:dkey-69o16.5	2.59e-10	0.343405	0.27	0.249	6.05e-06	JM5
rpl22	1.1e-09	0.332526	0.974	0.96	2.58e-05	JM5
faua	1.4e-10	0.325999	0.965	0.986	3.26e-06	JM5
rps11	1.73e-10	0.30915	0.983	0.982	4.04e-06	JM5
rps5	1.96e-11	0.30473	0.991	0.994	4.58e-07	JM5
eef1db	2.34e-12	0.299383	0.591	0.678	5.46e-08	JM5
pepd	1.63e-10	0.295749	0.522	0.565	3.81e-06	JM5
rps10	1.78e-09	0.294546	1	0.994	4.16e-05	JM5
rpl12	8.33e-10	0.293665	1	0.991	1.95e-05	JM5
hspe1	1.17e-11	0.291302	0.287	0.312	2.73e-07	JM5
rpl10a	5.56e-10	0.288275	1	0.993	1.3e-05	JM5
glud1a	2.38e-08	0.2871	0.635	0.7	0.000557147	JM5
rps15a	2.08e-08	0.281517	0.983	0.988	0.000485932	JM5
rps24	1.72e-08	0.279862	0.983	0.985	0.000401994	JM5
rpl17	2.53e-08	0.275333	1	0.994	0.000590748	JM5
rps19	3.48e-08	0.271404	1	0.991	0.000812172	JM5
rpl11	4.21e-08	0.268076	1	0.991	0.000983142	JM5
rsl1d1	9.8e-16	0.260759	0.296	0.393	2.29e-11	JM5
prdx5	4.53e-10	0.249178	0.339	0.354	1.06e-05	JM5
cct2.1	5.69e-11	0.247823	0.487	0.534	1.33e-06	JM5
dbi	2.6e-09	0.240894	0.583	0.659	6.08e-05	JM5
ahcy	4.8e-17	0.231511	0.304	0.417	1.12e-12	JM5
aldoaa	1.04e-09	0.214004	0.522	0.61	2.44e-05	JM5
nsa2	1.5e-08	0.20966	0.617	0.704	0.000349551	JM5
cct8	6.04e-14	0.203801	0.243	0.316	1.41e-09	JM5
tob1b	1.84e-10	-0.209673	0.139	0.366	4.3e-06	JM5
usp36	6.2e-09	-0.240469	0.096	0.292	0.000144813	JM5
nop56	4.95e-09	-0.247006	0.243	0.493	0.000115638	JM5
cited4b	4.2e-08	-0.250223	0.078	0.253	0.000981379	JM5
ddx21	5.32e-09	-0.265632	0.261	0.514	0.000124342	JM5
arl11	1.77e-08	-0.288153	0.087	0.277	0.000414369	JM5
npc1	1.46e-09	-0.293527	0.087	0.302	3.41e-05	JM5
cfp	4.21e-10	-0.305969	0.139	0.39	9.84e-06	JM5
irf2	1.24e-08	-0.313137	0.165	0.401	0.000290385	JM5
calr3a	3.58e-10	-0.315997	0.183	0.446	8.35e-06	JM5
si:dkeyp-121d4.3	2.7e-08	-0.320748	0.096	0.296	0.000630374	JM5
c1qa	1e-08	-0.322533	0.27	0.532	0.000234813	JM5
zfhx3	1.39e-08	-0.328571	0.122	0.34	0.000324836	JM5
mrtfab	1.16e-08	-0.332275	0.148	0.378	0.000270697	JM5
ms4a17a.3.1	9.08e-10	-0.335023	0.061	0.272	2.12e-05	JM5
si:dkey-27h10.2	3.7e-08	-0.335242	0.096	0.316	0.000864295	JM5
btg2	1.18e-10	-0.368799	0.043	0.261	2.75e-06	JM5
plecb	2.07e-13	-0.37897	0.113	0.401	4.84e-09	JM5
CABZ01068358.1	2.32e-08	-0.379763	0.113	0.344	0.000541274	JM5
hyou1	6.02e-09	-0.385812	0.052	0.255	0.000140735	JM5
usp10	4.84e-11	-0.386826	0.113	0.375	1.13e-06	JM5
acsl4b	2.19e-09	-0.387813	0.148	0.404	5.11e-05	JM5
hexb	5.27e-11	-0.40209	0.122	0.391	1.23e-06	JM5
ddit3	1.55e-09	-0.40496	0.104	0.343	3.63e-05	JM5
ctsc	6.71e-10	-0.407035	0.374	0.672	1.57e-05	JM5
pfkfb4b	7.29e-10	-0.413045	0.383	0.679	1.7e-05	JM5
hist1h4l	1.7e-11	-0.428042	0.174	0.474	3.98e-07	JM5
arrdc2	1.13e-10	-0.428448	0.104	0.369	2.65e-06	JM5
si:ch211-204c21.1.1	5.2e-14	-0.435179	0.33	0.683	1.22e-09	JM5
anp32a	2.27e-09	-0.437507	0.191	0.471	5.31e-05	JM5
zgc:103700	7.74e-09	-0.437903	0.409	0.688	0.000180956	JM5
nrros	6.4e-10	-0.440488	0.061	0.294	1.5e-05	JM5
si:ch211-165d12.4	1.74e-08	-0.448942	0.078	0.306	0.000407319	JM5
serinc5	2.15e-10	-0.462832	0.391	0.698	5.03e-06	JM5
enpp1	1.33e-11	-0.464967	0.191	0.504	3.11e-07	JM5
si:dkey-262k9.4	7.7e-09	-0.476072	0.252	0.532	0.000180024	JM5
ccnd1	1.69e-08	-0.480063	0.217	0.489	0.000394018	JM5
itgae.1	1.57e-16	-0.484714	0.339	0.728	3.67e-12	JM5
lcp1	6.26e-11	-0.488221	0.696	0.914	1.46e-06	JM5
BX901920.1	2.21e-12	-0.50455	0.6	0.872	5.15e-08	JM5
cadm4	8.55e-10	-0.510319	0.061	0.299	2e-05	JM5
abcc5	1.42e-11	-0.518722	0.383	0.707	3.31e-07	JM5
mrc1b	4.18e-08	-0.521026	0.643	0.828	0.000977533	JM5
insig1	8.25e-10	-0.52112	0.061	0.294	1.93e-05	JM5
ier2b	2.26e-10	-0.527603	0.07	0.323	5.28e-06	JM5
hsp90b1	1.18e-12	-0.528945	0.139	0.454	2.75e-08	JM5
ralgps1	9.09e-11	-0.534889	0.052	0.303	2.12e-06	JM5
zgc:158343	5.45e-14	-0.540418	0.157	0.496	1.27e-09	JM5
calr3b	4.55e-10	-0.557448	0.183	0.479	1.06e-05	JM5
gadd45ba	1.63e-17	-0.567497	0.061	0.403	3.81e-13	JM5
rsrp1	1.78e-12	-0.568774	0.061	0.342	4.15e-08	JM5
scn4bb	1.67e-09	-0.580561	0.374	0.667	3.9e-05	JM5
hspa5	8.19e-11	-0.607417	0.157	0.456	1.91e-06	JM5
rab44	2.68e-12	-0.61644	0.261	0.598	6.27e-08	JM5
fmnl1a	4.98e-13	-0.628048	0.096	0.409	1.16e-08	JM5
pho	3.11e-13	-0.682394	0.113	0.437	7.28e-09	JM5
ier2a	6.69e-15	-0.693779	0.052	0.371	1.56e-10	JM5
abi3a	2.5e-10	-0.743306	0.096	0.369	5.83e-06	JM5
si:busm1-266f07.2	2.22e-15	-0.765207	0.948	0.977	5.18e-11	JM5
fosab	1.52e-19	-0.767989	0.13	0.548	3.54e-15	JM5
mpeg1.1	9.23e-27	-0.769594	0.626	0.946	2.16e-22	JM5
ehbp1l1b	1.24e-11	-0.775243	0.052	0.322	2.89e-07	JM5
CR753876.1	1.27e-16	-0.827268	0.504	0.843	2.96e-12	JM5
junba	1.35e-13	-0.863066	0.07	0.384	3.15e-09	JM5
CR936442.1	2.89e-20	-0.933022	0.539	0.875	6.75e-16	JM5
BX004816.2	2.07e-15	-1.01919	0.043	0.366	4.83e-11	JM5
CR759843.2	4.1e-16	-1.57474	0.07	0.406	9.58e-12	JM5

## Sheet: Cluster JM0
gene	p_val	avg_logFC	pct.1 [in cluster]	pct.2 [out of cluster]	p_val_adj	cluster
BX649485.4	1.05e-53	0.958208	0.592	0.39	2.46e-49	JM0
BX649485.2	2.98e-84	0.836505	0.672	0.386	6.97e-80	JM0
lgals9l1	6.86e-198	0.68039	0.992	0.734	1.6e-193	JM0
CR759843.2	4.63e-48	0.632795	0.52	0.295	1.08e-43	JM0
lgals3bpb	7.5e-213	0.616988	0.999	0.912	1.75e-208	JM0
ms4a17a.10	3.97e-119	0.610355	0.883	0.591	9.28e-115	JM0
alox5ap	1.88e-80	0.581627	0.722	0.446	4.38e-76	JM0
AL928650.1	3.14e-56	0.517928	0.605	0.343	7.35e-52	JM0
BX004816.2	1.12e-38	0.516924	0.467	0.265	2.61e-34	JM0
dhrs9	2.52e-63	0.474295	0.656	0.399	5.9e-59	JM0
lgals9l3	1.95e-79	0.450903	0.843	0.58	4.55e-75	JM0
si:zfos-741a10.3	1.15e-69	0.450508	0.759	0.479	2.68e-65	JM0
si:ch73-86n18.1	1.18e-61	0.43958	0.684	0.41	2.75e-57	JM0
scn4bb	1.99e-77	0.432795	0.818	0.528	4.66e-73	JM0
ccnd1	1.28e-45	0.432686	0.602	0.382	2.99e-41	JM0
si:dkey-26c10.5	2.13e-40	0.42801	0.404	0.204	4.99e-36	JM0
BX649485.1	3.8e-31	0.425776	0.51	0.341	8.87e-27	JM0
si:ch211-222k6.3	3.14e-50	0.416352	0.597	0.352	7.33e-46	JM0
BX322618.1	9.18e-51	0.412951	0.948	0.853	2.15e-46	JM0
fosab	1.81e-29	0.404479	0.622	0.463	4.23e-25	JM0
itgae.1	1.06e-69	0.399385	0.854	0.603	2.48e-65	JM0
egr1	2.66e-31	0.396198	0.335	0.171	6.21e-27	JM0
apoc1	1.82e-170	0.381381	1	0.995	4.25e-166	JM0
zgc:158343	1.13e-33	0.376749	0.586	0.404	2.63e-29	JM0
gng10	2.2e-74	0.375821	0.895	0.658	5.15e-70	JM0
zgc:162707	1.95e-34	0.368583	0.357	0.181	4.55e-30	JM0
anxa3b	8.79e-76	0.361089	0.971	0.836	2.05e-71	JM0
pfkfb4b	9.22e-39	0.350716	0.772	0.586	2.15e-34	JM0
si:ch211-132p1.3	4.14e-28	0.344899	0.525	0.381	9.67e-24	JM0
BX248082.1	1.61e-38	0.34212	0.922	0.832	3.76e-34	JM0
cfp	2.39e-30	0.337544	0.48	0.302	5.58e-26	JM0
hbegfb	8.1e-25	0.336219	0.297	0.156	1.89e-20	JM0
mrc1b	1.1e-79	0.32072	0.948	0.72	2.57e-75	JM0
hspa5	1.16e-20	0.319908	0.525	0.384	2.72e-16	JM0
pecam1	7.67e-30	0.318551	0.561	0.37	1.79e-25	JM0
glula	2.2e-110	0.317932	0.997	0.901	5.15e-106	JM0
ms4a17a.3.1	6.69e-27	0.316906	0.346	0.201	1.56e-22	JM0
havcr1	3.69e-133	0.314959	0.99	0.76	8.62e-129	JM0
rac1a	2.96e-38	0.314284	0.625	0.408	6.93e-34	JM0
BX901920.1	1.85e-46	0.314208	0.939	0.802	4.33e-42	JM0
ccr2	2.47e-28	0.313788	0.309	0.153	5.78e-24	JM0
CR936442.1	2.61e-51	0.310335	0.942	0.801	6.11e-47	JM0
si:dkey-27h10.2	7.05e-33	0.307073	0.414	0.224	1.65e-28	JM0
ch25h	1.45e-21	0.296107	0.278	0.145	3.38e-17	JM0
rab44	3.43e-22	0.293403	0.674	0.517	8.02e-18	JM0
ms4a17a.6	6.35e-22	0.292113	0.424	0.289	1.48e-17	JM0
ddit3	1.61e-16	0.285756	0.406	0.278	3.77e-12	JM0
rgs5b	5.14e-24	0.27923	0.297	0.155	1.2e-19	JM0
mafba	1.03e-22	0.276538	0.493	0.339	2.41e-18	JM0
ifi46	1.1e-20	0.271362	0.525	0.374	2.57e-16	JM0
p2ry12	2.12e-21	0.246445	0.545	0.384	4.97e-17	JM0
ccl38.1	2.25e-19	0.24589	0.318	0.201	5.25e-15	JM0
CABZ01068358.1	9.27e-19	0.244948	0.407	0.279	2.17e-14	JM0
cd59	4.27e-13	0.239854	0.4	0.279	9.98e-09	JM0
c1qc	7.38e-58	0.234431	0.903	0.686	1.72e-53	JM0
mpp1	3.35e-68	0.233367	0.886	0.635	7.82e-64	JM0
si:ch211-165d12.4	1.72e-16	0.232695	0.369	0.241	4.01e-12	JM0
ms4a17a.9	6.43e-13	0.231402	0.389	0.276	1.5e-08	JM0
ier2b	8.36e-12	0.224955	0.373	0.268	1.95e-07	JM0
si:ch211-204c21.1.1	9.66e-28	0.220739	0.767	0.593	2.26e-23	JM0
acox1	7.22e-09	0.219883	0.392	0.314	0.000168806	JM0
slc3a2a	7.39e-53	0.217201	0.893	0.682	1.73e-48	JM0
serinc5	1.42e-13	0.215277	0.737	0.648	3.32e-09	JM0
tp53inp1	2.8e-11	0.214356	0.293	0.197	6.54e-07	JM0
tgm2l	2.38e-12	0.212541	0.261	0.161	5.57e-08	JM0
cebpa	8.54e-47	0.21103	0.836	0.618	2e-42	JM0
serpine3	4.33e-24	0.208587	0.554	0.38	1.01e-19	JM0
snu13b	1.54e-13	0.207051	0.521	0.408	3.61e-09	JM0
zfp36l1b	2.26e-12	0.206389	0.326	0.22	5.28e-08	JM0
calr3b	2.76e-12	0.206333	0.528	0.422	6.44e-08	JM0
ralgps1	2.93e-10	0.206111	0.347	0.254	6.85e-06	JM0
ncf2	1.48e-11	0.204473	0.302	0.21	3.45e-07	JM0
si:dkey-33i11.1	7.24e-12	0.203948	0.258	0.161	1.69e-07	JM0
sesn1	1.24e-16	0.203125	0.77	0.649	2.9e-12	JM0
BX511111.2	3.64e-08	-0.202415	0.174	0.252	0.000851342	JM0
h2afvb	2.77e-10	-0.216933	0.616	0.629	6.46e-06	JM0
zgc:152863	4.28e-16	-0.232956	0.244	0.258	1e-11	JM0
cbx5	1.17e-13	-0.241045	0.219	0.325	2.73e-09	JM0
banf1	3.77e-12	-0.242181	0.314	0.397	8.8e-08	JM0
npc2	2.67e-13	-0.248737	0.904	0.877	6.25e-09	JM0
slc40a1	1.18e-20	-0.249422	0.432	0.399	2.76e-16	JM0
bahcc1b	1.92e-10	-0.256795	0.189	0.274	4.48e-06	JM0
selenoh	7.43e-14	-0.265891	0.225	0.325	1.74e-09	JM0
si:dkey-262k9.4	3.19e-18	-0.272869	0.501	0.54	7.44e-14	JM0
gsto2	1.58e-08	-0.276878	0.4	0.446	0.000369764	JM0
smc1al	2.02e-15	-0.279025	0.419	0.518	4.71e-11	JM0
ctsd	7e-23	-0.279705	0.645	0.594	1.63e-18	JM0
ptmaa	6.41e-27	-0.282044	0.943	0.937	1.5e-22	JM0
cox6b1	6.06e-15	-0.284527	0.198	0.305	1.42e-10	JM0
mcl1b	2.01e-14	-0.289403	0.48	0.543	4.7e-10	JM0
BX511111.1	3.06e-17	-0.293372	0.259	0.366	7.16e-13	JM0
pcbd1	1.79e-11	-0.296097	0.226	0.266	4.18e-07	JM0
nutf2l	7.7e-23	-0.308865	0.142	0.274	1.8e-18	JM0
agpat3	1.99e-13	-0.319721	0.302	0.37	4.66e-09	JM0
si:ch211-269k10.5	1.96e-18	-0.322898	0.26	0.324	4.59e-14	JM0
lcp1	1.1e-14	-0.327745	0.915	0.901	2.57e-10	JM0
baz1b	9.89e-19	-0.328984	0.229	0.349	2.31e-14	JM0
fgd4b	7.09e-18	-0.331399	0.307	0.374	1.66e-13	JM0
si:ch211-1o7.3	1.67e-19	-0.348307	0.292	0.413	3.9e-15	JM0
rbbp4	1.39e-26	-0.350748	0.165	0.282	3.25e-22	JM0
dgkza	1.29e-14	-0.358263	0.19	0.259	3.02e-10	JM0
lbr	9.83e-22	-0.365612	0.139	0.261	2.3e-17	JM0
si:dkey-33i11.9	1.51e-16	-0.368786	0.499	0.528	3.54e-12	JM0
tmsb1	2.84e-21	-0.372191	0.256	0.319	6.64e-17	JM0
irf2	4.11e-23	-0.372459	0.32	0.452	9.61e-19	JM0
gpx1a	4.24e-37	-0.381657	0.817	0.842	9.92e-33	JM0
hmgn2	5.58e-17	-0.384069	0.879	0.883	1.3e-12	JM0
rnaset2	7.1e-26	-0.387091	0.41	0.412	1.66e-21	JM0
h3f3b.1	1.77e-33	-0.400516	0.693	0.689	4.14e-29	JM0
cadm4	3.32e-23	-0.40877	0.225	0.345	7.75e-19	JM0
nasp	5.81e-29	-0.414065	0.144	0.279	1.36e-24	JM0
rpa2	4.55e-33	-0.419925	0.129	0.268	1.06e-28	JM0
desi2	5.66e-22	-0.428499	0.176	0.261	1.32e-17	JM0
fam49ba	7.56e-24	-0.432499	0.522	0.595	1.77e-19	JM0
fmnl1a	1.72e-23	-0.439394	0.343	0.445	4.01e-19	JM0
arl11	1.1e-27	-0.443833	0.206	0.324	2.57e-23	JM0
fgl2a	2.28e-15	-0.473567	0.165	0.26	5.32e-11	JM0
rgs13	3.32e-32	-0.473586	0.245	0.399	7.76e-28	JM0
si:ch73-281n10.2	1.87e-32	-0.477054	0.293	0.403	4.36e-28	JM0
hmgb2b	1.36e-35	-0.49045	0.526	0.566	3.18e-31	JM0
gstt1a	1.37e-34	-0.490937	0.167	0.303	3.19e-30	JM0
specc1	1.11e-29	-0.504162	0.194	0.32	2.59e-25	JM0
tbc1d10b	9.46e-33	-0.52107	0.162	0.294	2.21e-28	JM0
pfn1	2.64e-69	-0.526542	1	0.999	6.18e-65	JM0
2021-09-12	1.3e-36	-0.53324	0.227	0.368	3.03e-32	JM0
chaf1a	2.16e-45	-0.536617	0.102	0.261	5.04e-41	JM0
il1fma	1.71e-37	-0.538335	0.117	0.266	4.01e-33	JM0
krt18b	7.66e-45	-0.538561	0.629	0.65	1.79e-40	JM0
tuba8l	3.22e-32	-0.541476	0.328	0.419	7.51e-28	JM0
bzw2	6.13e-32	-0.548412	0.324	0.352	1.43e-27	JM0
si:dkey-5n18.1	4.92e-34	-0.549484	0.414	0.486	1.15e-29	JM0
krt8	8.67e-29	-0.564838	0.158	0.255	2.03e-24	JM0
si:ch211-288g17.3	2.67e-43	-0.581677	0.27	0.429	6.24e-39	JM0
hmgb2a	1.82e-46	-0.586673	0.746	0.766	4.25e-42	JM0
arhgef15	2.63e-32	-0.588772	0.166	0.287	6.15e-28	JM0
cxcr4b	4.49e-36	-0.6104	0.573	0.623	1.05e-31	JM0
abi3a	2.6e-46	-0.62658	0.301	0.408	6.07e-42	JM0
g0s2	6.87e-22	-0.645339	0.257	0.313	1.61e-17	JM0
lygl1	6.23e-58	-0.651485	0.68	0.746	1.46e-53	JM0
hmga1a	4.87e-63	-0.659742	0.537	0.624	1.14e-58	JM0
junba	7.36e-46	-0.660575	0.279	0.45	1.72e-41	JM0
tubb2b	2.53e-55	-0.66461	0.624	0.615	5.91e-51	JM0
ehbp1l1b	5.29e-56	-0.781828	0.213	0.394	1.24e-51	JM0
ccl35.1	3.28e-16	-0.845641	0.336	0.416	7.66e-12	JM0
pcna	4.11e-81	-0.958786	0.157	0.359	9.61e-77	JM0
si:ch211-222l21.1	3.93e-96	-1.01422	0.112	0.369	9.18e-92	JM0
id2a	9.48e-76	-1.04482	0.207	0.407	2.21e-71	JM0
siglec15l	1.79e-120	-2.05974	0.078	0.327	4.18e-116	JM0
grn1	4.16e-153	-2.39021	0.308	0.59	9.71e-149	JM0
ccl19a.1	1.88e-96	-2.75762	0.612	0.712	4.38e-92	JM0

## Sheet: Cluster JM1
gene	p_val	avg_logFC	pct.1 [in cluster]	pct.2 [out of cluster]	p_val_adj	cluster
g0s2	9.17e-182	1.81187	0.786	0.209	2.14e-177	JM1
bzw2	5.11e-230	1.62608	0.894	0.252	1.19e-225	JM1
apoeb	1.81e-178	1.42819	1	0.981	4.23e-174	JM1
rnaset2	4.22e-219	1.40953	0.878	0.337	9.86e-215	JM1
ctsla	2.88e-226	1.40161	0.942	0.467	6.72e-222	JM1
slc40a1	2.85e-174	1.24066	0.865	0.342	6.67e-170	JM1
ctsd	2.63e-215	1.20968	0.967	0.562	6.14e-211	JM1
MFAP4 (1 of many).2	2.97e-156	1.2027	0.934	0.469	6.93e-152	JM1
ctsz	1.77e-206	1.19936	0.983	0.643	4.14e-202	JM1
ctsba	2.82e-199	1.11878	1	0.841	6.58e-195	JM1
slc43a2b	3.03e-144	1.0959	0.811	0.268	7.09e-140	JM1
mt2	1.27e-107	1.06715	0.909	0.492	2.96e-103	JM1
pcbd1	1.55e-99	1.04498	0.629	0.188	3.63e-95	JM1
abhd12	1.01e-180	1.00777	0.985	0.596	2.37e-176	JM1
npc2	7.73e-194	0.980098	0.996	0.872	1.81e-189	JM1
ctsc	2.37e-153	0.979791	0.948	0.618	5.53e-149	JM1
psap	3.87e-230	0.959949	1	0.986	9.03e-226	JM1
abcc5	5.56e-155	0.903728	0.979	0.652	1.3e-150	JM1
abca1a	5.86e-101	0.899896	0.857	0.46	1.37e-96	JM1
rbp2a	2.24e-103	0.877003	0.932	0.564	5.23e-99	JM1
mfap4	2.59e-108	0.876667	0.952	0.618	6.04e-104	JM1
selenop	1.51e-121	0.875609	0.956	0.702	3.52e-117	JM1
havcr1	2.12e-136	0.855776	1	0.841	4.95e-132	JM1
cd63	8.51e-184	0.84068	0.998	0.922	1.99e-179	JM1
spns1	1.4e-101	0.839125	0.724	0.262	3.28e-97	JM1
si:dkey-5n18.1	4.35e-89	0.820664	0.838	0.393	1.02e-84	JM1
cndp2	2.45e-108	0.799593	0.907	0.555	5.71e-104	JM1
slc7a7	8.73e-107	0.78155	0.911	0.58	2.04e-102	JM1
slc29a1b	5.01e-92	0.769478	0.797	0.343	1.17e-87	JM1
slc16a10	3.37e-71	0.768971	0.598	0.227	7.87e-67	JM1
ppdpfb	3.09e-92	0.764865	0.942	0.677	7.22e-88	JM1
mpp1	2.16e-122	0.763775	0.988	0.709	5.04e-118	JM1
dpp7	8.97e-92	0.754481	0.855	0.509	2.1e-87	JM1
mafaa	2.6e-80	0.747298	0.699	0.26	6.08e-76	JM1
glud1a	2.64e-89	0.745879	0.921	0.663	6.17e-85	JM1
marco	1.54e-97	0.744013	0.954	0.624	3.59e-93	JM1
lgmn	8.63e-64	0.717232	0.743	0.359	2.02e-59	JM1
eepd1	3.28e-74	0.716049	0.703	0.296	7.67e-70	JM1
ctsk	8.3e-75	0.708214	0.799	0.496	1.94e-70	JM1
apoc1	5.05e-74	0.697247	1	0.997	1.18e-69	JM1
glula	1.25e-110	0.687302	1	0.935	2.92e-106	JM1
npc1	7.17e-75	0.686413	0.654	0.238	1.67e-70	JM1
mertka	6.05e-69	0.669699	0.799	0.417	1.41e-64	JM1
gpd1a	3.44e-68	0.661925	0.548	0.167	8.05e-64	JM1
slc3a2a	1e-89	0.658651	0.975	0.745	2.34e-85	JM1
bcam	1.51e-59	0.639564	0.766	0.415	3.53e-55	JM1
pepd	2.26e-67	0.638684	0.826	0.522	5.27e-63	JM1
sdc4	1.12e-50	0.638208	0.598	0.255	2.63e-46	JM1
tob1b	1.92e-47	0.606238	0.635	0.315	4.48e-43	JM1
gnsb	5.23e-60	0.605315	0.473	0.134	1.22e-55	JM1
arrdc3a	2.95e-31	0.59138	0.523	0.263	6.88e-27	JM1
sh3d21	1.42e-62	0.58869	0.346	0.059	3.33e-58	JM1
scarb2a	1.02e-44	0.586604	0.728	0.444	2.39e-40	JM1
col5a1	2.29e-40	0.583252	0.589	0.292	5.34e-36	JM1
slc37a2	5.9e-50	0.580948	0.757	0.455	1.38e-45	JM1
si:ch211-198c19.3	5.15e-43	0.580318	0.29	0.066	1.2e-38	JM1
slc16a9a	5.36e-33	0.573472	0.471	0.212	1.25e-28	JM1
mafbb	4.48e-36	0.557979	0.728	0.474	1.05e-31	JM1
ucp2	6.72e-45	0.544546	0.915	0.751	1.57e-40	JM1
serpine3	3.51e-30	0.538626	0.668	0.425	8.2e-26	JM1
ctsf	2.79e-50	0.528716	0.427	0.124	6.52e-46	JM1
slc35f6	8.82e-40	0.52697	0.651	0.348	2.06e-35	JM1
rgl1	6.42e-40	0.518627	0.552	0.246	1.5e-35	JM1
MFAP4 (1 of many).3	3.58e-21	0.515143	0.27	0.13	8.36e-17	JM1
acvrl1	3.04e-42	0.510877	0.488	0.187	7.1e-38	JM1
si:dkeyp-121d4.3	3.09e-22	0.509872	0.467	0.261	7.22e-18	JM1
pdgfd	1.64e-37	0.48107	0.504	0.213	3.83e-33	JM1
agtrap	4.83e-34	0.470227	0.477	0.21	1.13e-29	JM1
aspa	1.03e-36	0.467703	0.405	0.142	2.41e-32	JM1
abca1b	2.68e-27	0.467386	0.558	0.323	6.27e-23	JM1
npl	7.93e-33	0.461313	0.38	0.144	1.85e-28	JM1
si:zfos-741a10.3	1.13e-31	0.445913	0.811	0.571	2.64e-27	JM1
rgcc	1.26e-17	0.441627	0.282	0.12	2.95e-13	JM1
mmp14b	2.92e-25	0.43522	0.419	0.196	6.82e-21	JM1
hsd17b14	7.42e-32	0.434657	0.261	0.07	1.73e-27	JM1
zgc:64065.1	1.05e-30	0.434064	0.508	0.24	2.44e-26	JM1
arrdc2	2.94e-26	0.433733	0.575	0.327	6.87e-22	JM1
cd59	6e-13	0.432026	0.475	0.311	1.4e-08	JM1
fuca1.1	2.1e-28	0.422706	0.413	0.179	4.9e-24	JM1
plxna4	5.56e-26	0.409324	0.297	0.103	1.3e-21	JM1
fxyd6l	2.41e-24	0.408799	0.355	0.156	5.64e-20	JM1
MPRIP	2.2e-33	0.405023	0.295	0.081	5.14e-29	JM1
slc36a1	1.52e-21	0.403423	0.351	0.169	3.56e-17	JM1
nfkbiab	2.48e-20	0.396106	0.865	0.734	5.79e-16	JM1
CABZ01041494.1	1.99e-19	0.395218	0.517	0.316	4.64e-15	JM1
lgals3bpb	1.61e-46	0.395151	1	0.943	3.75e-42	JM1
tgm2l	3.62e-13	0.391897	0.328	0.186	8.45e-09	JM1
cx32.2	7.48e-20	0.388474	0.407	0.211	1.75e-15	JM1
cgref1	1.49e-16	0.388283	0.371	0.196	3.49e-12	JM1
sgpl1	1.44e-19	0.388277	0.388	0.198	3.36e-15	JM1
enpp1	3.3e-23	0.386606	0.689	0.463	7.71e-19	JM1
bnip4	2.57e-21	0.377546	0.467	0.253	6e-17	JM1
scn4bb	8.58e-33	0.374136	0.878	0.623	2.01e-28	JM1
rnf145a	1.36e-20	0.363674	0.293	0.116	3.18e-16	JM1
tpp1	8.47e-22	0.361102	0.315	0.128	1.98e-17	JM1
sgk1	2.42e-08	0.351917	0.303	0.196	0.000566532	JM1
zgc:165573	6e-21	0.351143	0.317	0.132	1.4e-16	JM1
gpd1c	2.06e-25	0.350053	0.334	0.128	4.8e-21	JM1
iscub	3.82e-18	0.349721	0.365	0.183	8.92e-14	JM1
fabp11a	1.9e-19	0.349232	0.427	0.221	4.43e-15	JM1
prdx6	2.11e-17	0.348571	0.544	0.372	4.93e-13	JM1
appb	3.54e-21	0.347696	0.413	0.202	8.26e-17	JM1
ston2	1.14e-21	0.344079	0.295	0.113	2.66e-17	JM1
lgals9l3	5.07e-35	0.341197	0.913	0.664	1.18e-30	JM1
dnase1l4.1	9.38e-15	0.340662	0.481	0.307	2.19e-10	JM1
si:dkey-69o16.5	1.32e-15	0.329356	0.396	0.227	3.09e-11	JM1
aldocb	1.33e-16	0.328971	0.33	0.162	3.11e-12	JM1
slc38a7	5.56e-19	0.328682	0.268	0.105	1.3e-14	JM1
sesn1	1.15e-14	0.32409	0.828	0.683	2.69e-10	JM1
srgn	1.86e-17	0.316408	0.645	0.441	4.34e-13	JM1
zeb2a	4.8e-11	0.307454	0.398	0.251	1.12e-06	JM1
mafba	1.91e-13	0.301876	0.562	0.384	4.46e-09	JM1
p2ry12	1.47e-18	0.298705	0.645	0.426	3.43e-14	JM1
porb	1.3e-13	0.292113	0.257	0.12	3.05e-09	JM1
si:ch73-248e21.7	6.35e-13	0.286175	0.465	0.294	1.48e-08	JM1
itgae.1	1.16e-10	0.285085	0.826	0.698	2.7e-06	JM1
rac1a	6.93e-13	0.275673	0.656	0.481	1.62e-08	JM1
aatka	1.12e-13	0.274832	0.261	0.121	2.63e-09	JM1
ifi45	1.53e-16	0.273541	0.295	0.132	3.57e-12	JM1
tuba8l2	1.5e-15	0.273477	0.27	0.119	3.5e-11	JM1
lrp1ab	9.16e-14	0.272911	0.301	0.149	2.14e-09	JM1
id1	5.47e-09	0.271014	0.371	0.239	0.000127903	JM1
slc30a1a	4.51e-10	0.270133	0.373	0.248	1.05e-05	JM1
entpd2a.1	6e-09	0.261823	0.4	0.273	0.000140218	JM1
gng10	2.05e-14	0.260481	0.882	0.746	4.78e-10	JM1
SCARF2	2.11e-11	0.26046	0.253	0.126	4.93e-07	JM1
mgst1.1	5.78e-15	0.259675	0.305	0.146	1.35e-10	JM1
si:cabz01074946.1	2.3e-14	0.259279	0.492	0.305	5.37e-10	JM1
crym	1.23e-12	0.258465	0.27	0.131	2.88e-08	JM1
pitpnaa	2.58e-09	0.258394	0.378	0.252	6.04e-05	JM1
atp5mc1	9.2e-11	0.246681	0.788	0.664	2.15e-06	JM1
sulf2b	2.05e-08	0.243792	0.276	0.166	0.000479334	JM1
si:ch211-283g2.2	2.54e-11	0.237112	0.446	0.284	5.94e-07	JM1
arrdc3b	1.61e-08	0.229719	0.359	0.228	0.000375167	JM1
lgals9l1	4.83e-32	0.212053	0.988	0.828	1.13e-27	JM1
dennd5b	1.54e-11	0.208558	0.274	0.141	3.6e-07	JM1
gbp1	3.54e-09	0.208351	0.371	0.234	8.27e-05	JM1
si:dkey-27i16.2	2.26e-12	0.206288	0.942	0.868	5.27e-08	JM1
c1qc	2.9e-16	-0.211724	0.844	0.773	6.78e-12	JM1
atp5mc3b	1.14e-17	-0.214377	0.896	0.885	2.66e-13	JM1
ncl	1.71e-10	-0.227089	0.66	0.691	4.01e-06	JM1
snrpb	8.43e-10	-0.259151	0.469	0.553	1.97e-05	JM1
seta	8.01e-10	-0.262308	0.498	0.594	1.87e-05	JM1
eif3k	7.34e-18	-0.278571	0.654	0.703	1.72e-13	JM1
hspa8	1.02e-22	-0.279261	0.983	0.984	2.38e-18	JM1
hnrnpa0b	4.23e-10	-0.285429	0.465	0.562	9.89e-06	JM1
snrpd1	1.69e-12	-0.298337	0.293	0.391	3.94e-08	JM1
2021-09-12	1.63e-09	-0.298729	0.282	0.308	3.81e-05	JM1
ssr3	9.48e-16	-0.302882	0.639	0.717	2.22e-11	JM1
cct3	4.66e-15	-0.303205	0.444	0.542	1.09e-10	JM1
anp32a	4.93e-10	-0.30696	0.384	0.474	1.15e-05	JM1
hnrnpabb	2.3e-14	-0.30851	0.512	0.6	5.38e-10	JM1
ola1	3.39e-14	-0.311583	0.446	0.554	7.93e-10	JM1
ccl38.1	2.51e-12	-0.313378	0.135	0.272	5.87e-08	JM1
anp32b	4.18e-10	-0.314291	0.203	0.32	9.77e-06	JM1
nop58	2.51e-10	-0.3157	0.239	0.366	5.87e-06	JM1
ranbp1	9.58e-12	-0.317574	0.328	0.447	2.24e-07	JM1
baz1b	7.66e-09	-0.321125	0.212	0.308	0.000179013	JM1
eif3ba	1.76e-17	-0.324103	0.533	0.633	4.11e-13	JM1
hsp90ab1	2.68e-48	-0.325997	1	0.999	6.26e-44	JM1
cirbpb	1.28e-26	-0.326063	0.882	0.894	2.99e-22	JM1
npm1a	3.49e-12	-0.326729	0.407	0.501	8.16e-08	JM1
nop56	2.74e-12	-0.329394	0.376	0.502	6.39e-08	JM1
ak2	1.24e-13	-0.330831	0.286	0.424	2.9e-09	JM1
tubb4b	3.47e-21	-0.331309	0.888	0.918	8.12e-17	JM1
clic2	8.07e-12	-0.335751	0.353	0.453	1.89e-07	JM1
sub1a	8.47e-14	-0.341708	0.33	0.452	1.98e-09	JM1
eef1db	2e-16	-0.341719	0.581	0.69	4.68e-12	JM1
BX511111.1	9.68e-12	-0.344305	0.201	0.337	2.26e-07	JM1
arl11	4.79e-10	-0.349073	0.207	0.281	1.12e-05	JM1
ms4a17a.6	1.06e-14	-0.359849	0.203	0.373	2.47e-10	JM1
crip1	8.21e-11	-0.361168	0.274	0.401	1.92e-06	JM1
rsl1d1	5.85e-16	-0.364298	0.228	0.416	1.37e-11	JM1
h3f3b.1	8.54e-13	-0.365469	0.674	0.693	2e-08	JM1
dhrs9	1.53e-14	-0.371952	0.373	0.536	3.57e-10	JM1
gpx1a	5.66e-18	-0.37485	0.803	0.835	1.32e-13	JM1
cox6b1	1.88e-13	-0.376536	0.135	0.276	4.4e-09	JM1
eef2b	8.96e-44	-0.377112	0.961	0.969	2.09e-39	JM1
ncf1	1.19e-11	-0.378446	0.407	0.549	2.79e-07	JM1
fmnl1a	2.74e-09	-0.380325	0.32	0.412	6.4e-05	JM1
eif2s1b	1.87e-18	-0.381925	0.288	0.482	4.36e-14	JM1
serbp1a	4.6e-43	-0.382496	0.932	0.946	1.07e-38	JM1
rps23	7.22e-60	-0.384406	0.994	0.993	1.69e-55	JM1
alox5ap	3.3e-13	-0.387603	0.483	0.583	7.72e-09	JM1
fgd4b	1.89e-12	-0.394274	0.226	0.362	4.43e-08	JM1
mhc2b	1.3e-08	-0.396986	0.158	0.256	0.0003044	JM1
rpl12	3.9e-67	-0.397398	0.998	0.991	9.1e-63	JM1
nop53	1.9e-17	-0.399528	0.349	0.504	4.43e-13	JM1
gtpbp4	1.05e-19	-0.400264	0.365	0.506	2.45e-15	JM1
fam49ba	1.53e-11	-0.408336	0.5	0.572	3.57e-07	JM1
uba52	1.41e-63	-0.411093	0.988	0.991	3.29e-59	JM1
ahcy	2.95e-19	-0.411384	0.268	0.436	6.89e-15	JM1
ddx21	1.27e-17	-0.411663	0.351	0.531	2.97e-13	JM1
rpl30	6.36e-62	-0.412726	0.973	0.98	1.49e-57	JM1
rps25	9.19e-63	-0.41834	0.977	0.98	2.15e-58	JM1
rpsa	2.79e-61	-0.418766	0.988	0.991	6.51e-57	JM1
si:dkey-151g10.6	6.15e-64	-0.420361	0.996	0.996	1.44e-59	JM1
CR936442.1	2.55e-16	-0.420491	0.851	0.866	5.97e-12	JM1
rpl37.1	6.3e-63	-0.423835	0.977	0.976	1.47e-58	JM1
rpl6	9.04e-53	-0.424038	0.925	0.957	2.11e-48	JM1
rps27a	5.29e-79	-0.431564	1	0.994	1.24e-74	JM1
faua	2.23e-70	-0.433092	0.99	0.984	5.21e-66	JM1
rpl22l1	1.15e-24	-0.437251	0.566	0.658	2.69e-20	JM1
rps13	1.19e-65	-0.439362	0.981	0.98	2.79e-61	JM1
rps15a	1.37e-72	-0.442912	0.992	0.987	3.2e-68	JM1
rpl23a	1.22e-60	-0.443359	0.952	0.96	2.84e-56	JM1
rps10	1.23e-85	-0.44504	0.996	0.994	2.87e-81	JM1
si:ch211-288g17.3	8.58e-13	-0.446018	0.284	0.369	2e-08	JM1
btf3	2.34e-42	-0.448126	0.813	0.871	5.48e-38	JM1
ppiaa	4.27e-77	-0.449261	0.992	0.992	9.97e-73	JM1
rpl34	8.8e-65	-0.450838	0.963	0.968	2.06e-60	JM1
pfn1	2.82e-26	-0.451412	1	1	6.59e-22	JM1
nptna	3.37e-12	-0.451827	0.203	0.304	7.87e-08	JM1
rps19	3.01e-75	-0.454162	0.994	0.991	7.02e-71	JM1
RPS17	1.4e-69	-0.455586	0.975	0.974	3.27e-65	JM1
cotl1	4.51e-42	-0.456265	0.861	0.935	1.05e-37	JM1
ncf2	1.93e-26	-0.460605	0.073	0.28	4.51e-22	JM1
rpl3	1.53e-75	-0.463625	0.994	0.99	3.58e-71	JM1
tuba8l	1.36e-11	-0.465295	0.305	0.39	3.18e-07	JM1
rps3	4.57e-86	-0.470851	0.988	0.982	1.07e-81	JM1
rpl23	9.42e-92	-0.471887	0.996	0.995	2.2e-87	JM1
ccnd1	9.46e-20	-0.473902	0.299	0.509	2.21e-15	JM1
rpl22	1.03e-67	-0.474201	0.936	0.964	2.41e-63	JM1
rpl4	5.16e-62	-0.475924	0.882	0.92	1.21e-57	JM1
nsa2	3.78e-32	-0.476296	0.589	0.719	8.83e-28	JM1
ptmab	3.81e-43	-0.476533	0.936	0.971	8.89e-39	JM1
rps12	5.17e-74	-0.477368	0.99	0.984	1.21e-69	JM1
rpl10a	2.61e-88	-0.480712	0.994	0.993	6.11e-84	JM1
rps5	2.42e-88	-0.480811	0.992	0.995	5.66e-84	JM1
rps16	2.02e-84	-0.482488	0.981	0.979	4.71e-80	JM1
rps24	4.84e-87	-0.483706	0.985	0.984	1.13e-82	JM1
rps18	6.41e-65	-0.485776	0.9	0.954	1.5e-60	JM1
rack1	1.62e-89	-0.485827	0.992	0.991	3.79e-85	JM1
rpl18a	1.63e-94	-0.485995	0.994	0.996	3.82e-90	JM1
nme2b.1	1.75e-96	-0.486017	0.994	0.995	4.09e-92	JM1
rpl13	3.1e-90	-0.486863	0.992	0.996	7.25e-86	JM1
rps11	9.81e-84	-0.48849	0.977	0.983	2.29e-79	JM1
h2afvb	6.3e-19	-0.492193	0.544	0.636	1.47e-14	JM1
rpl27	2.38e-91	-0.493327	0.975	0.986	5.55e-87	JM1
rpl11	4.41e-96	-0.495036	0.994	0.991	1.03e-91	JM1
rpl17	1.73e-99	-0.502035	0.992	0.995	4.05e-95	JM1
abi3a	8.92e-13	-0.509091	0.272	0.374	2.08e-08	JM1
rps6	1.67e-90	-0.510861	0.988	0.98	3.91e-86	JM1
rpl24	1.77e-99	-0.511981	0.996	0.987	4.14e-95	JM1
rps27.1	6.1e-109	-0.514445	0.99	0.987	1.43e-104	JM1
rpl19	2.07e-97	-0.514596	0.998	0.995	4.83e-93	JM1
rps14	1.11e-115	-0.515062	0.998	0.996	2.6e-111	JM1
rps8a	2.99e-111	-0.51527	1	0.996	7e-107	JM1
eif3ha	2.41e-31	-0.517252	0.295	0.521	5.64e-27	JM1
rps3a	2.39e-97	-0.519599	0.998	0.993	5.58e-93	JM1
rpl8	1.07e-114	-0.519765	1	0.999	2.51e-110	JM1
rps7	4.52e-116	-0.528571	0.996	0.997	1.06e-111	JM1
eef1b2	1.5e-85	-0.528729	0.965	0.97	3.52e-81	JM1
si:dkey-262k9.4	1.02e-23	-0.529684	0.338	0.552	2.39e-19	JM1
ms4a17a.10	1.23e-31	-0.533805	0.633	0.736	2.88e-27	JM1
si:dkey-27h10.2	4.86e-24	-0.537325	0.135	0.337	1.14e-19	JM1
rpl7a	4.81e-108	-0.539395	0.996	0.996	1.12e-103	JM1
ptmaa	2.02e-48	-0.539948	0.911	0.944	4.71e-44	JM1
rpl32	4.96e-113	-0.540563	0.985	0.988	1.16e-108	JM1
sash1a	1.58e-27	-0.540633	0.058	0.26	3.7e-23	JM1
rpl7	3.65e-109	-0.541195	0.994	0.993	8.54e-105	JM1
specc1	1.14e-18	-0.543753	0.127	0.285	2.66e-14	JM1
rpl21	3.39e-128	-0.544803	0.994	0.991	7.92e-124	JM1
eef1a1l1	1.94e-106	-0.54495	1	0.998	4.53e-102	JM1
rpl36	1.11e-80	-0.545043	0.909	0.951	2.6e-76	JM1
rpl10	1.41e-117	-0.545338	0.994	0.993	3.29e-113	JM1
hmgb2a	8.55e-18	-0.545498	0.714	0.763	2e-13	JM1
rpl9	9.92e-112	-0.546084	0.981	0.993	2.32e-107	JM1
rps9	4.22e-110	-0.546196	0.994	0.995	9.85e-106	JM1
naca	4.98e-89	-0.547873	0.956	0.984	1.16e-84	JM1
eef1da	2.62e-46	-0.554169	0.624	0.772	6.11e-42	JM1
rpl18	6.02e-111	-0.560491	0.992	0.993	1.41e-106	JM1
eef1g	1.29e-102	-0.561499	0.979	0.981	3e-98	JM1
lcp1	8.22e-33	-0.562818	0.849	0.917	1.92e-28	JM1
rplp2l	3.16e-92	-0.563356	0.963	0.983	7.39e-88	JM1
rpl13a	2.38e-123	-0.568285	0.981	0.99	5.55e-119	JM1
rpl5a	2.42e-79	-0.569337	0.888	0.949	5.66e-75	JM1
rpl15	3.1e-116	-0.575242	0.99	0.994	7.24e-112	JM1
rpl36a	1.39e-107	-0.575963	0.967	0.974	3.25e-103	JM1
rps26l	5.07e-96	-0.582961	0.932	0.968	1.19e-91	JM1
rplp0	8.97e-119	-0.583355	0.992	0.997	2.1e-114	JM1
ehbp1l1b	1.03e-13	-0.587692	0.191	0.332	2.4e-09	JM1
gsto2	6.65e-21	-0.58903	0.299	0.445	1.55e-16	JM1
si:dkey-26c10.5	1.51e-30	-0.599318	0.093	0.325	3.54e-26	JM1
b2m	6.02e-26	-0.612462	0.465	0.621	1.41e-21	JM1
hmgb2b	5.37e-23	-0.615278	0.446	0.564	1.25e-18	JM1
c1qa	1.67e-28	-0.620903	0.34	0.552	3.91e-24	JM1
gstt1a	2.61e-36	-0.624415	0.041	0.274	6.09e-32	JM1
rsl24d1	4.33e-56	-0.636163	0.676	0.832	1.01e-51	JM1
rplp1	5.18e-150	-0.641971	1	0.997	1.21e-145	JM1
hmga1a	1.16e-27	-0.648925	0.5	0.598	2.72e-23	JM1
arhgef15	4.91e-23	-0.651378	0.083	0.256	1.15e-18	JM1
tmsb1	5.56e-28	-0.653055	0.106	0.32	1.3e-23	JM1
cebpb	2.89e-15	-0.65944	0.293	0.415	6.74e-11	JM1
rps4x	3.55e-168	-0.671395	0.983	0.993	8.3e-164	JM1
id2a	4.83e-16	-0.68909	0.261	0.326	1.13e-11	JM1
rpl5b	9.71e-81	-0.694575	0.741	0.886	2.27e-76	JM1
zgc:103700	1.63e-39	-0.704138	0.436	0.718	3.8e-35	JM1
pcna	1.83e-19	-0.708327	0.174	0.284	4.28e-15	JM1
cxcr4b	4.47e-23	-0.708595	0.517	0.614	1.05e-18	JM1
BX649485.2	1.15e-16	-0.720671	0.405	0.532	2.68e-12	JM1
tubb2b	1.91e-23	-0.722178	0.529	0.634	4.45e-19	JM1
junba	4.6e-28	-0.749747	0.187	0.403	1.07e-23	JM1
BX004816.2	7.53e-20	-0.750191	0.193	0.381	1.76e-15	JM1
si:ch211-222l21.1	1.91e-22	-0.768106	0.112	0.276	4.47e-18	JM1
BX649485.4	4.85e-11	-0.774181	0.386	0.496	1.13e-06	JM1
hmgn2	2.98e-21	-0.872924	0.838	0.888	6.96e-17	JM1
lygl1	2.71e-47	-0.931678	0.541	0.744	6.33e-43	JM1
si:busm1-266f07.2	4.61e-143	-1.08403	0.884	0.991	1.08e-138	JM1
CR753876.1	3.8e-112	-1.26986	0.593	0.87	8.88e-108	JM1
krt18b	5.21e-96	-1.35356	0.257	0.701	1.22e-91	JM1
grn1	1.37e-37	-2.09644	0.274	0.494	3.19e-33	JM1
ccl19a.1	1.54e-22	-2.46234	0.593	0.679	3.6e-18	JM1

## Sheet: Cluster JM2
gene	p_val	avg_logFC	pct.1 [in cluster]	pct.2 [out of cluster]	p_val_adj	cluster
pcna	2.68e-282	1.78954	0.834	0.18	6.27e-278	JM2
si:dkey-108k21.10	2.35e-139	1.68176	0.407	0.027	5.49e-135	JM2
mki67	6.04e-177	1.66089	0.522	0.035	1.41e-172	JM2
tubb2b	2.24244554743604e-313	1.62629	0.946	0.568	0	JM2
zgc:165555.12	6.44e-119	1.43181	0.486	0.103	1.5e-114	JM2
dut	1.84e-199	1.41613	0.607	0.05	4.29e-195	JM2
hmga1a	1.08e-267	1.40943	0.942	0.528	2.52e-263	JM2
stmn1a	5.64e-167	1.38742	0.524	0.038	1.32e-162	JM2
rrm2	1.44e-180	1.3806	0.486	0.018	3.36e-176	JM2
hmgb2a	3.25e-257	1.36301	0.973	0.723	7.6e-253	JM2
hmgb2b	1.83e-244	1.35095	0.927	0.488	4.27e-240	JM2
chaf1a	1.45e-217	1.3161	0.744	0.102	3.38e-213	JM2
zgc:110425	2.17e-66	1.294	0.262	0.034	5.07e-62	JM2
si:ch211-288g17.3	8.5e-186	1.26556	0.846	0.281	1.99e-181	JM2
top2a	1.31e-122	1.25675	0.353	0.015	3.07e-118	JM2
pclaf	5.97e-170	1.23999	0.565	0.055	1.39e-165	JM2
tuba8l	4.78e-127	1.23547	0.69	0.329	1.12e-122	JM2
smc2	1.8e-188	1.23329	0.507	0.017	4.21e-184	JM2
si:ch73-281n10.2	1.04e-167	1.19598	0.796	0.284	2.42e-163	JM2
cenpf	5.45e-88	1.1868	0.285	0.014	1.27e-83	JM2
si:ch211-222l21.1	1.54e-107	1.16936	0.667	0.189	3.6e-103	JM2
h3f3b.1	8.87e-193	1.13516	0.894	0.659	2.07e-188	JM2
si:ch211-113a14.24	2.38e-116	1.11761	0.326	0.01	5.55e-112	JM2
zgc:110540	1.77e-156	1.10886	0.449	0.018	4.13e-152	JM2
nasp	6.02e-150	1.09439	0.686	0.145	1.41e-145	JM2
lbr	1.68e-124	1.05613	0.624	0.141	3.92e-120	JM2
rrm1	2.13e-165	1.04344	0.582	0.06	4.98e-161	JM2
cdk1	1.21e-145	1.0338	0.412	0.015	2.82e-141	JM2
mibp	3.25e-129	1.03138	0.36	0.01	7.6e-125	JM2
fen1	9.68e-142	1.02464	0.555	0.077	2.26e-137	JM2
lig1	3.7e-130	1.02226	0.607	0.108	8.66e-126	JM2
CABZ01005379.1	3.88e-170	1.01929	0.532	0.033	9.07e-166	JM2
si:ch211-113a14.18	6.45e-117	1.01493	0.331	0.011	1.51e-112	JM2
zgc:110216	1.47e-111	0.998659	0.331	0.013	3.44e-107	JM2
hmgn2	3.16e-92	0.997579	0.977	0.866	7.39e-88	JM2
rpa2	1.88e-133	0.994465	0.649	0.136	4.4e-129	JM2
si:dkey-261m9.12	1.69e-111	0.992046	0.32	0.012	3.94e-107	JM2
dek	8.52e-116	0.958545	0.522	0.081	1.99e-111	JM2
mcm5	5.14e-108	0.934321	0.507	0.082	1.2e-103	JM2
tuba8l4	6.59e-186	0.913341	0.996	0.941	1.54e-181	JM2
mcm6	1.42e-97	0.887407	0.534	0.114	3.31e-93	JM2
tyms	8.11e-151	0.883732	0.478	0.028	1.9e-146	JM2
rbbp4	3.78e-116	0.881025	0.644	0.164	8.84e-112	JM2
ube2c	1.24e-76	0.866623	0.264	0.017	2.9e-72	JM2
CABZ01058261.1	1.95e-118	0.86577	0.36	0.015	4.56e-114	JM2
h2afvb	1.36e-94	0.857494	0.881	0.582	3.18e-90	JM2
si:dkey-108k21.21	2.71e-98	0.842672	0.293	0.011	6.34e-94	JM2
mcm3	4.01e-101	0.832321	0.511	0.087	9.36e-97	JM2
rpa3	3.9e-110	0.828739	0.53	0.093	9.11e-106	JM2
mcm2	4.48e-86	0.825823	0.486	0.102	1.05e-81	JM2
dnajc9	2.39e-102	0.822618	0.53	0.105	5.58e-98	JM2
nutf2l	3.11e-96	0.799396	0.597	0.155	7.27e-92	JM2
slbp	1.08e-103	0.788118	0.405	0.042	2.53e-99	JM2
dhfr	2.64e-125	0.787289	0.459	0.04	6.18e-121	JM2
atad2	1.22e-125	0.787174	0.391	0.019	2.84e-121	JM2
selenoh	3.12e-90	0.779027	0.674	0.218	7.28e-86	JM2
ccna2	2.4e-121	0.777922	0.339	0.009	5.61e-117	JM2
dnmt1	3.11e-100	0.776554	0.474	0.071	7.27e-96	JM2
si:ch211-161h7.4	2.76e-114	0.775186	0.414	0.032	6.45e-110	JM2
tpx2	5.69e-90	0.770313	0.258	0.007	1.33e-85	JM2
baz1b	3.77e-72	0.763151	0.638	0.241	8.81e-68	JM2
rfc4	1.21e-97	0.750071	0.453	0.073	2.82e-93	JM2
numa1	1.99e-84	0.742442	0.266	0.011	4.66e-80	JM2
hirip3	5.7e-83	0.742387	0.439	0.075	1.33e-78	JM2
anp32b	3.68e-74	0.7404	0.632	0.252	8.6e-70	JM2
uhrf1	5.89e-89	0.736442	0.493	0.095	1.38e-84	JM2
smc4	9.81e-123	0.727264	0.387	0.019	2.29e-118	JM2
si:dkey-6i22.5	9.86e-135	0.717997	0.378	0.011	2.31e-130	JM2
atad5a	2.51e-96	0.71101	0.412	0.046	5.87e-92	JM2
ncapd2	8.21e-110	0.710842	0.341	0.015	1.92e-105	JM2
banf1	7.39e-73	0.699173	0.676	0.31	1.73e-68	JM2
mcm4	2.99e-67	0.691937	0.459	0.115	6.99e-63	JM2
si:ch211-156b7.4	3.47e-108	0.691555	0.376	0.026	8.11e-104	JM2
rfc3	2.99e-97	0.689332	0.462	0.067	6.98e-93	JM2
aurkb	5.04e-107	0.688688	0.328	0.014	1.18e-102	JM2
kif4	7.38e-116	0.686312	0.32	0.008	1.72e-111	JM2
anp32a	2.23e-61	0.685558	0.734	0.419	5.21e-57	JM2
dck	2.11e-110	0.665759	0.324	0.011	4.93e-106	JM2
ncapg	4.89e-112	0.663362	0.312	0.008	1.14e-107	JM2
zgc:165555.7	1.16e-63	0.659011	0.268	0.03	2.71e-59	JM2
orc4	2.09e-98	0.657455	0.43	0.052	4.88e-94	JM2
cks1b	8.65e-98	0.655214	0.349	0.026	2.02e-93	JM2
smc1al	8.47e-61	0.647499	0.767	0.427	1.98e-56	JM2
mad2l1	6.91e-108	0.644886	0.306	0.008	1.62e-103	JM2
h2afx	1.39e-68	0.644504	0.322	0.043	3.25e-64	JM2
asf1ba	8.11e-110	0.636009	0.335	0.014	1.9e-105	JM2
ranbp1	2.12e-58	0.620089	0.703	0.388	4.95e-54	JM2
ubr7	6.51e-65	0.617694	0.505	0.141	1.52e-60	JM2
mxd3	9.62e-85	0.605677	0.279	0.014	2.25e-80	JM2
tubb4b	1.94e-67	0.599283	0.965	0.905	4.52e-63	JM2
hist1h4l	7.53e-37	0.595718	0.634	0.438	1.76e-32	JM2
spdl1	2.56e-76	0.595539	0.252	0.013	5.99e-72	JM2
rnaseh2a	1.44e-70	0.595339	0.422	0.085	3.37e-66	JM2
bub3	6.76e-61	0.595105	0.407	0.095	1.58e-56	JM2
dnph1	7.8e-74	0.589306	0.337	0.041	1.82e-69	JM2
BX511111.1	7.59e-46	0.587812	0.593	0.275	1.77e-41	JM2
prim2	1.06e-92	0.586189	0.385	0.04	2.48e-88	JM2
cdca7a	3.65e-72	0.585836	0.316	0.035	8.54e-68	JM2
sub1a	2.74e-52	0.583908	0.701	0.394	6.4e-48	JM2
chaf1b	3.99e-92	0.580805	0.318	0.02	9.32e-88	JM2
cbx5	3.12e-52	0.580286	0.576	0.231	7.3e-48	JM2
sumo3b	4.99e-63	0.579243	0.374	0.071	1.17e-58	JM2
kif15	9.38e-101	0.577913	0.306	0.011	2.19e-96	JM2
seta	4.16e-60	0.568209	0.838	0.54	9.71e-56	JM2
e2f8	2e-81	0.563674	0.291	0.019	4.66e-77	JM2
nap1l1	3.02e-45	0.561332	0.58	0.262	7.05e-41	JM2
pola1	2.42e-72	0.557182	0.312	0.034	5.66e-68	JM2
adssl	2.81e-47	0.557026	0.534	0.215	6.56e-43	JM2
h2afva	3.5e-48	0.555123	0.495	0.179	8.18e-44	JM2
dscc1	6.72e-94	0.5515	0.293	0.012	1.57e-89	JM2
chtf18	2.47e-92	0.538413	0.32	0.02	5.77e-88	JM2
nup37	8.31e-43	0.53713	0.503	0.203	1.94e-38	JM2
zgc:194989	6.25e-43	0.534435	0.331	0.081	1.46e-38	JM2
fbxo5	2.68e-86	0.532559	0.26	0.009	6.26e-82	JM2
snrpd1	3.9e-45	0.532076	0.655	0.334	9.11e-41	JM2
rad51	2.31e-96	0.529552	0.322	0.018	5.39e-92	JM2
rpa1	9.14e-62	0.525306	0.351	0.061	2.14e-57	JM2
si:dkey-30c15.10	1.02e-77	0.524844	0.26	0.013	2.38e-73	JM2
tert	4.88e-53	0.520549	0.314	0.056	1.14e-48	JM2
msh6	1.71e-51	0.512186	0.297	0.052	3.99e-47	JM2
cbx3a	2.17e-40	0.506448	0.692	0.415	5.07e-36	JM2
rfc5	1.56e-60	0.506134	0.347	0.061	3.66e-56	JM2
nucks1b	5.45e-42	0.506082	0.472	0.173	1.27e-37	JM2
ssrp1a	5.59e-45	0.501561	0.401	0.119	1.31e-40	JM2
cnbpa	2.43e-41	0.500862	0.661	0.357	5.67e-37	JM2
calm2b	4.93e-40	0.498925	0.788	0.544	1.15e-35	JM2
ahcy	8.2e-46	0.495754	0.709	0.367	1.92e-41	JM2
hells	5.76e-59	0.495667	0.274	0.032	1.35e-54	JM2
pole4	1.4e-62	0.493169	0.339	0.054	3.27e-58	JM2
snrpb	2.82e-38	0.491156	0.742	0.51	6.59e-34	JM2
rad21a	6.73e-36	0.488661	0.561	0.279	1.57e-31	JM2
BX511111.2	4.61e-31	0.487817	0.435	0.182	1.08e-26	JM2
sub1b	2.89e-37	0.48731	0.503	0.219	6.75e-33	JM2
pcnt	6.16e-29	0.486152	0.347	0.127	1.44e-24	JM2
gins4	6.58e-76	0.484311	0.291	0.023	1.54e-71	JM2
ppm1g	3.6e-36	0.480474	0.455	0.181	8.42e-32	JM2
pane1	5.35e-74	0.476973	0.258	0.015	1.25e-69	JM2
vrk1	5.76e-54	0.470632	0.397	0.096	1.35e-49	JM2
pfn2	1.78e-32	0.467307	0.586	0.311	4.16e-28	JM2
esco2	4.39e-41	0.46678	0.312	0.075	1.03e-36	JM2
ube2t	1.48e-81	0.466629	0.268	0.013	3.46e-77	JM2
si:dkey-230p4.1	1.68e-22	0.465929	0.279	0.1	3.92e-18	JM2
msh2	8.97e-63	0.461211	0.279	0.03	2.1e-58	JM2
hat1	2.16e-54	0.457548	0.38	0.087	5.05e-50	JM2
usp1	2.98e-41	0.45754	0.403	0.128	6.97e-37	JM2
mis12	2.1e-80	0.456291	0.264	0.013	4.92e-76	JM2
cenpx	2.06e-60	0.450654	0.32	0.049	4.8e-56	JM2
si:ch211-66k16.27	3.2e-41	0.450636	0.37	0.107	7.47e-37	JM2
gins2	6.5e-63	0.449956	0.266	0.027	1.52e-58	JM2
srrt	9.52e-34	0.448903	0.414	0.156	2.22e-29	JM2
cbx1a	1.07e-36	0.448528	0.468	0.186	2.5e-32	JM2
nsd2	1.77e-71	0.448234	0.258	0.017	4.13e-67	JM2
ptmab	1.68e-43	0.443098	0.99	0.963	3.93e-39	JM2
chtf8	2.26e-61	0.439096	0.285	0.034	5.27e-57	JM2
hnrnpabb	1.42e-32	0.426985	0.788	0.557	3.31e-28	JM2
lmnb2	1.86e-36	0.425405	0.36	0.112	4.33e-32	JM2
snrpg	3.03e-32	0.424942	0.514	0.238	7.09e-28	JM2
parp1	2.8e-33	0.422368	0.314	0.093	6.53e-29	JM2
cdc25b	2.03e-31	0.422098	0.32	0.101	4.75e-27	JM2
anp32e	6.32e-25	0.419034	0.432	0.205	1.48e-20	JM2
shmt1	2.67e-34	0.415422	0.451	0.181	6.23e-30	JM2
dtymk	3.66e-68	0.413686	0.254	0.018	8.56e-64	JM2
ddx39ab	2.91e-31	0.413442	0.634	0.353	6.8e-27	JM2
pole3	8.58e-33	0.405186	0.36	0.122	2e-28	JM2
hnrnpa0b	3.37e-31	0.404043	0.771	0.514	7.87e-27	JM2
asf1bb	1.26e-37	0.39772	0.293	0.071	2.94e-33	JM2
si:ch73-1a9.3	1.35e-17	0.395888	0.861	0.749	3.16e-13	JM2
arpp19b	5.68e-27	0.394184	0.347	0.133	1.33e-22	JM2
ezh2	1.86e-41	0.393178	0.304	0.07	4.34e-37	JM2
prim1	3.17e-57	0.391277	0.254	0.027	7.41e-53	JM2
ctcf	4.32e-29	0.38688	0.405	0.165	1.01e-24	JM2
cdk2	3.18e-51	0.382724	0.254	0.033	7.43e-47	JM2
hnrnpa1b	2.15e-22	0.380814	0.617	0.393	5.03e-18	JM2
ppig	4.42e-24	0.380315	0.43	0.202	1.03e-19	JM2
tuba1b	5.09e-18	0.374702	0.299	0.132	1.19e-13	JM2
rfc1	1.29e-39	0.373349	0.285	0.065	3.02e-35	JM2
dkc1	1.45e-21	0.365674	0.418	0.203	3.39e-17	JM2
aaas	1.31e-52	0.363697	0.277	0.041	3.06e-48	JM2
chd4a	9.75e-20	0.363564	0.532	0.31	2.28e-15	JM2
hcfc1b	7.91e-24	0.361716	0.368	0.156	1.85e-19	JM2
nucks1a	9.45e-25	0.357214	0.53	0.282	2.21e-20	JM2
usp10	9.94e-23	0.35108	0.576	0.334	2.32e-18	JM2
pagr1	1.62e-35	0.350418	0.306	0.084	3.79e-31	JM2
smc3	3.83e-23	0.348321	0.36	0.153	8.94e-19	JM2
btg3	4.04e-32	0.347239	0.266	0.069	9.43e-28	JM2
txnrd3	3.89e-29	0.347201	0.283	0.084	9.1e-25	JM2
smarca5	1.28e-33	0.34483	0.333	0.106	3e-29	JM2
tmpob	2.76e-33	0.339172	0.27	0.069	6.45e-29	JM2
tma7	1.87e-21	0.337436	0.528	0.298	4.37e-17	JM2
tfam	1.45e-27	0.328002	0.362	0.141	3.38e-23	JM2
hnrnpr	2.62e-24	0.327133	0.395	0.177	6.11e-20	JM2
pa2g4b	8.81e-22	0.322718	0.499	0.269	2.06e-17	JM2
hcfc1a	1.58e-23	0.322557	0.351	0.146	3.68e-19	JM2
snu13b	1.02e-13	0.317657	0.609	0.435	2.39e-09	JM2
rad50	1.2e-25	0.307062	0.324	0.122	2.81e-21	JM2
cxcr4b	2.66e-12	0.298478	0.74	0.579	6.22e-08	JM2
polr3glb	7.82e-32	0.293812	0.26	0.068	1.83e-27	JM2
nup210	4.62e-30	0.291201	0.262	0.073	1.08e-25	JM2
srsf1a	1.65e-17	0.289496	0.414	0.219	3.86e-13	JM2
si:ch211-51e12.7	2.61e-20	0.287952	0.322	0.138	6.1e-16	JM2
si:dkey-67c22.2	7.65e-12	0.2826	0.445	0.28	1.79e-07	JM2
snrpd2	6.05e-13	0.280296	0.559	0.381	1.41e-08	JM2
rangap1a	1.98e-22	0.279879	0.295	0.112	4.62e-18	JM2
abce1	2.96e-13	0.277987	0.339	0.182	6.93e-09	JM2
abcf1	1.24e-12	0.277235	0.466	0.292	2.89e-08	JM2
hspd1	1.48e-11	0.275985	0.48	0.315	3.46e-07	JM2
hint1	2.95e-14	0.27419	0.561	0.37	6.89e-10	JM2
dynll1	7.4e-10	0.259349	0.491	0.338	1.73e-05	JM2
baz1a.1	2.9e-11	0.249633	0.295	0.159	6.77e-07	JM2
cd2bp2	1.3e-19	0.246298	0.26	0.1	3.04e-15	JM2
eif3ba	4.09e-13	0.244138	0.761	0.597	9.55e-09	JM2
pa2g4a	1.96e-15	0.240202	0.435	0.25	4.58e-11	JM2
ccdc25	6.06e-19	0.239571	0.291	0.124	1.41e-14	JM2
nup50	1.52e-18	0.2382	0.328	0.152	3.55e-14	JM2
cycsb	1.25e-14	0.237968	0.653	0.458	2.93e-10	JM2
psip1b	2.85e-14	0.233955	0.399	0.232	6.66e-10	JM2
srsf3b	1.21e-13	0.227782	0.52	0.337	2.82e-09	JM2
hars	2.05e-12	0.226427	0.343	0.19	4.79e-08	JM2
emd	1.32e-18	0.225319	0.254	0.101	3.08e-14	JM2
ptmaa	5.42e-12	0.221692	0.958	0.936	1.27e-07	JM2
odc1	1.67e-09	0.221274	0.318	0.189	3.91e-05	JM2
casp8ap2	1.37e-08	0.218458	0.293	0.172	0.000320341	JM2
fbl	7.39e-11	0.217736	0.441	0.284	1.73e-06	JM2
eif2s1b	7.51e-10	0.214138	0.593	0.434	1.76e-05	JM2
ctsk	2.05e-09	-0.205537	0.532	0.538	4.8e-05	JM2
rhoab	1.67e-08	-0.207121	0.291	0.34	0.000390966	JM2
abcc5	6.63e-10	-0.212751	0.692	0.697	1.55e-05	JM2
slc16a10	8.86e-10	-0.219719	0.258	0.281	2.07e-05	JM2
rgl1	8.97e-09	-0.226905	0.239	0.296	0.000209546	JM2
eepd1	3.62e-08	-0.232046	0.299	0.36	0.000846172	JM2
slc35f6	1.06e-11	-0.232918	0.364	0.393	2.47e-07	JM2
clic2	2.88e-08	-0.236229	0.401	0.445	0.000674073	JM2
abca1b	2.1e-08	-0.239269	0.295	0.365	0.000489825	JM2
spns1	2.48e-08	-0.241073	0.277	0.333	0.000580098	JM2
ddit4	3.43e-08	-0.241436	0.385	0.419	0.000802096	JM2
slc7a7	2.89e-10	-0.241586	0.601	0.629	6.75e-06	JM2
cotl1	3.58e-09	-0.243732	0.913	0.926	8.36e-05	JM2
slc3a2a	3.57e-08	-0.243976	0.746	0.781	0.000834782	JM2
sesn1	6.15e-10	-0.251459	0.682	0.706	1.44e-05	JM2
mid1ip1l	1.87e-11	-0.253143	0.563	0.595	4.38e-07	JM2
slc37a2	5.48e-11	-0.253696	0.445	0.504	1.28e-06	JM2
cfp	1.19e-08	-0.254697	0.326	0.39	0.00027903	JM2
srgn	1.49e-11	-0.261284	0.418	0.476	3.47e-07	JM2
dpp7	9.97e-16	-0.273535	0.543	0.558	2.33e-11	JM2
id1	2.26e-08	-0.280164	0.177	0.269	0.000527509	JM2
tmsb1	2.8e-10	-0.282687	0.266	0.294	6.54e-06	JM2
cebpa	4.38e-13	-0.283209	0.682	0.721	1.02e-08	JM2
lxn	2.28e-11	-0.284281	0.283	0.366	5.32e-07	JM2
itgae.1	4.58e-12	-0.292414	0.676	0.721	1.07e-07	JM2
BX649485.1	1.99e-09	-0.299126	0.395	0.42	4.66e-05	JM2
ctss2.1	8.96e-10	-0.300593	0.568	0.604	2.09e-05	JM2
ahnak	2.37e-12	-0.305963	0.291	0.327	5.54e-08	JM2
ucp2	1.17e-15	-0.308301	0.753	0.776	2.73e-11	JM2
npc2	4.18e-10	-0.325293	0.867	0.892	9.77e-06	JM2
si:dkey-33i11.9	1.41e-09	-0.329651	0.462	0.524	3.3e-05	JM2
mrc1b	4.28e-17	-0.329885	0.794	0.826	1e-12	JM2
cndp2	5.01e-14	-0.334724	0.541	0.613	1.17e-09	JM2
nfkbiab	1.87e-12	-0.341108	0.682	0.763	4.37e-08	JM2
abca1a	1.99e-09	-0.345023	0.407	0.531	4.65e-05	JM2
arrdc2	7.11e-15	-0.367439	0.249	0.378	1.66e-10	JM2
mfap4	9.48e-09	-0.372217	0.59	0.675	0.000221455	JM2
tp53inp1	1.74e-14	-0.38595	0.119	0.259	4.07e-10	JM2
selenop	3.09e-15	-0.386083	0.688	0.744	7.22e-11	JM2
slc43a2b	1.43e-12	-0.405136	0.245	0.357	3.34e-08	JM2
MFAP4 (1 of many).2	2.63e-11	-0.431825	0.468	0.542	6.15e-07	JM2
marco	5.98e-16	-0.437637	0.595	0.681	1.4e-11	JM2
slc40a1	1.37e-12	-0.447701	0.316	0.429	3.19e-08	JM2
tob1b	5.26e-20	-0.459896	0.206	0.383	1.23e-15	JM2
btg1	4.76e-29	-0.462426	0.755	0.841	1.11e-24	JM2
krt18b	2.91e-18	-0.471054	0.615	0.645	6.81e-14	JM2
ctsla	3.03e-14	-0.482303	0.495	0.538	7.08e-10	JM2
si:dkey-5n18.1	1.33e-11	-0.505804	0.339	0.472	3.12e-07	JM2
cebpb	7.86e-12	-0.510114	0.351	0.405	1.84e-07	JM2
rnaset2	1.32e-17	-0.577925	0.295	0.429	3.09e-13	JM2

## Sheet: Cluster JM3
gene	p_val	avg_logFC	pct.1 [in cluster]	pct.2 [out of cluster]	p_val_adj	cluster
ccl19a.1	0	3.40829	0.983	0.619	0	JM3
siglec15l	0	2.64673	0.923	0.108	0	JM3
grn1	0	2.48096	0.961	0.388	0	JM3
flt3	2.05877069642756e-315	1.9781	0.809	0.044	4.81072948634229e-311	JM3
id2a	1.39e-305	1.8633	0.891	0.23	3.24e-301	JM3
si:dkey-23a13.11	2.3e-222	1.80618	0.615	0.032	5.37e-218	JM3
actn1	1.58e-249	1.79886	0.702	0.049	3.69e-245	JM3
spock3	2.51e-263	1.79265	0.754	0.057	5.88e-259	JM3
ccl35.1	5.61e-89	1.77179	0.651	0.339	1.31e-84	JM3
hepacam2	8.82e-241	1.735	0.707	0.053	2.06e-236	JM3
CMKLR1 (1 of many).1	3.84e-198	1.73217	0.606	0.049	8.98e-194	JM3
chl1a	1.01e-165	1.64903	0.535	0.038	2.37e-161	JM3
il12rb2l	3.54e-202	1.5902	0.685	0.097	8.28e-198	JM3
wipf1a	7.34e-222	1.57524	0.7	0.087	1.72e-217	JM3
xcr1a.1	7.84e-207	1.57162	0.608	0.047	1.83e-202	JM3
ehbp1l1b	1.07e-212	1.52328	0.788	0.241	2.5e-208	JM3
hcst	3.08e-187	1.51922	0.563	0.044	7.2e-183	JM3
si:dkey-216e24.9	5.64e-184	1.48432	0.647	0.077	1.32e-179	JM3
zgc:171686	9.02e-187	1.46635	0.544	0.029	2.11e-182	JM3
abi3a	5.89e-243	1.45778	0.799	0.293	1.38e-238	JM3
bcl2l10	4.19e-174	1.45402	0.585	0.107	9.79e-170	JM3
syngr3b	1.87e-184	1.39848	0.533	0.024	4.38e-180	JM3
crybg1a	1.75e-135	1.39346	0.454	0.037	4.09e-131	JM3
tiam1a	7.58e-187	1.39079	0.565	0.045	1.77e-182	JM3
nme2b.2	1.14e-181	1.39048	0.542	0.034	2.67e-177	JM3
arhgef15	7.51e-153	1.35338	0.642	0.171	1.76e-148	JM3
ptprja	5.23e-147	1.35034	0.57	0.117	1.22e-142	JM3
scinlb	7.74e-151	1.32993	0.465	0.035	1.81e-146	JM3
si:dkey-238d18.5	2.61e-117	1.32351	0.428	0.091	6.1e-113	JM3
junba	2.15e-166	1.32265	0.771	0.313	5.03e-162	JM3
il21r.1	9.37e-158	1.31603	0.58	0.107	2.19e-153	JM3
tpm1	2.01e-134	1.26313	0.542	0.106	4.7e-130	JM3
iqsec1b	6.14e-141	1.26104	0.465	0.036	1.44e-136	JM3
cyth4a	6.69e-164	1.25917	0.467	0.022	1.56e-159	JM3
cxcl11.5	4.78e-77	1.25916	0.398	0.086	1.12e-72	JM3
BX897691.1	9.87e-125	1.25554	0.505	0.121	2.31e-120	JM3
calm1b	1.3e-134	1.25202	0.525	0.072	3.04e-130	JM3
BX548028.1	1.05e-76	1.24881	0.398	0.172	2.46e-72	JM3
cxcl11.6	2.33e-70	1.24862	0.3	0.04	5.45e-66	JM3
prkcaa	6.19e-134	1.23421	0.473	0.068	1.45e-129	JM3
tbc1d10b	9.42e-143	1.21689	0.597	0.179	2.2e-138	JM3
tmem178	1.3e-117	1.21681	0.396	0.028	3.03e-113	JM3
pigrl4.2	5.61e-141	1.21382	0.435	0.027	1.31e-136	JM3
arvcfb	3.19e-120	1.20247	0.379	0.027	7.47e-116	JM3
2021-09-12	1.36e-168	1.20246	0.683	0.247	3.18e-164	JM3
aif1l	3.95e-113	1.19729	0.43	0.047	9.24e-109	JM3
specc1	2.88e-144	1.19418	0.651	0.205	6.72e-140	JM3
fes	8.54e-132	1.19292	0.433	0.03	2e-127	JM3
pik3ap1	5.52e-137	1.18976	0.482	0.049	1.29e-132	JM3
net1	7.09e-125	1.18876	0.445	0.049	1.66e-120	JM3
kazald3	1.24e-121	1.18261	0.454	0.065	2.89e-117	JM3
pfn1	0	1.17776	1	1	0	JM3
CU928222.3	2.26e-134	1.16691	0.396	0.02	5.29e-130	JM3
desi2	7.13e-125	1.16635	0.555	0.173	1.67e-120	JM3
fam49ba	1.64e-194	1.15347	0.824	0.523	3.83e-190	JM3
BX323596.2	3.53e-42	1.15255	0.283	0.066	8.24e-38	JM3
il1fma	2.81e-121	1.14776	0.54	0.148	6.56e-117	JM3
si:ch211-215e19.6	1.77e-121	1.14247	0.42	0.038	4.13e-117	JM3
kdm2ba	4.4e-116	1.13844	0.503	0.133	1.03e-111	JM3
prkcba	7.84e-115	1.12903	0.428	0.055	1.83e-110	JM3
si:ch211-153b23.7	1.21e-119	1.12357	0.552	0.143	2.83e-115	JM3
epdl1	2.32e-82	1.12304	0.39	0.071	5.43e-78	JM3
si:dkey-33i11.9	4e-129	1.11971	0.76	0.478	9.34e-125	JM3
fmnl1a	6.64e-146	1.1188	0.717	0.351	1.55e-141	JM3
sema4ab	2.58e-125	1.10934	0.516	0.137	6.03e-121	JM3
ipcef1	6.29e-116	1.08441	0.409	0.048	1.47e-111	JM3
si:ch73-95l15.5	6.85e-123	1.06157	0.383	0.019	1.6e-118	JM3
akt3a	7.75e-101	1.05936	0.428	0.079	1.81e-96	JM3
lcp1	1.22e-200	1.05916	0.974	0.897	2.84e-196	JM3
zgc:101810	1.21e-147	1.05819	0.439	0.02	2.84e-143	JM3
lyz	2.4e-14	1.04518	0.238	0.281	5.6e-10	JM3
def6a	1.23e-102	1.04489	0.405	0.101	2.88e-98	JM3
zmp:0000001139	2.95e-101	1.04251	0.364	0.039	6.89e-97	JM3
afap1l2	3.66e-120	1.03856	0.396	0.027	8.54e-116	JM3
si:dkey-102c8.3	4.02e-115	1.0372	0.422	0.043	9.39e-111	JM3
batf3	1.31e-126	1.0299	0.392	0.021	3.07e-122	JM3
si:ch211-119e14.1	9.13e-99	1.02966	0.473	0.078	2.13e-94	JM3
dgkza	4.64e-89	1.01697	0.473	0.191	1.08e-84	JM3
cadm4	6.02e-107	1.0006	0.582	0.247	1.41e-102	JM3
fgd4b	2.19e-125	0.995164	0.651	0.297	5.12e-121	JM3
nav3	8.31e-96	0.989645	0.418	0.074	1.94e-91	JM3
CR385050.1	4.57e-106	0.98215	0.411	0.049	1.07e-101	JM3
arl11	2.93e-98	0.968109	0.533	0.231	6.84e-94	JM3
zgc:173742	6.33e-93	0.964201	0.302	0.021	1.48e-88	JM3
dennd2db	4.28e-110	0.961332	0.368	0.028	1e-105	JM3
si:ch211-79k12.1	9e-65	0.960084	0.349	0.108	2.1e-60	JM3
slc43a3b	2.86e-82	0.951025	0.373	0.056	6.67e-78	JM3
CMKLR1 (1 of many)	2.9e-98	0.946569	0.306	0.013	6.78e-94	JM3
plxna3	1.88e-103	0.946338	0.34	0.019	4.39e-99	JM3
pfkfb3	2.99e-71	0.945095	0.259	0.03	6.98e-67	JM3
si:ch211-269k10.5	2.54e-99	0.942488	0.574	0.253	5.93e-95	JM3
plekhf1	1.91e-63	0.931217	0.385	0.133	4.46e-59	JM3
gng2	3.7e-83	0.927842	0.347	0.064	8.63e-79	JM3
ywhag2	1.39e-75	0.922039	0.385	0.111	3.24e-71	JM3
parm1	4.8e-97	0.908805	0.347	0.026	1.12e-92	JM3
arhgap4b	1.95e-92	0.905007	0.433	0.098	4.55e-88	JM3
cnot6a	8.05e-87	0.897763	0.437	0.137	1.88e-82	JM3
znf385a	7.75e-89	0.892	0.274	0.012	1.81e-84	JM3
rgs13	7.65e-83	0.890497	0.61	0.287	1.79e-78	JM3
sftpbb	4.89e-29	0.880845	0.251	0.104	1.14e-24	JM3
si:dkey-33c9.6	6.84e-83	0.879788	0.313	0.035	1.6e-78	JM3
si:ch211-222l21.1	8.99e-53	0.879595	0.503	0.216	2.1e-48	JM3
cdk6	7.45e-94	0.874179	0.338	0.032	1.74e-89	JM3
zgc:152863	6.34e-87	0.872042	0.467	0.219	1.48e-82	JM3
slc9a3r1a	2.55e-78	0.846692	0.4	0.145	5.96e-74	JM3
atp10d	1.41e-70	0.83687	0.373	0.094	3.3e-66	JM3
si:dkey-185m8.2	3.03e-43	0.835799	0.379	0.144	7.08e-39	JM3
si:busm1-266f07.2	6.28e-115	0.82754	1	0.972	1.47e-110	JM3
fgd4a	1.04e-76	0.823558	0.289	0.032	2.42e-72	JM3
dub	2.17e-74	0.819345	0.409	0.109	5.07e-70	JM3
osbpl2b	1.38e-69	0.804883	0.394	0.13	3.23e-65	JM3
arhgap1	3.31e-67	0.804531	0.306	0.084	7.73e-63	JM3
cmtm7	3.97e-69	0.800252	0.345	0.084	9.27e-65	JM3
susd6	1.42e-69	0.791123	0.415	0.174	3.31e-65	JM3
si:dkey-148a17.5	8.49e-70	0.78742	0.388	0.156	1.98e-65	JM3
RASSF5	4.37e-64	0.78216	0.409	0.14	1.02e-59	JM3
CABZ01111959.1	9.8e-62	0.773873	0.439	0.18	2.29e-57	JM3
sash1a	2.16e-61	0.770499	0.42	0.204	5.05e-57	JM3
spag1a	3.16e-66	0.7645	0.345	0.119	7.39e-62	JM3
rap1gap2a	6.05e-77	0.762857	0.268	0.021	1.41e-72	JM3
CU571382.1	2.56e-72	0.761074	0.251	0.015	5.98e-68	JM3
frmd4bb	4.74e-78	0.759305	0.259	0.016	1.11e-73	JM3
pde4ba	9.87e-61	0.757366	0.364	0.192	2.31e-56	JM3
baxa	1.7e-72	0.75701	0.296	0.038	3.96e-68	JM3
CR753876.1	5.62e-84	0.753831	0.953	0.814	1.31e-79	JM3
si:ch211-198c19.1	9.69e-62	0.752422	0.36	0.123	2.26e-57	JM3
krt18b	1.41e-64	0.75073	0.859	0.607	3.29e-60	JM3
lygl1	2.09e-83	0.750412	0.91	0.687	4.88e-79	JM3
map4k6	3.66e-74	0.744829	0.274	0.022	8.56e-70	JM3
agpat3	4.46e-66	0.739307	0.471	0.32	1.04e-61	JM3
gpx1a	1.37e-117	0.737964	0.869	0.825	3.2e-113	JM3
asap2b	6e-60	0.72828	0.253	0.037	1.4e-55	JM3
mrtfab	4.76e-75	0.72512	0.54	0.344	1.11e-70	JM3
atp2a3	9.59e-58	0.724566	0.323	0.105	2.24e-53	JM3
mylipb	1.62e-66	0.717671	0.281	0.041	3.78e-62	JM3
dok2	8.8e-63	0.707004	0.366	0.183	2.06e-58	JM3
irf2	6.3e-59	0.699384	0.589	0.363	1.47e-54	JM3
ptpn18	6.67e-57	0.693967	0.293	0.063	1.56e-52	JM3
camk1db	7.06e-47	0.688618	0.308	0.09	1.65e-42	JM3
hipk3b	2.12e-55	0.683238	0.272	0.078	4.96e-51	JM3
gstt1a	1.7e-45	0.682502	0.413	0.216	3.97e-41	JM3
si:ch73-281k2.5	8.51e-51	0.675055	0.289	0.095	1.99e-46	JM3
cox6b1	1.85e-52	0.670987	0.465	0.225	4.32e-48	JM3
mpeg1.1	1.96e-80	0.664112	0.976	0.929	4.57e-76	JM3
bahcc1b	8.49e-48	0.657882	0.403	0.21	1.98e-43	JM3
ncaldb	2.36e-73	0.656236	0.251	0.017	5.51e-69	JM3
rgs2	5.74e-45	0.634263	0.407	0.291	1.34e-40	JM3
atp2b1a	4.21e-46	0.630189	0.42	0.251	9.84e-42	JM3
p2rx7	4.95e-50	0.627345	0.268	0.054	1.16e-45	JM3
ppp1r14bb	7.89e-49	0.62534	0.343	0.139	1.84e-44	JM3
ptmaa	7.51e-97	0.624083	0.936	0.94	1.75e-92	JM3
zgc:153733	2.33e-53	0.623457	0.266	0.071	5.44e-49	JM3
card11	1.35e-37	0.622609	0.266	0.104	3.16e-33	JM3
utrn	1.55e-43	0.620336	0.257	0.096	3.63e-39	JM3
MYO1G	1.86e-46	0.6201	0.27	0.082	4.35e-42	JM3
crim1	6.38e-48	0.614889	0.283	0.128	1.49e-43	JM3
si:dkey-262k9.2	5.85e-39	0.610457	0.278	0.08	1.37e-34	JM3
insig1	1.72e-33	0.609891	0.409	0.268	4.02e-29	JM3
gse1	2.05e-43	0.601099	0.293	0.106	4.8e-39	JM3
arhgap33	6.52e-44	0.591998	0.296	0.097	1.52e-39	JM3
ptprea	3.12e-40	0.524842	0.409	0.278	7.29e-36	JM3
bach1b	9.35e-34	0.523033	0.287	0.166	2.18e-29	JM3
si:ch211-1o7.3	1.56e-61	0.507966	0.375	0.356	3.64e-57	JM3
b2m	2.55e-31	0.422597	0.574	0.604	5.96e-27	JM3
nptna	2.32e-15	0.417677	0.351	0.281	5.42e-11	JM3
hmgn2	2.83e-12	0.416995	0.854	0.885	6.6e-08	JM3
sptlc2b	1.17e-22	0.354242	0.253	0.21	2.74e-18	JM3
psip1b	2.95e-22	0.342368	0.278	0.251	6.89e-18	JM3
csrp1a	1.28e-18	0.336628	0.255	0.169	2.99e-14	JM3
h1fx	2.91e-09	0.336349	0.557	0.485	6.8e-05	JM3
cotl1	3.73e-30	0.335189	0.921	0.925	8.73e-26	JM3
sall3a	7.36e-23	0.314193	0.392	0.368	1.72e-18	JM3
mcl1b	3.39e-15	0.293063	0.542	0.511	7.92e-11	JM3
pho	3.59e-10	0.289885	0.445	0.424	8.39e-06	JM3
ptmab	5.16e-25	0.28688	0.955	0.968	1.2e-20	JM3
rsrp1	1.57e-19	0.282152	0.33	0.334	3.68e-15	JM3
tmsb1	2.4e-13	0.27155	0.289	0.291	5.6e-09	JM3
cited4b	5.38e-16	0.259758	0.268	0.244	1.26e-11	JM3
BX511111.1	5.36e-14	0.233344	0.343	0.315	1.25e-09	JM3
chd2	2.5e-11	0.224912	0.283	0.263	5.83e-07	JM3
h2afx1	1.37e-12	0.21454	0.557	0.561	3.21e-08	JM3
si:dkey-151g10.6	1.26e-23	-0.205651	0.987	0.997	2.94e-19	JM3
rpl17	1.32e-28	-0.206833	0.974	0.997	3.09e-24	JM3
rpl23a	8.34e-27	-0.207671	0.854	0.975	1.95e-22	JM3
BX901920.1	7.59e-17	-0.213868	0.724	0.884	1.77e-12	JM3
si:ch73-237c6.1	1.01e-17	-0.214599	0.103	0.253	2.36e-13	JM3
nap1l1	8.95e-11	-0.215267	0.18	0.324	2.09e-06	JM3
rpl3	2.9e-29	-0.215415	0.953	0.996	6.78e-25	JM3
npm3	2.36e-16	-0.2166	0.15	0.315	5.51e-12	JM3
crip1	2.96e-10	-0.220717	0.253	0.404	6.91e-06	JM3
c1qbp	3.43e-14	-0.221438	0.154	0.313	8.01e-10	JM3
rpsa	1.42e-30	-0.224933	0.97	0.993	3.31e-26	JM3
rpl7a	3.93e-31	-0.227745	0.983	0.998	9.19e-27	JM3
selenoh	3.72e-13	-0.23058	0.15	0.3	8.7e-09	JM3
pigrl3.5	4.34e-20	-0.23127	0.218	0.416	1.01e-15	JM3
hspd1	3.05e-13	-0.234047	0.195	0.359	7.12e-09	JM3
ifi30	1.07e-12	-0.234804	0.906	0.969	2.5e-08	JM3
rps13	3.48e-29	-0.2389	0.919	0.989	8.14e-25	JM3
rps3a	9.96e-36	-0.242963	0.972	0.997	2.33e-31	JM3
calm3a	4.32e-18	-0.243008	0.171	0.353	1.01e-13	JM3
ccnd1	3.23e-14	-0.246131	0.317	0.505	7.55e-10	JM3
rps5	8.01e-37	-0.248179	0.976	0.997	1.87e-32	JM3
eef1db	1.79e-25	-0.248882	0.463	0.708	4.18e-21	JM3
hsp90ab1	1.16e-46	-0.251817	0.998	1	2.72e-42	JM3
hsp90b1	1.01e-20	-0.252927	0.259	0.472	2.36e-16	JM3
abhd16a	8.41e-19	-0.254356	0.184	0.378	1.97e-14	JM3
rps16	1.72e-28	-0.256581	0.927	0.987	4.01e-24	JM3
rpl10	8.56e-30	-0.256762	0.97	0.996	2e-25	JM3
rps12	2.63e-34	-0.25699	0.927	0.993	6.15e-30	JM3
rps6	8.81e-31	-0.257039	0.916	0.991	2.06e-26	JM3
ddit3	1.04e-10	-0.260705	0.206	0.355	2.43e-06	JM3
hspe1	5.98e-18	-0.263346	0.152	0.335	1.4e-13	JM3
adh5	3.68e-20	-0.265267	0.216	0.425	8.6e-16	JM3
ctsk	2.56e-25	-0.270055	0.323	0.569	5.99e-21	JM3
h3f3b.1	3.71e-13	-0.271195	0.537	0.714	8.66e-09	JM3
rps15a	3.24e-33	-0.271678	0.953	0.993	7.57e-29	JM3
calr3b	2.33e-18	-0.274364	0.283	0.498	5.45e-14	JM3
cct2.1	1.04e-24	-0.274719	0.321	0.565	2.44e-20	JM3
tcp1	2.49e-26	-0.277701	0.304	0.558	5.81e-22	JM3
hmga1a	2.55e-09	-0.279661	0.452	0.605	5.95e-05	JM3
pecam1	3.45e-16	-0.281123	0.283	0.482	8.06e-12	JM3
hspa5	4.96e-20	-0.281126	0.263	0.475	1.16e-15	JM3
serinc5	1.86e-14	-0.281527	0.525	0.713	4.34e-10	JM3
atp5mc1	3.3e-19	-0.282555	0.49	0.71	7.71e-15	JM3
eef1b2	4.28e-35	-0.28402	0.88	0.983	1e-30	JM3
nop10	1.93e-16	-0.286558	0.152	0.333	4.5e-12	JM3
serpinb1l1	1.4e-20	-0.286842	0.107	0.292	3.27e-16	JM3
tubb4b	8.71e-19	-0.287291	0.803	0.93	2.03e-14	JM3
ucp2	7.86e-16	-0.291362	0.615	0.797	1.84e-11	JM3
hmgb2b	1.39e-16	-0.292161	0.368	0.575	3.25e-12	JM3
rhoab	3.09e-14	-0.293202	0.182	0.356	7.23e-10	JM3
nccrp1	4.04e-24	-0.293463	0.263	0.507	9.44e-20	JM3
si:ch211-132p1.3	1.46e-19	-0.303991	0.255	0.474	3.41e-15	JM3
pfn2	2.97e-20	-0.305131	0.169	0.376	6.94e-16	JM3
srgn	4.24e-44	-0.310135	0.197	0.51	9.9e-40	JM3
hexb	1.38e-28	-0.311702	0.173	0.414	3.23e-24	JM3
nfkbiab	1.96e-11	-0.316223	0.617	0.772	4.57e-07	JM3
arrdc3b	3.16e-21	-0.318458	0.09	0.27	7.38e-17	JM3
zfp36l1b	3.61e-29	-0.320832	0.088	0.295	8.43e-25	JM3
si:ch73-281n10.2	2.25e-15	-0.321506	0.195	0.378	5.26e-11	JM3
eef2b	3.14e-39	-0.322419	0.878	0.982	7.34e-35	JM3
spns1	1.49e-16	-0.328264	0.163	0.35	3.49e-12	JM3
zgc:162707	1.66e-18	-0.328909	0.105	0.284	3.87e-14	JM3
bzw1b	7.87e-21	-0.329381	0.188	0.405	1.84e-16	JM3
btg1	2.91e-26	-0.330264	0.638	0.858	6.79e-22	JM3
tob1b	4.61e-25	-0.330932	0.163	0.389	1.08e-20	JM3
zfhx3	1.47e-35	-0.347837	0.116	0.366	3.44e-31	JM3
hspa8	9.32e-47	-0.349532	0.927	0.992	2.18e-42	JM3
mid1ip1l	1.15e-21	-0.358074	0.381	0.622	2.69e-17	JM3
dbi	9.12e-29	-0.363478	0.418	0.693	2.13e-24	JM3
gbp1	4.4e-22	-0.363842	0.086	0.278	1.03e-17	JM3
atp5mc3b	5.94e-38	-0.375566	0.692	0.916	1.39e-33	JM3
rps19	1.34e-67	-0.377217	0.955	0.997	3.14e-63	JM3
prdx6	2.3e-25	-0.381078	0.182	0.427	5.38e-21	JM3
ralgps1	1.25e-32	-0.38238	0.09	0.326	2.93e-28	JM3
fosab	4.87e-19	-0.392276	0.338	0.564	1.14e-14	JM3
egr1	8.54e-19	-0.40253	0.09	0.268	2e-14	JM3
acox1	2.99e-23	-0.407028	0.154	0.378	6.99e-19	JM3
aldoaa	7.5e-35	-0.410024	0.34	0.647	1.75e-30	JM3
lxn	4.08e-26	-0.412293	0.146	0.386	9.54e-22	JM3
ahcy	9.48e-26	-0.413611	0.195	0.446	2.21e-21	JM3
gpr183a	2.87e-29	-0.414465	0.056	0.27	6.72e-25	JM3
cx32.2	3.56e-31	-0.417103	0.051	0.266	8.33e-27	JM3
npm1a	4.47e-28	-0.429309	0.253	0.524	1.04e-23	JM3
clta	1.13e-29	-0.435247	0.167	0.432	2.63e-25	JM3
si:ch211-165d12.4	1.25e-32	-0.435705	0.086	0.331	2.93e-28	JM3
fxyd1	5.48e-28	-0.437365	0.137	0.384	1.28e-23	JM3
ahnak	1.46e-24	-0.446288	0.126	0.352	3.42e-20	JM3
appb	1.17e-33	-0.446718	0.039	0.26	2.74e-29	JM3
nup37	4.7e-34	-0.449804	0.045	0.274	1.1e-29	JM3
tent5ab	1.28e-35	-0.4521	0.034	0.261	2.99e-31	JM3
mmp14b	5.56e-28	-0.452614	0.049	0.253	1.3e-23	JM3
cyth3a	2.5e-46	-0.455223	0.021	0.264	5.83e-42	JM3
slc30a1a	5.35e-34	-0.456614	0.058	0.296	1.25e-29	JM3
si:dkeyp-97b10.3	1.09e-34	-0.45769	0.043	0.271	2.54e-30	JM3
cd63	8.22e-37	-0.4708	0.807	0.951	1.92e-32	JM3
arrdc3a	1.46e-22	-0.476341	0.116	0.326	3.42e-18	JM3
suclg1	1.87e-38	-0.483781	0.208	0.523	4.37e-34	JM3
bnip4	5.64e-47	-0.486414	0.045	0.318	1.32e-42	JM3
si:dkey-69o16.5	2.46e-37	-0.487719	0.041	0.282	5.76e-33	JM3
ms4a17a.6	6.22e-34	-0.490975	0.116	0.385	1.45e-29	JM3
acp5a	7.69e-33	-0.491201	0.051	0.274	1.8e-28	JM3
acvrl1	5.16e-40	-0.495389	0.024	0.259	1.2e-35	JM3
ccr2	1.93e-36	-0.499135	0.028	0.253	4.52e-32	JM3
BX248082.1	4.7e-53	-0.499539	0.625	0.91	1.1e-48	JM3
id1	2.63e-34	-0.501402	0.051	0.288	6.15e-30	JM3
ccl38.1	2.52e-42	-0.501983	0.032	0.287	5.9e-38	JM3
cxcr4b	5.4e-26	-0.506203	0.37	0.636	1.26e-21	JM3
tp53inp1	5.14e-32	-0.515884	0.047	0.269	1.2e-27	JM3
fabp3	6.79e-35	-0.520553	0.075	0.329	1.59e-30	JM3
zgc:158343	5.25e-35	-0.520986	0.223	0.525	1.23e-30	JM3
gstp1	2.34e-38	-0.522532	0.133	0.431	5.46e-34	JM3
fabp11a	2.71e-29	-0.527367	0.06	0.278	6.33e-25	JM3
pdgfd	2.96e-44	-0.528178	0.03	0.286	6.91e-40	JM3
tuba8l4	1.3e-42	-0.530249	0.852	0.963	3.03e-38	JM3
zeb2a	6.01e-39	-0.532455	0.049	0.305	1.4e-34	JM3
rab44	5.98e-43	-0.533124	0.291	0.632	1.4e-38	JM3
slc16a10	8.79e-33	-0.5432	0.069	0.31	2.05e-28	JM3
BX322618.1	1.59e-40	-0.545757	0.713	0.924	3.72e-36	JM3
agtrap	1.05e-48	-0.546119	0.017	0.281	2.45e-44	JM3
zgc:152830	7.55e-44	-0.546972	0.092	0.397	1.77e-39	JM3
anxa4	1.2e-44	-0.560549	0.163	0.498	2.8e-40	JM3
si:dkey-26c10.5	6.58e-36	-0.565871	0.071	0.327	1.54e-31	JM3
abca1b	5.65e-40	-0.570102	0.101	0.394	1.32e-35	JM3
aldh9a1a.1	4.12e-45	-0.570639	0.116	0.437	9.62e-41	JM3
fthl27	5.7e-49	-0.573205	0.428	0.776	1.33e-44	JM3
CABZ01068358.1	2.43e-57	-0.580616	0.049	0.38	5.67e-53	JM3
ms4a17a.3.1	1.09e-47	-0.591465	0.028	0.302	2.55e-43	JM3
rgl1	1.02e-47	-0.598141	0.041	0.326	2.39e-43	JM3
slc16a9a	1.56e-41	-0.5986	0.03	0.28	3.64e-37	JM3
arrdc2	4.27e-48	-0.600955	0.084	0.403	9.98e-44	JM3
sesn1	7.58e-53	-0.603394	0.383	0.752	1.77e-48	JM3
cfp	3.94e-51	-0.611447	0.092	0.426	9.2e-47	JM3
mpzl2b	6.77e-56	-0.61277	0.021	0.316	1.58e-51	JM3
abcc5	2.69e-49	-0.612832	0.388	0.743	6.29e-45	JM3
sdc4	1.1e-50	-0.616956	0.045	0.34	2.57e-46	JM3
dnase1l4.1	1.86e-38	-0.626541	0.092	0.367	4.36e-34	JM3
zgc:64065.1	4.74e-52	-0.639303	0.026	0.315	1.11e-47	JM3
si:ch73-248e21.7	5.41e-59	-0.643731	0.034	0.36	1.26e-54	JM3
bcam	3.31e-60	-0.650925	0.131	0.514	7.73e-56	JM3
scarb2a	2.04e-52	-0.65288	0.165	0.531	4.78e-48	JM3
calm2b	2.19e-59	-0.656175	0.229	0.63	5.12e-55	JM3
sb:cb81	4.38e-61	-0.675276	0.019	0.336	1.02e-56	JM3
CABZ01041494.1	3.94e-61	-0.675765	0.045	0.389	9.22e-57	JM3
cited4a	1.02e-41	-0.691162	0.049	0.318	2.38e-37	JM3
entpd2a.1	4.39e-60	-0.691418	0.019	0.332	1.03e-55	JM3
si:ch211-283g2.2	9.43e-62	-0.693115	0.024	0.349	2.2e-57	JM3
lgmn	1.11e-38	-0.696522	0.148	0.451	2.59e-34	JM3
CR936442.1	1.47e-67	-0.70243	0.61	0.902	3.43e-63	JM3
snu13b	1.6e-54	-0.709839	0.141	0.507	3.73e-50	JM3
enpp1	1.63e-70	-0.72133	0.128	0.549	3.82e-66	JM3
mafaa	1.17e-56	-0.72349	0.041	0.362	2.73e-52	JM3
slc29a1b	5.56e-58	-0.723652	0.09	0.453	1.3e-53	JM3
col5a1	8.54e-58	-0.746355	0.045	0.376	2e-53	JM3
eepd1	4.08e-60	-0.753203	0.051	0.397	9.54e-56	JM3
pcbd1	1.69e-39	-0.75574	0.036	0.28	3.95e-35	JM3
BX649485.1	5.75e-51	-0.769332	0.116	0.462	1.34e-46	JM3
ifi46	4.51e-60	-0.798337	0.113	0.492	1.05e-55	JM3
ms4a17a.9	4.61e-68	-0.808305	0.024	0.373	1.08e-63	JM3
slc43a2b	7.87e-54	-0.809658	0.058	0.385	1.84e-49	JM3
ets2	2.26e-77	-0.827979	0.062	0.479	5.28e-73	JM3
acsl4b	5.56e-68	-0.832116	0.062	0.446	1.3e-63	JM3
pepd	1.6e-77	-0.836403	0.171	0.623	3.74e-73	JM3
mafba	1.33e-81	-0.845545	0.045	0.463	3.1e-77	JM3
rnaset2	1.47e-44	-0.847104	0.131	0.453	3.44e-40	JM3
si:ch211-222k6.3	1.04e-79	-0.881869	0.084	0.519	2.43e-75	JM3
pfkfb4b	9.22e-85	-0.888392	0.263	0.731	2.15e-80	JM3
p2ry12	1.05e-96	-0.89293	0.049	0.518	2.46e-92	JM3
slc40a1	1.33e-55	-0.909171	0.103	0.461	3.11e-51	JM3
serpine3	6.63e-91	-0.938751	0.06	0.519	1.55e-86	JM3
mertka	2.21e-91	-0.953005	0.066	0.53	5.17e-87	JM3
dpp7	5.93e-91	-0.95796	0.137	0.62	1.38e-86	JM3
si:ch211-204c21.1.1	2.33e-103	-0.971459	0.221	0.74	5.44e-99	JM3
rac1a	3.54e-102	-0.995324	0.073	0.571	8.28e-98	JM3
ctsc	6.27e-87	-0.99647	0.255	0.725	1.47e-82	JM3
cd59	1.31e-56	-1.00163	0.047	0.377	3.06e-52	JM3
AL928650.1	3.4e-92	-1.00473	0.06	0.521	7.94e-88	JM3
si:ch73-86n18.1	3.1e-108	-1.02647	0.081	0.601	7.25e-104	JM3
dhrs9	1.47e-117	-1.07041	0.054	0.584	3.44e-113	JM3
alox5ap	2.6e-114	-1.10652	0.101	0.641	6.06e-110	JM3
abhd12	2.21e-92	-1.11526	0.231	0.713	5.17e-88	JM3
cndp2	4.2e-117	-1.13897	0.126	0.675	9.81e-113	JM3
si:zfos-741a10.3	4.84e-115	-1.14328	0.131	0.676	1.13e-110	JM3
ctsd	1.03e-91	-1.14633	0.197	0.681	2.41e-87	JM3
slc7a7	8.6e-128	-1.1486	0.124	0.701	2.01e-123	JM3
mafbb	6.63e-105	-1.1612	0.071	0.575	1.55e-100	JM3
c1qa	7.78e-114	-1.20115	0.066	0.592	1.82e-109	JM3
glula	9.37e-149	-1.20247	0.812	0.964	2.19e-144	JM3
bzw2	2.4e-52	-1.2097	0.064	0.381	5.6e-48	JM3
lgals2a	3.91e-129	-1.23478	0.263	0.81	9.13e-125	JM3
ppdpfb	6.93e-105	-1.23775	0.296	0.776	1.62e-100	JM3
cebpb	1.92e-75	-1.25627	0.051	0.451	4.48e-71	JM3
ctsz	4.4e-96	-1.27089	0.281	0.752	1.03e-91	JM3
CR759843.2	3.49e-60	-1.27691	0.079	0.443	8.15e-56	JM3
lgals9l3	1.92e-148	-1.29643	0.171	0.778	4.5e-144	JM3
scn4bb	1.35e-141	-1.32004	0.135	0.737	3.15e-137	JM3
cebpa	2.08e-168	-1.32165	0.152	0.801	4.86e-164	JM3
itgae.1	5.51e-160	-1.32399	0.167	0.799	1.29e-155	JM3
gng10	4.22e-155	-1.32777	0.257	0.841	9.85e-151	JM3
BX649485.2	2.96e-78	-1.34653	0.131	0.573	6.93e-74	JM3
ctsla	2.54e-111	-1.358	0.077	0.601	5.93e-107	JM3
MFAP4 (1 of many).2	3.27e-90	-1.35912	0.12	0.595	7.63e-86	JM3
g0s2	2.31e-32	-1.40428	0.096	0.317	5.41e-28	JM3
mpp1	7.3e-167	-1.40859	0.206	0.829	1.71e-162	JM3
si:dkey-5n18.1	7.35e-91	-1.40901	0.06	0.514	1.72e-86	JM3
mt2	4.12e-51	-1.41707	0.246	0.595	9.62e-47	JM3
selenop	1.21e-153	-1.43487	0.214	0.816	2.82e-149	JM3
slc3a2a	5.84e-196	-1.45586	0.199	0.864	1.37e-191	JM3
marco	8.48e-148	-1.48181	0.139	0.749	1.98e-143	JM3
rbp2a	3.85e-113	-1.48526	0.15	0.685	8.99e-109	JM3
c1qb	2.14e-206	-1.49365	0.143	0.841	5e-202	JM3
BX649485.4	8.51e-47	-1.51899	0.191	0.525	1.99e-42	JM3
ctsba	2.85e-159	-1.52576	0.452	0.925	6.65e-155	JM3
ms4a17a.10	4.31e-170	-1.53751	0.167	0.806	1.01e-165	JM3
c1qc	7.04e-210	-1.57831	0.193	0.873	1.64e-205	JM3
mrc1b	9.31e-252	-1.62928	0.197	0.917	2.18e-247	JM3
mfap4	2.54e-134	-1.64327	0.163	0.74	5.93e-130	JM3
havcr1	1.88e-234	-1.83342	0.39	0.935	4.39e-230	JM3
lgals9l1	7.01e-216	-1.89383	0.381	0.921	1.64e-211	JM3
lgals3bpb	0	-2.11888	0.7	0.989	0	JM3
apoc1	3.79442416006077e-319	-2.50414	0.994	0.998	8.86643093481401e-315	JM3
apoeb	2.11e-221	-2.52313	0.938	0.991	4.93e-217	JM3

## Sheet: Cluster JM4
gene	p_val	avg_logFC	pct.1 [in cluster]	pct.2 [out of cluster]	p_val_adj	cluster
krt8	1.93e-175	1.53686	0.732	0.143	4.5e-171	JM4
zgc:174904	3.6e-156	1.50413	0.441	0.009	8.4e-152	JM4
f13a1b	1.1e-204	1.48772	0.583	0.018	2.56e-200	JM4
cebpb	1.09e-163	1.48405	0.856	0.338	2.55e-159	JM4
si:ch211-165i18.2	5.65e-131	1.44252	0.439	0.026	1.32e-126	JM4
cxcr4b	8.92e-183	1.39981	0.963	0.553	2.09e-178	JM4
icn	2.42e-90	1.35723	0.32	0.022	5.65e-86	JM4
fgl2a	5.07e-126	1.34803	0.695	0.155	1.18e-121	JM4
si:ch211-136m16.8	1.36e-148	1.20775	0.583	0.052	3.17e-144	JM4
sftpbb	6.54e-157	1.1486	0.617	0.058	1.53e-152	JM4
s100a10b	1.85e-60	1.14368	0.312	0.046	4.33e-56	JM4
krt18b	9.72e-143	1.10313	0.951	0.6	2.27e-138	JM4
lygl1	1.09e-119	1.07161	0.924	0.689	2.54e-115	JM4
si:ch211-194m7.3	3.69e-106	1.05556	0.317	0.007	8.62e-102	JM4
tmsb1	3.24e-99	1.01781	0.707	0.236	7.56e-95	JM4
si:dkey-5n18.1	6.3e-53	0.968608	0.734	0.417	1.47e-48	JM4
gsto2	7.22e-74	0.962128	0.754	0.382	1.69e-69	JM4
c1qa	1.24e-91	0.910399	0.856	0.479	2.89e-87	JM4
crip1	2.08e-92	0.898406	0.756	0.335	4.87e-88	JM4
si:ch211-264f5.2	3.89e-103	0.883994	0.517	0.072	9.1e-99	JM4
si:dkey-262k9.4	5.23e-93	0.879223	0.876	0.477	1.22e-88	JM4
robo4	3.66e-80	0.852186	0.344	0.031	8.54e-76	JM4
ahnak	1.61e-53	0.793341	0.622	0.283	3.77e-49	JM4
nrros	3.97e-60	0.759626	0.622	0.243	9.28e-56	JM4
c1qc	1.79e-63	0.703029	0.944	0.762	4.18e-59	JM4
ets2	3e-47	0.671329	0.71	0.386	7.02e-43	JM4
timp4.3	2.17e-42	0.664014	0.322	0.075	5.08e-38	JM4
timp2b	3.72e-64	0.661886	0.349	0.047	8.69e-60	JM4
fthl27	9.05e-16	0.645497	0.863	0.713	2.12e-11	JM4
prdx5	7.29e-55	0.629382	0.671	0.312	1.7e-50	JM4
gstt1a	2.39e-33	0.617926	0.493	0.209	5.6e-29	JM4
anxa4	1.5e-51	0.606436	0.737	0.416	3.5e-47	JM4
btg1	1.27e-46	0.604108	0.954	0.813	2.98e-42	JM4
ccr9a	1.03e-36	0.596529	0.432	0.146	2.41e-32	JM4
NPC2 (1 of many)	2.15e-58	0.59364	0.346	0.053	5.03e-54	JM4
cebpa	2.61e-44	0.593406	0.912	0.69	6.1e-40	JM4
CR936442.1	2.45e-40	0.587061	0.971	0.85	5.71e-36	JM4
myh9a	7.31e-54	0.583064	0.439	0.107	1.71e-49	JM4
rpl22l1	5.31e-48	0.578767	0.778	0.628	1.24e-43	JM4
c1qb	5.2e-40	0.556479	0.898	0.73	1.21e-35	JM4
zgc:153317	9.39e-49	0.553587	0.449	0.125	2.2e-44	JM4
mcl1b	5.95e-22	0.545817	0.683	0.493	1.39e-17	JM4
rplp0	7.12e-98	0.543877	1	0.996	1.66e-93	JM4
bzw1b	7.41e-29	0.540475	0.605	0.346	1.73e-24	JM4
rsl24d1	3.2e-57	0.53783	0.932	0.795	7.49e-53	JM4
rplp1	4.57e-88	0.518403	1	0.997	1.07e-83	JM4
gstp1	2.1e-35	0.516225	0.651	0.358	4.91e-31	JM4
rhoab	1.37e-35	0.512242	0.612	0.297	3.21e-31	JM4
tdh	1.24e-27	0.510252	0.337	0.112	2.89e-23	JM4
f11r.1	1.08e-41	0.509698	0.349	0.083	2.53e-37	JM4
socs3b	2.4e-80	0.507571	0.268	0.009	5.61e-76	JM4
rpl5b	3.05e-51	0.50745	0.954	0.855	7.13e-47	JM4
cited4a	2.64e-20	0.506517	0.483	0.256	6.17e-16	JM4
eef1da	4.09e-49	0.49898	0.902	0.732	9.56e-45	JM4
antxr1c	1.27e-28	0.495093	0.285	0.081	2.98e-24	JM4
rarga	3.61e-84	0.494019	0.273	0.008	8.45e-80	JM4
lgals2a	6.48e-33	0.493435	0.895	0.717	1.51e-28	JM4
midn	6.03e-30	0.493139	0.468	0.195	1.41e-25	JM4
CABZ01080702.1	2.57e-41	0.486681	0.451	0.146	6.01e-37	JM4
eef1db	5.51e-38	0.484128	0.849	0.653	1.29e-33	JM4
rpl5a	6.63e-61	0.477153	0.983	0.935	1.55e-56	JM4
rps9	1.55e-84	0.476989	0.998	0.995	3.62e-80	JM4
rpl15	8.45e-81	0.476388	1	0.993	1.98e-76	JM4
rplp2l	3.87e-64	0.475912	0.993	0.979	9.05e-60	JM4
rpl36a	3.3e-69	0.473412	0.998	0.97	7.72e-65	JM4
eef1a1l1	5.34e-77	0.472875	1	0.998	1.25e-72	JM4
rpl3	1.32e-77	0.47163	0.998	0.989	3.09e-73	JM4
rps12	3.19e-66	0.471486	0.998	0.983	7.47e-62	JM4
dbn1	1.86e-53	0.471306	0.351	0.064	4.34e-49	JM4
asap1b	6.39e-48	0.4707	0.346	0.07	1.49e-43	JM4
crema	1.04e-40	0.470003	0.298	0.059	2.43e-36	JM4
si:dkey-151g10.6	1.11e-83	0.467732	1	0.996	2.6e-79	JM4
nsa2	3.65e-38	0.463861	0.866	0.679	8.53e-34	JM4
rpl10a	6.52e-75	0.463808	1	0.992	1.52e-70	JM4
rpl18	2.92e-69	0.462852	0.998	0.993	6.81e-65	JM4
rpl7a	1.63e-79	0.462147	1	0.996	3.82e-75	JM4
btf3	1.62e-50	0.46071	0.946	0.853	3.78e-46	JM4
rps27a	1.22e-84	0.460006	0.998	0.994	2.85e-80	JM4
rpl10	8.53e-78	0.459335	0.995	0.993	1.99e-73	JM4
zbtb16a	7.02e-27	0.458418	0.405	0.159	1.64e-22	JM4
rpl19	1.25e-74	0.456363	1	0.995	2.93e-70	JM4
acsl4b	1.63e-13	0.454146	0.546	0.376	3.81e-09	JM4
zgc:100829	7.17e-21	0.453531	0.368	0.163	1.67e-16	JM4
rpl23a	3.1e-54	0.452996	0.998	0.954	7.24e-50	JM4
AL831726.2	1.27e-44	0.451667	0.268	0.04	2.96e-40	JM4
si:dkey-102g19.3	3.22e-21	0.450263	0.38	0.169	7.53e-17	JM4
rpl36	6.8e-53	0.447236	0.983	0.94	1.59e-48	JM4
si:ch73-343l4.2	1.93e-72	0.446653	0.276	0.016	4.5e-68	JM4
rpl24	7.97e-69	0.442189	0.993	0.988	1.86e-64	JM4
rsl1d1	5.72e-27	0.441802	0.634	0.358	1.34e-22	JM4
rps11	1.07e-62	0.440509	0.998	0.981	2.49e-58	JM4
eif3ha	1.39e-30	0.440005	0.698	0.463	3.26e-26	JM4
rpl7	1.56e-64	0.439116	1	0.993	3.65e-60	JM4
rpsa	2.44e-69	0.438785	0.998	0.989	5.69e-65	JM4
rpl9	1.66e-75	0.438121	1	0.99	3.89e-71	JM4
ppiaa	7.66e-73	0.437564	1	0.991	1.79e-68	JM4
rps16	3.03e-61	0.437538	0.998	0.977	7.09e-57	JM4
rps4x	9.94e-64	0.437105	1	0.991	2.32e-59	JM4
rpl22	4.88e-60	0.436986	0.995	0.956	1.14e-55	JM4
sdr16c5b	6.92e-55	0.434146	0.263	0.026	1.62e-50	JM4
tagln2	6.48e-40	0.432733	0.334	0.082	1.51e-35	JM4
pdk2b	6.49e-14	0.43265	0.263	0.153	1.52e-09	JM4
rps18	8.37e-54	0.431989	0.983	0.942	1.96e-49	JM4
cirbpb	1.07e-37	0.431691	0.951	0.885	2.51e-33	JM4
rpl13	1.6e-74	0.431057	1	0.995	3.74e-70	JM4
clic2	6.33e-23	0.430428	0.668	0.409	1.48e-18	JM4
rpl18a	3.75e-67	0.425755	1	0.995	8.75e-63	JM4
nop53	2.03e-24	0.425692	0.695	0.455	4.75e-20	JM4
rps13	9.04e-60	0.42542	0.993	0.978	2.11e-55	JM4
ddx21	2.05e-25	0.425245	0.715	0.479	4.79e-21	JM4
rpl13a	8.02e-66	0.425117	0.998	0.988	1.87e-61	JM4
rpl32	8.62e-67	0.422692	1	0.986	2.02e-62	JM4
pde10a	2.38e-20	0.422618	0.344	0.143	5.56e-16	JM4
rps6	2.64e-57	0.422415	0.998	0.979	6.17e-53	JM4
rps3	4.4e-60	0.420658	0.998	0.981	1.03e-55	JM4
rps3a	8.89e-62	0.418543	1	0.993	2.08e-57	JM4
rps19	1.2e-61	0.418501	0.998	0.99	2.81e-57	JM4
rpl34	1.66e-56	0.418302	0.995	0.964	3.87e-52	JM4
eef1g	7.77e-53	0.418163	0.995	0.979	1.82e-48	JM4
rpl30	3.78e-59	0.417332	1	0.976	8.82e-55	JM4
rpl6	7.81e-48	0.416955	0.983	0.949	1.83e-43	JM4
naca	1.01e-55	0.416164	0.998	0.978	2.35e-51	JM4
nfil3-6	1.51e-24	0.415157	0.3	0.099	3.53e-20	JM4
rps8a	1.58e-67	0.414836	0.995	0.997	3.7e-63	JM4
si:ch211-74m13.3	1.03e-24	0.410409	0.278	0.084	2.41e-20	JM4
rps14	9.65e-71	0.40895	1	0.996	2.26e-66	JM4
gtpbp4	4.34e-22	0.408483	0.659	0.465	1.02e-17	JM4
rpl4	2.44e-40	0.40409	0.973	0.907	5.69e-36	JM4
rpl17	2.61e-61	0.403319	1	0.994	6.09e-57	JM4
kdm7aa	1.01e-25	0.401989	0.322	0.108	2.36e-21	JM4
si:ch211-283g2.2	2.2e-15	0.399376	0.463	0.285	5.13e-11	JM4
rack1	3.65e-56	0.39845	0.995	0.99	8.53e-52	JM4
rps10	8.29e-69	0.39752	0.998	0.994	1.94e-64	JM4
rps24	2.31e-57	0.397463	0.99	0.984	5.39e-53	JM4
rpl37.1	1.56e-52	0.396425	0.995	0.974	3.64e-48	JM4
rpl23	1.13e-61	0.395474	1	0.994	2.64e-57	JM4
serbp1a	9.87e-46	0.393044	0.971	0.941	2.31e-41	JM4
uba52	3.9e-57	0.392958	1	0.989	9.12e-53	JM4
rps15a	1.68e-57	0.392321	0.995	0.987	3.92e-53	JM4
ola1	4.66e-23	0.392211	0.7	0.519	1.09e-18	JM4
si:dkey-185m8.2	1.45e-41	0.391436	0.427	0.142	3.4e-37	JM4
mrc1b	1.41e-28	0.390652	0.956	0.804	3.29e-24	JM4
lxn	4.38e-21	0.389849	0.573	0.326	1.02e-16	JM4
RPS17	1.8e-49	0.388688	0.983	0.973	4.21e-45	JM4
rps27.1	3.69e-59	0.387621	0.995	0.987	8.63e-55	JM4
rps7	1.77e-56	0.386782	1	0.996	4.15e-52	JM4
nccrp1	3.12e-21	0.386324	0.678	0.449	7.28e-17	JM4
rnf144b	5.3e-21	0.386244	0.32	0.122	1.24e-16	JM4
zgc:152830	4.3e-17	0.384838	0.537	0.334	1e-12	JM4
aldh9a1a.1	8e-19	0.384582	0.59	0.369	1.87e-14	JM4
rps26l	1.4e-43	0.383349	0.99	0.96	3.27e-39	JM4
nme2b.1	1.5e-58	0.382754	1	0.995	3.51e-54	JM4
rps25	5.3e-51	0.381823	0.993	0.978	1.24e-46	JM4
rpl21	4.74e-54	0.37921	1	0.99	1.11e-49	JM4
acp5a	1.93e-08	0.379054	0.341	0.232	0.000450489	JM4
kdm6ba	2.48e-23	0.3779	0.334	0.124	5.79e-19	JM4
hsp90ab1	1.31e-62	0.376999	1	0.999	3.06e-58	JM4
rpl11	2.05e-47	0.376735	1	0.99	4.79e-43	JM4
rps23	2.24e-52	0.37371	1	0.992	5.24e-48	JM4
adh5	1.61e-19	0.372385	0.593	0.372	3.76e-15	JM4
eif3k	2.91e-25	0.372136	0.807	0.682	6.8e-21	JM4
hspa8	2.01e-36	0.365989	0.995	0.982	4.71e-32	JM4
rpl27	4.11e-52	0.365554	0.995	0.983	9.6e-48	JM4
eef1b2	1.41e-38	0.363621	0.985	0.967	3.29e-34	JM4
rpl12	2.59e-48	0.361349	1	0.99	6.04e-44	JM4
rps5	1.46e-49	0.361051	1	0.994	3.41e-45	JM4
ccng2	1.17e-12	0.360113	0.32	0.165	2.74e-08	JM4
ak2	2.12e-17	0.344161	0.598	0.38	4.95e-13	JM4
cybb	7.95e-25	0.332875	0.329	0.118	1.86e-20	JM4
rpl8	3.07e-49	0.332782	1	0.999	7.17e-45	JM4
rab11fip4b	2.28e-18	0.32847	0.263	0.095	5.34e-14	JM4
sult6b1	1.47e-22	0.328146	0.376	0.159	3.43e-18	JM4
si:ch211-204c21.1.1	4.87e-16	0.326615	0.841	0.649	1.14e-11	JM4
nop10	5.71e-18	0.325275	0.507	0.283	1.33e-13	JM4
ddit4	7.84e-11	0.318255	0.568	0.394	1.83e-06	JM4
pinx1	3.32e-21	0.318041	0.417	0.194	7.76e-17	JM4
atp5mc3b	1.09e-21	0.317825	0.941	0.879	2.55e-17	JM4
arrdc2	7.08e-13	0.316516	0.529	0.339	1.66e-08	JM4
glipr1a	3.79e-38	0.315386	0.268	0.055	8.85e-34	JM4
faua	3.38e-35	0.311342	0.998	0.983	7.89e-31	JM4
ponzr1	2.12e-12	0.309226	0.344	0.181	4.96e-08	JM4
itpkcb	4.31e-16	0.305367	0.295	0.126	1.01e-11	JM4
il4r.1	1.44e-15	0.303136	0.29	0.124	3.36e-11	JM4
bcl2a	5.76e-11	0.302503	0.288	0.145	1.35e-06	JM4
ucp2	4.05e-08	0.299406	0.868	0.761	0.00094616	JM4
arl5c	9.34e-12	0.29877	0.259	0.12	2.18e-07	JM4
cotl1	1.23e-21	0.297383	0.959	0.92	2.88e-17	JM4
eef2b	7.63e-25	0.293725	0.983	0.966	1.78e-20	JM4
si:ch211-217k17.7	5.6e-15	0.292622	0.412	0.221	1.31e-10	JM4
wu:fc75a09	1.26e-12	0.285225	0.329	0.169	2.95e-08	JM4
eif2s1b	2.88e-13	0.278318	0.627	0.433	6.74e-09	JM4
irf2	7.43e-15	0.276372	0.578	0.369	1.74e-10	JM4
eif3s6ip	1.38e-10	0.274069	0.59	0.436	3.21e-06	JM4
mpzl2b	6.55e-10	0.260599	0.417	0.259	1.53e-05	JM4
id1	1.96e-10	0.258697	0.398	0.238	4.57e-06	JM4
usp36	2.59e-15	0.255091	0.459	0.263	6.05e-11	JM4
rgs13	1.98e-09	0.253024	0.471	0.312	4.63e-05	JM4
sb:cb81	2.21e-12	0.251657	0.451	0.274	5.15e-08	JM4
suclg1	1.47e-10	0.251565	0.637	0.461	3.43e-06	JM4
lpar5a	2.39e-12	0.249985	0.337	0.177	5.59e-08	JM4
nop56	1.86e-11	0.241858	0.646	0.463	4.35e-07	JM4
cct8	1.58e-13	0.240591	0.48	0.291	3.69e-09	JM4
cd22	4e-16	0.236881	0.327	0.159	9.35e-12	JM4
stat3	5.42e-16	0.235561	0.324	0.154	1.27e-11	JM4
enpp1	4.48e-09	0.232528	0.637	0.475	0.000104667	JM4
ccl38.1	1.42e-15	0.232224	0.417	0.232	3.31e-11	JM4
aldoaa	4.12e-09	0.231325	0.732	0.591	9.62e-05	JM4
arhgap33	2.55e-20	0.231242	0.268	0.104	5.97e-16	JM4
sox4b	5.54e-12	0.225568	0.31	0.161	1.29e-07	JM4
lipf	2.94e-10	0.223396	0.317	0.174	6.86e-06	JM4
cfp	4.62e-11	0.223004	0.534	0.362	1.08e-06	JM4
csf3r	3.71e-12	0.220532	0.288	0.145	8.66e-08	JM4
ssr3	6.09e-09	0.219708	0.802	0.694	0.000142368	JM4
fxyd6l	7.55e-12	0.216566	0.315	0.166	1.76e-07	JM4
cbr1l	4.71e-14	0.215452	0.354	0.188	1.1e-09	JM4
nop58	1.69e-09	0.207141	0.488	0.33	3.96e-05	JM4
si:ch73-248e21.7	7.01e-09	0.205589	0.449	0.3	0.000163804	JM4
snu13b	1.73e-12	-0.207985	0.456	0.459	4.04e-08	JM4
rad21a	5.66e-14	-0.209232	0.293	0.321	1.32e-09	JM4
fabp11a	5.36e-10	-0.214931	0.127	0.265	1.25e-05	JM4
pfkfb4b	1.04e-09	-0.218098	0.666	0.67	2.43e-05	JM4
ctsd	3.05e-11	-0.260381	0.641	0.614	7.12e-07	JM4
hist1h4l	4.36e-11	-0.266456	0.441	0.468	1.02e-06	JM4
hexb	1.09e-11	-0.271024	0.307	0.392	2.54e-07	JM4
atp2b1a	2.23e-08	-0.276156	0.215	0.281	0.000520714	JM4
slc35f6	2.54e-09	-0.284078	0.283	0.403	5.94e-05	JM4
cndp2	5.46e-11	-0.285921	0.566	0.608	1.28e-06	JM4
si:dkey-69o16.5	1.44e-13	-0.287585	0.176	0.26	3.38e-09	JM4
bcam	4.6e-10	-0.293255	0.39	0.473	1.08e-05	JM4
agtrap	8.4e-13	-0.296432	0.149	0.259	1.96e-08	JM4
specc1	8.5e-10	-0.298309	0.246	0.266	1.99e-05	JM4
ehbp1l1b	8.13e-13	-0.301272	0.359	0.307	1.9e-08	JM4
grn1	1.12e-40	-0.303202	0.759	0.425	2.62e-36	JM4
pepd	1.06e-15	-0.310008	0.522	0.569	2.47e-11	JM4
selenop	7.35e-10	-0.316064	0.693	0.742	1.72e-05	JM4
tuba8l	1.39e-09	-0.316157	0.38	0.378	3.24e-05	JM4
si:ch73-281n10.2	1.26e-11	-0.318169	0.322	0.358	2.94e-07	JM4
fmnl1a	2.97e-11	-0.321369	0.378	0.402	6.94e-07	JM4
zfp36l1b	8.51e-12	-0.322141	0.166	0.281	1.99e-07	JM4
lcp1	4e-08	-0.324069	0.893	0.909	0.000934138	JM4
calm2b	5.77e-13	-0.328648	0.493	0.588	1.35e-08	JM4
atp5mc1	2.47e-13	-0.331188	0.602	0.691	5.78e-09	JM4
slc16a10	1.27e-11	-0.332418	0.2	0.288	2.97e-07	JM4
ubb	2.95e-12	-0.334541	0.317	0.421	6.9e-08	JM4
slc3a2a	8.7e-24	-0.336128	0.795	0.774	2.03e-19	JM4
h3f3b.1	6.39e-11	-0.340034	0.678	0.692	1.49e-06	JM4
rsrp1	2.82e-10	-0.340963	0.229	0.347	6.58e-06	JM4
scarb2a	6.62e-12	-0.344335	0.376	0.497	1.55e-07	JM4
hmgb2a	1.82e-08	-0.345196	0.778	0.754	0.000426398	JM4
rgs2	1.46e-08	-0.346326	0.198	0.321	0.000342002	JM4
histh1l	2.06e-09	-0.369197	0.4	0.446	4.8e-05	JM4
egr1	7.41e-11	-0.369702	0.134	0.259	1.73e-06	JM4
ccnd1	2.04e-12	-0.369749	0.39	0.492	4.77e-08	JM4
CABZ01041494.1	2.58e-14	-0.373006	0.212	0.361	6.04e-10	JM4
arrdc3a	2.83e-11	-0.380221	0.163	0.316	6.61e-07	JM4
lgmn	1.19e-14	-0.3852	0.249	0.432	2.77e-10	JM4
abca1a	3.04e-13	-0.386925	0.439	0.524	7.1e-09	JM4
si:ch211-288g17.3	1.34e-12	-0.391223	0.317	0.363	3.13e-08	JM4
hmgb2b	1.07e-12	-0.391381	0.534	0.55	2.5e-08	JM4
zgc:162707	4.12e-16	-0.397352	0.105	0.28	9.62e-12	JM4
si:dkeyp-121d4.3	3.05e-11	-0.402283	0.222	0.298	7.12e-07	JM4
npc1	4.7e-19	-0.420642	0.161	0.313	1.1e-14	JM4
si:dkey-27h10.2	2.72e-17	-0.425539	0.134	0.332	6.35e-13	JM4
BX322618.1	5.75e-23	-0.427338	0.856	0.901	1.34e-18	JM4
pcna	5.14e-09	-0.429095	0.237	0.273	0.000120211	JM4
ctsk	4.27e-19	-0.432665	0.432	0.551	9.98e-15	JM4
rnaset2	3.44e-13	-0.438353	0.341	0.42	8.04e-09	JM4
spns1	3.28e-18	-0.441928	0.166	0.346	7.67e-14	JM4
eepd1	1.47e-16	-0.443589	0.183	0.374	3.44e-12	JM4
si:ch211-222l21.1	1.39e-11	-0.455286	0.224	0.258	3.24e-07	JM4
h2afx1	4.22e-20	-0.464835	0.437	0.577	9.85e-16	JM4
scn4bb	6.11e-21	-0.46694	0.478	0.681	1.43e-16	JM4
insig1	2.76e-13	-0.467288	0.161	0.303	6.45e-09	JM4
tuba8l4	4.81e-31	-0.47359	0.907	0.954	1.12e-26	JM4
zgc:152863	7.19e-18	-0.475282	0.09	0.273	1.68e-13	JM4
rbp2a	3.01e-20	-0.480767	0.451	0.635	7.04e-16	JM4
cd63	1.38e-33	-0.482392	0.912	0.935	3.23e-29	JM4
fam49ba	1.32e-21	-0.495334	0.505	0.57	3.09e-17	JM4
2021-09-12	2.86e-19	-0.496508	0.22	0.316	6.67e-15	JM4
pdgfd	4.25e-33	-0.496878	0.041	0.28	9.93e-29	JM4
gng10	7.47e-33	-0.497658	0.698	0.773	1.75e-28	JM4
slc37a2	1.07e-25	-0.503395	0.344	0.516	2.5e-21	JM4
pecam1	2.02e-24	-0.506996	0.224	0.486	4.73e-20	JM4
ppdpfb	1.12e-25	-0.521751	0.688	0.716	2.62e-21	JM4
si:ch211-269k10.5	6.5e-20	-0.523697	0.127	0.318	1.52e-15	JM4
col5a1	3.34e-25	-0.530634	0.12	0.36	7.8e-21	JM4
MFAP4 (1 of many).2	2.07e-19	-0.545567	0.349	0.556	4.83e-15	JM4
mertka	1.09e-24	-0.548616	0.271	0.495	2.54e-20	JM4
abi3a	1.36e-16	-0.566864	0.259	0.373	3.18e-12	JM4
slc43a2b	6.74e-21	-0.584132	0.154	0.366	1.58e-16	JM4
agpat3	3.7e-24	-0.586304	0.156	0.364	8.64e-20	JM4
slc40a1	1.65e-18	-0.593074	0.276	0.432	3.85e-14	JM4
rac1a	1.98e-33	-0.597919	0.307	0.531	4.64e-29	JM4
pcbd1	8.49e-21	-0.60705	0.083	0.27	1.98e-16	JM4
si:ch73-86n18.1	2.5e-35	-0.655132	0.268	0.567	5.85e-31	JM4
ctsc	1.95e-34	-0.662452	0.502	0.684	4.56e-30	JM4
abcc5	1.37e-43	-0.690337	0.527	0.718	3.21e-39	JM4
ctsba	2.36e-49	-0.740882	0.854	0.864	5.51e-45	JM4
si:dkey-27i16.2	1.52e-73	-0.751957	0.688	0.903	3.56e-69	JM4
psap	1.07e-89	-0.756174	0.973	0.99	2.51e-85	JM4
sall3a	2.12e-48	-0.779094	0.08	0.409	4.96e-44	JM4
mpeg1.1	1.52e-99	-0.781823	0.746	0.96	3.56e-95	JM4
BX649485.4	2.98e-12	-0.799567	0.407	0.49	6.96e-08	JM4
lgals9l3	1.27e-61	-0.805644	0.459	0.729	2.96e-57	JM4
mafaa	1.16e-52	-0.807025	0.034	0.357	2.72e-48	JM4
tubb2b	3.5e-27	-0.813431	0.449	0.642	8.19e-23	JM4
glud1a	2.38e-53	-0.828984	0.498	0.725	5.57e-49	JM4
ctsla	5.63e-36	-0.878676	0.371	0.553	1.32e-31	JM4
mpp1	1.63e-72	-0.879339	0.559	0.772	3.82e-68	JM4
ctsz	3.16e-47	-0.881363	0.505	0.714	7.38e-43	JM4
si:zfos-741a10.3	3.04e-54	-0.900953	0.337	0.639	7.09e-50	JM4
si:dkey-33i11.9	7.97e-43	-0.91496	0.241	0.551	1.86e-38	JM4
anxa3b	7.63e-121	-0.928675	0.639	0.93	1.78e-116	JM4
id2a	2.2e-27	-0.950983	0.188	0.335	5.14e-23	JM4
npc2	3.47e-86	-0.989922	0.761	0.906	8.1e-82	JM4
abhd12	1.1e-71	-1.08741	0.341	0.689	2.57e-67	JM4
lgals3bpb	2.02e-117	-1.18544	0.978	0.947	4.71e-113	JM4
glula	5.4e-170	-1.21084	0.824	0.96	1.26e-165	JM4
mt2	3.1e-45	-1.2217	0.273	0.585	7.24e-41	JM4
bzw2	5.14e-44	-1.24349	0.09	0.372	1.2e-39	JM4
havcr1	6.39e-155	-1.30556	0.734	0.88	1.49e-150	JM4
lgals9l1	8.15e-160	-1.432	0.632	0.878	1.9e-155	JM4
g0s2	7.51e-34	-1.45108	0.08	0.315	1.76e-29	JM4
apoc1	2.8e-178	-1.6198	0.995	0.998	6.55e-174	JM4
ccl19a.1	2.06e-18	-2.35205	0.602	0.676	4.81e-14	JM4
apoeb	8.26e-194	-2.3857	0.963	0.987	1.93e-189	JM4

## Sheet: Cluster JM5
gene	p_val	avg_logFC	pct.1 [in cluster]	pct.2 [out of cluster]	p_val_adj	cluster
ppdpfb	8.54e-16	0.740893	0.817	0.709	2e-11	JM5
bzw2	4.22e-09	0.715169	0.47	0.335	9.87e-05	JM5
rbp2a	2e-15	0.686991	0.739	0.61	4.67e-11	JM5
apoc1	1.91e-11	0.643613	1	0.997	4.45e-07	JM5
pcbd1	1.72e-08	0.642585	0.357	0.244	0.000402248	JM5
atp5mc1	5.11e-17	0.524465	0.722	0.679	1.19e-12	JM5
rac1a	6.31e-10	0.423974	0.591	0.502	1.47e-05	JM5
cndp2	1.4e-09	0.413988	0.617	0.603	3.27e-05	JM5
gng10	2.81e-09	0.404175	0.774	0.764	6.56e-05	JM5
suclg1	4.33e-13	0.379841	0.496	0.481	1.01e-08	JM5
rps13	9.77e-12	0.372409	0.991	0.98	2.28e-07	JM5
rps26l	3.7e-10	0.360944	0.974	0.963	8.65e-06	JM5
rps12	1.06e-12	0.355293	0.974	0.985	2.47e-08	JM5
btf3	8.51e-09	0.348678	0.878	0.863	0.000198892	JM5
calm3a	1.48e-13	0.345624	0.304	0.33	3.47e-09	JM5
si:dkey-69o16.5	2.59e-10	0.343405	0.27	0.249	6.05e-06	JM5
rpl22	1.1e-09	0.332526	0.974	0.96	2.58e-05	JM5
faua	1.4e-10	0.325999	0.965	0.986	3.26e-06	JM5
rps11	1.73e-10	0.30915	0.983	0.982	4.04e-06	JM5
rps5	1.96e-11	0.30473	0.991	0.994	4.58e-07	JM5
eef1db	2.34e-12	0.299383	0.591	0.678	5.46e-08	JM5
pepd	1.63e-10	0.295749	0.522	0.565	3.81e-06	JM5
rps10	1.78e-09	0.294546	1	0.994	4.16e-05	JM5
rpl12	8.33e-10	0.293665	1	0.991	1.95e-05	JM5
hspe1	1.17e-11	0.291302	0.287	0.312	2.73e-07	JM5
rpl10a	5.56e-10	0.288275	1	0.993	1.3e-05	JM5
glud1a	2.38e-08	0.2871	0.635	0.7	0.000557147	JM5
rps15a	2.08e-08	0.281517	0.983	0.988	0.000485932	JM5
rps24	1.72e-08	0.279862	0.983	0.985	0.000401994	JM5
rpl17	2.53e-08	0.275333	1	0.994	0.000590748	JM5
rps19	3.48e-08	0.271404	1	0.991	0.000812172	JM5
rpl11	4.21e-08	0.268076	1	0.991	0.000983142	JM5
rsl1d1	9.8e-16	0.260759	0.296	0.393	2.29e-11	JM5
prdx5	4.53e-10	0.249178	0.339	0.354	1.06e-05	JM5
cct2.1	5.69e-11	0.247823	0.487	0.534	1.33e-06	JM5
dbi	2.6e-09	0.240894	0.583	0.659	6.08e-05	JM5
ahcy	4.8e-17	0.231511	0.304	0.417	1.12e-12	JM5
aldoaa	1.04e-09	0.214004	0.522	0.61	2.44e-05	JM5
nsa2	1.5e-08	0.20966	0.617	0.704	0.000349551	JM5
cct8	6.04e-14	0.203801	0.243	0.316	1.41e-09	JM5
tob1b	1.84e-10	-0.209673	0.139	0.366	4.3e-06	JM5
usp36	6.2e-09	-0.240469	0.096	0.292	0.000144813	JM5
nop56	4.95e-09	-0.247006	0.243	0.493	0.000115638	JM5
cited4b	4.2e-08	-0.250223	0.078	0.253	0.000981379	JM5
ddx21	5.32e-09	-0.265632	0.261	0.514	0.000124342	JM5
arl11	1.77e-08	-0.288153	0.087	0.277	0.000414369	JM5
npc1	1.46e-09	-0.293527	0.087	0.302	3.41e-05	JM5
cfp	4.21e-10	-0.305969	0.139	0.39	9.84e-06	JM5
irf2	1.24e-08	-0.313137	0.165	0.401	0.000290385	JM5
calr3a	3.58e-10	-0.315997	0.183	0.446	8.35e-06	JM5
si:dkeyp-121d4.3	2.7e-08	-0.320748	0.096	0.296	0.000630374	JM5
c1qa	1e-08	-0.322533	0.27	0.532	0.000234813	JM5
zfhx3	1.39e-08	-0.328571	0.122	0.34	0.000324836	JM5
mrtfab	1.16e-08	-0.332275	0.148	0.378	0.000270697	JM5
ms4a17a.3.1	9.08e-10	-0.335023	0.061	0.272	2.12e-05	JM5
si:dkey-27h10.2	3.7e-08	-0.335242	0.096	0.316	0.000864295	JM5
btg2	1.18e-10	-0.368799	0.043	0.261	2.75e-06	JM5
plecb	2.07e-13	-0.37897	0.113	0.401	4.84e-09	JM5
CABZ01068358.1	2.32e-08	-0.379763	0.113	0.344	0.000541274	JM5
hyou1	6.02e-09	-0.385812	0.052	0.255	0.000140735	JM5
usp10	4.84e-11	-0.386826	0.113	0.375	1.13e-06	JM5
acsl4b	2.19e-09	-0.387813	0.148	0.404	5.11e-05	JM5
hexb	5.27e-11	-0.40209	0.122	0.391	1.23e-06	JM5
ddit3	1.55e-09	-0.40496	0.104	0.343	3.63e-05	JM5
ctsc	6.71e-10	-0.407035	0.374	0.672	1.57e-05	JM5
pfkfb4b	7.29e-10	-0.413045	0.383	0.679	1.7e-05	JM5
hist1h4l	1.7e-11	-0.428042	0.174	0.474	3.98e-07	JM5
arrdc2	1.13e-10	-0.428448	0.104	0.369	2.65e-06	JM5
si:ch211-204c21.1.1	5.2e-14	-0.435179	0.33	0.683	1.22e-09	JM5
anp32a	2.27e-09	-0.437507	0.191	0.471	5.31e-05	JM5
zgc:103700	7.74e-09	-0.437903	0.409	0.688	0.000180956	JM5
nrros	6.4e-10	-0.440488	0.061	0.294	1.5e-05	JM5
si:ch211-165d12.4	1.74e-08	-0.448942	0.078	0.306	0.000407319	JM5
serinc5	2.15e-10	-0.462832	0.391	0.698	5.03e-06	JM5
enpp1	1.33e-11	-0.464967	0.191	0.504	3.11e-07	JM5
si:dkey-262k9.4	7.7e-09	-0.476072	0.252	0.532	0.000180024	JM5
ccnd1	1.69e-08	-0.480063	0.217	0.489	0.000394018	JM5
itgae.1	1.57e-16	-0.484714	0.339	0.728	3.67e-12	JM5
lcp1	6.26e-11	-0.488221	0.696	0.914	1.46e-06	JM5
BX901920.1	2.21e-12	-0.50455	0.6	0.872	5.15e-08	JM5
cadm4	8.55e-10	-0.510319	0.061	0.299	2e-05	JM5
abcc5	1.42e-11	-0.518722	0.383	0.707	3.31e-07	JM5
mrc1b	4.18e-08	-0.521026	0.643	0.828	0.000977533	JM5
insig1	8.25e-10	-0.52112	0.061	0.294	1.93e-05	JM5
ier2b	2.26e-10	-0.527603	0.07	0.323	5.28e-06	JM5
hsp90b1	1.18e-12	-0.528945	0.139	0.454	2.75e-08	JM5
ralgps1	9.09e-11	-0.534889	0.052	0.303	2.12e-06	JM5
zgc:158343	5.45e-14	-0.540418	0.157	0.496	1.27e-09	JM5
calr3b	4.55e-10	-0.557448	0.183	0.479	1.06e-05	JM5
gadd45ba	1.63e-17	-0.567497	0.061	0.403	3.81e-13	JM5
rsrp1	1.78e-12	-0.568774	0.061	0.342	4.15e-08	JM5
scn4bb	1.67e-09	-0.580561	0.374	0.667	3.9e-05	JM5
hspa5	8.19e-11	-0.607417	0.157	0.456	1.91e-06	JM5
rab44	2.68e-12	-0.61644	0.261	0.598	6.27e-08	JM5
fmnl1a	4.98e-13	-0.628048	0.096	0.409	1.16e-08	JM5
pho	3.11e-13	-0.682394	0.113	0.437	7.28e-09	JM5
ier2a	6.69e-15	-0.693779	0.052	0.371	1.56e-10	JM5
abi3a	2.5e-10	-0.743306	0.096	0.369	5.83e-06	JM5
si:busm1-266f07.2	2.22e-15	-0.765207	0.948	0.977	5.18e-11	JM5
fosab	1.52e-19	-0.767989	0.13	0.548	3.54e-15	JM5
mpeg1.1	9.23e-27	-0.769594	0.626	0.946	2.16e-22	JM5
ehbp1l1b	1.24e-11	-0.775243	0.052	0.322	2.89e-07	JM5
CR753876.1	1.27e-16	-0.827268	0.504	0.843	2.96e-12	JM5
junba	1.35e-13	-0.863066	0.07	0.384	3.15e-09	JM5
CR936442.1	2.89e-20	-0.933022	0.539	0.875	6.75e-16	JM5
BX004816.2	2.07e-15	-1.01919	0.043	0.366	4.83e-11	JM5
CR759843.2	4.1e-16	-1.57474	0.07	0.406	9.58e-12	JM5
