# Supplementary material for: In situ and transcriptomic identification of microglia in synapse-rich regions of the developing zebrafish brain
Source: Nat Commun. 2021 Oct 8;12:5916. doi: 10.1038/s41467-021-26206-x (PMC8501082; doi:10.1038/s41467-021-26206-x)
Supplement: Supplementary file 6 — Supplementary Data 3 [file 41467_2021_26206_MOESM6_ESM.xlsx]

## Sheet: All clusters
gene	p_val	avg_logFC	pct.1 [in cluster]	pct.2 [out of cluster]	p_val_adj	cluster
BX649485.4	3.56e-140	1.25198	0.698	0.467	8.32e-136	A0
BX649485.2	9.49e-170	1.18969	0.776	0.501	2.22e-165	A0
lgals9l1	6.33e-264	0.612011	0.988	0.767	1.48e-259	A0
zgc:103700	4.52e-118	0.547539	0.815	0.582	1.06e-113	A0
tgm2l	1.02e-60	0.534085	0.429	0.243	2.38e-56	A0
BX004816.2	1.94e-83	0.506415	0.538	0.289	4.54e-79	A0
AL928650.1	6.45e-129	0.50081	0.611	0.294	1.51e-124	A0
lgals9l3	1.09e-111	0.450721	0.808	0.553	2.55e-107	A0
dhrs9	2.02e-84	0.419731	0.699	0.477	4.72e-80	A0
nucb1	6.36e-87	0.419183	0.821	0.663	1.49e-82	A0
scn4bb	7.24e-135	0.405779	0.821	0.518	1.69e-130	A0
mhc2b	8.97e-77	0.390352	0.499	0.258	2.1e-72	A0
ccl34b.1	1.68e-166	0.372666	1	0.982	3.92e-162	A0
si:zfos-741a10.3	1.86e-83	0.35493	0.744	0.505	4.36e-79	A0
ncf2	6.49e-40	0.342055	0.483	0.333	1.52e-35	A0
cd59	2.39e-35	0.338342	0.417	0.26	5.59e-31	A0
dbi	1.62e-47	0.331266	0.735	0.587	3.78e-43	A0
CR759843.2	4.18e-18	0.330534	0.34	0.249	9.76e-14	A0
nptna	6.27e-50	0.30616	0.465	0.272	1.46e-45	A0
BX322618.1	2.55e-46	0.301119	s	0.81	5.96e-42	A0
anxa3b	3.2e-65	0.28557	0.943	0.818	7.47e-61	A0
gpc1b	7.42e-33	0.282807	0.256	0.131	1.73e-28	A0
BX649485.1	2.45e-36	0.277032	0.634	0.474	5.73e-32	A0
ms4a17a.9	3.83e-34	0.276423	0.523	0.372	8.95e-30	A0
mafbb	3.14e-27	0.260295	0.598	0.467	7.33e-23	A0
rgs5b	1.76e-23	0.250041	0.4	0.275	4.11e-19	A0
si:busm1-194e12.11	1.12e-48	0.246649	0.356	0.185	2.61e-44	A0
egr1	2.69e-24	0.230302	0.495	0.359	6.3e-20	A0
cfp	2.85e-33	0.229107	0.563	0.407	6.65e-29	A0
pecam1	2.54e-31	0.22711	0.589	0.432	5.94e-27	A0
ifi46	1.65e-15	0.225977	0.353	0.275	3.85e-11	A0
glula	4.61e-99	0.225426	0.992	0.909	1.08e-94	A0
si:ch211-132p1.3	2.75e-20	0.218658	0.496	0.404	6.43e-16	A0
BX901920.1	2.97e-27	0.217529	0.825	0.711	6.93e-23	A0
CABZ01068358.1	1.64e-23	0.215755	0.428	0.31	3.84e-19	A0
hmgn3	1.45e-23	0.214395	0.269	0.169	3.38e-19	A0
mpzl2b	1.4e-18	0.214193	0.425	0.328	3.28e-14	A0
hspa5	2.24e-15	0.213149	0.474	0.379	5.24e-11	A0
ak4	1.03e-22	0.211797	0.294	0.198	2.42e-18	A0
entpd2a.1	1.49e-21	0.203913	0.333	0.219	3.49e-17	A0
banf1	4.15e-12	-0.200361	0.285	0.359	9.7e-08	A0
tmsb1	5.65e-14	-0.203231	0.386	0.404	1.32e-09	A0
rnaset2	3.82e-13	-0.207457	0.388	0.369	8.92e-09	A0
crip1	1.15e-13	-0.20835	0.353	0.393	2.7e-09	A0
anp32a	5.1e-12	-0.209384	0.428	0.487	1.19e-07	A0
selenoh	4.1e-15	-0.211533	0.187	0.274	9.59e-11	A0
cbx5	6.34e-18	-0.219781	0.197	0.296	1.48e-13	A0
mknk2b	6.77e-16	-0.220204	0.557	0.607	1.58e-11	A0
krt18b	1.67e-27	-0.222188	0.702	0.64	3.91e-23	A0
lcp1	9.88e-16	-0.222411	0.883	0.835	2.31e-11	A0
etnk1	2.01e-12	-0.230256	0.453	0.507	4.69e-08	A0
agpat3	9.3e-11	-0.236948	0.242	0.281	2.17e-06	A0
ptprea	5.23e-16	-0.247743	0.206	0.293	1.22e-11	A0
smc1al	2.64e-18	-0.250912	0.371	0.462	6.18e-14	A0
cebpb	1.22e-19	-0.257116	0.473	0.446	2.85e-15	A0
zgc:152863	6.96e-22	-0.259204	0.241	0.281	1.63e-17	A0
ddit4	2.01e-18	-0.269693	0.356	0.445	4.71e-14	A0
h3f3b.1	1.94e-24	-0.269884	0.66	0.634	4.53e-20	A0
baz1b	2.58e-19	-0.271296	0.201	0.298	6.03e-15	A0
si:ch211-1o7.3	1.52e-17	-0.27199	0.262	0.351	3.54e-13	A0
si:ch211-269k10.5	3.28e-20	-0.281779	0.231	0.287	7.66e-16	A0
lygl1	5.02e-23	-0.29333	0.763	0.772	1.17e-18	A0
mcl1b	2.32e-19	-0.295988	0.436	0.507	5.42e-15	A0
hmgn2	3.11e-21	-0.317524	0.829	0.794	7.28e-17	A0
si:ch211-264f5.2	9.95e-27	-0.324899	0.152	0.255	2.32e-22	A0
specc1	1.17e-18	-0.329925	0.237	0.293	2.73e-14	A0
si:dkey-262k9.4	8.42e-30	-0.330209	0.412	0.5	1.97e-25	A0
mhc2dab	5.55e-30	-0.33096	0.925	0.933	1.3e-25	A0
caspb	8.14e-19	-0.355489	0.171	0.262	1.9e-14	A0
si:dkey-33i11.9	1.84e-20	-0.362929	0.418	0.475	4.29e-16	A0
rgs13	6.76e-31	-0.376247	0.218	0.334	1.58e-26	A0
si:ch73-281n10.2	1.56e-28	-0.377424	0.273	0.35	3.65e-24	A0
pfn1	7.47e-30	-0.384366	1	0.984	1.74e-25	A0
arl11	2.15e-37	-0.400341	0.253	0.376	5.02e-33	A0
tuba8l	5.51e-26	-0.404375	0.295	0.349	1.29e-21	A0
2021-09-12	5.45e-33	-0.40468	0.217	0.323	1.27e-28	A0
hmgb2b	5.67e-39	-0.405328	0.486	0.496	1.32e-34	A0
si:ch211-79k12.1	2.08e-34	-0.412444	0.221	0.29	4.85e-30	A0
tbc1d10b	9.78e-40	-0.447102	0.16	0.272	2.29e-35	A0
si:dkey-5n18.1	9.51e-29	-0.454725	0.308	0.378	2.22e-24	A0
BX908750.1	4.72e-20	-0.458308	0.217	0.276	1.1e-15	A0
hmgb2a	3.76e-44	-0.46739	0.727	0.71	8.78e-40	A0
si:ch211-288g17.3	8.81e-47	-0.491005	0.239	0.356	2.06e-42	A0
g0s2	8.43e-18	-0.49615	0.198	0.257	1.97e-13	A0
junba	3.66e-42	-0.498784	0.291	0.43	8.54e-38	A0
arhgef15	2.48e-42	-0.507743	0.256	0.366	5.79e-38	A0
abi3a	3.54e-53	-0.544846	0.295	0.409	8.28e-49	A0
cxcr4b	8.46e-66	-0.565884	0.647	0.707	1.98e-61	A0
hmga1a	2.55e-61	-0.583336	0.427	0.502	5.96e-57	A0
ehbp1l1b	2.17e-51	-0.588494	0.283	0.407	5.08e-47	A0
tubb2b	2.71e-68	-0.606907	0.581	0.604	6.34e-64	A0
il12rb2l	1.08e-69	-0.657478	0.107	0.252	2.52e-65	A0
ccl35.1	7.15e-15	-0.75417	0.342	0.405	1.67e-10	A0
id2a	9.34e-73	-0.773027	0.27	0.402	2.18e-68	A0
pcna	3.08e-97	-0.848136	0.115	0.283	7.2e-93	A0
si:ch211-222l21.1	2.55e-104	-0.848723	0.084	0.272	5.95e-100	A0
grn1	2.55e-123	-1.70671	0.3	0.47	5.97e-119	A0
ccl19a.1	3.65e-107	-2.67275	0.446	0.555	8.52e-103	A0
g0s2	1.69e-129	1.42305	0.516	0.179	3.94e-125	A1
bzw2	4.36e-160	1.36214	0.532	0.159	1.02e-155	A1
apoeb	1.97e-122	1.18459	0.989	0.972	4.61e-118	A1
ctsla	4.02e-197	1.14206	0.649	0.402	9.39e-193	A1
rnaset2	1.21e-155	1.00309	0.591	0.341	2.84e-151	A1
ctsz	6.96e-187	0.994113	0.711	0.571	1.63e-182	A1
slc40a1	3.75e-133	0.982491	0.542	0.27	8.77e-129	A1
MFAP4 (1 of many).2	1.67e-105	0.920968	0.684	0.461	3.91e-101	A1
ctsd	1.02e-170	0.877625	0.715	0.566	2.38e-166	A1
mt2	4.87e-64	0.841636	0.573	0.357	1.14e-59	A1
slc43a2b	1.32e-98	0.830907	0.499	0.203	3.08e-94	A1
ralgps1	8.79e-61	0.799152	0.487	0.346	2.05e-56	A1
ctsba	6.47e-150	0.799006	0.904	0.876	1.51e-145	A1
abhd12	4.66e-155	0.795878	0.727	0.558	1.09e-150	A1
psap	1.39e-231	0.776557	0.983	0.989	3.24e-227	A1
selenop	2.13e-138	0.772192	0.762	0.646	4.99e-134	A1
havcr1	1.76e-139	0.769705	0.929	0.848	4.12e-135	A1
abca1a	2.58e-81	0.746422	0.579	0.361	6.04e-77	A1
npc2	2.53e-185	0.709408	0.77	0.842	5.91e-181	A1
pcbd1	1.49e-61	0.687335	0.368	0.132	3.49e-57	A1
slc7a7	2.52e-121	0.673667	0.709	0.548	5.9e-117	A1
rbp2a	1.54e-65	0.653689	0.59	0.459	3.59e-61	A1
ctsc	4.66e-113	0.643305	0.769	0.66	1.09e-108	A1
marco	5.83e-84	0.632749	0.74	0.563	1.36e-79	A1
cd63	3.87e-172	0.630058	0.901	0.933	9.04e-168	A1
mafaa	4.08e-68	0.620321	0.452	0.174	9.53e-64	A1
mpp1	2.85e-113	0.592769	0.807	0.709	6.67e-109	A1
spns1	3.01e-69	0.58451	0.475	0.25	7.04e-65	A1
si:dkey-5n18.1	1.14e-39	0.573798	0.521	0.314	2.67e-35	A1
mmp14b	1.18e-33	0.568303	0.481	0.375	2.76e-29	A1
glud1a	1.05e-86	0.565057	0.623	0.579	2.45e-82	A1
ppdpfb	2.42e-78	0.561208	0.654	0.609	5.66e-74	A1
slc29a1b	4.17e-56	0.552013	0.513	0.28	9.74e-52	A1
mfap4	3.22e-58	0.547318	0.711	0.589	7.53e-54	A1
cgref1	5.83e-41	0.541813	0.376	0.268	1.36e-36	A1
eepd1	7.04e-55	0.534853	0.47	0.25	1.65e-50	A1
slc3a2a	3.74e-90	0.530594	0.854	0.76	8.74e-86	A1
slc16a10	4.68e-49	0.524495	0.382	0.188	1.09e-44	A1
bcam	3.69e-56	0.516345	0.585	0.419	8.62e-52	A1
ctsk	3.37e-72	0.513775	0.578	0.467	7.88e-68	A1
npc1	5.21e-53	0.510778	0.43	0.216	1.22e-48	A1
tob1b	5.73e-42	0.499699	0.542	0.384	1.34e-37	A1
cndp2	6.72e-79	0.49691	0.606	0.533	1.57e-74	A1
si:dkeyp-121d4.3	3.46e-28	0.496704	0.375	0.275	8.08e-24	A1
arrdc3a	7.1e-32	0.495854	0.476	0.348	1.66e-27	A1
BX908750.1	3.2e-17	0.485928	0.313	0.237	7.47e-13	A1
gpd1a	9.79e-56	0.485332	0.333	0.107	2.29e-51	A1
itgae.1	1.04e-29	0.46755	0.825	0.771	2.44e-25	A1
col5a1	7.42e-36	0.46269	0.412	0.246	1.73e-31	A1
scn4bb	5.98e-29	0.455265	0.762	0.645	1.4e-24	A1
slc35f6	1.95e-37	0.445156	0.49	0.324	4.56e-33	A1
dpp7	3.33e-58	0.440305	0.574	0.497	7.79e-54	A1
sdc4	5.18e-33	0.439971	0.445	0.282	1.21e-28	A1
slc37a2	1.06e-46	0.437525	0.553	0.42	2.47e-42	A1
si:ch211-226m16.2	8.59e-32	0.435808	0.521	0.377	2.01e-27	A1
ucp2	5.79e-59	0.424608	0.757	0.753	1.35e-54	A1
si:zfos-741a10.3	4.43e-33	0.422906	0.681	0.608	1.03e-28	A1
scarb2a	8.48e-38	0.418892	0.551	0.431	1.98e-33	A1
ch25h	3.37e-21	0.418624	0.349	0.371	7.88e-17	A1
slc16a9a	2.07e-20	0.415482	0.323	0.202	4.83e-16	A1
gnsb	3.14e-40	0.415439	0.312	0.127	7.34e-36	A1
vmp1	2.6e-18	0.415203	0.721	0.671	6.07e-14	A1
lgmn	8.47e-30	0.405015	0.568	0.435	1.98e-25	A1
serpine3	7.51e-28	0.404332	0.485	0.403	1.75e-23	A1
glula	1.04e-59	0.401813	0.938	0.95	2.43e-55	A1
ctsf	2.27e-34	0.394182	0.293	0.13	5.3e-30	A1
rnaseka	1.3e-59	0.393049	0.642	0.615	3.03e-55	A1
acvrl1	3.22e-29	0.382636	0.352	0.208	7.52e-25	A1
tob1a	1.44e-18	0.382388	0.631	0.63	3.37e-14	A1
pdgfd	2.33e-26	0.37258	0.368	0.216	5.44e-22	A1
rab44	4.56e-13	0.358305	0.682	0.634	1.07e-08	A1
etnk1	8.95e-21	0.345978	0.556	0.469	2.09e-16	A1
rgl1	2.54e-22	0.341057	0.377	0.256	5.94e-18	A1
mhc1uka	3.43e-72	0.34039	0.196	0.263	8.02e-68	A1
aspa	9.4e-23	0.330419	0.266	0.135	2.2e-18	A1
sgpl1	2.58e-20	0.320779	0.283	0.183	6.03e-16	A1
pepd	8.16e-41	0.316266	0.545	0.518	1.91e-36	A1
cx32.2	1.61e-22	0.311988	0.32	0.256	3.77e-18	A1
mhc1zba	7.29e-22	0.30698	0.578	0.624	1.7e-17	A1
ccl34b.1	5.91e-09	0.29725	0.985	0.991	0.000138087	A1
zgc:64065.1	1.48e-19	0.293864	0.301	0.161	3.46e-15	A1
ddit3	1.82e-13	0.291976	0.453	0.456	4.26e-09	A1
ccr2	1.35e-23	0.28808	0.313	0.295	3.15e-19	A1
mafbb	1.7e-22	0.286853	0.55	0.526	3.98e-18	A1
tp53inp1	7.33e-15	0.286131	0.345	0.295	1.71e-10	A1
srgn	4.34e-20	0.280879	0.524	0.467	1.01e-15	A1
mafba	8.06e-18	0.272346	0.489	0.457	1.88e-13	A1
si:ch211-204c21.1.1	5.03e-17	0.265655	0.713	0.665	1.18e-12	A1
gadd45ba	1.43e-09	0.264141	0.51	0.547	3.34e-05	A1
fuca1.1	9.66e-16	0.262612	0.281	0.179	2.26e-11	A1
dnase1l4.1	3.37e-11	0.257413	0.295	0.199	7.87e-07	A1
slc1a3a	2.25e-13	0.254456	0.513	0.507	5.25e-09	A1
BX649485.1	4.91e-14	0.251759	0.495	0.559	1.15e-09	A1
p2ry12	2.53e-13	0.247017	0.461	0.38	5.91e-09	A1
id1	6.75e-11	0.242858	0.317	0.277	1.58e-06	A1
cd22	8.61e-29	0.240408	0.244	0.27	2.01e-24	A1
igsf9ba	4.14e-11	0.239979	0.339	0.239	9.68e-07	A1
hexb	6.23e-20	0.236789	0.428	0.413	1.46e-15	A1
cited4a	2.89e-13	0.231933	0.334	0.325	6.75e-09	A1
ier2a	2.3e-13	0.226079	0.445	0.511	5.38e-09	A1
nfkbiab	1.05e-15	0.223957	0.799	0.787	2.45e-11	A1
AL928650.1	1.83e-08	0.218379	0.376	0.457	0.000427046	A1
plecb	1.72e-29	0.217511	0.407	0.486	4.02e-25	A1
il10ra	4.19e-16	0.214713	0.271	0.257	9.8e-12	A1
acsl4b	1.67e-11	0.21417	0.461	0.469	3.9e-07	A1
btg2	3.45e-15	0.211553	0.311	0.362	8.05e-11	A1
si:ch73-248e21.7	9.95e-09	0.206932	0.324	0.252	0.000232566	A1
zfp36l1b	8.2e-11	0.206902	0.341	0.321	1.92e-06	A1
eif5a2	6.58e-13	-0.202883	0.339	0.478	1.54e-08	A1
nucks1a	1.53e-11	-0.206429	0.184	0.299	3.58e-07	A1
ncf1	3.13e-21	-0.20785	0.463	0.641	7.31e-17	A1
pno1	2.19e-14	-0.207939	0.241	0.38	5.11e-10	A1
banf1	2.35e-13	-0.2136	0.213	0.343	5.49e-09	A1
nop58	2.02e-10	-0.216102	0.189	0.297	4.71e-06	A1
snrpd2	4.46e-12	-0.21988	0.236	0.36	1.04e-07	A1
tcp1	2.42e-15	-0.220622	0.333	0.485	5.65e-11	A1
suclg1	1.71e-13	-0.222449	0.354	0.497	3.99e-09	A1
hint1	4.74e-15	-0.228904	0.255	0.4	1.11e-10	A1
BX511111.1	4.13e-13	-0.236035	0.162	0.282	9.66e-09	A1
hnrnpa0b	9.74e-14	-0.239367	0.351	0.494	2.28e-09	A1
snrpd1	3.36e-12	-0.241809	0.214	0.322	7.86e-08	A1
eif3s6ip	4.81e-20	-0.243163	0.268	0.439	1.12e-15	A1
nap1l1	9.67e-19	-0.244282	0.17	0.319	2.26e-14	A1
sash1a	2.42e-30	-0.248289	0.099	0.256	5.66e-26	A1
nop56	2.01e-21	-0.250181	0.297	0.477	4.7e-17	A1
ncf2	1.94e-55	-0.253783	0.193	0.441	4.53e-51	A1
ranbp1	1.31e-20	-0.270312	0.244	0.415	3.05e-16	A1
crip1	9.93e-19	-0.273122	0.237	0.398	2.32e-14	A1
capgb	8.8e-09	-0.273961	0.446	0.536	0.000205544	A1
npm1a	9.86e-14	-0.273994	0.304	0.442	2.3e-09	A1
ddx21	4.84e-30	-0.279528	0.319	0.535	1.13e-25	A1
fabp3	7.81e-16	-0.280141	0.197	0.338	1.82e-11	A1
psmb8a	8.69e-29	-0.281213	0.109	0.278	2.03e-24	A1
aldoaa	1.17e-21	-0.284693	0.445	0.622	2.74e-17	A1
abi3a	2.22e-10	-0.291523	0.255	0.372	5.2e-06	A1
specc1	1.54e-20	-0.298694	0.139	0.289	3.59e-16	A1
prdx5	8.42e-25	-0.302902	0.206	0.389	1.97e-20	A1
sub1a	1.35e-22	-0.304862	0.238	0.416	3.16e-18	A1
si:ch73-281n10.2	1.16e-11	-0.307131	0.216	0.33	2.71e-07	A1
si:dkey-262k9.4	4.72e-23	-0.308513	0.299	0.486	1.1e-18	A1
zgc:103700	1.06e-43	-0.313789	0.479	0.73	2.49e-39	A1
lta4h	1.84e-20	-0.315447	0.539	0.688	4.31e-16	A1
rgs13	7.16e-15	-0.318678	0.169	0.298	1.67e-10	A1
adh5	1e-25	-0.31919	0.222	0.41	2.34e-21	A1
h1fx	3.79e-08	-0.330722	0.388	0.492	0.000886561	A1
snrpb	3.17e-24	-0.341087	0.314	0.501	7.4e-20	A1
ahcy	8.84e-27	-0.349423	0.204	0.391	2.07e-22	A1
lgals2a	1.08e-25	-0.368585	0.611	0.769	2.52e-21	A1
si:ch73-1a9.3	6.64e-34	-0.3754	0.547	0.759	1.55e-29	A1
tubb4b	1.17e-46	-0.376783	0.771	0.923	2.72e-42	A1
ssr3	9.85e-35	-0.380197	0.452	0.67	2.3e-30	A1
dbi	8.02e-34	-0.380977	0.474	0.689	1.87e-29	A1
rsl1d1	1.43e-42	-0.381662	0.178	0.419	3.35e-38	A1
h3f3b.1	1.86e-21	-0.38207	0.501	0.671	4.34e-17	A1
nop53	2.92e-34	-0.386779	0.281	0.506	6.83e-30	A1
atp5mc3b	1.11e-55	-0.388986	0.641	0.871	2.58e-51	A1
c1qa	3.42e-37	-0.389442	0.349	0.591	7.98e-33	A1
hspa8	8.98e-76	-0.395145	0.878	0.982	2.1e-71	A1
si:ch211-288g17.3	4.14e-15	-0.406273	0.202	0.317	9.67e-11	A1
tuba8l	6.8e-16	-0.413941	0.213	0.343	1.59e-11	A1
gtpbp4	3.06e-41	-0.426281	0.304	0.55	7.15e-37	A1
tubb2b	3.52e-15	-0.434038	0.474	0.614	8.22e-11	A1
cirbpb	1.87e-59	-0.434507	0.741	0.912	4.37e-55	A1
zgc:153317	1.66e-56	-0.440894	0.047	0.265	3.88e-52	A1
cox6b1	8.02e-40	-0.453048	0.079	0.271	1.87e-35	A1
ppiab	9.6e-99	-0.454445	0.727	0.959	2.24e-94	A1
hsp90ab1	6.97e-157	-0.455107	0.961	0.998	1.63e-152	A1
sec61g	2.2e-60	-0.461687	0.585	0.832	5.13e-56	A1
gpx1a	1.11e-49	-0.469395	0.606	0.827	2.59e-45	A1
junba	1.23e-28	-0.474641	0.198	0.393	2.88e-24	A1
h2afvb	8.89e-26	-0.483909	0.386	0.558	2.08e-21	A1
lcp1	2.83e-42	-0.488154	0.709	0.884	6.62e-38	A1
eef1db	2.76e-53	-0.497341	0.489	0.743	6.44e-49	A1
actb2	2.09e-151	-0.498487	0.996	1	4.87e-147	A1
ptmab	9.58e-82	-0.501568	0.797	0.963	2.24e-77	A1
hmgb2a	4.8e-34	-0.529559	0.548	0.748	1.12e-29	A1
ptmaa	4.25e-78	-0.537798	0.744	0.934	9.92e-74	A1
BX649485.4	2.86e-14	-0.538085	0.463	0.597	6.68e-10	A1
rpl22l1	2.81e-54	-0.547371	0.432	0.679	6.57e-50	A1
zgc:77650	6.53e-77	-0.556235	0.524	0.808	1.53e-72	A1
cotl1	4.95e-89	-0.557308	0.68	0.92	1.16e-84	A1
hmga1a	3.2e-25	-0.557484	0.345	0.487	7.49e-21	A1
gsto2	3.23e-31	-0.56032	0.197	0.374	7.56e-27	A1
hmgb2b	7.01e-32	-0.562819	0.317	0.521	1.64e-27	A1
pfn1	3.67e-115	-0.56312	0.946	0.999	8.58e-111	A1
tmsb1	1.11e-57	-0.572499	0.155	0.437	2.6e-53	A1
lygl1	7.83e-54	-0.573796	0.577	0.801	1.83e-49	A1
btf3	1.98e-93	-0.584448	0.644	0.881	4.62e-89	A1
rpsa	7.3e-176	-0.584967	0.873	0.99	1.71e-171	A1
nsa2	1.97e-73	-0.605581	0.447	0.734	4.61e-69	A1
rps21	1.98e-141	-0.609131	0.778	0.963	4.62e-137	A1
rpl12	9.09e-207	-0.612077	0.88	0.99	2.12e-202	A1
rpl29	1.02e-112	-0.612928	0.703	0.918	2.39e-108	A1
rpl6	1.52e-144	-0.620008	0.707	0.956	3.55e-140	A1
BX649485.2	4.53e-29	-0.623268	0.469	0.66	1.06e-24	A1
rps23	1.94e-225	-0.623911	0.874	0.994	4.54e-221	A1
faua	2.57e-185	-0.626558	0.84	0.985	6.01e-181	A1
rpl34	1.46e-166	-0.630061	0.833	0.975	3.4e-162	A1
ppiaa	1.01e-194	-0.630492	0.83	0.99	2.35e-190	A1
eef1da	5.92e-92	-0.631235	0.467	0.783	1.38e-87	A1
rps26	5.7e-128	-0.639384	0.694	0.93	1.33e-123	A1
rack1	1.83e-206	-0.642545	0.859	0.99	4.27e-202	A1
rpl3	1.38e-196	-0.643411	0.854	0.991	3.23e-192	A1
rsl24d1	9.68e-96	-0.643835	0.573	0.848	2.26e-91	A1
rpl31	7.37e-208	-0.645203	0.881	0.985	1.72e-203	A1
rps19	1.34e-233	-0.64816	0.913	0.992	3.12e-229	A1
rpl38	3.63e-133	-0.648559	0.723	0.944	8.48e-129	A1
rps13	2.93e-177	-0.649414	0.823	0.98	6.85e-173	A1
rps28	8.71e-140	-0.652039	0.736	0.947	2.04e-135	A1
rpl22	1.54e-165	-0.65555	0.787	0.971	3.6e-161	A1
rpl30	9.89e-203	-0.655733	0.827	0.982	2.31e-198	A1
rpl14	2.88e-219	-0.656699	0.861	0.989	6.73e-215	A1
rpl39	1.75e-204	-0.657971	0.857	0.986	4.09e-200	A1
rps3	1.04e-186	-0.659848	0.793	0.981	2.42e-182	A1
rps6	2.79e-180	-0.660748	0.814	0.98	6.52e-176	A1
rpl23	1.07e-258	-0.662395	0.911	0.995	2.5e-254	A1
RPL37A	6.48e-187	-0.663566	0.821	0.978	1.52e-182	A1
rpl4	5.81e-143	-0.664783	0.665	0.932	1.36e-138	A1
rps5	1.04e-251	-0.665423	0.892	0.994	2.42e-247	A1
rps10	7.32e-272	-0.665737	0.888	0.994	1.71e-267	A1
rpl35	2.18e-218	-0.668034	0.878	0.989	5.09e-214	A1
nme2b.1	3.31e-219	-0.668682	0.839	0.992	7.73e-215	A1
rpl37.1	9.43e-187	-0.668966	0.873	0.981	2.2e-182	A1
rps27a	4.65e-261	-0.670457	0.898	0.994	1.09e-256	A1
rpl13	2.62e-264	-0.671241	0.903	0.996	6.13e-260	A1
rps27.1	1.08e-255	-0.675415	0.895	0.99	2.53e-251	A1
rpl18a	1.11e-257	-0.675553	0.884	0.995	2.59e-253	A1
rps24	4.27e-228	-0.677956	0.877	0.986	9.98e-224	A1
rps25	1.42e-204	-0.679233	0.85	0.984	3.33e-200	A1
uba52	2.78e-250	-0.683578	0.869	0.993	6.5e-246	A1
rps29	2.11e-198	-0.685338	0.837	0.984	4.92e-194	A1
rpl7a	2.23e-257	-0.686366	0.913	0.996	5.22e-253	A1
rps18	4.88e-172	-0.687222	0.728	0.959	1.14e-167	A1
rps16	3.85e-218	-0.688871	0.848	0.982	9e-214	A1
rpl18	2.12e-234	-0.68935	0.872	0.993	4.95e-230	A1
rps3a	6.34e-253	-0.689961	0.894	0.994	1.48e-248	A1
naca	8.88e-197	-0.692245	0.825	0.982	2.07e-192	A1
rpl10a	2.76e-255	-0.693461	0.855	0.994	6.46e-251	A1
rps15a	8.56e-240	-0.696319	0.872	0.99	2e-235	A1
rpl11	2.07e-246	-0.698446	0.871	0.992	4.85e-242	A1
rpl23a	3.11e-180	-0.698995	0.746	0.965	7.28e-176	A1
eef1g	6.1e-192	-0.701574	0.81	0.98	1.43e-187	A1
eef1a1l1	1.99e-293	-0.701997	0.949	0.997	4.65e-289	A1
eef1b2	4.89e-186	-0.702171	0.784	0.974	1.14e-181	A1
rpl17	7.12e-286	-0.702938	0.903	0.994	1.66e-281	A1
rpl15	1.74e-244	-0.703006	0.878	0.994	4.06e-240	A1
rps7	5.76e-295	-0.704116	0.902	0.995	1.35e-290	A1
rps9	5.08e-278	-0.704176	0.913	0.995	1.19e-273	A1
rpl7	1.48e-257	-0.70537	0.859	0.992	3.45e-253	A1
rpl9	1.48e-256	-0.705744	0.865	0.991	3.46e-252	A1
rps12	1.42e-221	-0.712602	0.845	0.988	3.32e-217	A1
rps14	0	-0.71454	0.927	0.997	0	A1
si:dkey-151g10.6	1.05e-282	-0.714791	0.942	0.996	2.45e-278	A1
rps11	1.08e-241	-0.718792	0.832	0.986	2.53e-237	A1
rpl8	2.81e-302	-0.719566	0.892	0.997	6.58e-298	A1
rplp2l	2.89e-222	-0.722031	0.86	0.987	6.76e-218	A1
rpl24	1.02e-256	-0.723669	0.878	0.988	2.39e-252	A1
rpl5a	2.29e-172	-0.724336	0.681	0.952	5.36e-168	A1
rpl10	5.87e-271	-0.725147	0.883	0.994	1.37e-266	A1
rps8a	7.6086109459552e-322	-0.731141	0.915	0.996	1.8e-317	A1
rpl21	3.7e-299	-0.732758	0.871	0.991	8.65e-295	A1
rpl19	4.01e-282	-0.737938	0.911	0.994	9.36e-278	A1
rpl13a	1.6e-285	-0.742819	0.869	0.991	3.74e-281	A1
rplp0	9.68e-266	-0.743092	0.894	0.997	2.26e-261	A1
rpl5b	6.34e-151	-0.75754	0.579	0.893	1.48e-146	A1
rpl36	3.25e-203	-0.767334	0.762	0.964	7.6e-199	A1
rpl32	3.12e-300	-0.767392	0.86	0.99	7.29e-296	A1
rps26l	3.74e-224	-0.782423	0.796	0.975	8.74e-220	A1
rps4x	6.02437994810089e-311	-0.782878	0.878	0.992	1.4e-306	A1
rpl36a	1.94e-250	-0.797192	0.871	0.979	4.52e-246	A1
rplp1	0	-0.799956	0.942	0.998	0	A1
CR753876.1	3.64e-78	-0.81676	0.551	0.799	8.5e-74	A1
hmgn2	4.34e-44	-0.888286	0.636	0.841	1.01e-39	A1
krt18b	5.79e-114	-0.889632	0.325	0.729	1.35e-109	A1
grn1	1.01e-47	-1.88948	0.213	0.42	2.35e-43	A1
ccl19a.1	3.88e-18	-2.05689	0.457	0.511	9.08e-14	A1
pcna	0	1.85022	0.81	0.13	0	A2
si:dkey-108k21.10	2.42e-179	1.66476	0.385	0.025	5.66e-175	A2
mki67	1.19e-239	1.64602	0.493	0.025	2.78e-235	A2
tubb2b	0	1.60665	0.947	0.551	0	A2
hmga1a	0	1.52764	0.903	0.414	0	A2
zgc:165555.12	5.41e-166	1.51402	0.453	0.072	1.27e-161	A2
hmgb2b	0	1.43555	0.92	0.44	0	A2
hmgb2a	0	1.42546	0.96	0.69	0	A2
dut	4.07e-260	1.39439	0.562	0.037	9.52e-256	A2
stmn1a	3.61e-225	1.36812	0.49	0.025	8.43e-221	A2
zgc:110425	1.67e-97	1.35885	0.26	0.027	3.9e-93	A2
si:ch211-288g17.3	2.15e-270	1.35522	0.833	0.237	5.02e-266	A2
chaf1a	5.48e-303	1.34844	0.712	0.071	1.28e-298	A2
si:ch211-222l21.1	9.72e-170	1.28952	0.637	0.129	2.27e-165	A2
tuba8l	2.52e-174	1.2717	0.675	0.282	5.89e-170	A2
top2a	3.32e-175	1.25643	0.348	0.011	7.75e-171	A2
rrm2	5.25e-201	1.2441	0.395	0.012	1.23e-196	A2
si:ch73-281n10.2	2.03e-225	1.23561	0.768	0.259	4.74e-221	A2
hmgn2	9.73e-168	1.23387	0.972	0.792	2.27e-163	A2
pclaf	1.37e-221	1.22009	0.527	0.044	3.2e-217	A2
cenpf	1.62e-124	1.20266	0.273	0.01	3.78e-120	A2
smc2	1.26e-237	1.16155	0.465	0.013	2.95e-233	A2
h3f3b.1	1.28e-250	1.15092	0.877	0.619	2.98e-246	A2
zgc:110540	4.47e-208	1.10487	0.417	0.012	1.04e-203	A2
nasp	6.57e-193	1.08478	0.645	0.117	1.54e-188	A2
lig1	7.93e-195	1.07328	0.595	0.078	1.85e-190	A2
si:ch211-113a14.24	3.44e-155	1.06384	0.307	0.007	8.03e-151	A2
mibp	3.05e-173	1.0371	0.338	0.007	7.13e-169	A2
h2afvb	1.04e-164	1.03533	0.86	0.493	2.44e-160	A2
cdk1	7.75e-205	1.03457	0.4	0.01	1.81e-200	A2
rpa2	8.85e-186	1.03255	0.63	0.117	2.07e-181	A2
rrm1	2.49e-227	1.02916	0.553	0.042	5.81e-223	A2
lbr	1.8e-150	1.02731	0.595	0.136	4.2e-146	A2
fen1	1.59e-196	1.01732	0.532	0.055	3.71e-192	A2
CABZ01005379.1	1.2e-227	0.990705	0.495	0.023	2.8e-223	A2
zgc:110216	2.24e-148	0.976252	0.31	0.01	5.23e-144	A2
mcm5	1.06e-169	0.967722	0.498	0.054	2.48e-165	A2
si:ch211-113a14.18	1.21e-159	0.957212	0.312	0.006	2.83e-155	A2
mcm6	4.02e-157	0.949279	0.527	0.077	9.4e-153	A2
tuba8l4	1.05e-262	0.941692	0.997	0.937	2.44e-258	A2
si:dkey-261m9.12	2.92e-149	0.940315	0.298	0.007	6.82e-145	A2
dek	2.06e-143	0.934708	0.497	0.079	4.81e-139	A2
mcm2	7.43e-145	0.900279	0.482	0.065	1.74e-140	A2
rbbp4	4.64e-153	0.888782	0.607	0.134	1.09e-148	A2
mcm3	1.17e-160	0.878225	0.502	0.059	2.74e-156	A2
tyms	1.39e-203	0.854721	0.442	0.018	3.25e-199	A2
rpa3	9.66e-163	0.852468	0.513	0.069	2.26e-158	A2
ube2c	3.47e-109	0.845619	0.252	0.011	8.11e-105	A2
CABZ01058261.1	6.05e-152	0.842309	0.338	0.013	1.41e-147	A2
selenoh	3.96e-133	0.834896	0.652	0.183	9.25e-129	A2
si:dkey-108k21.21	4.12e-131	0.834823	0.28	0.009	9.62e-127	A2
dnajc9	4.18e-134	0.805729	0.495	0.084	9.76e-130	A2
nutf2l	2.95e-132	0.80167	0.572	0.13	6.88e-128	A2
dnmt1	4.03e-139	0.7951	0.45	0.055	9.41e-135	A2
atad2	2e-174	0.790188	0.373	0.013	4.67e-170	A2
dhfr	1.86e-175	0.777407	0.437	0.027	4.36e-171	A2
baz1b	7.87e-94	0.772846	0.602	0.21	1.84e-89	A2
slbp	1.44e-137	0.771324	0.388	0.035	3.36e-133	A2
uhrf1	7.29e-139	0.770069	0.472	0.064	1.7e-134	A2
hirip3	2.3e-120	0.769977	0.438	0.063	5.38e-116	A2
si:ch211-161h7.4	1.14e-144	0.758782	0.393	0.03	2.67e-140	A2
mcm4	5.3e-109	0.752093	0.458	0.088	1.24e-104	A2
ccna2	2.24e-162	0.746982	0.32	0.006	5.25e-158	A2
atad5a	3.04e-136	0.741957	0.407	0.039	7.1e-132	A2
rfc4	6.77e-137	0.736675	0.44	0.055	1.58e-132	A2
anp32b	3.27e-97	0.736345	0.622	0.239	7.64e-93	A2
smc4	7.34e-169	0.713686	0.363	0.012	1.72e-164	A2
numa1	1.1e-113	0.713087	0.252	0.009	2.58e-109	A2
banf1	7.19e-95	0.706614	0.658	0.284	1.68e-90	A2
si:dkey-6i22.5	1.14e-187	0.698557	0.362	0.007	2.67e-183	A2
ncapd2	9.78e-150	0.689174	0.32	0.01	2.29e-145	A2
smc1al	4.67e-85	0.682511	0.747	0.38	1.09e-80	A2
zgc:165555.7	1e-83	0.6818	0.26	0.029	2.34e-79	A2
kif4	3.41e-152	0.680521	0.3	0.006	7.97e-148	A2
aurkb	4.29e-147	0.67588	0.305	0.009	1e-142	A2
rfc3	1.12e-125	0.669643	0.44	0.06	2.61e-121	A2
h2afx	1.1e-98	0.658919	0.315	0.033	2.56e-94	A2
si:ch211-156b7.4	4.29e-146	0.653676	0.347	0.017	1e-141	A2
orc4	3.45e-135	0.650182	0.412	0.041	8.06e-131	A2
ncapg	2.52e-153	0.649561	0.302	0.006	5.89e-149	A2
ranbp1	7.06e-80	0.643263	0.68	0.355	1.65e-75	A2
ubr7	3.44e-91	0.63956	0.49	0.123	8.04e-87	A2
mad2l1	7.18e-146	0.634276	0.285	0.005	1.68e-141	A2
anp32a	1.76e-69	0.633259	0.733	0.426	4.11e-65	A2
dck	1.54e-137	0.631301	0.295	0.009	3.6e-133	A2
rnaseh2a	2.54e-111	0.628553	0.422	0.066	5.93e-107	A2
sub1a	4.62e-77	0.625567	0.697	0.353	1.08e-72	A2
cks1b	8.7e-128	0.622489	0.323	0.02	2.03e-123	A2
sumo3b	1.04e-92	0.61441	0.388	0.067	2.43e-88	A2
e2f8	4.07e-110	0.61187	0.288	0.018	9.51e-106	A2
BX511111.1	3.32e-65	0.6095	0.562	0.229	7.75e-61	A2
snrpd1	2.73e-71	0.607515	0.618	0.269	6.38e-67	A2
spdl1	4.76e-113	0.607016	0.255	0.009	1.11e-108	A2
snrpb	1.27e-73	0.605724	0.747	0.441	2.96e-69	A2
dnph1	1.2e-112	0.602566	0.325	0.027	2.8e-108	A2
tubb4b	4.21e-84	0.592518	0.96	0.893	9.84e-80	A2
prim2	1.4e-125	0.590326	0.355	0.028	3.27e-121	A2
asf1ba	9.32e-137	0.587769	0.302	0.011	2.18e-132	A2
bub3	7.94e-81	0.584643	0.392	0.085	1.86e-76	A2
cdca7a	1.79e-106	0.579815	0.298	0.023	4.19e-102	A2
h2afva	1.22e-68	0.578311	0.475	0.155	2.84e-64	A2
calm2b	3.33e-66	0.577115	0.793	0.513	7.77e-62	A2
chaf1b	2.55e-127	0.575726	0.3	0.014	5.97e-123	A2
mxd3	1.69e-111	0.575622	0.257	0.01	3.94e-107	A2
adssl	6.09e-67	0.574362	0.513	0.186	1.42e-62	A2
cbx5	9.56e-69	0.573965	0.56	0.212	2.23e-64	A2
zgc:194989	2.98e-50	0.555858	0.317	0.085	6.97e-46	A2
hells	1.6e-98	0.555571	0.282	0.022	3.73e-94	A2
fbxo5	1.42e-123	0.553079	0.255	0.006	3.33e-119	A2
rad21a	3.31e-56	0.542146	0.558	0.254	7.73e-52	A2
chtf18	1.6e-126	0.539779	0.302	0.014	3.74e-122	A2
BX511111.2	4.79e-53	0.538212	0.427	0.146	1.12e-48	A2
nap1l1	9.54e-54	0.536918	0.567	0.265	2.23e-49	A2
ahcy	1.83e-63	0.536695	0.675	0.327	4.28e-59	A2
pfn2	3.45e-54	0.534066	0.59	0.282	8.06e-50	A2
kif15	6.73e-129	0.534061	0.283	0.009	1.57e-124	A2
pola1	1.4e-101	0.53365	0.303	0.026	3.28e-97	A2
hnrnpa0b	8.35e-61	0.531291	0.753	0.44	1.95e-56	A2
ptmab	1.79e-76	0.528811	0.992	0.932	4.18e-72	A2
si:dkey-30c15.10	5.71e-105	0.528249	0.257	0.012	1.33e-100	A2
dscc1	8.92e-122	0.525174	0.265	0.008	2.08e-117	A2
nup37	7.79e-55	0.522051	0.48	0.183	1.82e-50	A2
rfc5	1.59e-86	0.511079	0.34	0.051	3.71e-82	A2
nucks1b	6.05e-54	0.509069	0.443	0.155	1.41e-49	A2
msh6	4.15e-72	0.508049	0.287	0.042	9.71e-68	A2
rad51	2.33e-129	0.507316	0.3	0.013	5.45e-125	A2
ppm1g	1.2e-53	0.506423	0.438	0.153	2.81e-49	A2
hist1h4l	6.83e-33	0.503752	0.658	0.51	1.6e-28	A2
ssrp1a	1.96e-62	0.502711	0.37	0.094	4.59e-58	A2
si:ch73-1a9.3	1.64e-34	0.497545	0.863	0.712	3.83e-30	A2
sub1b	1.33e-51	0.496829	0.493	0.203	3.1e-47	A2
cbx1a	5.4e-56	0.493064	0.453	0.157	1.26e-51	A2
rpa1	4.47e-74	0.491378	0.328	0.058	1.04e-69	A2
tert	4.84e-57	0.490453	0.325	0.077	1.13e-52	A2
gtse1	1.19e-81	0.490015	0.252	0.023	2.79e-77	A2
pole4	1.13e-78	0.486672	0.328	0.053	2.64e-74	A2
ddx39ab	1.28e-51	0.482082	0.602	0.291	3e-47	A2
pcnt	3.65e-35	0.478671	0.338	0.128	8.54e-31	A2
lmnb2	2.5e-59	0.475345	0.363	0.094	5.85e-55	A2
cenpx	1.5e-83	0.472161	0.308	0.04	3.51e-79	A2
gins4	1.78e-102	0.471226	0.262	0.015	4.16e-98	A2
snrpg	5.5e-53	0.468777	0.493	0.191	1.29e-48	A2
mis12	9.4e-121	0.467653	0.262	0.008	2.2e-116	A2
ube2t	1.61e-117	0.46708	0.257	0.008	3.76e-113	A2
hat1	1.42e-76	0.462836	0.363	0.072	3.31e-72	A2
vrk1	2.57e-68	0.461147	0.38	0.09	6e-64	A2
srrt	3.97e-46	0.459521	0.415	0.151	9.27e-42	A2
usp1	3.07e-58	0.459152	0.403	0.12	7.18e-54	A2
si:ch211-66k16.27	3.31e-57	0.452833	0.353	0.092	7.74e-53	A2
dkc1	2.49e-42	0.451093	0.392	0.144	5.81e-38	A2
gins2	2.61e-97	0.449742	0.255	0.016	6.1e-93	A2
hnrnpa1b	1.26e-39	0.449529	0.62	0.364	2.94e-35	A2
msh2	1.25e-85	0.448974	0.265	0.024	2.91e-81	A2
asf1bb	9.53e-56	0.439417	0.297	0.064	2.23e-51	A2
histh1l	2.78e-15	0.427449	0.527	0.381	6.49e-11	A2
chtf8	1.38e-83	0.424774	0.272	0.027	3.22e-79	A2
ppig	3.05e-42	0.422631	0.433	0.173	7.13e-38	A2
anp32e	2.08e-35	0.412843	0.427	0.188	4.87e-31	A2
snu13b	5.13e-28	0.411082	0.567	0.345	1.2e-23	A2
chd4a	4.06e-33	0.409971	0.518	0.268	9.48e-29	A2
parp1	9.86e-44	0.407986	0.288	0.077	2.3e-39	A2
tuba1b	1.19e-29	0.406583	0.292	0.108	2.79e-25	A2
nucks1a	1.39e-35	0.404771	0.512	0.254	3.25e-31	A2
si:dkey-230p4.1	1.68e-27	0.401917	0.26	0.092	3.93e-23	A2
ezh2	7.99e-58	0.398587	0.298	0.063	1.87e-53	A2
pole3	2e-46	0.397746	0.347	0.106	4.67e-42	A2
arpp19b	5.05e-37	0.393331	0.323	0.112	1.18e-32	A2
shmt1	5.37e-40	0.390481	0.43	0.176	1.26e-35	A2
cdc25b	1.81e-30	0.375061	0.335	0.134	4.22e-26	A2
aaas	1.16e-67	0.364998	0.258	0.035	2.72e-63	A2
smarca5	2.29e-47	0.362435	0.308	0.084	5.36e-43	A2
btg3	2.03e-42	0.360605	0.265	0.067	4.74e-38	A2
pa2g4b	8.78e-32	0.356693	0.473	0.234	2.05e-27	A2
dynll1	2.27e-22	0.355959	0.483	0.284	5.3e-18	A2
smc3	2.32e-31	0.353628	0.35	0.142	5.41e-27	A2
tmpob	9.14e-45	0.352297	0.268	0.065	2.14e-40	A2
tfam	1.95e-41	0.349434	0.347	0.118	4.56e-37	A2
esco2	4.3e-32	0.34509	0.288	0.099	1e-27	A2
hspd1	5.62e-25	0.34353	0.46	0.248	1.31e-20	A2
pagr1	3.91e-47	0.342704	0.29	0.074	9.15e-43	A2
abcf1	8.45e-26	0.339857	0.447	0.234	1.97e-21	A2
eif4e1c	3.21e-33	0.339041	0.34	0.131	7.51e-29	A2
polr3glb	1.16e-46	0.338126	0.272	0.065	2.71e-42	A2
snrpd2	5.34e-24	0.338077	0.533	0.319	1.25e-19	A2
abce1	2.19e-23	0.32207	0.317	0.143	5.12e-19	A2
npat	9.01e-40	0.31825	0.255	0.067	2.1e-35	A2
cycsb	5.75e-25	0.317113	0.625	0.398	1.34e-20	A2
hcfc1a	3.34e-31	0.315112	0.327	0.127	7.79e-27	A2
pa2g4a	2.48e-26	0.314395	0.415	0.206	5.78e-22	A2
rad50	2.61e-34	0.31214	0.312	0.111	6.1e-30	A2
nup210	1.22e-38	0.311886	0.257	0.069	2.86e-34	A2
fbl	1.27e-20	0.308335	0.417	0.229	2.96e-16	A2
npm1a	7.89e-15	0.307169	0.562	0.404	1.84e-10	A2
odc1	1.95e-21	0.302434	0.308	0.142	4.57e-17	A2
si:ch211-51e12.7	3.51e-29	0.29806	0.305	0.118	8.2e-25	A2
rangap1a	1.21e-31	0.297427	0.298	0.107	2.82e-27	A2
nop58	2.33e-15	0.2933	0.427	0.263	5.44e-11	A2
atp5mc1	2.52e-24	0.290049	0.767	0.56	5.89e-20	A2
hint1	8.43e-19	0.284364	0.552	0.358	1.97e-14	A2
ptmaa	2.69e-23	0.281704	0.96	0.899	6.29e-19	A2
igf2bp1	2.05e-18	0.277122	0.258	0.115	4.78e-14	A2
hspe1	2.55e-20	0.27084	0.418	0.233	5.96e-16	A2
ccdc25	1.38e-27	0.269165	0.263	0.095	3.23e-23	A2
cxcr4b	1.48e-08	0.265808	0.77	0.668	0.00034697	A2
nup50	1.56e-26	0.264541	0.312	0.13	3.64e-22	A2
ppiab	4.05e-27	0.251365	0.96	0.92	9.46e-23	A2
npm3	3.16e-20	0.249563	0.402	0.22	7.39e-16	A2
tcp1	1.5e-13	0.236326	0.608	0.445	3.51e-09	A2
psmb7	3.3e-14	0.234239	0.435	0.275	7.72e-10	A2
mtdhb	2.34e-16	0.231951	0.273	0.135	5.46e-12	A2
hars	1.75e-17	0.230323	0.305	0.154	4.08e-13	A2
prmt1	7.36e-21	0.228796	0.335	0.167	1.72e-16	A2
prdx2	5.86e-16	0.221252	0.855	0.722	1.37e-11	A2
ssb	3.64e-17	0.220307	0.28	0.137	8.5e-13	A2
nhp2	1.05e-13	0.217067	0.275	0.145	2.45e-09	A2
sars	4.98e-10	0.212236	0.34	0.216	1.16e-05	A2
clta	1.43e-11	0.211278	0.448	0.304	3.35e-07	A2
ptges3b	8.96e-18	0.210601	0.33	0.175	2.09e-13	A2
nop56	1.35e-08	0.209342	0.565	0.437	0.000316264	A2
gars	9.14e-15	0.207953	0.352	0.204	2.14e-10	A2
casp8ap2	1.68e-10	0.20434	0.282	0.165	3.93e-06	A2
eif5b	3.48e-10	0.202366	0.558	0.42	8.13e-06	A2
zgc:103700	9.03e-17	-0.203738	0.765	0.684	2.11e-12	A2
si:dkey-33i11.9	3.14e-08	-0.220927	0.438	0.449	0.000733073	A2
rnaseka	1.63e-14	-0.224631	0.618	0.619	3.82e-10	A2
plek	7.04e-13	-0.228234	0.498	0.506	1.65e-08	A2
nsa2	3.42e-16	-0.231107	0.677	0.693	7.99e-12	A2
ubb	1.09e-11	-0.231264	0.517	0.495	2.54e-07	A2
slc3a2a	3.93e-10	-0.239378	0.743	0.778	9.18e-06	A2
ncf2	1.21e-09	-0.242271	0.365	0.409	2.83e-05	A2
insig1	2.48e-11	-0.243325	0.363	0.362	5.79e-07	A2
cgref1	9.57e-09	-0.245324	0.237	0.289	0.000223583	A2
mknk2b	2.13e-17	-0.246535	0.575	0.584	4.97e-13	A2
ahnak	2.97e-11	-0.249478	0.285	0.294	6.94e-07	A2
actb2	1.93e-17	-0.250516	1	0.999	4.51e-13	A2
ucp2	1.17e-13	-0.253231	0.738	0.755	2.74e-09	A2
cndp2	1.56e-12	-0.254109	0.517	0.547	3.65e-08	A2
lxn	7.71e-12	-0.254873	0.27	0.342	1.8e-07	A2
cx32.2	5.89e-11	-0.255858	0.195	0.274	1.38e-06	A2
sb:cb81	8.9e-10	-0.255947	0.328	0.392	2.08e-05	A2
plecb	1.04e-14	-0.260155	0.477	0.475	2.42e-10	A2
cul5a	1.42e-12	-0.265357	0.268	0.338	3.32e-08	A2
selenop	9.85e-10	-0.266987	0.65	0.665	2.3e-05	A2
clic2	2.23e-12	-0.269596	0.433	0.486	5.2e-08	A2
hivep1	6.03e-09	-0.271026	0.215	0.299	0.000140979	A2
tnip1	3.27e-13	-0.272955	0.363	0.394	7.65e-09	A2
rgs2	3.14e-09	-0.273229	0.372	0.444	7.33e-05	A2
zgc:77650	1.58e-20	-0.275273	0.763	0.766	3.68e-16	A2
ier2b	1.07e-08	-0.277222	0.403	0.435	0.00024988	A2
mafba	4.06e-13	-0.278376	0.408	0.468	9.48e-09	A2
nucb1	9.27e-13	-0.28073	0.712	0.742	2.17e-08	A2
si:dkey-27h10.2	3.42e-12	-0.285018	0.432	0.453	7.98e-08	A2
srgn	1.19e-14	-0.286691	0.417	0.482	2.79e-10	A2
ddit4	1.28e-10	-0.286802	0.342	0.41	2.99e-06	A2
nfkbiaa	2.22e-09	-0.290528	0.307	0.344	5.18e-05	A2
cited4a	2.05e-09	-0.294412	0.263	0.334	4.79e-05	A2
arl11	4.05e-10	-0.301586	0.227	0.329	9.47e-06	A2
si:ch211-204c21.1.1	5.68e-14	-0.302213	0.622	0.678	1.33e-09	A2
ctsla	2.65e-13	-0.311136	0.467	0.435	6.19e-09	A2
zgc:158343	6.3e-12	-0.316732	0.545	0.585	1.47e-07	A2
acsl4b	3.23e-13	-0.319562	0.427	0.473	7.55e-09	A2
lgmn	1.62e-13	-0.321359	0.375	0.464	3.79e-09	A2
etnk1	1.78e-16	-0.321654	0.438	0.487	4.16e-12	A2
si:ch211-79k12.1	1.1e-08	-0.323199	0.19	0.265	0.000257344	A2
id1	7.75e-12	-0.330829	0.187	0.295	1.81e-07	A2
marco	2.2e-10	-0.334407	0.545	0.595	5.13e-06	A2
sesn1	2.28e-19	-0.335907	0.695	0.749	5.32e-15	A2
cd22	7.51e-14	-0.337392	0.165	0.278	1.76e-09	A2
hbp1	1.02e-16	-0.339194	0.177	0.284	2.39e-12	A2
mid1ip1l	1.12e-22	-0.339606	0.585	0.641	2.61e-18	A2
arrdc3a	4.38e-12	-0.343874	0.303	0.374	1.02e-07	A2
rab44	8.58e-11	-0.347571	0.563	0.65	2.01e-06	A2
mhc1zba	2.25e-15	-0.348728	0.54	0.626	5.26e-11	A2
plekhf1	5.25e-11	-0.359592	0.17	0.263	1.23e-06	A2
ier2a	3.46e-12	-0.36341	0.45	0.508	8.1e-08	A2
lygl1	6.15e-14	-0.371495	0.733	0.772	1.44e-09	A2
sec61g	2.42e-39	-0.374146	0.787	0.796	5.66e-35	A2
cfp	2.24e-18	-0.376552	0.392	0.492	5.23e-14	A2
MFAP4 (1 of many).2	3.43e-09	-0.376707	0.455	0.498	8.01e-05	A2
egr1	5.34e-10	-0.385836	0.343	0.433	1.25e-05	A2
vmp1	9.57e-18	-0.388418	0.605	0.687	2.24e-13	A2
alox5ap	1.09e-20	-0.388664	0.65	0.677	2.54e-16	A2
btg2	2.64e-11	-0.394254	0.302	0.361	6.16e-07	A2
ddit3	3.18e-13	-0.396721	0.363	0.466	7.44e-09	A2
rnaset2	1.71e-12	-0.403772	0.302	0.387	3.99e-08	A2
si:dkey-102g19.3	3.5e-19	-0.404609	0.197	0.328	8.19e-15	A2
BX248082.1	1.34e-20	-0.405191	0.888	0.906	3.13e-16	A2
ncf1	1.6e-17	-0.410767	0.558	0.621	3.74e-13	A2
slc1a3a	3.96e-22	-0.41388	0.413	0.519	9.24e-18	A2
b2m	5.11e-24	-0.420048	0.72	0.739	1.19e-19	A2
mhc1uka	1.23e-14	-0.420673	0.137	0.267	2.88e-10	A2
gadd45ga	1.51e-15	-0.421446	0.155	0.257	3.54e-11	A2
ralgps1	3.36e-13	-0.430417	0.305	0.374	7.85e-09	A2
fosab	2.75e-15	-0.449147	0.612	0.653	6.42e-11	A2
krt18b	1.32e-23	-0.449896	0.64	0.673	3.09e-19	A2
cebpb	1.38e-12	-0.457909	0.397	0.467	3.23e-08	A2
ch25h	1.39e-13	-0.458079	0.292	0.377	3.24e-09	A2
tmsb1	2.31e-21	-0.462744	0.3	0.407	5.41e-17	A2
tob1a	4.43e-22	-0.468713	0.537	0.641	1.04e-17	A2
nfkbiab	4.65e-27	-0.475473	0.7	0.8	1.09e-22	A2
itgae.1	1.16e-33	-0.492425	0.712	0.787	2.71e-29	A2
CR936442.1	5.85e-28	-0.493949	0.873	0.912	1.37e-23	A2
BX649485.1	9.13e-23	-0.531993	0.468	0.559	2.13e-18	A2
tob1b	4.09e-31	-0.545661	0.218	0.429	9.55e-27	A2
btg1	3.46e-56	-0.551489	0.793	0.879	8.08e-52	A2
tp53inp1	1.21e-32	-0.553196	0.118	0.324	2.83e-28	A2
BX908750.1	3.76e-15	-0.561421	0.165	0.258	8.79e-11	A2
gadd45ba	2.01e-27	-0.595115	0.453	0.552	4.69e-23	A2
mmp14b	2.95e-31	-0.621946	0.218	0.411	6.9e-27	A2
BX649485.2	7.25e-13	-0.669678	0.583	0.638	1.69e-08	A2
timp4.3	1.29e-26	-0.711949	0.233	0.395	3.01e-22	A2
icn	7.34e-131	1.56981	0.322	0.021	1.71e-126	A3
f13a1b	2.32e-251	1.45657	0.618	0.048	5.43e-247	A3
zgc:174904	6.82e-200	1.42178	0.418	0.01	1.59e-195	A3
krt8	1.63e-201	1.4118	0.694	0.148	3.8e-197	A3
si:ch211-165i18.2	6.95e-147	1.28792	0.467	0.054	1.62e-142	A3
s100a10b	9.84e-85	1.20726	0.307	0.04	2.3e-80	A3
cebpb	8.39e-152	1.18043	0.861	0.415	1.96e-147	A3
sftpbb	1.8e-206	1.17741	0.561	0.045	4.21e-202	A3
fgl2a	2.75e-128	1.17265	0.66	0.188	6.42e-124	A3
si:dkey-5n18.1	3.57e-124	1.16437	0.765	0.299	8.33e-120	A3
si:ch211-194m7.3	4.59e-158	1.14496	0.342	0.009	1.07e-153	A3
cxcr4b	1.55e-165	1.08963	0.957	0.648	3.63e-161	A3
si:ch211-136m16.8	1.31e-174	1.04395	0.564	0.065	3.05e-170	A3
krt18b	9.33e-175	1.00931	0.949	0.639	2.18e-170	A3
gsto2	1.15e-86	0.92341	0.667	0.313	2.69e-82	A3
crip1	1.85e-123	0.884001	0.769	0.331	4.33e-119	A3
lygl1	1.38e-115	0.878002	0.929	0.75	3.22e-111	A3
si:dkey-262k9.4	1.65e-101	0.82081	0.812	0.42	3.85e-97	A3
c1qc	5.39e-104	0.795991	0.944	0.743	1.26e-99	A3
c1qa	1.1e-92	0.784012	0.85	0.523	2.58e-88	A3
NPC2 (1 of many)	2.75e-108	0.766328	0.4	0.051	6.43e-104	A3
ahnak	8.78e-60	0.724096	0.586	0.261	2.05e-55	A3
si:ch211-147m6.1	5.18e-121	0.704307	0.253	0.005	1.21e-116	A3
anxa4	1.82e-91	0.703823	0.743	0.387	4.26e-87	A3
grn1	6.03e-68	0.696654	0.738	0.351	1.41e-63	A3
tmsb1	2.62e-69	0.693356	0.725	0.359	6.13e-65	A3
robo4	2.37e-81	0.678244	0.253	0.021	5.54e-77	A3
c1qb	4.19e-71	0.677064	0.911	0.766	9.79e-67	A3
timp2b	3.82e-94	0.65528	0.371	0.051	8.92e-90	A3
si:ch211-264f5.2	1.59e-77	0.628165	0.546	0.169	3.71e-73	A3
nrros	6.33e-63	0.617981	0.631	0.274	1.48e-58	A3
prdx5	2.29e-72	0.602236	0.698	0.325	5.34e-68	A3
rplp0	2.89e-139	0.600849	1	0.979	6.76e-135	A3
ets2	6.95e-56	0.595692	0.716	0.392	1.62e-51	A3
tdh	9.8e-52	0.589392	0.353	0.097	2.29e-47	A3
gstt1a	9.64e-45	0.575012	0.429	0.159	2.25e-40	A3
marco	2.5e-30	0.57473	0.752	0.572	5.85e-26	A3
lgals2a	5e-54	0.541655	0.913	0.727	1.17e-49	A3
rsl24d1	3.39e-79	0.53799	0.944	0.793	7.91e-75	A3
gstp1	1.85e-53	0.537593	0.649	0.327	4.32e-49	A3
rpl3	9.17e-122	0.522866	0.998	0.967	2.14e-117	A3
rpl10	1.3e-119	0.522589	0.995	0.976	3.04e-115	A3
rps9	3.84e-121	0.519252	0.996	0.981	8.96e-117	A3
rpl10a	1.85e-116	0.515281	1	0.97	4.33e-112	A3
rpl19	1.15e-114	0.514428	1	0.979	2.68e-110	A3
rpl15	4.86e-113	0.513654	1	0.974	1.13e-108	A3
rpl7a	1.79e-119	0.513595	1	0.982	4.18e-115	A3
rps27a	3.53e-124	0.513046	0.998	0.978	8.25e-120	A3
rpl5a	2.93e-95	0.512389	0.989	0.904	6.86e-91	A3
rpl22l1	3.47e-47	0.510131	0.796	0.626	8.11e-43	A3
rpl5b	6.8e-76	0.505212	0.962	0.834	1.59e-71	A3
btf3	3.4e-81	0.504999	0.951	0.835	7.95e-77	A3
rpsa	1.59e-117	0.503084	1	0.97	3.71e-113	A3
rplp1	3.16e-108	0.502373	1	0.988	7.39e-104	A3
eef1db	4.69e-54	0.500501	0.89	0.686	1.1e-49	A3
rpl18	9.61e-107	0.499607	1	0.972	2.25e-102	A3
rhoab	5.67e-51	0.499302	0.615	0.287	1.32e-46	A3
si:ch211-283g2.2	6.09e-36	0.498151	0.519	0.266	1.42e-31	A3
rps12	1.81e-98	0.497309	0.998	0.964	4.22e-94	A3
eef1a1l1	6.63e-108	0.497244	1	0.989	1.55e-103	A3
eef1da	5.56e-68	0.495838	0.917	0.717	1.3e-63	A3
bzw1b	6.38e-36	0.495629	0.629	0.359	1.49e-31	A3
rplp2l	3.9e-89	0.487425	0.996	0.965	9.12e-85	A3
rpl9	2.63e-115	0.487353	1	0.97	6.15e-111	A3
ppiaa	1.21e-104	0.486867	0.998	0.962	2.82e-100	A3
mcl1b	6.68e-18	0.484483	0.613	0.458	1.56e-13	A3
rpl13	3.54e-109	0.480866	1	0.98	8.26e-105	A3
btg1	2.33e-43	0.480746	0.964	0.86	5.44e-39	A3
rpl7	4.35e-99	0.478256	1	0.969	1.02e-94	A3
nsa2	4.28e-54	0.477486	0.882	0.671	1e-49	A3
eef1g	5.87e-88	0.47706	0.995	0.951	1.37e-83	A3
rpl13a	7.18e-106	0.475229	0.996	0.971	1.68e-101	A3
rpl18a	3.44e-104	0.474928	0.998	0.976	8.04e-100	A3
si:dkey-151g10.6	1.62e-99	0.474629	1	0.987	3.79e-95	A3
rps8a	1.1e-102	0.473736	0.996	0.983	2.58e-98	A3
rps13	1.68e-93	0.472717	0.995	0.953	3.92e-89	A3
naca	3.02e-97	0.472414	0.998	0.955	7.06e-93	A3
rps3a	2.47e-98	0.472237	1	0.977	5.77e-94	A3
fthl27	6.08e-17	0.471639	0.886	0.743	1.42e-12	A3
rps11	6.98e-96	0.469188	0.993	0.96	1.63e-91	A3
myh9a	1.22e-59	0.467991	0.476	0.158	2.85e-55	A3
rpl23a	2.03e-79	0.46791	0.995	0.926	4.75e-75	A3
actb2	3.59e-106	0.467045	1	0.999	8.39e-102	A3
rpl30	3.03e-98	0.466449	0.996	0.956	7.07e-94	A3
rps3	3.78e-94	0.466382	0.996	0.948	8.83e-90	A3
rpl24	1.07e-97	0.465576	0.995	0.969	2.5e-93	A3
rpl22	1.31e-87	0.465312	0.995	0.938	3.06e-83	A3
zgc:153317	1.97e-51	0.464072	0.514	0.202	4.61e-47	A3
AL831726.2	1.04e-78	0.464029	0.336	0.054	2.43e-74	A3
rps4x	1.4e-91	0.463646	0.998	0.973	3.26e-87	A3
nme2b.1	3.35e-94	0.461612	0.995	0.966	7.83e-90	A3
rps16	1.07e-89	0.461407	0.998	0.959	2.5e-85	A3
rsl1d1	3.61e-40	0.461354	0.647	0.355	8.43e-36	A3
rps6	2.58e-89	0.461157	0.996	0.951	6.02e-85	A3
rpl12	1.01e-97	0.458701	0.998	0.972	2.35e-93	A3
cirbpb	6.84e-60	0.457861	0.964	0.878	1.6e-55	A3
rarga	2.29e-117	0.455078	0.271	0.009	5.34e-113	A3
rack1	1.11e-91	0.454157	0.995	0.968	2.59e-87	A3
rps14	6.23e-104	0.452807	1	0.985	1.46e-99	A3
rpl6	2.48e-74	0.451545	0.984	0.912	5.8e-70	A3
rpl36a	1.77e-78	0.451434	0.998	0.96	4.15e-74	A3
nccrp1	3.89e-40	0.450384	0.734	0.463	9.1e-36	A3
ddx21	1.48e-40	0.443927	0.747	0.476	3.46e-36	A3
nop53	4.35e-37	0.443772	0.714	0.447	1.02e-32	A3
rps10	1.42e-99	0.443496	0.998	0.976	3.31e-95	A3
f11r.1	2.49e-64	0.442767	0.387	0.097	5.81e-60	A3
zgc:152830	1.03e-34	0.441971	0.564	0.301	2.4e-30	A3
cited4a	1.48e-29	0.441656	0.552	0.302	3.45e-25	A3
rpl32	5.34e-94	0.441379	1	0.967	1.25e-89	A3
rps7	3.59e-88	0.439766	1	0.98	8.38e-84	A3
rpl17	9.59e-92	0.438083	1	0.979	2.24e-87	A3
rps23	1.51e-89	0.437253	1	0.974	3.53e-85	A3
rpl4	1.77e-64	0.43412	0.975	0.883	4.13e-60	A3
rps24	7.7e-88	0.434079	0.993	0.967	1.8e-83	A3
tagln2	1.62e-56	0.433891	0.286	0.055	3.8e-52	A3
hsp90ab1	3.96e-94	0.433855	1	0.992	9.24e-90	A3
rps18	4.2e-71	0.430293	0.98	0.919	9.8e-67	A3
rpl11	9.45e-80	0.430091	1	0.971	2.21e-75	A3
asap1b	2.28e-62	0.427162	0.358	0.084	5.32e-58	A3
rps27.1	6.67e-92	0.426381	0.996	0.974	1.56e-87	A3
rpl34	9.12e-79	0.42492	0.998	0.95	2.13e-74	A3
rps5	1.52e-86	0.423398	1	0.977	3.55e-82	A3
rpl21	1.56e-86	0.422795	1	0.971	3.65e-82	A3
rps19	5.36e-82	0.422321	0.998	0.978	1.25e-77	A3
rps25	6.98e-74	0.419996	0.995	0.961	1.63e-69	A3
rpl36	1.35e-61	0.419968	0.991	0.928	3.16e-57	A3
ccr9a	6.12e-28	0.419405	0.456	0.227	1.43e-23	A3
eef1b2	2.11e-67	0.417446	0.991	0.941	4.92e-63	A3
rps26l	1.7e-65	0.413898	0.991	0.944	3.97e-61	A3
rpl23	4.01e-82	0.410271	1	0.981	9.37e-78	A3
uba52	1.42e-77	0.406932	1	0.972	3.33e-73	A3
rpl8	9.58e-82	0.40621	1	0.98	2.24e-77	A3
rps28	2.19e-55	0.405802	0.993	0.908	5.11e-51	A3
aldh9a1a.1	1.02e-30	0.402022	0.577	0.323	2.37e-26	A3
cotl1	1.78e-45	0.401655	0.96	0.877	4.17e-41	A3
midn	8.07e-31	0.401505	0.42	0.189	1.88e-26	A3
rpl37.1	4.4e-64	0.400924	0.995	0.962	1.03e-59	A3
rpl35	1.56e-71	0.395285	0.996	0.97	3.64e-67	A3
gtpbp4	2.2e-29	0.392919	0.703	0.493	5.14e-25	A3
lxn	7.67e-35	0.391655	0.58	0.307	1.79e-30	A3
rpl39	1.25e-68	0.390518	1	0.963	2.92e-64	A3
rpl31	7.78e-68	0.389832	0.995	0.967	1.82e-63	A3
hspa8	4.98e-53	0.388986	0.995	0.964	1.16e-48	A3
rps15a	1.24e-71	0.385246	0.996	0.97	2.89e-67	A3
adh5	1.01e-32	0.384142	0.62	0.356	2.36e-28	A3
zbtb16a	1.05e-33	0.379671	0.407	0.173	2.46e-29	A3
si:ch73-343l4.2	1.12e-74	0.374488	0.325	0.06	2.61e-70	A3
rpl14	7.33e-61	0.371877	0.998	0.967	1.71e-56	A3
acp5a	3.47e-11	0.371635	0.277	0.159	8.1e-07	A3
si:dkey-102g19.3	4.06e-21	0.371414	0.501	0.293	9.49e-17	A3
pdk2b	3.84e-14	0.36973	0.268	0.143	8.98e-10	A3
rps26	2.1e-50	0.368338	0.971	0.887	4.9e-46	A3
si:ch73-335l21.1	5.38e-66	0.366466	0.277	0.044	1.26e-61	A3
CABZ01080702.1	4.62e-56	0.361828	0.488	0.187	1.08e-51	A3
mknk2b	4.47e-21	0.361394	0.752	0.564	1.05e-16	A3
faua	1.8e-58	0.357132	0.998	0.96	4.21e-54	A3
zgc:100829	1.25e-19	0.356572	0.315	0.148	2.91e-15	A3
rps21	1.02e-47	0.350306	0.986	0.93	2.39e-43	A3
atp5mc3b	4.67e-31	0.345454	0.937	0.826	1.09e-26	A3
rpl38	5.7e-40	0.3437	0.973	0.904	1.33e-35	A3
rpl29	4.93e-36	0.342205	0.957	0.878	1.15e-31	A3
nfil3-6	8.44e-29	0.339301	0.313	0.119	1.97e-24	A3
sec61g	1.19e-28	0.338105	0.917	0.782	2.78e-24	A3
kdm7aa	2.03e-30	0.337136	0.284	0.097	4.75e-26	A3
kdm6ba	4.12e-27	0.332283	0.282	0.103	9.62e-23	A3
ppiab	2.14e-41	0.332123	0.995	0.917	4.99e-37	A3
nop10	2.46e-29	0.329999	0.465	0.229	5.76e-25	A3
zgc:77650	5.71e-22	0.328278	0.893	0.752	1.33e-17	A3
si:ch211-217k17.7	1.16e-31	0.327768	0.427	0.193	2.72e-27	A3
xaf1	1.42e-21	0.323864	0.519	0.307	3.33e-17	A3
si:ch211-74m13.3	1.45e-28	0.319452	0.293	0.107	3.38e-24	A3
RPL37A	1.9e-44	0.318163	0.991	0.951	4.44e-40	A3
ddit4	1.15e-19	0.317663	0.59	0.382	2.69e-15	A3
ucp2	9.52e-17	0.313027	0.884	0.739	2.22e-12	A3
eif3s6ip	1.15e-22	0.311599	0.613	0.393	2.68e-18	A3
npm1a	1.08e-15	0.308441	0.586	0.403	2.52e-11	A3
ponzr1	2.03e-20	0.303566	0.351	0.172	4.75e-16	A3
arl5c	1.29e-18	0.302047	0.259	0.111	3.02e-14	A3
sult6b1	6.38e-28	0.298674	0.333	0.138	1.49e-23	A3
dbn1	2.63e-38	0.295578	0.316	0.106	6.14e-34	A3
rps29	3.23e-34	0.29122	0.989	0.959	7.54e-30	A3
parp8	1.06e-17	0.289753	0.447	0.274	2.47e-13	A3
ccng2	6.79e-10	0.288641	0.329	0.206	1.59e-05	A3
suclg1	5.47e-19	0.283886	0.66	0.456	1.28e-14	A3
mid1ip1l	6.87e-13	0.276176	0.758	0.622	1.61e-08	A3
ophn1	1.08e-36	0.274094	0.3	0.101	2.51e-32	A3
aldoaa	7.31e-21	0.27247	0.774	0.577	1.71e-16	A3
cbr1l	2.87e-34	0.268029	0.394	0.172	6.7e-30	A3
pinx1	3.99e-30	0.265526	0.398	0.184	9.33e-26	A3
prdx2	1.03e-16	0.260601	0.859	0.723	2.4e-12	A3
wu:fc75a09	2.13e-17	0.260517	0.325	0.168	4.98e-13	A3
pno1	2.2e-23	0.259926	0.557	0.338	5.14e-19	A3
si:ch73-248e21.7	2.66e-19	0.259664	0.429	0.244	6.21e-15	A3
si:ch211-1o7.3	2.29e-32	0.258328	0.53	0.284	5.35e-28	A3
metrnla	2.48e-14	0.252392	0.286	0.147	5.79e-10	A3
cybb	1.59e-35	0.24696	0.405	0.183	3.72e-31	A3
ssr3	1.76e-14	0.246631	0.774	0.624	4.12e-10	A3
nop56	4.15e-21	0.245166	0.644	0.429	9.7e-17	A3
cfp	1.1e-11	0.2412	0.624	0.466	2.56e-07	A3
ahcy	1.9e-13	0.240201	0.515	0.347	4.43e-09	A3
junba	9.85e-38	0.233574	0.609	0.337	2.3e-33	A3
rab11fip4b	1.31e-23	0.232857	0.291	0.127	3.06e-19	A3
id1	8.52e-21	0.231943	0.454	0.265	1.99e-16	A3
arhgap33	5.42e-37	0.229577	0.282	0.098	1.27e-32	A3
glipr1a	1.19e-37	0.226428	0.259	0.081	2.78e-33	A3
itpkcb	1.11e-18	0.226203	0.288	0.138	2.6e-14	A3
clic2	2.2e-18	0.223441	0.656	0.462	5.14e-14	A3
usp36	1.17e-21	0.221818	0.454	0.262	2.73e-17	A3
nop58	1.15e-15	0.216223	0.429	0.265	2.69e-11	A3
bcl2a	2.19e-12	0.215872	0.253	0.133	5.13e-08	A3
serpinb1l1	2.61e-21	0.215159	0.458	0.266	6.1e-17	A3
myca	5.65e-16	0.207345	0.257	0.127	1.32e-11	A3
uqcrh	1.21e-18	0.206699	0.575	0.382	2.82e-14	A3
rgs13	3.83e-10	0.205932	0.398	0.266	8.95e-06	A3
gpx1a	3.02e-13	0.20485	0.879	0.786	7.06e-09	A3
lipf	8.27e-21	0.203654	0.362	0.193	1.93e-16	A3
si:ch211-204c21.1.1	1.85e-15	0.202302	0.819	0.656	4.32e-11	A3
hexb	1.45e-17	-0.205247	0.4	0.417	3.39e-13	A3
bcam	2.27e-13	-0.216162	0.427	0.445	5.31e-09	A3
lcp1	1.32e-08	-0.218797	0.884	0.855	0.000308936	A3
rnaset2	6.3e-10	-0.220897	0.378	0.378	1.47e-05	A3
serpine3	1.01e-10	-0.225015	0.369	0.42	2.36e-06	A3
abhd16a	2.8e-10	-0.227702	0.28	0.343	6.53e-06	A3
atp5mc1	8e-14	-0.22972	0.575	0.583	1.87e-09	A3
mhc1uka	6.19e-10	-0.230853	0.255	0.253	1.45e-05	A3
b2m	5.63e-12	-0.236547	0.792	0.731	1.31e-07	A3
slc35f6	6.09e-11	-0.238989	0.288	0.355	1.42e-06	A3
histh1l	3.46e-11	-0.239661	0.42	0.394	8.09e-07	A3
abca1a	3.63e-13	-0.241805	0.398	0.393	8.47e-09	A3
specc1	8.02e-14	-0.249389	0.269	0.266	1.87e-09	A3
btg2	6.94e-11	-0.250637	0.36	0.354	1.62e-06	A3
ehbp1l1b	4.68e-21	-0.255294	0.409	0.341	1.09e-16	A3
igsf9ba	8.28e-10	-0.255907	0.177	0.262	1.94e-05	A3
p2ry12	1.59e-10	-0.257897	0.302	0.402	3.71e-06	A3
CR753876.1	2.54e-16	-0.258414	0.62	0.778	5.94e-12	A3
npc1	1.05e-16	-0.268931	0.192	0.253	2.44e-12	A3
tuba8l	3.24e-12	-0.269324	0.333	0.323	7.57e-08	A3
ctsk	2.83e-19	-0.274277	0.461	0.486	6.6e-15	A3
h3f3b.1	2.62e-19	-0.275201	0.691	0.641	6.12e-15	A3
scarb2a	1.63e-12	-0.277192	0.389	0.456	3.8e-08	A3
hspa5	4.56e-10	-0.278226	0.353	0.432	1.07e-05	A3
si:ch211-226m16.2	7.09e-19	-0.282763	0.385	0.4	1.66e-14	A3
arhgef15	1.73e-14	-0.28326	0.322	0.313	4.04e-10	A3
si:ch73-281n10.2	6.55e-19	-0.285326	0.316	0.313	1.53e-14	A3
hist1h4l	4.3e-20	-0.288339	0.517	0.527	1e-15	A3
cgref1	2.35e-11	-0.291541	0.226	0.29	5.5e-07	A3
hmgb2a	2.06e-15	-0.305124	0.781	0.712	4.82e-11	A3
rgs5b	2.98e-11	-0.306046	0.266	0.342	6.95e-07	A3
rbp2a	4.68e-12	-0.309311	0.394	0.488	1.09e-07	A3
calm2b	4.35e-19	-0.3172	0.485	0.549	1.02e-14	A3
BX322618.1	7.61e-24	-0.327848	0.839	0.858	1.78e-19	A3
spns1	8.78e-16	-0.33299	0.179	0.294	2.05e-11	A3
ier5	2.88e-27	-0.34018	0.298	0.344	6.74e-23	A3
si:dkey-33i11.1	8.53e-13	-0.341559	0.148	0.275	1.99e-08	A3
gadd45ba	9.55e-12	-0.34641	0.49	0.547	2.23e-07	A3
2021-09-12	1.22e-20	-0.347465	0.241	0.276	2.85e-16	A3
hmgb2b	9.55e-21	-0.351259	0.517	0.488	2.23e-16	A3
plekhf1	6.14e-09	-0.353008	0.192	0.26	0.000143405	A3
slc37a2	2.99e-25	-0.363436	0.373	0.447	6.99e-21	A3
eepd1	3.21e-15	-0.366513	0.157	0.296	7.51e-11	A3
ppdpfb	3.17e-28	-0.370352	0.671	0.61	7.41e-24	A3
gng10	4.56e-33	-0.375887	0.727	0.723	1.07e-28	A3
si:ch211-288g17.3	1.47e-15	-0.37771	0.264	0.304	3.44e-11	A3
h2afx1	1.42e-21	-0.37884	0.533	0.601	3.31e-17	A3
alox5ap	4.25e-23	-0.380365	0.689	0.673	9.92e-19	A3
mhc1zba	6.13e-20	-0.381662	0.579	0.621	1.43e-15	A3
zfp36l1b	2.19e-19	-0.387317	0.204	0.337	5.12e-15	A3
si:dkeyp-121d4.3	4.55e-16	-0.394096	0.246	0.295	1.06e-11	A3
slc43a2b	8.94e-13	-0.396138	0.157	0.256	2.09e-08	A3
slc40a1	2.76e-16	-0.399909	0.275	0.314	6.45e-12	A3
plek	8.1e-25	-0.404507	0.427	0.513	1.89e-20	A3
agpat3	9.61e-18	-0.406011	0.163	0.273	2.25e-13	A3
ubb	5.84e-19	-0.406576	0.418	0.506	1.36e-14	A3
tob1a	2.83e-23	-0.406627	0.604	0.633	6.61e-19	A3
ralgps1	3.78e-13	-0.409147	0.316	0.372	8.84e-09	A3
AL928650.1	4.77e-11	-0.409943	0.336	0.457	1.12e-06	A3
zgc:152863	1.93e-17	-0.41255	0.13	0.277	4.51e-13	A3
cd63	5.13e-33	-0.412968	0.913	0.93	1.2e-28	A3
rnaseka	4.19e-32	-0.417767	0.552	0.627	9.79e-28	A3
hmgn2	3.2e-10	-0.424337	0.87	0.804	7.49e-06	A3
tuba8l4	2.18e-37	-0.427766	0.924	0.945	5.09e-33	A3
arrdc3a	2.94e-16	-0.430109	0.241	0.381	6.88e-12	A3
BX248082.1	4.35e-35	-0.433878	0.928	0.902	1.02e-30	A3
abi3a	1.28e-21	-0.435554	0.318	0.359	2.99e-17	A3
ier2a	5.95e-17	-0.439094	0.43	0.509	1.39e-12	A3
actb1	2.93e-35	-0.441684	0.998	0.985	6.84e-31	A3
si:ch211-269k10.5	5.74e-21	-0.444842	0.13	0.274	1.34e-16	A3
si:dkey-26c10.5	8.94e-25	-0.445535	0.409	0.47	2.09e-20	A3
col5a1	1.34e-24	-0.45262	0.103	0.289	3.12e-20	A3
ddit3	5.61e-18	-0.457485	0.38	0.464	1.31e-13	A3
pdgfd	4.35e-32	-0.467716	0.058	0.258	1.02e-27	A3
BX649485.1	1.52e-20	-0.471121	0.512	0.554	3.56e-16	A3
fosab	7.87e-19	-0.483949	0.586	0.655	1.84e-14	A3
ccr2	1.84e-26	-0.487368	0.137	0.315	4.29e-22	A3
BX004816.2	6.94e-18	-0.49366	0.362	0.412	1.62e-13	A3
ccnd1	1.18e-28	-0.495265	0.41	0.543	2.75e-24	A3
ctsba	5.12e-45	-0.507415	0.881	0.88	1.2e-40	A3
BX908750.1	2.49e-12	-0.530315	0.177	0.256	5.81e-08	A3
zgc:162707	2.36e-30	-0.541718	0.159	0.366	5.52e-26	A3
rgs2	9.93e-24	-0.563228	0.3	0.451	2.32e-19	A3
insig1	2.65e-24	-0.566199	0.204	0.379	6.19e-20	A3
ctsc	1.05e-41	-0.570394	0.55	0.69	2.44e-37	A3
ctsla	1.23e-25	-0.571887	0.391	0.444	2.88e-21	A3
psap	6.48e-87	-0.580714	0.976	0.989	1.51e-82	A3
nucb1	1.5e-47	-0.599134	0.627	0.75	3.5e-43	A3
hbegfb	4.96e-30	-0.602055	0.125	0.336	1.16e-25	A3
nptna	4.25e-27	-0.626194	0.19	0.383	9.93e-23	A3
scn4bb	1.86e-40	-0.636009	0.486	0.681	4.35e-36	A3
vmp1	3.76e-42	-0.636015	0.553	0.692	8.79e-38	A3
pecam1	1.91e-47	-0.641081	0.235	0.537	4.46e-43	A3
ctsz	2.25e-34	-0.643608	0.512	0.6	5.25e-30	A3
egr1	2.09e-23	-0.650501	0.271	0.44	4.88e-19	A3
glud1a	3.2e-44	-0.655587	0.47	0.598	7.47e-40	A3
si:dkey-33i11.9	1e-31	-0.681256	0.266	0.468	2.34e-27	A3
mpp1	2.6e-70	-0.703489	0.611	0.735	6.08e-66	A3
id2a	2.05e-29	-0.713519	0.235	0.351	4.79e-25	A3
anxa3b	4.96e-101	-0.713713	0.665	0.9	1.16e-96	A3
tubb2b	9.56e-32	-0.715425	0.458	0.608	2.23e-27	A3
npc2	2.8e-60	-0.729346	0.769	0.838	6.55e-56	A3
mpeg1.1	7.3e-95	-0.745109	0.763	0.926	1.71e-90	A3
lgals9l3	1.61e-73	-0.765888	0.448	0.699	3.77e-69	A3
ch25h	5.6e-31	-0.769134	0.163	0.391	1.31e-26	A3
BX649485.2	9e-17	-0.776489	0.557	0.64	2.1e-12	A3
si:dkey-27h10.2	6.75e-53	-0.860283	0.175	0.481	1.58e-48	A3
si:zfos-741a10.3	1.65e-74	-0.897758	0.371	0.645	3.86e-70	A3
ccl34b.1	2.04e-115	-0.900197	0.975	0.992	4.77e-111	A3
abhd12	3.32e-68	-0.902244	0.362	0.607	7.77e-64	A3
tgm2l	1.61e-55	-0.93452	0.076	0.36	3.77e-51	A3
mt2	1.02e-29	-0.96446	0.21	0.408	2.39e-25	A3
glula	1.03e-198	-1.04145	0.859	0.958	2.4e-194	A3
havcr1	1.55e-137	-1.18736	0.707	0.876	3.63e-133	A3
BX649485.4	6.15e-35	-1.3355	0.448	0.591	1.44e-30	A3
lgals9l1	6.89e-228	-1.35068	0.667	0.894	1.61e-223	A3
apoeb	7.26e-235	-2.06093	0.922	0.981	1.7e-230	A3
ccl19a.1	5.29e-18	-2.1465	0.494	0.504	1.24e-13	A3
caspb	3.31e-238	1.50468	0.869	0.162	7.73e-234	A4
fads2	5.9e-234	1.2816	0.592	0.024	1.38e-229	A4
BX908750.1	2.63e-111	1.27644	0.675	0.211	6.15e-107	A4
alox5ap	3.57e-169	1.01898	0.955	0.65	8.34e-165	A4
si:ch211-160j14.3	1.16e-153	0.920114	0.374	0.01	2.71e-149	A4
si:dkey-27h10.2	1.07e-109	0.880506	0.884	0.414	2.49e-105	A4
jun	1.43e-31	0.868423	0.334	0.126	3.33e-27	A4
zgc:162707	4e-107	0.857254	0.786	0.307	9.35e-103	A4
BX248082.1	4.88e-130	0.837831	1	0.896	1.14e-125	A4
rab44	8.41e-85	0.828296	0.909	0.618	1.96e-80	A4
timp4.3	5.62e-99	0.815533	0.84	0.338	1.31e-94	A4
lta4h	9.12e-125	0.812418	0.949	0.641	2.13e-120	A4
hsp70l	2.11e-33	0.802397	0.35	0.117	4.94e-29	A4
hbegfb	4.52e-69	0.799676	0.677	0.284	1.06e-64	A4
ier2a	7.21e-71	0.783579	0.826	0.474	1.68e-66	A4
mhc2dab	3.63e-116	0.757515	1	0.923	8.48e-112	A4
ubb	7.63e-65	0.754029	0.773	0.473	1.78e-60	A4
ch25h	5.06e-62	0.753731	0.733	0.337	1.18e-57	A4
b2m	1.15e-90	0.734744	0.947	0.718	2.68e-86	A4
fosab	8.97e-68	0.732828	0.893	0.627	2.1e-63	A4
si:dkey-26c10.5	7.56e-75	0.697028	0.837	0.431	1.77e-70	A4
gadd45ba	6.66e-60	0.678817	0.842	0.515	1.56e-55	A4
si:ch211-79k12.1	6.5e-77	0.66952	0.657	0.222	1.52e-72	A4
egr1	5e-57	0.667711	0.771	0.393	1.17e-52	A4
si:ch211-264f5.2	1.84e-72	0.66668	0.577	0.174	4.29e-68	A4
si:busm1-104n07.3	5.39e-75	0.654621	0.385	0.063	1.26e-70	A4
si:ch211-195b13.1	8.84e-51	0.640724	0.465	0.15	2.07e-46	A4
gng10	2.85e-81	0.640701	0.955	0.703	6.67e-77	A4
nfkbiab	1.06e-67	0.629037	0.964	0.774	2.47e-63	A4
CT030188.1	1.33e-62	0.620859	0.441	0.111	3.11e-58	A4
mhc1uka	1.84e-74	0.610392	0.646	0.219	4.3e-70	A4
etnk1	5.32e-47	0.597538	0.748	0.458	1.24e-42	A4
plecb	6.16e-56	0.596658	0.797	0.447	1.44e-51	A4
spred2b	8.68e-59	0.588173	0.477	0.136	2.03e-54	A4
tmsb1	5.6e-49	0.585801	0.713	0.368	1.31e-44	A4
si:dkey-102g19.3	9.69e-53	0.58155	0.648	0.285	2.26e-48	A4
ncf1	8.01e-55	0.578281	0.895	0.59	1.87e-50	A4
rps6ka1	7.23e-45	0.576727	0.61	0.294	1.69e-40	A4
sesn1	1.96e-62	0.575999	0.955	0.725	4.58e-58	A4
hsp70.1	2.32e-26	0.572474	0.278	0.09	5.43e-22	A4
mrtfbb	6.21e-56	0.572107	0.481	0.145	1.45e-51	A4
tob1a	1.23e-46	0.565672	0.86	0.61	2.86e-42	A4
si:ch211-284f22.3	2.63e-58	0.563998	0.376	0.08	6.15e-54	A4
cd22	3.94e-51	0.552581	0.59	0.238	9.2e-47	A4
eef1db	3.08e-56	0.54686	0.895	0.689	7.2e-52	A4
si:ch211-204c21.1.1	2.12e-52	0.54016	0.918	0.651	4.95e-48	A4
loxl2b	1.06e-52	0.52929	0.408	0.107	2.47e-48	A4
cited4b	3.18e-36	0.518048	0.619	0.326	7.44e-32	A4
si:dkey-205h13.1	5.99e-52	0.515285	0.294	0.052	1.4e-47	A4
ddit4	7.28e-36	0.502379	0.67	0.379	1.7e-31	A4
tnip1	3.38e-36	0.501061	0.657	0.368	7.9e-32	A4
tp53inp1	7.67e-41	0.50065	0.597	0.277	1.79e-36	A4
ralgps1	5.27e-40	0.495576	0.661	0.341	1.23e-35	A4
peli1a	4.22e-35	0.489305	0.256	0.059	9.87e-31	A4
CR936442.1	2.84e-61	0.488962	0.998	0.9	6.62e-57	A4
crip3	2.8e-41	0.485678	0.439	0.153	6.55e-37	A4
mmp14b	2.38e-39	0.479594	0.684	0.365	5.55e-35	A4
ppfibp1a	9.73e-51	0.477608	0.432	0.129	2.27e-46	A4
zgc:77650	4.34e-49	0.476345	0.909	0.754	1.01e-44	A4
si:dkeyp-97b10.3	6.6e-36	0.475841	0.506	0.221	1.54e-31	A4
grb10b	4.39e-41	0.472104	0.452	0.162	1.03e-36	A4
insig1	3.75e-23	0.462468	0.577	0.343	8.77e-19	A4
btg2	2.15e-21	0.456748	0.559	0.337	5.02e-17	A4
zgc:158343	7.82e-30	0.454969	0.806	0.561	1.83e-25	A4
plekhf1	1.27e-30	0.450654	0.499	0.232	2.97e-26	A4
arrdc3a	2.74e-22	0.441415	0.581	0.348	6.41e-18	A4
plek	3.07e-36	0.434071	0.768	0.482	7.16e-32	A4
mknk2b	1.66e-33	0.427578	0.808	0.563	3.89e-29	A4
dnajb1b	5.38e-21	0.423862	0.414	0.203	1.26e-16	A4
esco2	3.48e-30	0.422632	0.314	0.102	8.13e-26	A4
mhc1zba	2.01e-43	0.40901	0.886	0.594	4.69e-39	A4
pdgfd	1.38e-27	0.405544	0.468	0.218	3.22e-23	A4
arl11	4.51e-40	0.403902	0.612	0.292	1.05e-35	A4
BX649485.1	1.97e-32	0.402968	0.797	0.528	4.6e-28	A4
fut7	1.1e-34	0.401876	0.392	0.14	2.58e-30	A4
si:dkeyp-121d4.3	9.26e-09	0.395431	0.388	0.281	0.000216376	A4
zgc:153372	5.52e-32	0.392434	0.332	0.108	1.29e-27	A4
vmp1	2.17e-35	0.388991	0.898	0.66	5.07e-31	A4
igf1	1.12e-28	0.386571	0.347	0.127	2.62e-24	A4
BX649307.1	8.69e-20	0.386564	0.298	0.127	2.03e-15	A4
hist2h2l	1.81e-22	0.380673	0.432	0.211	4.24e-18	A4
ccnd1	1.63e-18	0.380245	0.699	0.515	3.8e-14	A4
scarf1	8.21e-26	0.371497	0.408	0.179	1.92e-21	A4
mafa	3.1e-26	0.369711	0.33	0.125	7.25e-22	A4
myca	2.28e-21	0.368124	0.31	0.125	5.33e-17	A4
nfkbiaa	5.12e-16	0.366359	0.521	0.324	1.2e-11	A4
cryz	4.14e-28	0.355918	0.287	0.091	9.68e-24	A4
ptx4	1.08e-31	0.353943	0.303	0.093	2.53e-27	A4
si:ch211-284o19.8	4.03e-34	0.353728	0.29	0.079	9.42e-30	A4
sec61g	1.35e-26	0.353301	0.898	0.786	3.16e-22	A4
h2afx1	8.12e-19	0.348378	0.768	0.579	1.9e-14	A4
tspan18a	5.8e-28	0.347756	0.294	0.095	1.36e-23	A4
sb:cb81	3.02e-21	0.344667	0.601	0.367	7.05e-17	A4
si:ch211-201h21.5	1.47e-18	0.343604	0.31	0.137	3.43e-14	A4
slc1a3a	3.1e-23	0.324316	0.731	0.488	7.24e-19	A4
AL935300.2	7.59e-23	0.320256	0.327	0.135	1.77e-18	A4
ccr2	3.8e-20	0.319064	0.501	0.28	8.89e-16	A4
smad7	1.76e-15	0.31728	0.352	0.18	4.1e-11	A4
card9	1.27e-20	0.316596	0.388	0.185	2.97e-16	A4
rgs5b	3.09e-18	0.315649	0.532	0.318	7.23e-14	A4
rsl24d1	1.42e-25	0.315589	0.924	0.797	3.32e-21	A4
hspg2	2.03e-26	0.313745	0.283	0.093	4.75e-22	A4
mxd	8.24e-26	0.310147	0.287	0.098	1.92e-21	A4
sgk1	4.06e-18	0.3066	0.443	0.241	9.49e-14	A4
cd99	3.41e-25	0.305755	0.345	0.138	7.97e-21	A4
zgc:162182	8.07e-28	0.302306	0.252	0.074	1.89e-23	A4
ier5	6.32e-15	0.30151	0.514	0.324	1.48e-10	A4
gtpbp4	2.83e-16	0.295204	0.695	0.498	6.61e-12	A4
psmb13a	7.2e-20	0.290615	0.261	0.097	1.68e-15	A4
pno1	4.71e-15	0.287485	0.537	0.344	1.1e-10	A4
nsa2	3.37e-18	0.285995	0.835	0.679	7.88e-14	A4
ier2b	6.29e-11	0.285377	0.584	0.418	1.47e-06	A4
si:dkey-33i11.1	3.08e-19	0.277991	0.452	0.246	7.2e-15	A4
RPL37A	6.17e-33	0.275894	0.998	0.951	1.44e-28	A4
itgae.1	1.6e-31	0.270674	0.958	0.763	3.73e-27	A4
cebpb	5.01e-14	0.268532	0.635	0.444	1.17e-09	A4
spry4	1.26e-18	0.267217	0.332	0.153	2.95e-14	A4
higd1a	8.49e-16	0.265251	0.481	0.286	1.98e-11	A4
gadd45ga	6.83e-14	0.265164	0.405	0.232	1.6e-09	A4
nkd1	4.13e-23	0.263561	0.263	0.095	9.65e-19	A4
pxk	4.16e-14	0.260216	0.296	0.144	9.73e-10	A4
ddit3	4.18e-14	0.256494	0.63	0.44	9.77e-10	A4
itpkcb	2.56e-14	0.255685	0.292	0.14	5.98e-10	A4
rps27l	4.4e-10	0.252222	0.396	0.255	1.03e-05	A4
rpl22l1	2.88e-13	0.252167	0.784	0.631	6.73e-09	A4
hbp1	2.6e-12	0.251291	0.425	0.259	6.07e-08	A4
rpl34	2.32e-26	0.25129	0.989	0.951	5.42e-22	A4
rpl36	2.18e-25	0.250865	0.989	0.929	5.1e-21	A4
rpl38	1.03e-24	0.24856	0.991	0.904	2.4e-20	A4
btf3	4.52e-18	0.246449	0.935	0.839	1.06e-13	A4
rps28	4.05e-22	0.244145	0.987	0.91	9.47e-18	A4
lcp2b	7.72e-17	0.24367	0.252	0.103	1.8e-12	A4
rpl36a	2.37e-26	0.240281	0.993	0.961	5.55e-22	A4
ctns	3.95e-10	0.239679	0.281	0.153	9.22e-06	A4
rpl37.1	1.12e-26	0.236493	1	0.962	2.61e-22	A4
rps29	2.42e-23	0.233246	0.998	0.959	5.65e-19	A4
glula	5.83e-24	0.229896	1	0.944	1.36e-19	A4
rpl29	2.57e-20	0.228187	0.976	0.878	6.01e-16	A4
dennd5b	4e-12	0.225801	0.278	0.141	9.35e-08	A4
pecam1	6.29e-21	0.220522	0.717	0.489	1.47e-16	A4
ccdc57	3.37e-14	0.219234	0.325	0.169	7.88e-10	A4
il1b	5.68e-13	0.215226	0.345	0.191	1.33e-08	A4
purab	1.1e-08	0.211152	0.379	0.244	0.000257287	A4
rpl22	2.33e-20	0.20703	0.998	0.939	5.45e-16	A4
rpl35	6.07e-20	0.205583	0.998	0.971	1.42e-15	A4
bhlhe41	1.06e-11	0.203369	0.452	0.292	2.47e-07	A4
rpl39	1.69e-20	0.202898	0.998	0.964	3.95e-16	A4
rps25	2.13e-20	0.201005	0.998	0.961	4.97e-16	A4
rps21	5.05e-15	0.20079	0.98	0.932	1.18e-10	A4
slc7a7	8.2e-12	-0.200304	0.606	0.568	1.92e-07	A4
rnaseka	7.27e-09	-0.204477	0.621	0.619	0.000169829	A4
slc35f6	3.89e-08	-0.206473	0.334	0.35	0.000910076	A4
hspa8	3.38e-15	-0.212312	0.982	0.966	7.91e-11	A4
ctsc	1.94e-10	-0.214934	0.708	0.674	4.53e-06	A4
selenop	8.09e-09	-0.225928	0.708	0.659	0.000189057	A4
lgals9l3	3.06e-14	-0.233206	0.699	0.672	7.16e-10	A4
ptmaa	2.1e-08	-0.234951	0.895	0.907	0.000490008	A4
ehbp1l1b	3.08e-09	-0.241317	0.388	0.344	7.2e-05	A4
cd63	5.06e-10	-0.242832	0.96	0.926	1.18e-05	A4
si:zfos-741a10.3	9.01e-10	-0.249736	0.619	0.618	2.11e-05	A4
tcp1	8.44e-12	-0.25069	0.403	0.468	1.97e-07	A4
rplp0	9.35e-18	-0.255649	1	0.98	2.18e-13	A4
prdx6	9.7e-10	-0.26352	0.345	0.412	2.27e-05	A4
npm1a	4.56e-12	-0.274687	0.376	0.425	1.07e-07	A4
sub1a	5.75e-11	-0.285194	0.301	0.398	1.34e-06	A4
hspe1	2.2e-10	-0.287707	0.147	0.262	5.14e-06	A4
dynll1	1.33e-09	-0.292942	0.216	0.313	3.11e-05	A4
psmb7	3e-12	-0.294968	0.187	0.301	7.01e-08	A4
pepd	1.32e-11	-0.297714	0.461	0.527	3.08e-07	A4
ddx39ab	8.76e-11	-0.297901	0.203	0.334	2.05e-06	A4
actb2	2.96e-18	-0.298547	1	0.999	6.91e-14	A4
gpx1a	3.48e-13	-0.300627	0.782	0.796	8.12e-09	A4
ctsba	1.22e-13	-0.301501	0.942	0.875	2.84e-09	A4
ppiab	5.89e-30	-0.305741	0.953	0.922	1.38e-25	A4
anxa4	6.06e-11	-0.308901	0.316	0.431	1.42e-06	A4
si:ch73-1a9.3	1.1e-14	-0.313027	0.724	0.728	2.56e-10	A4
cndp2	2.56e-16	-0.32718	0.519	0.546	5.98e-12	A4
gstp1	5.02e-12	-0.341277	0.223	0.371	1.17e-07	A4
tuba8l4	6.25e-23	-0.348763	0.973	0.941	1.46e-18	A4
eif5a2	2.88e-15	-0.359987	0.325	0.469	6.74e-11	A4
hspd1	1.97e-14	-0.360242	0.131	0.283	4.6e-10	A4
ahcy	7.57e-15	-0.363785	0.22	0.376	1.77e-10	A4
snrpd1	5.59e-15	-0.365274	0.176	0.318	1.31e-10	A4
snrpb	4.36e-16	-0.367666	0.352	0.484	1.02e-11	A4
MFAP4 (1 of many).2	9.93e-12	-0.368035	0.448	0.498	2.32e-07	A4
slc43a2b	2.31e-09	-0.368121	0.176	0.253	5.41e-05	A4
calm2b	3.52e-15	-0.369207	0.439	0.552	8.23e-11	A4
mafbb	7.43e-14	-0.375087	0.483	0.533	1.74e-09	A4
ptmab	1.16e-30	-0.37679	0.951	0.937	2.71e-26	A4
slc37a2	1.28e-14	-0.378671	0.334	0.449	2.98e-10	A4
ahnak	5.26e-09	-0.378926	0.192	0.302	0.000122911	A4
mpeg1.1	1.7e-17	-0.385659	0.889	0.912	3.96e-13	A4
si:ch211-226m16.2	2.13e-12	-0.388768	0.296	0.407	4.97e-08	A4
calr3a	1.31e-14	-0.39126	0.265	0.413	3.06e-10	A4
id2a	2.16e-14	-0.393254	0.385	0.335	5.04e-10	A4
si:ch211-1o7.3	1.28e-12	-0.396095	0.183	0.32	2.98e-08	A4
h3f3b.1	1.29e-17	-0.400719	0.61	0.649	3.02e-13	A4
specc1	6.29e-11	-0.406336	0.18	0.274	1.47e-06	A4
tubb2b	3.01e-11	-0.407408	0.61	0.592	7.02e-07	A4
slc29a1b	4.69e-14	-0.407484	0.176	0.327	1.1e-09	A4
BX511111.1	6.12e-19	-0.417926	0.102	0.278	1.43e-14	A4
ctsk	1.1e-16	-0.429076	0.367	0.493	2.58e-12	A4
ssr3	3.88e-22	-0.430079	0.499	0.65	9.06e-18	A4
dpp7	3.09e-18	-0.43339	0.39	0.519	7.22e-14	A4
tuba8l	2.68e-11	-0.444332	0.238	0.331	6.25e-07	A4
hmgb2a	2.77e-17	-0.44865	0.715	0.719	6.46e-13	A4
clta	8.97e-22	-0.449178	0.149	0.334	2.1e-17	A4
BX322618.1	6.3e-28	-0.454186	0.833	0.859	1.47e-23	A4
hsp90b1	1.85e-14	-0.457733	0.249	0.415	4.32e-10	A4
prdx2	1.05e-35	-0.466547	0.655	0.744	2.45e-31	A4
c1qa	5.52e-21	-0.47103	0.459	0.564	1.29e-16	A4
gapdhs	3.35e-37	-0.476023	0.751	0.797	7.84e-33	A4
mfap4	1.37e-18	-0.492221	0.53	0.614	3.21e-14	A4
ifi30	1.71e-29	-0.492416	0.909	0.945	4.01e-25	A4
agpat3	2.52e-20	-0.501981	0.102	0.276	5.88e-16	A4
BX571880.1	4.64e-19	-0.503594	0.294	0.494	1.08e-14	A4
rnaset2	6.7e-16	-0.505257	0.305	0.385	1.57e-11	A4
entpd2a.1	1.37e-29	-0.50964	0.069	0.291	3.21e-25	A4
BX649485.2	8.81e-21	-0.509654	0.788	0.618	2.06e-16	A4
si:ch211-288g17.3	1.2e-15	-0.511492	0.187	0.31	2.8e-11	A4
CR753876.1	4.06e-16	-0.515291	0.702	0.768	9.49e-12	A4
marco	1.78e-29	-0.533383	0.588	0.59	4.15e-25	A4
bcam	2.85e-24	-0.534888	0.263	0.459	6.66e-20	A4
hmgb2b	8.9e-17	-0.545902	0.399	0.499	2.08e-12	A4
ccl35.1	3.92e-10	-0.54695	0.461	0.368	9.17e-06	A4
cotl1	8.38e-49	-0.556756	0.855	0.887	1.96e-44	A4
krt18b	9.98e-23	-0.568359	0.59	0.677	2.33e-18	A4
pfn1	5.25e-39	-0.570194	0.998	0.991	1.23e-34	A4
ifi46	1.36e-26	-0.573124	0.109	0.33	3.18e-22	A4
ppdpfb	4.16e-24	-0.583845	0.566	0.62	9.72e-20	A4
ctsd	1.08e-23	-0.614878	0.454	0.6	2.52e-19	A4
glud1a	2.32e-27	-0.617756	0.481	0.594	5.42e-23	A4
atp5mc1	4.73e-37	-0.624994	0.388	0.599	1.1e-32	A4
gsto2	1.05e-23	-0.650849	0.183	0.363	2.47e-19	A4
slc40a1	1.54e-23	-0.678734	0.136	0.326	3.59e-19	A4
ctsla	4.83e-21	-0.687757	0.296	0.451	1.13e-16	A4
CR759843.2	2.2e-16	-0.697466	0.143	0.305	5.13e-12	A4
calr3b	1.65e-35	-0.71518	0.136	0.39	3.85e-31	A4
BX901920.1	6.78e-50	-0.719742	0.626	0.777	1.58e-45	A4
actb1	1.93e-83	-0.721705	1	0.985	4.51e-79	A4
h1fx	1.28e-17	-0.731355	0.35	0.488	2.99e-13	A4
si:busm1-194e12.11	4.31e-43	-0.731603	0.031	0.287	1.01e-38	A4
histh1l	2.94e-27	-0.744182	0.187	0.415	6.88e-23	A4
h2afvb	2.41e-32	-0.758254	0.332	0.55	5.64e-28	A4
cd59	7.95e-30	-0.78022	0.127	0.352	1.86e-25	A4
npc2	2.41e-47	-0.788082	0.753	0.838	5.62e-43	A4
hmga1a	6.19e-31	-0.798495	0.285	0.482	1.45e-26	A4
lcp1	6.5e-61	-0.804003	0.742	0.868	1.52e-56	A4
scn4bb	1.24e-50	-0.836882	0.359	0.689	2.9e-46	A4
rbp2a	1.81e-34	-0.915439	0.301	0.494	4.24e-30	A4
abca1a	1.49e-45	-0.92273	0.127	0.417	3.47e-41	A4
nptna	4.45e-51	-0.964919	0.076	0.389	1.04e-46	A4
si:dkey-5n18.1	1.03e-34	-0.975676	0.118	0.364	2.4e-30	A4
c1qc	6.47e-83	-0.981728	0.51	0.785	1.51e-78	A4
capgb	4.8e-76	-1.00488	0.129	0.557	1.12e-71	A4
BX649485.4	6.54e-18	-1.01553	0.628	0.573	1.53e-13	A4
ctsz	1.48e-49	-1.04715	0.365	0.611	3.45e-45	A4
hmgn2	2.44e-32	-1.07675	0.728	0.818	5.71e-28	A4
BX004816.2	4.95e-53	-1.1508	0.098	0.434	1.16e-48	A4
mhc2b	1.19e-58	-1.20535	0.076	0.399	2.79e-54	A4
AL928650.1	3.78e-76	-1.22291	0.067	0.478	8.84e-72	A4
mt2	5.15e-38	-1.43056	0.147	0.41	1.2e-33	A4
zgc:103700	5.23e-129	-1.68665	0.216	0.734	1.22e-124	A4
grn1	5.14e-48	-2.25614	0.118	0.413	1.2e-43	A4
ccl19a.1	1.1e-33	-2.62859	0.269	0.523	2.57e-29	A4
ccl19a.1	0	3.29974	1	0.474	0	A5
siglec15l	0	2.87024	1	0.109	0	A5
si:dkey-23a13.11	6.23e-283	2.21378	0.797	0.035	1.46e-278	A5
chl1a	2.09e-216	2.08597	0.697	0.039	4.89e-212	A5
CMKLR1 (1 of many).1	1.13e-220	2.04041	0.726	0.045	2.63e-216	A5
grn1	8.99e-216	2.02634	0.939	0.357	2.1e-211	A5
flt3	1.2e-236	1.9885	0.81	0.06	2.8e-232	A5
hepacam2	5.61e-236	1.95735	0.784	0.064	1.31e-231	A5
actn1	3.43e-229	1.93411	0.745	0.055	8.02e-225	A5
zgc:171686	1.49e-220	1.78278	0.684	0.035	3.49e-216	A5
spock3	8.61e-179	1.76179	0.723	0.072	2.01e-174	A5
crybg1a	8.99e-186	1.75759	0.613	0.036	2.1e-181	A5
hcst	1.07e-208	1.73888	0.677	0.073	2.49e-204	A5
si:dkey-216e24.9	2.04e-193	1.71284	0.713	0.071	4.77e-189	A5
ptprja	1.51e-208	1.66648	0.729	0.133	3.53e-204	A5
wipf1a	1.66e-190	1.65165	0.7	0.107	3.88e-186	A5
il12rb2l	5.52e-184	1.63642	0.765	0.149	1.29e-179	A5
ehbp1l1b	1.66e-241	1.62279	0.865	0.318	3.88e-237	A5
si:dkey-238d18.5	3.24e-195	1.61006	0.623	0.133	7.58e-191	A5
iqsec1b	3.23e-166	1.58412	0.571	0.037	7.56e-162	A5
tpm1	1.27e-174	1.5647	0.61	0.082	2.96e-170	A5
arvcfb	8.3e-169	1.54569	0.526	0.023	1.94e-164	A5
pigrl4.2	1.39e-176	1.53886	0.587	0.039	3.24e-172	A5
nme2b.2	2.8e-178	1.52787	0.61	0.034	6.55e-174	A5
id2a	5.61e-160	1.48948	0.826	0.311	1.31e-155	A5
scinlb	1.94e-147	1.48037	0.523	0.038	4.53e-143	A5
si:dkey-33i11.9	1.05e-208	1.47449	0.9	0.422	2.44e-204	A5
il21r.1	1.2e-175	1.46996	0.652	0.138	2.81e-171	A5
tmem178	1.3e-144	1.46129	0.5	0.026	3.05e-140	A5
tiam1a	4.07e-151	1.44276	0.577	0.059	9.51e-147	A5
abi3a	2.26e-190	1.42607	0.794	0.329	5.29e-186	A5
desi2	8.03e-183	1.4244	0.655	0.196	1.88e-178	A5
tbc1d10b	5.16e-176	1.41808	0.668	0.193	1.2e-171	A5
kazald3	3.22e-150	1.41675	0.561	0.065	7.53e-146	A5
def6a	1.66e-156	1.41155	0.574	0.118	3.88e-152	A5
calm1b	1.88e-130	1.40778	0.539	0.073	4.39e-126	A5
kdm2ba	8.49e-152	1.40397	0.587	0.137	1.98e-147	A5
fes	3.04e-132	1.39492	0.477	0.037	7.11e-128	A5
bcl2l10	7.66e-133	1.38588	0.61	0.118	1.79e-128	A5
prkcaa	9.3e-130	1.36498	0.519	0.073	2.17e-125	A5
junba	6.46e-148	1.3492	0.81	0.338	1.51e-143	A5
prkcba	8.4e-132	1.34394	0.497	0.055	1.96e-127	A5
pfkfb3	4.16e-121	1.33557	0.413	0.045	9.73e-117	A5
cyth4a	1.76e-127	1.3284	0.471	0.032	4.1e-123	A5
BX897691.1	1.52e-95	1.3096	0.494	0.119	3.56e-91	A5
xcr1a.1	8.62e-103	1.2891	0.545	0.088	2.01e-98	A5
zgc:173742	7.58e-140	1.28742	0.439	0.017	1.77e-135	A5
dgkza	1.62e-141	1.28409	0.558	0.193	3.79e-137	A5
CU928222.3	1.82e-124	1.28322	0.445	0.023	4.25e-120	A5
pik3ap1	2.79e-123	1.28095	0.5	0.059	6.52e-119	A5
si:ch211-215e19.6	1.08e-111	1.26921	0.455	0.047	2.53e-107	A5
ipcef1	2.33e-126	1.2677	0.474	0.057	5.44e-122	A5
pcdh7b	6.55e-106	1.26609	0.377	0.018	1.53e-101	A5
pfn1	4.54e-265	1.26462	1	0.991	1.06e-260	A5
specc1	6.94e-134	1.26402	0.665	0.243	1.62e-129	A5
lcp1	7.35e-208	1.25245	0.958	0.852	1.72e-203	A5
zmp:0000001139	2.32e-111	1.2468	0.435	0.05	5.43e-107	A5
net1	1.97e-107	1.24411	0.471	0.048	4.61e-103	A5
2021-09-12	2.76e-140	1.2335	0.665	0.25	6.46e-136	A5
akt3a	3.8e-114	1.23304	0.555	0.129	8.88e-110	A5
CMKLR1 (1 of many)	6.96e-128	1.22533	0.419	0.015	1.63e-123	A5
BX548028.1	3.04e-65	1.22443	0.368	0.206	7.11e-61	A5
znf385a	4.99e-121	1.20215	0.387	0.012	1.17e-116	A5
si:ch211-113g11.6	2.53e-113	1.20083	0.339	0.007	5.91e-109	A5
si:ch73-95l15.5	2.54e-106	1.19418	0.406	0.026	5.92e-102	A5
c1qtnf5	2.29e-124	1.17203	0.381	0.011	5.35e-120	A5
agpat3	2.72e-127	1.16694	0.558	0.245	6.36e-123	A5
sema4ab	1.1e-105	1.14122	0.503	0.142	2.56e-101	A5
arhgef15	3.71e-93	1.14094	0.658	0.294	8.67e-89	A5
plxna3	9.74e-101	1.10254	0.384	0.022	2.28e-96	A5
nav3	3.82e-88	1.09194	0.455	0.102	8.93e-84	A5
si:ch211-153b23.7	6.79e-90	1.08762	0.539	0.193	1.59e-85	A5
aif1l	8.88e-60	1.08604	0.413	0.101	2.08e-55	A5
batf3	2.64e-95	1.085	0.377	0.031	6.18e-91	A5
si:ch211-119e14.1	2.56e-72	1.08467	0.439	0.083	5.99e-68	A5
pde4ba	7.48e-104	1.0838	0.465	0.205	1.75e-99	A5
arhgap4b	3.48e-113	1.08043	0.5	0.115	8.14e-109	A5
mical3a	1.28e-85	1.06961	0.332	0.026	3e-81	A5
si:dkey-102c8.3	1.12e-90	1.06834	0.384	0.054	2.61e-86	A5
si:ch211-269k10.5	1.56e-106	1.05731	0.555	0.243	3.65e-102	A5
il1fma	1.94e-82	1.05442	0.471	0.161	4.54e-78	A5
cdk6	8.12e-101	1.04851	0.374	0.033	1.9e-96	A5
sash1a	5.06e-92	1.04851	0.552	0.214	1.18e-87	A5
CABZ01111959.1	6.72e-92	1.04459	0.519	0.171	1.57e-87	A5
cxcl11.5	1.4e-43	1.04447	0.342	0.083	3.27e-39	A5
cxcl11.6	1.17e-45	1.04105	0.29	0.049	2.73e-41	A5
syngr3b	5.14e-69	1.04007	0.387	0.045	1.2e-64	A5
si:dkey-33c9.6	1.22e-88	1.03819	0.371	0.047	2.84e-84	A5
si:dkey-148a17.5	9.4e-97	1.03661	0.458	0.137	2.2e-92	A5
arhgap1	1.15e-91	1.03445	0.371	0.09	2.68e-87	A5
actb1	6.79e-159	1.02688	0.994	0.986	1.59e-154	A5
ywhag2	1.19e-80	1.0199	0.445	0.154	2.78e-76	A5
slc9a3r1a	2.24e-97	1.01919	0.435	0.137	5.24e-93	A5
ank2b	9.3e-71	1.01262	0.255	0.012	2.17e-66	A5
cmtm7	2.42e-75	1.00623	0.365	0.101	5.65e-71	A5
zgc:152863	1.27e-95	1.00597	0.571	0.244	2.96e-91	A5
si:ch73-281k2.5	3.74e-79	0.995947	0.348	0.071	8.74e-75	A5
cnot6a	1.14e-97	0.989143	0.432	0.15	2.68e-93	A5
plxnb1b	2.31e-103	0.986112	0.335	0.014	5.4e-99	A5
spag1a	1.75e-92	0.980762	0.384	0.123	4.08e-88	A5
zgc:77784	8.36e-89	0.972608	0.261	0.004	1.95e-84	A5
dennd2db	7.76e-81	0.968991	0.355	0.034	1.81e-76	A5
hipk3b	3.12e-77	0.945335	0.361	0.075	7.28e-73	A5
rap1gap2a	3.63e-80	0.944311	0.303	0.022	8.48e-76	A5
gria4b	3.43e-91	0.931506	0.294	0.008	8.02e-87	A5
ctnnd2a	2.21e-84	0.917843	0.31	0.013	5.17e-80	A5
afap1l2	1.04e-61	0.916857	0.31	0.036	2.43e-57	A5
abca2	2.74e-72	0.909032	0.287	0.073	6.4e-68	A5
atp2b1a	9.65e-73	0.89841	0.461	0.198	2.26e-68	A5
dapp1	5.46e-75	0.896541	0.332	0.089	1.28e-70	A5
capgb	1.2e-84	0.895779	0.71	0.512	2.81e-80	A5
mpeg1.1	1.3e-115	0.895345	0.984	0.905	3.03e-111	A5
frmd4bb	1.23e-75	0.892634	0.287	0.018	2.88e-71	A5
CR385050.1	5.61e-62	0.88639	0.335	0.058	1.31e-57	A5
parm1	1.36e-58	0.882599	0.303	0.039	3.18e-54	A5
asap2b	3.03e-65	0.879343	0.287	0.039	7.07e-61	A5
si:ch211-198c19.1	1.54e-69	0.878655	0.377	0.12	3.61e-65	A5
CU571382.1	4.06e-67	0.868807	0.268	0.018	9.49e-63	A5
gng2	2.15e-58	0.86117	0.335	0.094	5.03e-54	A5
dgkg	1.21e-72	0.858529	0.258	0.011	2.84e-68	A5
dok2	1.23e-72	0.850758	0.406	0.192	2.87e-68	A5
atp1b3b	1.05e-84	0.849355	0.274	0.008	2.45e-80	A5
susd6	5.89e-76	0.848261	0.406	0.193	1.38e-71	A5
fgd4a	6.17e-57	0.84556	0.268	0.035	1.44e-52	A5
rgs13	1.06e-56	0.838607	0.51	0.265	2.49e-52	A5
zgc:101810	3.69e-59	0.83404	0.303	0.034	8.63e-55	A5
atp2a3	1.36e-60	0.827864	0.339	0.108	3.18e-56	A5
si:dkeyp-117b11.1	3.49e-74	0.823526	0.268	0.013	8.16e-70	A5
gse1	4.1e-63	0.808123	0.332	0.1	9.58e-59	A5
map4k6	9.61e-55	0.800227	0.265	0.034	2.25e-50	A5
RASSF5	6.87e-59	0.796185	0.416	0.172	1.61e-54	A5
BX571880.1	1.24e-56	0.795431	0.645	0.468	2.9e-52	A5
arl11	3.83e-58	0.782715	0.519	0.306	8.96e-54	A5
bahcc1b	1.8e-57	0.779284	0.41	0.197	4.2e-53	A5
slc43a3b	4.38e-38	0.773682	0.406	0.128	1.02e-33	A5
dub	2.3e-58	0.773627	0.371	0.157	5.38e-54	A5
gpx1a	7.97e-98	0.773385	0.839	0.792	1.86e-93	A5
CR753876.1	6.32e-65	0.767303	0.935	0.752	1.48e-60	A5
epdl1	9.78e-29	0.749816	0.277	0.072	2.29e-24	A5
mcl1b	7.25e-51	0.738519	0.687	0.461	1.7e-46	A5
pik3cd	2.13e-48	0.73301	0.277	0.084	4.99e-44	A5
krt18b	8.15e-47	0.727865	0.848	0.659	1.9e-42	A5
ppp1r14bb	1.48e-48	0.683284	0.3	0.108	3.45e-44	A5
ptprea	1.44e-49	0.679538	0.397	0.243	3.36e-45	A5
baxa	2.88e-41	0.672116	0.252	0.067	6.72e-37	A5
cox6b1	3.99e-47	0.642673	0.39	0.234	9.33e-43	A5
insig1	8.82e-32	0.642241	0.497	0.354	2.06e-27	A5
si:ch211-79k12.1	5.69e-26	0.612963	0.368	0.251	1.33e-21	A5
zgc:153733	3.1e-40	0.601709	0.252	0.088	7.24e-36	A5
plekhf1	3.26e-22	0.601605	0.384	0.245	7.62e-18	A5
hmgn2	5.07e-23	0.577379	0.752	0.814	1.18e-18	A5
itpr1a	9.51e-33	0.575689	0.268	0.129	2.22e-28	A5
bach1b	1.82e-25	0.506839	0.252	0.172	4.25e-21	A5
sptlc2b	2e-30	0.50594	0.261	0.182	4.68e-26	A5
hivep1	3.52e-28	0.505071	0.377	0.285	8.23e-24	A5
plek	5.04e-39	0.470151	0.487	0.506	1.18e-34	A5
lygl1	1.34e-25	0.43915	0.858	0.763	3.13e-21	A5
pho	3.31e-15	0.435765	0.426	0.369	7.73e-11	A5
si:ch211-222l21.1	2.18e-10	0.432859	0.306	0.176	5.09e-06	A5
actb2	6.14e-47	0.420644	1	0.999	1.44e-42	A5
cotl1	2.79e-34	0.409875	0.861	0.886	6.51e-30	A5
BX511111.1	6.85e-31	0.390378	0.294	0.263	1.6e-26	A5
ptmaa	7.84e-31	0.371394	0.894	0.906	1.83e-26	A5
ptmab	5.4e-31	0.362861	0.903	0.94	1.26e-26	A5
kdm6bb	7.25e-27	0.361342	0.3	0.281	1.69e-22	A5
zgc:77650	5.25e-26	0.334668	0.748	0.767	1.23e-21	A5
rgs2	2.86e-13	0.316882	0.455	0.435	6.69e-09	A5
glud1a	6.7e-13	0.312466	0.652	0.581	1.56e-08	A5
slc37a2	5.51e-27	0.309882	0.413	0.441	1.29e-22	A5
psip1b	1.93e-19	0.309814	0.255	0.262	4.52e-15	A5
chd2	7.83e-20	0.292291	0.265	0.266	1.83e-15	A5
ctss2.1	1.18e-20	0.271383	0.581	0.608	2.75e-16	A5
npc2	7.4e-14	0.25889	0.848	0.83	1.73e-09	A5
ccl35.1	1.62e-14	0.227781	0.526	0.366	3.78e-10	A5
purab	3.06e-21	0.227737	0.206	0.257	7.15e-17	A5
baz1b	1.81e-17	0.226675	0.223	0.254	4.24e-13	A5
si:ch73-281n10.2	2.96e-14	-0.205088	0.155	0.322	6.92e-10	A5
ranbp1	2.12e-24	-0.205819	0.184	0.402	4.96e-20	A5
ppiaa	2.52e-10	-0.205889	0.926	0.968	5.88e-06	A5
abhd16a	6.63e-19	-0.206163	0.155	0.347	1.55e-14	A5
nap1l1	6.1e-19	-0.211074	0.126	0.308	1.42e-14	A5
hmgb2b	4.72e-19	-0.215893	0.277	0.504	1.1e-14	A5
ccng1	1.37e-23	-0.220193	0.174	0.394	3.21e-19	A5
nfkbiaa	3.77e-11	-0.22272	0.194	0.349	8.81e-07	A5
hspe1	3.9e-16	-0.230969	0.097	0.262	9.12e-12	A5
rsl24d1	2.88e-15	-0.234604	0.616	0.819	6.72e-11	A5
ncf1	2.58e-10	-0.236691	0.448	0.624	6.02e-06	A5
rpl5a	2.04e-15	-0.238423	0.765	0.921	4.77e-11	A5
higd1a	9.99e-18	-0.238461	0.126	0.312	2.33e-13	A5
nop10	1.47e-18	-0.246289	0.087	0.262	3.44e-14	A5
nop53	1.04e-28	-0.246485	0.223	0.488	2.43e-24	A5
c1qbp	1.16e-20	-0.249869	0.09	0.28	2.72e-16	A5
pfn2	9.58e-24	-0.250127	0.116	0.327	2.24e-19	A5
rps27l	1.29e-16	-0.253033	0.1	0.276	3.02e-12	A5
rpl6	4.71e-12	-0.259054	0.816	0.925	1.1e-07	A5
eif3s6ip	8.41e-22	-0.259077	0.197	0.427	1.97e-17	A5
psmb7	1.47e-22	-0.264583	0.1	0.303	3.42e-18	A5
rplp0	1.78e-12	-0.265594	0.977	0.982	4.16e-08	A5
tubb4b	1.29e-18	-0.270083	0.726	0.911	3.02e-14	A5
tcp1	1.16e-28	-0.271344	0.206	0.477	2.71e-24	A5
rps4x	9.52e-15	-0.271356	0.952	0.977	2.22e-10	A5
fxyd1	9.96e-17	-0.272822	0.116	0.3	2.33e-12	A5
uqcrh	1.85e-23	-0.274366	0.177	0.414	4.32e-19	A5
ccr9a	4.96e-10	-0.27634	0.116	0.257	1.16e-05	A5
spns1	2.15e-17	-0.284349	0.106	0.293	5.03e-13	A5
srgn	1.97e-32	-0.287404	0.197	0.491	4.6e-28	A5
si:ch73-237c6.1	3.38e-21	-0.294369	0.103	0.308	7.9e-17	A5
ccnd1	3.12e-19	-0.294607	0.297	0.543	7.28e-15	A5
ppiab	1.88e-14	-0.29587	0.816	0.931	4.4e-10	A5
tob1a	1.43e-17	-0.29742	0.403	0.643	3.34e-13	A5
rps3	6.47e-19	-0.300997	0.89	0.957	1.51e-14	A5
cd63	1.28e-14	-0.303317	0.797	0.936	2.99e-10	A5
naca	7.68e-19	-0.309916	0.91	0.962	1.79e-14	A5
si:ch211-1o7.3	3.46e-20	-0.313653	0.113	0.32	8.09e-16	A5
zfhx3	1.69e-24	-0.315794	0.097	0.321	3.94e-20	A5
clta	2.64e-22	-0.320691	0.106	0.332	6.16e-18	A5
rpl8	1.17e-24	-0.320726	0.981	0.982	2.74e-20	A5
si:ch211-132p1.3	5e-29	-0.322406	0.181	0.463	1.17e-24	A5
cgref1	3.39e-19	-0.32522	0.097	0.295	7.92e-15	A5
tnip1	2.14e-16	-0.328576	0.187	0.403	4.99e-12	A5
nsa2	1.02e-31	-0.33025	0.39	0.709	2.38e-27	A5
rpl34	1.11e-21	-0.332316	0.852	0.96	2.6e-17	A5
rps8a	3.51e-24	-0.333402	0.958	0.985	8.2e-20	A5
si:ch211-165d12.4	3e-22	-0.333842	0.071	0.278	7.01e-18	A5
rpl5b	1.18e-24	-0.337089	0.61	0.86	2.76e-20	A5
rpl18a	3.61e-28	-0.337393	0.945	0.98	8.45e-24	A5
ak4	9.21e-26	-0.337865	0.048	0.255	2.15e-21	A5
rpl14	2.89e-24	-0.338653	0.91	0.974	6.74e-20	A5
rps21	1.59e-21	-0.339414	0.8	0.944	3.72e-17	A5
rps27.1	5.85e-28	-0.341368	0.923	0.979	1.37e-23	A5
ddx21	4.89e-37	-0.344083	0.197	0.521	1.14e-32	A5
rpl12	1.57e-29	-0.34457	0.929	0.977	3.66e-25	A5
rps10	2.52e-27	-0.345242	0.945	0.98	5.89e-23	A5
xaf1	1.98e-28	-0.347113	0.094	0.341	4.62e-24	A5
atp6v0ca	2.57e-22	-0.347169	0.642	0.872	6e-18	A5
rps29	7.89e-23	-0.352386	0.91	0.965	1.84e-18	A5
rpl35	6.08e-29	-0.354061	0.948	0.974	1.42e-24	A5
rps28	6.8e-19	-0.354216	0.771	0.924	1.59e-14	A5
rpl21	2e-26	-0.35432	0.926	0.976	4.66e-22	A5
rpl15	9.44e-26	-0.357164	0.932	0.979	2.21e-21	A5
pno1	4.03e-29	-0.35719	0.11	0.374	9.42e-25	A5
rps18	4.43e-21	-0.360756	0.8	0.932	1.03e-16	A5
RPL37A	3.77e-26	-0.361456	0.848	0.961	8.8e-22	A5
rpl38	2.34e-22	-0.362317	0.742	0.921	5.48e-18	A5
rpl18	4.87e-30	-0.363937	0.958	0.976	1.14e-25	A5
rpl13a	2.67e-26	-0.364233	0.929	0.976	6.24e-22	A5
prdx5	1.73e-24	-0.364539	0.126	0.376	4.04e-20	A5
rps7	5.13e-32	-0.364541	0.948	0.984	1.2e-27	A5
gapdhs	2.72e-19	-0.368342	0.568	0.806	6.34e-15	A5
rpl9	1.68e-29	-0.371568	0.923	0.976	3.92e-25	A5
gtpbp4	2.33e-26	-0.375361	0.239	0.53	5.44e-22	A5
zfp36l1b	2.18e-21	-0.376943	0.11	0.337	5.09e-17	A5
rsl1d1	4.49e-26	-0.378202	0.135	0.398	1.05e-21	A5
rpl13	1.52e-32	-0.378786	0.961	0.983	3.56e-28	A5
igsf9ba	2.94e-22	-0.379121	0.058	0.265	6.86e-18	A5
rack1	5.94e-32	-0.381213	0.919	0.973	1.39e-27	A5
rps14	1.45e-36	-0.381969	0.965	0.988	3.4e-32	A5
rpl39	8.07e-31	-0.382086	0.916	0.97	1.89e-26	A5
rnaseka	4.56e-28	-0.382533	0.326	0.636	1.07e-23	A5
bzw1b	4.26e-29	-0.38667	0.126	0.401	9.95e-25	A5
hdac9b	2.99e-21	-0.388856	0.09	0.316	6.99e-17	A5
arrdc3b	1.6e-22	-0.390264	0.09	0.315	3.74e-18	A5
rpl30	1.72e-33	-0.391215	0.881	0.964	4.01e-29	A5
rpl31	1.5e-30	-0.391733	0.881	0.975	3.52e-26	A5
rps27a	4.02e-35	-0.395359	0.948	0.982	9.4e-31	A5
rpl19	2.78e-31	-0.395484	0.952	0.983	6.5e-27	A5
adh5	1e-30	-0.39563	0.116	0.398	2.34e-26	A5
rpl32	2.77e-35	-0.398143	0.906	0.974	6.48e-31	A5
rpl10a	3.74e-35	-0.401406	0.952	0.975	8.74e-31	A5
rps23	9.55e-41	-0.402973	0.952	0.978	2.23e-36	A5
uba52	9.5e-39	-0.404129	0.932	0.977	2.22e-34	A5
rps11	7.72e-33	-0.404736	0.903	0.967	1.8e-28	A5
eef1g	2.75e-30	-0.405087	0.865	0.96	6.42e-26	A5
scarb2a	1.03e-20	-0.40822	0.206	0.463	2.4e-16	A5
tob1b	1.77e-27	-0.408233	0.145	0.422	4.14e-23	A5
tuba8l4	5.72e-19	-0.410237	0.835	0.95	1.34e-14	A5
btf3	1.48e-31	-0.411742	0.574	0.862	3.46e-27	A5
rpl10	5.84e-35	-0.412915	0.948	0.979	1.36e-30	A5
cirbpb	1.89e-34	-0.413914	0.629	0.902	4.4e-30	A5
dbi	8.29e-29	-0.419573	0.355	0.675	1.94e-24	A5
ier2a	4.66e-09	-0.421594	0.332	0.512	0.000108897	A5
sec61g	3.55e-33	-0.423216	0.494	0.813	8.3e-29	A5
rps6ka1	6.17e-25	-0.423968	0.087	0.333	1.44e-20	A5
rpl23	1.35e-44	-0.427844	0.965	0.984	3.16e-40	A5
rpl22	5.65e-31	-0.427966	0.823	0.951	1.32e-26	A5
rpl7	2.75e-36	-0.429717	0.919	0.975	6.44e-32	A5
nucb1	7.96e-22	-0.43126	0.484	0.753	1.86e-17	A5
tmsb1	7.99e-21	-0.432311	0.158	0.409	1.87e-16	A5
serpinb1l1	2.66e-27	-0.432438	0.055	0.298	6.21e-23	A5
rpl24	3.66e-36	-0.432761	0.894	0.976	8.56e-32	A5
rps9	4.85e-39	-0.433485	0.958	0.984	1.13e-34	A5
rps25	3.12e-36	-0.43364	0.877	0.969	7.29e-32	A5
prdx2	5.54e-28	-0.435502	0.445	0.754	1.29e-23	A5
pecam1	5.94e-23	-0.43588	0.242	0.522	1.39e-18	A5
ahcy	3.96e-29	-0.436735	0.103	0.379	9.26e-25	A5
lxn	4.46e-26	-0.437524	0.09	0.348	1.04e-21	A5
hsp90ab1	1.72e-53	-0.438324	0.984	0.993	4.02e-49	A5
glud1b	2.16e-25	-0.438639	0.061	0.305	5.06e-21	A5
rpl11	6.37e-40	-0.442028	0.919	0.977	1.49e-35	A5
npm1a	2.9e-30	-0.442178	0.142	0.438	6.79e-26	A5
si:dkeyp-97b10.3	3.61e-27	-0.445495	0.032	0.256	8.44e-23	A5
faua	1.77e-41	-0.445958	0.89	0.968	4.14e-37	A5
hexb	2.1e-35	-0.447371	0.119	0.432	4.9e-31	A5
btg1	1.92e-33	-0.447856	0.603	0.885	4.49e-29	A5
rps5	5e-49	-0.448576	0.948	0.981	1.17e-44	A5
cx32.2	4.07e-24	-0.449209	0.052	0.278	9.52e-20	A5
rpl3	4.83e-43	-0.452893	0.919	0.973	1.13e-38	A5
rpl22l1	2.69e-27	-0.454069	0.345	0.66	6.28e-23	A5
rplp1	1.1e-45	-0.454723	0.984	0.99	2.57e-41	A5
rhoab	3.33e-27	-0.459965	0.074	0.334	7.79e-23	A5
zgc:152830	1.83e-31	-0.461109	0.068	0.342	4.27e-27	A5
eef1da	4.79e-38	-0.462823	0.397	0.757	1.12e-33	A5
mid1ip1l	1.33e-24	-0.464992	0.352	0.652	3.12e-20	A5
rpl7a	1.78e-46	-0.465454	0.958	0.985	4.15e-42	A5
rpl4	8.35e-36	-0.465621	0.645	0.907	1.95e-31	A5
mhc2b	6.61e-24	-0.465803	0.132	0.387	1.55e-19	A5
btg2	1.65e-14	-0.469074	0.161	0.366	3.86e-10	A5
rpl29	3.56e-31	-0.46914	0.655	0.899	8.32e-27	A5
il10ra	3.85e-27	-0.471744	0.039	0.272	8.99e-23	A5
prdx6	3.35e-30	-0.472902	0.123	0.423	7.83e-26	A5
suclg1	9.44e-34	-0.473955	0.168	0.494	2.2e-29	A5
rpl37.1	3.86e-41	-0.474066	0.855	0.971	9.01e-37	A5
rps26	1.48e-32	-0.481787	0.674	0.908	3.46e-28	A5
rpl17	2.14e-56	-0.482555	0.945	0.983	5e-52	A5
rps26l	7.96e-35	-0.482662	0.813	0.956	1.86e-30	A5
BX322618.1	3.3e-30	-0.487268	0.597	0.872	7.71e-26	A5
nccrp1	6.23e-44	-0.489593	0.145	0.51	1.46e-39	A5
rps24	8.51e-52	-0.489895	0.9	0.974	1.99e-47	A5
zgc:162707	3.67e-25	-0.490838	0.1	0.36	8.57e-21	A5
eef1a1l1	1.76e-54	-0.49274	0.965	0.992	4.11e-50	A5
nfkbiab	1.01e-19	-0.496037	0.561	0.802	2.35e-15	A5
hspa8	7.03e-45	-0.496293	0.858	0.973	1.64e-40	A5
rps6	4.49e-42	-0.499436	0.848	0.962	1.05e-37	A5
fabp3	2.78e-26	-0.504921	0.074	0.331	6.49e-22	A5
gpr183a	1.48e-33	-0.505366	0.029	0.289	3.46e-29	A5
rpl36	1.84e-35	-0.505873	0.777	0.943	4.29e-31	A5
atp5mc3b	7.55e-34	-0.509303	0.558	0.853	1.76e-29	A5
pdgfd	1.27e-29	-0.515776	0.019	0.251	2.98e-25	A5
si:ch73-248e21.7	3.54e-31	-0.521463	0.026	0.276	8.27e-27	A5
rps3a	9.52e-58	-0.529234	0.932	0.982	2.23e-53	A5
ahnak	1.53e-21	-0.529513	0.077	0.306	3.58e-17	A5
zeb2a	3.63e-31	-0.531186	0.035	0.29	8.48e-27	A5
si:dkey-151g10.6	2.05e-56	-0.531338	0.965	0.99	4.79e-52	A5
rpsa	2.05e-65	-0.532353	0.926	0.976	4.79e-61	A5
si:dkey-102g19.3	8.91e-28	-0.53499	0.068	0.328	2.08e-23	A5
rplp2l	1.61e-50	-0.535078	0.89	0.972	3.77e-46	A5
bcam	2.49e-43	-0.539208	0.11	0.463	5.82e-39	A5
rps13	4.9e-50	-0.540419	0.858	0.963	1.15e-45	A5
slc29a1b	1.69e-27	-0.540527	0.068	0.329	3.95e-23	A5
calm2b	6.76e-40	-0.543897	0.194	0.563	1.58e-35	A5
aldh9a1a.1	3.24e-34	-0.54898	0.065	0.365	7.57e-30	A5
gadd45ga	1.24e-26	-0.549714	0.032	0.258	2.9e-22	A5
rps15a	2.22e-67	-0.559384	0.916	0.976	5.19e-63	A5
rgl1	2.53e-30	-0.560852	0.032	0.288	5.9e-26	A5
csf2rb	4.71e-28	-0.561662	0.052	0.312	1.1e-23	A5
snu13b	3.36e-32	-0.561978	0.084	0.385	7.85e-28	A5
rpl23a	2.72e-47	-0.563822	0.752	0.944	6.35e-43	A5
rnaset2	1.39e-22	-0.566029	0.132	0.393	3.24e-18	A5
eef1b2	3.48e-51	-0.567528	0.794	0.955	8.14e-47	A5
slc43a2b	6.63e-23	-0.570808	0.042	0.259	1.55e-18	A5
cul5a	8.75e-35	-0.583746	0.052	0.347	2.04e-30	A5
tp53inp1	1.74e-27	-0.586775	0.058	0.316	4.06e-23	A5
id1	4.01e-31	-0.587328	0.035	0.298	9.37e-27	A5
BX908750.1	4.3e-14	-0.587591	0.081	0.258	1e-09	A5
rps16	2.68e-64	-0.588138	0.874	0.968	6.26e-60	A5
rpl36a	5.95e-52	-0.589112	0.871	0.969	1.39e-47	A5
eepd1	2.46e-28	-0.590231	0.042	0.296	5.75e-24	A5
gstp1	3.51e-41	-0.601702	0.052	0.377	8.2e-37	A5
si:cabz01074946.1	2.21e-25	-0.602025	0.074	0.331	5.16e-21	A5
gadd45ba	8.55e-26	-0.605332	0.252	0.558	2e-21	A5
aldoaa	3.96e-45	-0.607162	0.213	0.618	9.24e-41	A5
col5a1	1.34e-30	-0.611427	0.029	0.285	3.12e-26	A5
arrdc3a	6.92e-27	-0.613813	0.103	0.382	1.62e-22	A5
entpd2a.1	3.4e-36	-0.613992	0.016	0.289	7.95e-32	A5
sgk1	3.07e-27	-0.614486	0.032	0.27	7.17e-23	A5
si:ch211-283g2.2	1.69e-40	-0.614886	0.016	0.307	3.94e-36	A5
rps12	2.59e-65	-0.615351	0.881	0.972	6.06e-61	A5
ch25h	6.29e-18	-0.625612	0.148	0.381	1.47e-13	A5
slc40a1	9.74e-25	-0.626643	0.074	0.324	2.28e-20	A5
cd22	2.22e-33	-0.628762	0.019	0.28	5.2e-29	A5
ccr2	9.01e-36	-0.63396	0.029	0.313	2.1e-31	A5
plecb	7.91e-45	-0.638638	0.119	0.496	1.85e-40	A5
ddit3	9.64e-23	-0.639305	0.19	0.471	2.25e-18	A5
crip1	8.41e-38	-0.639837	0.068	0.392	1.97e-33	A5
rps19	2.45e-88	-0.639892	0.913	0.984	5.71e-84	A5
CABZ01068358.1	3.11e-40	-0.646714	0.055	0.384	7.26e-36	A5
ifi46	1.44e-30	-0.64821	0.052	0.327	3.36e-26	A5
ralgps1	2.23e-32	-0.651677	0.084	0.383	5.22e-28	A5
sdc4	5.19e-37	-0.654893	0.032	0.322	1.21e-32	A5
anxa4	1.16e-46	-0.668567	0.071	0.442	2.71e-42	A5
si:dkey-26c10.5	1.14e-39	-0.676022	0.126	0.484	2.66e-35	A5
mt2	1.95e-10	-0.69461	0.219	0.399	4.55e-06	A5
pepd	1.74e-49	-0.703174	0.132	0.545	4.06e-45	A5
eef1db	2.1e-49	-0.710491	0.306	0.729	4.9e-45	A5
ier2b	3.43e-27	-0.711175	0.148	0.448	8.01e-23	A5
rgs5b	1.05e-34	-0.723401	0.052	0.351	2.46e-30	A5
mpzl2b	1.04e-47	-0.730506	0.039	0.394	2.43e-43	A5
p2ry12	2.95e-51	-0.732838	0.039	0.413	6.9e-47	A5
vmp1	2.44e-42	-0.753218	0.306	0.7	5.71e-38	A5
serpine3	4.21e-51	-0.757635	0.055	0.436	9.83e-47	A5
lgmn	7.32e-43	-0.75972	0.103	0.475	1.71e-38	A5
dpp7	1.87e-56	-0.77043	0.1	0.532	4.36e-52	A5
cfp	3.85e-53	-0.77693	0.09	0.504	9e-49	A5
abhd12	6.96e-38	-0.792048	0.229	0.604	1.63e-33	A5
hbegfb	2.3e-36	-0.801223	0.035	0.332	5.38e-32	A5
ncf2	1.86e-42	-0.811398	0.068	0.424	4.34e-38	A5
slc7a7	3.98e-54	-0.820338	0.155	0.596	9.3e-50	A5
rab44	3.15e-48	-0.820665	0.242	0.664	7.37e-44	A5
cited4a	2.56e-38	-0.82645	0.035	0.343	5.98e-34	A5
ets2	1.47e-58	-0.852648	0.035	0.446	3.42e-54	A5
ctsc	2.37e-59	-0.858572	0.235	0.702	5.55e-55	A5
si:ch211-204c21.1.1	8.55e-60	-0.870846	0.229	0.698	2e-55	A5
sb:cb81	1.25e-58	-0.872925	0.016	0.407	2.91e-54	A5
tgm2l	7.01e-35	-0.907351	0.048	0.348	1.64e-30	A5
zgc:158343	1.74e-50	-0.908619	0.174	0.604	4.07e-46	A5
cndp2	1.45e-61	-0.921415	0.106	0.57	3.38e-57	A5
fthl27	9.35e-70	-0.924021	0.294	0.784	2.18e-65	A5
ctsz	9.92e-35	-0.929032	0.255	0.611	2.32e-30	A5
mmp14b	2.79e-47	-0.931788	0.045	0.41	6.53e-43	A5
ctsd	2.67e-52	-0.935969	0.174	0.612	6.23e-48	A5
fosab	2.23e-32	-0.937107	0.326	0.667	5.2e-28	A5
cd59	5.86e-40	-0.937477	0.035	0.352	1.37e-35	A5
mafba	1.13e-65	-0.966105	0.039	0.486	2.63e-61	A5
acsl4b	5.34e-62	-0.997154	0.052	0.492	1.25e-57	A5
ms4a17a.9	7.81e-69	-1.03148	0.023	0.468	1.83e-64	A5
slc1a3a	1.48e-73	-1.03276	0.048	0.534	3.46e-69	A5
CR759843.2	1.44e-27	-1.04761	0.052	0.306	3.37e-23	A5
ctsla	2.01e-48	-1.06682	0.071	0.46	4.69e-44	A5
BX248082.1	5.75e-75	-1.07452	0.574	0.924	1.34e-70	A5
rbp2a	1.98e-36	-1.07924	0.145	0.498	4.62e-32	A5
gng10	1.24e-66	-1.08543	0.277	0.75	2.89e-62	A5
ppdpfb	7.43e-56	-1.08718	0.19	0.641	1.74e-51	A5
sesn1	9.98e-89	-1.09293	0.216	0.774	2.33e-84	A5
si:dkey-5n18.1	2.1e-36	-1.09346	0.052	0.362	4.9e-32	A5
lgals2a	3.29e-78	-1.10773	0.258	0.774	7.69e-74	A5
si:zfos-741a10.3	3.97e-81	-1.11869	0.11	0.648	9.28e-77	A5
MFAP4 (1 of many).2	1.28e-47	-1.11902	0.113	0.516	2.98e-43	A5
mafbb	3.75e-79	-1.14164	0.048	0.557	8.76e-75	A5
BX649485.1	9.71e-62	-1.14525	0.11	0.575	2.27e-57	A5
AL928650.1	4.23e-62	-1.15044	0.039	0.468	9.88e-58	A5
dhrs9	1.92e-90	-1.15148	0.058	0.613	4.48e-86	A5
glula	1.78e-96	-1.1545	0.742	0.96	4.17e-92	A5
egr1	1.42e-47	-1.1725	0.065	0.445	3.31e-43	A5
CR936442.1	1.67e-106	-1.18721	0.5	0.931	3.9e-102	A5
lgals9l3	1.51e-96	-1.20609	0.119	0.707	3.52e-92	A5
marco	3.24e-68	-1.21188	0.123	0.617	7.57e-64	A5
c1qa	1.45e-83	-1.21776	0.055	0.584	3.39e-79	A5
selenop	2.51e-79	-1.2515	0.158	0.693	5.88e-75	A5
lta4h	1.78e-101	-1.26746	0.1	0.699	4.16e-97	A5
mpp1	2.01e-101	-1.27217	0.158	0.756	4.69e-97	A5
slc3a2a	1.88e-113	-1.28119	0.19	0.808	4.39e-109	A5
ctsba	1.62e-105	-1.29039	0.406	0.908	3.77e-101	A5
cebpb	7.98e-64	-1.32755	0.042	0.484	1.87e-59	A5
scn4bb	9.44e-85	-1.34656	0.142	0.693	2.21e-80	A5
alox5ap	3.24e-99	-1.35354	0.113	0.707	7.57e-95	A5
cxcr4b	6.74e-77	-1.38208	0.184	0.707	1.58e-72	A5
mfap4	5.58e-62	-1.40741	0.161	0.633	1.3e-57	A5
itgae.1	4.92e-120	-1.42215	0.181	0.814	1.15e-115	A5
c1qc	5.22e-118	-1.43259	0.165	0.798	1.22e-113	A5
c1qb	1.53e-135	-1.43849	0.145	0.817	3.58e-131	A5
timp4.3	7.7e-54	-1.44614	0.023	0.399	1.8e-49	A5
havcr1	8.3e-122	-1.5631	0.339	0.89	1.94e-117	A5
lgals9l1	6.05e-144	-1.8283	0.342	0.903	1.41e-139	A5
ccl34b.1	1.56e-156	-1.86322	0.945	0.993	3.64e-152	A5
BX649485.4	2.45e-43	-2.001	0.213	0.598	5.72e-39	A5
BX649485.2	1.07e-80	-2.08372	0.129	0.661	2.51e-76	A5
apoeb	3.19e-98	-2.13323	0.884	0.98	7.45e-94	A5
ccl35.1	1.07e-139	2.64312	0.828	0.357	2.5e-135	A6
BX323596.2	1.19e-64	2.13618	0.502	0.071	2.78e-60	A6
sftpbb	3.98e-114	1.96498	0.665	0.074	9.31e-110	A6
grn1	1.33e-139	1.88179	0.976	0.367	3.12e-135	A6
ccl19a.1	1.97e-125	1.83046	0.947	0.486	4.6e-121	A6
epdl1	1.2e-110	1.73994	0.641	0.062	2.8e-106	A6
cxcl11.6	2.56e-33	1.61603	0.321	0.052	5.98e-29	A6
id2a	1.02e-142	1.61487	0.938	0.316	2.37e-138	A6
syngr3b	4.6e-151	1.60517	0.737	0.038	1.07e-146	A6
xcr1a.1	1.57e-97	1.47965	0.675	0.092	3.68e-93	A6
spock3	2.49e-130	1.47829	0.804	0.081	5.81e-126	A6
cxcl11.5	7.42e-44	1.44329	0.44	0.084	1.73e-39	A6
si:ch211-222l21.1	1.94e-88	1.42118	0.751	0.161	4.53e-84	A6
bcl2l10	3.16e-53	1.40019	0.522	0.13	7.39e-49	A6
ccl35.2	4.13e-48	1.38208	0.306	0.033	9.64e-44	A6
flt3	1.92e-119	1.35363	0.756	0.076	4.48e-115	A6
aif1l	4.83e-64	1.32568	0.541	0.102	1.13e-59	A6
siglec15l	3.42e-95	1.31918	0.789	0.133	7.98e-91	A6
gstt1a	1.24e-102	1.31829	0.737	0.164	2.89e-98	A6
si:ch211-1o7.3	7.35e-116	1.25358	0.775	0.291	1.72e-111	A6
si:dkey-185m8.2	2.32e-62	1.14601	0.699	0.19	5.41e-58	A6
BX897691.1	1.21e-50	1.11713	0.536	0.125	2.82e-46	A6
abi3a	6.08e-75	1.112	0.775	0.339	1.42e-70	A6
zgc:101810	6.8e-107	1.08016	0.565	0.029	1.59e-102	A6
ckba	7.35e-99	1.07153	0.407	0.008	1.72e-94	A6
pfn1	1e-137	1.05417	1	0.991	2.34e-133	A6
wipf1a	7.41e-67	1.04527	0.641	0.12	1.73e-62	A6
il1fma	1.65e-55	1.03029	0.608	0.162	3.87e-51	A6
rgs13	1.8e-63	1.02073	0.751	0.26	4.21e-59	A6
afap1l2	1.86e-79	1.01368	0.488	0.035	4.35e-75	A6
tiam1a	2.45e-65	1.00769	0.536	0.07	5.72e-61	A6
actn1	2.54e-72	1.00053	0.569	0.075	5.94e-68	A6
arhgap33	5.04e-66	0.965164	0.555	0.099	1.18e-61	A6
2021-09-12	3.48e-56	0.957047	0.684	0.257	8.13e-52	A6
ptmaa	1.35e-109	0.95641	0.981	0.903	3.16e-105	A6
hepacam2	1.74e-76	0.95212	0.608	0.084	4.07e-72	A6
CR385050.1	1.47e-67	0.948705	0.507	0.056	3.44e-63	A6
si:dkey-216e24.9	8.46e-64	0.931715	0.569	0.088	1.98e-59	A6
si:ch211-153b23.7	2.51e-42	0.925732	0.603	0.197	5.87e-38	A6
sema4ab	2.9e-41	0.912868	0.512	0.149	6.78e-37	A6
net1	6.43e-39	0.906324	0.378	0.06	1.5e-34	A6
tnfb	4.38e-23	0.891748	0.431	0.18	1.02e-18	A6
CR753876.1	1.37e-45	0.864197	0.952	0.755	3.2e-41	A6
cyth4a	7.96e-59	0.861793	0.426	0.042	1.86e-54	A6
arhgef15	7.62e-36	0.859985	0.67	0.3	1.78e-31	A6
si:ch211-119e14.1	5.51e-50	0.857876	0.502	0.087	1.29e-45	A6
si:ch211-79k12.1	5.55e-21	0.857285	0.421	0.251	1.3e-16	A6
parm1	3.37e-60	0.837362	0.426	0.039	7.88e-56	A6
il12rb2l	4.83e-38	0.832985	0.574	0.168	1.13e-33	A6
junba	4.14e-32	0.816798	0.689	0.352	9.67e-28	A6
specc1	8.44e-38	0.812445	0.646	0.252	1.97e-33	A6
actb2	9.45e-101	0.812204	1	0.999	2.21e-96	A6
camk1db	2.01e-35	0.796879	0.45	0.114	4.7e-31	A6
pik3ap1	3.6e-44	0.793329	0.435	0.07	8.4e-40	A6
si:ch211-269k10.5	3.04e-35	0.774358	0.622	0.246	7.1e-31	A6
si:dkey-262k9.2	1.09e-37	0.771981	0.388	0.068	2.55e-33	A6
actb1	1.78e-62	0.770701	0.995	0.986	4.15e-58	A6
calm1b	1.42e-40	0.762169	0.45	0.085	3.32e-36	A6
si:dkey-102c8.3	2.54e-51	0.759064	0.44	0.058	5.94e-47	A6
dennd2db	1.48e-40	0.731972	0.34	0.04	3.46e-36	A6
si:ch73-226l13.2	1.4e-53	0.731734	0.325	0.02	3.28e-49	A6
CMKLR1 (1 of many).1	3e-27	0.729573	0.344	0.072	7.01e-23	A6
batf3	5.5e-53	0.729558	0.383	0.037	1.28e-48	A6
marcksl1b	4.34e-16	0.724369	0.368	0.143	1.01e-11	A6
lcp1	1.98e-47	0.723691	0.952	0.854	4.63e-43	A6
gng2	5.67e-25	0.718626	0.34	0.099	1.32e-20	A6
si:ch73-95l15.5	4.52e-41	0.716935	0.325	0.036	1.06e-36	A6
nme2b.2	5.28e-33	0.716665	0.34	0.056	1.23e-28	A6
ncaldb	4.56e-53	0.712368	0.344	0.025	1.07e-48	A6
hcst	1.37e-32	0.701677	0.421	0.094	3.2e-28	A6
si:ch211-215e19.6	5.26e-31	0.693361	0.34	0.06	1.23e-26	A6
baxa	5.64e-33	0.69115	0.359	0.067	1.32e-28	A6
prkcaa	1.04e-26	0.685333	0.364	0.087	2.42e-22	A6
znf366	9.92e-61	0.684473	0.344	0.018	2.32e-56	A6
scinlb	1.54e-30	0.682683	0.325	0.055	3.61e-26	A6
CU638870.1	1.73e-39	0.661143	0.325	0.043	4.05e-35	A6
CU928222.3	7.55e-29	0.660805	0.273	0.038	1.77e-24	A6
smcr8b	3.8e-55	0.643555	0.278	0.01	8.89e-51	A6
stat1b	1.24e-19	0.639683	0.292	0.074	2.89e-15	A6
il21r.1	1.54e-26	0.63556	0.478	0.154	3.6e-22	A6
ppp1r14bb	5.11e-27	0.62422	0.397	0.108	1.19e-22	A6
fgd4a	4.35e-33	0.622613	0.297	0.038	1.02e-28	A6
ehbp1l1b	8.67e-22	0.615973	0.651	0.336	2.03e-17	A6
cox6b1	1.89e-24	0.614562	0.536	0.232	4.42e-20	A6
tmsb1	1.68e-16	0.595691	0.536	0.39	3.93e-12	A6
si:dkeyp-27c8.2	4.03e-24	0.580266	0.316	0.079	9.41e-20	A6
arl11	3.63e-16	0.579113	0.478	0.311	8.47e-12	A6
si:dkey-192g7.3	3.21e-19	0.572624	0.311	0.189	7.5e-15	A6
arhgap27l	2.89e-23	0.570888	0.325	0.08	6.76e-19	A6
zgc:171686	9.28e-31	0.563961	0.325	0.061	2.17e-26	A6
cnot6a	1.4e-20	0.559699	0.426	0.155	3.27e-16	A6
bach1b	1.18e-15	0.554767	0.349	0.17	2.76e-11	A6
gpx1a	2.46e-29	0.553091	0.861	0.792	5.74e-25	A6
grap2a	6.39e-25	0.552775	0.287	0.076	1.49e-20	A6
mylipb	1.38e-30	0.550094	0.297	0.043	3.23e-26	A6
fes	2.92e-38	0.54112	0.34	0.05	6.83e-34	A6
lygl1	5.06e-24	0.540162	0.952	0.761	1.18e-19	A6
plekhf1	3.52e-09	0.533996	0.411	0.247	8.24e-05	A6
dub	1.76e-19	0.530058	0.431	0.158	4.11e-15	A6
tpm1	1.88e-27	0.528835	0.397	0.1	4.38e-23	A6
si:dkey-33i11.9	3.32e-11	0.521199	0.565	0.444	7.76e-07	A6
usp6nl	1.1e-32	0.5205	0.258	0.027	2.56e-28	A6
mhc2dab	2.1e-20	0.518055	0.986	0.927	4.9e-16	A6
map4k6	3.23e-26	0.515837	0.258	0.038	7.54e-22	A6
iqsec1b	5e-29	0.514651	0.311	0.057	1.17e-24	A6
RASSF5	2.73e-13	0.512506	0.392	0.177	6.39e-09	A6
irak3	2.78e-16	0.506151	0.301	0.098	6.5e-12	A6
si:dkey-262k9.4	2.29e-16	0.502738	0.684	0.45	5.35e-12	A6
card11	8.57e-14	0.501975	0.301	0.114	2e-09	A6
mpeg1.1	2.08e-19	0.498049	0.947	0.908	4.85e-15	A6
BX548028.1	3.91e-09	0.496573	0.364	0.209	9.13e-05	A6
zgc:92107	3.42e-16	0.496551	0.263	0.08	7.98e-12	A6
nav3	6.62e-18	0.494197	0.354	0.113	1.55e-13	A6
tbc1d10b	8.34e-16	0.489917	0.469	0.209	1.95e-11	A6
BX571880.1	3.88e-12	0.489236	0.636	0.472	9.07e-08	A6
CU861453.1	9.06e-16	0.487484	0.287	0.088	2.12e-11	A6
si:ch211-198c19.1	1.85e-14	0.484982	0.335	0.126	4.32e-10	A6
p2rx7	1.12e-21	0.481673	0.311	0.074	2.61e-17	A6
capgb	6.13e-14	0.476907	0.713	0.516	1.43e-09	A6
ipcef1	1.64e-16	0.470207	0.273	0.072	3.83e-12	A6
cdk6	1.18e-27	0.467111	0.278	0.043	2.75e-23	A6
cmtm7	2.57e-16	0.466813	0.33	0.107	6e-12	A6
parp12b	6.67e-12	0.464492	0.268	0.116	1.56e-07	A6
si:dkey-23a13.11	2e-30	0.457963	0.325	0.067	4.68e-26	A6
krt18b	3.79e-16	0.452648	0.871	0.662	8.86e-12	A6
chl1a	7.21e-22	0.447168	0.282	0.067	1.69e-17	A6
csrp1a	2.44e-13	0.441607	0.354	0.167	5.7e-09	A6
fermt3b	2.41e-11	0.439304	0.306	0.147	5.62e-07	A6
ptprea	1.45e-11	0.43675	0.435	0.245	3.38e-07	A6
prkcba	2.94e-19	0.433654	0.287	0.071	6.87e-15	A6
slc9a3r1a	3.32e-11	0.429141	0.316	0.147	7.77e-07	A6
susd6	2.23e-11	0.428886	0.392	0.198	5.21e-07	A6
zgc:153733	8.01e-13	0.428832	0.254	0.091	1.87e-08	A6
kdm2ba	5.8e-12	0.412082	0.359	0.154	1.36e-07	A6
eif3jb	5.54e-10	0.411911	0.354	0.201	1.3e-05	A6
rsl24d1	1.2e-17	0.404305	0.9	0.804	2.81e-13	A6
cotl1	1.07e-12	0.365144	0.928	0.883	2.49e-08	A6
nme2b.1	8.27e-20	0.358401	0.99	0.968	1.93e-15	A6
rplp0	1.83e-21	0.354057	0.995	0.981	4.29e-17	A6
atp2a3	7.27e-09	0.339603	0.273	0.115	0.000169983	A6
rps3	5.12e-16	0.321283	0.976	0.952	1.2e-11	A6
arhgap4b	2.14e-09	0.311115	0.301	0.13	4.99e-05	A6
rpl5b	4.66e-11	0.30716	0.923	0.844	1.09e-06	A6
rpl8	2.02e-13	0.297027	1	0.981	4.72e-09	A6
rpl5a	5.19e-12	0.29428	0.967	0.91	1.21e-07	A6
eef1g	3.6e-10	0.277576	0.99	0.954	8.41e-06	A6
rpl12	3.34e-11	0.275107	0.986	0.974	7.81e-07	A6
ptmab	8.69e-09	0.272243	0.962	0.938	0.000202988	A6
rpl18	7.05e-10	0.270523	0.99	0.974	1.65e-05	A6
rpl19	9.42e-11	0.268664	0.995	0.981	2.2e-06	A6
rps4x	5.61e-12	0.265486	0.986	0.975	1.31e-07	A6
rpl13	3.47e-13	0.263789	1	0.982	8.11e-09	A6
rps9	8.7e-12	0.261865	0.99	0.983	2.03e-07	A6
si:busm1-194e12.11	4.79e-12	0.260205	0.215	0.268	1.12e-07	A6
rps7	1.08e-10	0.257277	1	0.981	2.52e-06	A6
naca	4.63e-09	0.257105	0.981	0.958	0.000108253	A6
rpl18a	3.57e-11	0.254345	0.995	0.978	8.33e-07	A6
rpl9	2.94e-09	0.252191	0.995	0.972	6.88e-05	A6
rpl7	3.82e-08	0.244577	0.986	0.972	0.000891669	A6
rpl15	5.16e-09	0.236313	0.99	0.976	0.00012068	A6
rps8a	3.09e-10	0.233244	1	0.983	7.21e-06	A6
rpl21	1.97e-11	0.228582	1	0.972	4.6e-07	A6
rps27.1	5.51e-10	0.224366	0.99	0.975	1.29e-05	A6
eef1a1l1	2.41e-08	0.216692	0.995	0.99	0.000563082	A6
rpsa	5.25e-09	0.204998	0.995	0.972	0.000122627	A6
zfhx3	3.08e-08	-0.281946	0.144	0.315	0.000720172	A6
btg1	2.7e-09	-0.331962	0.742	0.875	6.3e-05	A6
aldh9a1a.1	2.33e-08	-0.337868	0.167	0.355	0.000543474	A6
arrdc3b	4.07e-09	-0.354797	0.124	0.309	9.52e-05	A6
zgc:152830	1.57e-09	-0.369212	0.139	0.335	3.67e-05	A6
ctsk	1.91e-09	-0.371723	0.273	0.491	4.47e-05	A6
il10ra	3.29e-09	-0.37238	0.091	0.265	7.7e-05	A6
si:ch211-165d12.4	1.71e-08	-0.38725	0.105	0.273	0.000399824	A6
tob1b	1.65e-08	-0.389505	0.215	0.414	0.000384765	A6
gapdhs	7.38e-10	-0.395719	0.651	0.799	1.72e-05	A6
tuba8l4	4.72e-13	-0.396709	0.89	0.945	1.1e-08	A6
sdc4	1.52e-20	-0.400138	0.062	0.315	3.56e-16	A6
gpr183a	5.02e-10	-0.404722	0.096	0.282	1.17e-05	A6
atp6v0ca	6.56e-13	-0.405681	0.761	0.863	1.53e-08	A6
mid1ip1l	5.85e-09	-0.411661	0.445	0.643	0.000136623	A6
si:dkey-33i11.1	3.25e-09	-0.422784	0.096	0.269	7.59e-05	A6
si:dkeyp-97b10.3	1.82e-12	-0.438934	0.057	0.251	4.25e-08	A6
pecam1	2.44e-11	-0.454095	0.282	0.516	5.69e-07	A6
snu13b	5.68e-10	-0.456115	0.191	0.375	1.33e-05	A6
ccnd1	4.53e-10	-0.464089	0.33	0.538	1.06e-05	A6
dbi	3.57e-12	-0.473652	0.464	0.665	8.34e-08	A6
si:ch73-248e21.7	8.2e-16	-0.485981	0.048	0.271	1.92e-11	A6
BX248082.1	1.1e-14	-0.486137	0.751	0.91	2.56e-10	A6
si:ch73-237c6.1	6.19e-14	-0.490644	0.081	0.305	1.45e-09	A6
prdx2	4.23e-14	-0.497937	0.55	0.744	9.88e-10	A6
cgref1	2.13e-11	-0.499459	0.091	0.291	4.98e-07	A6
cd63	4.18e-20	-0.516311	0.842	0.932	9.77e-16	A6
rnaseka	3.82e-12	-0.523264	0.416	0.627	8.93e-08	A6
slc29a1b	9.98e-13	-0.527224	0.105	0.323	2.33e-08	A6
CABZ01068358.1	4.76e-25	-0.528564	0.062	0.378	1.11e-20	A6
suclg1	5.88e-15	-0.531677	0.23	0.486	1.37e-10	A6
bcam	1.09e-15	-0.535125	0.177	0.454	2.54e-11	A6
cx32.2	3.53e-18	-0.540462	0.038	0.275	8.25e-14	A6
igsf9ba	3.03e-18	-0.547708	0.033	0.262	7.08e-14	A6
zeb2a	9.38e-16	-0.555697	0.062	0.284	2.19e-11	A6
zgc:162707	1.81e-13	-0.556266	0.124	0.354	4.22e-09	A6
fabp3	2.03e-17	-0.55843	0.072	0.327	4.75e-13	A6
ier2b	9.54e-09	-0.559556	0.244	0.439	0.000222807	A6
zfp36l1b	4.56e-20	-0.560786	0.062	0.334	1.06e-15	A6
si:ch211-283g2.2	6.35e-22	-0.565501	0.033	0.301	1.48e-17	A6
slc43a2b	3.23e-12	-0.569194	0.062	0.254	7.54e-08	A6
eepd1	1.43e-16	-0.570227	0.057	0.291	3.34e-12	A6
col5a1	2.22e-16	-0.571345	0.057	0.279	5.19e-12	A6
id1	8.11e-16	-0.573585	0.062	0.292	1.9e-11	A6
rgl1	5.47e-21	-0.586136	0.029	0.283	1.28e-16	A6
cul5a	1.41e-20	-0.586826	0.062	0.341	3.3e-16	A6
si:dkey-102g19.3	1.05e-18	-0.594974	0.062	0.323	2.46e-14	A6
entpd2a.1	8.73e-23	-0.617235	0.024	0.283	2.04e-18	A6
calm2b	6.61e-20	-0.621991	0.239	0.555	1.54e-15	A6
slc40a1	1.95e-10	-0.626262	0.124	0.318	4.55e-06	A6
ddit3	3.16e-10	-0.630286	0.273	0.462	7.38e-06	A6
cd22	7.81e-24	-0.63872	0.014	0.276	1.83e-19	A6
rnaset2	1.9e-13	-0.655682	0.148	0.387	4.44e-09	A6
rgs5b	1.99e-17	-0.663522	0.086	0.344	4.65e-13	A6
arrdc3a	1.43e-14	-0.663605	0.134	0.376	3.34e-10	A6
tp53inp1	3.17e-21	-0.665656	0.043	0.312	7.41e-17	A6
gadd45ga	3.71e-19	-0.677702	0.024	0.255	8.67e-15	A6
scarb2a	6.31e-24	-0.682134	0.124	0.462	1.48e-19	A6
sgk1	5.57e-22	-0.687363	0.019	0.266	1.3e-17	A6
tob1a	5.44e-14	-0.704174	0.407	0.639	1.27e-09	A6
ccr2	4.12e-27	-0.715815	0.019	0.309	9.63e-23	A6
pepd	2.18e-24	-0.736573	0.196	0.534	5.1e-20	A6
rab44	1.4e-19	-0.745015	0.354	0.652	3.27e-15	A6
zgc:158343	1.24e-15	-0.746156	0.33	0.59	2.91e-11	A6
lgmn	3.25e-18	-0.752397	0.187	0.465	7.59e-14	A6
p2ry12	3.12e-29	-0.758066	0.057	0.405	7.29e-25	A6
CR936442.1	1.7e-27	-0.762002	0.794	0.912	3.98e-23	A6
cited4a	2.73e-22	-0.778309	0.053	0.337	6.37e-18	A6
ralgps1	9.43e-19	-0.784694	0.1	0.377	2.2e-14	A6
ets2	1.46e-30	-0.787401	0.072	0.437	3.4e-26	A6
ppdpfb	1.81e-16	-0.794494	0.426	0.623	4.23e-12	A6
hbegfb	9.71e-24	-0.796994	0.038	0.326	2.27e-19	A6
serpine3	2.6e-30	-0.824748	0.067	0.429	6.09e-26	A6
sb:cb81	1.58e-33	-0.856506	0.038	0.399	3.7e-29	A6
si:dkey-27h10.2	1.68e-21	-0.860955	0.153	0.463	3.92e-17	A6
vmp1	1.48e-26	-0.864655	0.368	0.691	3.46e-22	A6
mpzl2b	1.49e-36	-0.865959	0.019	0.388	3.49e-32	A6
dpp7	1.21e-29	-0.866936	0.172	0.521	2.83e-25	A6
fosab	2.63e-17	-0.901881	0.411	0.657	6.15e-13	A6
cd59	4.05e-23	-0.921023	0.053	0.345	9.47e-19	A6
mmp14b	1.64e-28	-0.925613	0.062	0.403	3.82e-24	A6
cfp	2.09e-35	-0.933179	0.091	0.496	4.88e-31	A6
[truncated: 52 more rows]

## Sheet: Cluster A0
gene	p_val	avg_logFC	pct.1 [in cluster]	pct.2 [out of cluster]	p_val_adj	cluster
BX649485.4	3.56e-140	1.25198	0.698	0.467	8.32e-136	A0
BX649485.2	9.49e-170	1.18969	0.776	0.501	2.22e-165	A0
lgals9l1	6.33e-264	0.612011	0.988	0.767	1.48e-259	A0
zgc:103700	4.52e-118	0.547539	0.815	0.582	1.06e-113	A0
tgm2l	1.02e-60	0.534085	0.429	0.243	2.38e-56	A0
BX004816.2	1.94e-83	0.506415	0.538	0.289	4.54e-79	A0
AL928650.1	6.45e-129	0.50081	0.611	0.294	1.51e-124	A0
lgals9l3	1.09e-111	0.450721	0.808	0.553	2.55e-107	A0
dhrs9	2.02e-84	0.419731	0.699	0.477	4.72e-80	A0
nucb1	6.36e-87	0.419183	0.821	0.663	1.49e-82	A0
scn4bb	7.24e-135	0.405779	0.821	0.518	1.69e-130	A0
mhc2b	8.97e-77	0.390352	0.499	0.258	2.1e-72	A0
ccl34b.1	1.68e-166	0.372666	1	0.982	3.92e-162	A0
si:zfos-741a10.3	1.86e-83	0.35493	0.744	0.505	4.36e-79	A0
ncf2	6.49e-40	0.342055	0.483	0.333	1.52e-35	A0
cd59	2.39e-35	0.338342	0.417	0.26	5.59e-31	A0
dbi	1.62e-47	0.331266	0.735	0.587	3.78e-43	A0
CR759843.2	4.18e-18	0.330534	0.34	0.249	9.76e-14	A0
nptna	6.27e-50	0.30616	0.465	0.272	1.46e-45	A0
BX322618.1	2.55e-46	0.301119	0.908	0.81	5.96e-42	A0
anxa3b	3.2e-65	0.28557	0.943	0.818	7.47e-61	A0
gpc1b	7.42e-33	0.282807	0.256	0.131	1.73e-28	A0
BX649485.1	2.45e-36	0.277032	0.634	0.474	5.73e-32	A0
ms4a17a.9	3.83e-34	0.276423	0.523	0.372	8.95e-30	A0
mafbb	3.14e-27	0.260295	0.598	0.467	7.33e-23	A0
rgs5b	1.76e-23	0.250041	0.4	0.275	4.11e-19	A0
si:busm1-194e12.11	1.12e-48	0.246649	0.356	0.185	2.61e-44	A0
egr1	2.69e-24	0.230302	0.495	0.359	6.3e-20	A0
cfp	2.85e-33	0.229107	0.563	0.407	6.65e-29	A0
pecam1	2.54e-31	0.22711	0.589	0.432	5.94e-27	A0
ifi46	1.65e-15	0.225977	0.353	0.275	3.85e-11	A0
glula	4.61e-99	0.225426	0.992	0.909	1.08e-94	A0
si:ch211-132p1.3	2.75e-20	0.218658	0.496	0.404	6.43e-16	A0
BX901920.1	2.97e-27	0.217529	0.825	0.711	6.93e-23	A0
CABZ01068358.1	1.64e-23	0.215755	0.428	0.31	3.84e-19	A0
hmgn3	1.45e-23	0.214395	0.269	0.169	3.38e-19	A0
mpzl2b	1.4e-18	0.214193	0.425	0.328	3.28e-14	A0
hspa5	2.24e-15	0.213149	0.474	0.379	5.24e-11	A0
ak4	1.03e-22	0.211797	0.294	0.198	2.42e-18	A0
entpd2a.1	1.49e-21	0.203913	0.333	0.219	3.49e-17	A0
banf1	4.15e-12	-0.200361	0.285	0.359	9.7e-08	A0
tmsb1	5.65e-14	-0.203231	0.386	0.404	1.32e-09	A0
rnaset2	3.82e-13	-0.207457	0.388	0.369	8.92e-09	A0
crip1	1.15e-13	-0.20835	0.353	0.393	2.7e-09	A0
anp32a	5.1e-12	-0.209384	0.428	0.487	1.19e-07	A0
selenoh	4.1e-15	-0.211533	0.187	0.274	9.59e-11	A0
cbx5	6.34e-18	-0.219781	0.197	0.296	1.48e-13	A0
mknk2b	6.77e-16	-0.220204	0.557	0.607	1.58e-11	A0
krt18b	1.67e-27	-0.222188	0.702	0.64	3.91e-23	A0
lcp1	9.88e-16	-0.222411	0.883	0.835	2.31e-11	A0
etnk1	2.01e-12	-0.230256	0.453	0.507	4.69e-08	A0
agpat3	9.3e-11	-0.236948	0.242	0.281	2.17e-06	A0
ptprea	5.23e-16	-0.247743	0.206	0.293	1.22e-11	A0
smc1al	2.64e-18	-0.250912	0.371	0.462	6.18e-14	A0
cebpb	1.22e-19	-0.257116	0.473	0.446	2.85e-15	A0
zgc:152863	6.96e-22	-0.259204	0.241	0.281	1.63e-17	A0
ddit4	2.01e-18	-0.269693	0.356	0.445	4.71e-14	A0
h3f3b.1	1.94e-24	-0.269884	0.66	0.634	4.53e-20	A0
baz1b	2.58e-19	-0.271296	0.201	0.298	6.03e-15	A0
si:ch211-1o7.3	1.52e-17	-0.27199	0.262	0.351	3.54e-13	A0
si:ch211-269k10.5	3.28e-20	-0.281779	0.231	0.287	7.66e-16	A0
lygl1	5.02e-23	-0.29333	0.763	0.772	1.17e-18	A0
mcl1b	2.32e-19	-0.295988	0.436	0.507	5.42e-15	A0
hmgn2	3.11e-21	-0.317524	0.829	0.794	7.28e-17	A0
si:ch211-264f5.2	9.95e-27	-0.324899	0.152	0.255	2.32e-22	A0
specc1	1.17e-18	-0.329925	0.237	0.293	2.73e-14	A0
si:dkey-262k9.4	8.42e-30	-0.330209	0.412	0.5	1.97e-25	A0
mhc2dab	5.55e-30	-0.33096	0.925	0.933	1.3e-25	A0
caspb	8.14e-19	-0.355489	0.171	0.262	1.9e-14	A0
si:dkey-33i11.9	1.84e-20	-0.362929	0.418	0.475	4.29e-16	A0
rgs13	6.76e-31	-0.376247	0.218	0.334	1.58e-26	A0
si:ch73-281n10.2	1.56e-28	-0.377424	0.273	0.35	3.65e-24	A0
pfn1	7.47e-30	-0.384366	1	0.984	1.74e-25	A0
arl11	2.15e-37	-0.400341	0.253	0.376	5.02e-33	A0
tuba8l	5.51e-26	-0.404375	0.295	0.349	1.29e-21	A0
2021-09-12	5.45e-33	-0.40468	0.217	0.323	1.27e-28	A0
hmgb2b	5.67e-39	-0.405328	0.486	0.496	1.32e-34	A0
si:ch211-79k12.1	2.08e-34	-0.412444	0.221	0.29	4.85e-30	A0
tbc1d10b	9.78e-40	-0.447102	0.16	0.272	2.29e-35	A0
si:dkey-5n18.1	9.51e-29	-0.454725	0.308	0.378	2.22e-24	A0
BX908750.1	4.72e-20	-0.458308	0.217	0.276	1.1e-15	A0
hmgb2a	3.76e-44	-0.46739	0.727	0.71	8.78e-40	A0
si:ch211-288g17.3	8.81e-47	-0.491005	0.239	0.356	2.06e-42	A0
g0s2	8.43e-18	-0.49615	0.198	0.257	1.97e-13	A0
junba	3.66e-42	-0.498784	0.291	0.43	8.54e-38	A0
arhgef15	2.48e-42	-0.507743	0.256	0.366	5.79e-38	A0
abi3a	3.54e-53	-0.544846	0.295	0.409	8.28e-49	A0
cxcr4b	8.46e-66	-0.565884	0.647	0.707	1.98e-61	A0
hmga1a	2.55e-61	-0.583336	0.427	0.502	5.96e-57	A0
ehbp1l1b	2.17e-51	-0.588494	0.283	0.407	5.08e-47	A0
tubb2b	2.71e-68	-0.606907	0.581	0.604	6.34e-64	A0
il12rb2l	1.08e-69	-0.657478	0.107	0.252	2.52e-65	A0
ccl35.1	7.15e-15	-0.75417	0.342	0.405	1.67e-10	A0
id2a	9.34e-73	-0.773027	0.27	0.402	2.18e-68	A0
pcna	3.08e-97	-0.848136	0.115	0.283	7.2e-93	A0
si:ch211-222l21.1	2.55e-104	-0.848723	0.084	0.272	5.95e-100	A0
grn1	2.55e-123	-1.70671	0.3	0.47	5.97e-119	A0
ccl19a.1	3.65e-107	-2.67275	0.446	0.555	8.52e-103	A0

## Sheet: Cluster A1
gene	p_val	avg_logFC	pct.1 [in cluster]	pct.2 [out of cluster]	p_val_adj	cluster
g0s2	1.69e-129	1.42305	0.516	0.179	3.94e-125	A1
bzw2	4.36e-160	1.36214	0.532	0.159	1.02e-155	A1
apoeb	1.97e-122	1.18459	0.989	0.972	4.61e-118	A1
ctsla	4.02e-197	1.14206	0.649	0.402	9.39e-193	A1
rnaset2	1.21e-155	1.00309	0.591	0.341	2.84e-151	A1
ctsz	6.96e-187	0.994113	0.711	0.571	1.63e-182	A1
slc40a1	3.75e-133	0.982491	0.542	0.27	8.77e-129	A1
MFAP4 (1 of many).2	1.67e-105	0.920968	0.684	0.461	3.91e-101	A1
ctsd	1.02e-170	0.877625	0.715	0.566	2.38e-166	A1
mt2	4.87e-64	0.841636	0.573	0.357	1.14e-59	A1
slc43a2b	1.32e-98	0.830907	0.499	0.203	3.08e-94	A1
ralgps1	8.79e-61	0.799152	0.487	0.346	2.05e-56	A1
ctsba	6.47e-150	0.799006	0.904	0.876	1.51e-145	A1
abhd12	4.66e-155	0.795878	0.727	0.558	1.09e-150	A1
psap	1.39e-231	0.776557	0.983	0.989	3.24e-227	A1
selenop	2.13e-138	0.772192	0.762	0.646	4.99e-134	A1
havcr1	1.76e-139	0.769705	0.929	0.848	4.12e-135	A1
abca1a	2.58e-81	0.746422	0.579	0.361	6.04e-77	A1
npc2	2.53e-185	0.709408	0.77	0.842	5.91e-181	A1
pcbd1	1.49e-61	0.687335	0.368	0.132	3.49e-57	A1
slc7a7	2.52e-121	0.673667	0.709	0.548	5.9e-117	A1
rbp2a	1.54e-65	0.653689	0.59	0.459	3.59e-61	A1
ctsc	4.66e-113	0.643305	0.769	0.66	1.09e-108	A1
marco	5.83e-84	0.632749	0.74	0.563	1.36e-79	A1
cd63	3.87e-172	0.630058	0.901	0.933	9.04e-168	A1
mafaa	4.08e-68	0.620321	0.452	0.174	9.53e-64	A1
mpp1	2.85e-113	0.592769	0.807	0.709	6.67e-109	A1
spns1	3.01e-69	0.58451	0.475	0.25	7.04e-65	A1
si:dkey-5n18.1	1.14e-39	0.573798	0.521	0.314	2.67e-35	A1
mmp14b	1.18e-33	0.568303	0.481	0.375	2.76e-29	A1
glud1a	1.05e-86	0.565057	0.623	0.579	2.45e-82	A1
ppdpfb	2.42e-78	0.561208	0.654	0.609	5.66e-74	A1
slc29a1b	4.17e-56	0.552013	0.513	0.28	9.74e-52	A1
mfap4	3.22e-58	0.547318	0.711	0.589	7.53e-54	A1
cgref1	5.83e-41	0.541813	0.376	0.268	1.36e-36	A1
eepd1	7.04e-55	0.534853	0.47	0.25	1.65e-50	A1
slc3a2a	3.74e-90	0.530594	0.854	0.76	8.74e-86	A1
slc16a10	4.68e-49	0.524495	0.382	0.188	1.09e-44	A1
bcam	3.69e-56	0.516345	0.585	0.419	8.62e-52	A1
ctsk	3.37e-72	0.513775	0.578	0.467	7.88e-68	A1
npc1	5.21e-53	0.510778	0.43	0.216	1.22e-48	A1
tob1b	5.73e-42	0.499699	0.542	0.384	1.34e-37	A1
cndp2	6.72e-79	0.49691	0.606	0.533	1.57e-74	A1
si:dkeyp-121d4.3	3.46e-28	0.496704	0.375	0.275	8.08e-24	A1
arrdc3a	7.1e-32	0.495854	0.476	0.348	1.66e-27	A1
BX908750.1	3.2e-17	0.485928	0.313	0.237	7.47e-13	A1
gpd1a	9.79e-56	0.485332	0.333	0.107	2.29e-51	A1
itgae.1	1.04e-29	0.46755	0.825	0.771	2.44e-25	A1
col5a1	7.42e-36	0.46269	0.412	0.246	1.73e-31	A1
scn4bb	5.98e-29	0.455265	0.762	0.645	1.4e-24	A1
slc35f6	1.95e-37	0.445156	0.49	0.324	4.56e-33	A1
dpp7	3.33e-58	0.440305	0.574	0.497	7.79e-54	A1
sdc4	5.18e-33	0.439971	0.445	0.282	1.21e-28	A1
slc37a2	1.06e-46	0.437525	0.553	0.42	2.47e-42	A1
si:ch211-226m16.2	8.59e-32	0.435808	0.521	0.377	2.01e-27	A1
ucp2	5.79e-59	0.424608	0.757	0.753	1.35e-54	A1
si:zfos-741a10.3	4.43e-33	0.422906	0.681	0.608	1.03e-28	A1
scarb2a	8.48e-38	0.418892	0.551	0.431	1.98e-33	A1
ch25h	3.37e-21	0.418624	0.349	0.371	7.88e-17	A1
slc16a9a	2.07e-20	0.415482	0.323	0.202	4.83e-16	A1
gnsb	3.14e-40	0.415439	0.312	0.127	7.34e-36	A1
vmp1	2.6e-18	0.415203	0.721	0.671	6.07e-14	A1
lgmn	8.47e-30	0.405015	0.568	0.435	1.98e-25	A1
serpine3	7.51e-28	0.404332	0.485	0.403	1.75e-23	A1
glula	1.04e-59	0.401813	0.938	0.95	2.43e-55	A1
ctsf	2.27e-34	0.394182	0.293	0.13	5.3e-30	A1
rnaseka	1.3e-59	0.393049	0.642	0.615	3.03e-55	A1
acvrl1	3.22e-29	0.382636	0.352	0.208	7.52e-25	A1
tob1a	1.44e-18	0.382388	0.631	0.63	3.37e-14	A1
pdgfd	2.33e-26	0.37258	0.368	0.216	5.44e-22	A1
rab44	4.56e-13	0.358305	0.682	0.634	1.07e-08	A1
etnk1	8.95e-21	0.345978	0.556	0.469	2.09e-16	A1
rgl1	2.54e-22	0.341057	0.377	0.256	5.94e-18	A1
mhc1uka	3.43e-72	0.34039	0.196	0.263	8.02e-68	A1
aspa	9.4e-23	0.330419	0.266	0.135	2.2e-18	A1
sgpl1	2.58e-20	0.320779	0.283	0.183	6.03e-16	A1
pepd	8.16e-41	0.316266	0.545	0.518	1.91e-36	A1
cx32.2	1.61e-22	0.311988	0.32	0.256	3.77e-18	A1
mhc1zba	7.29e-22	0.30698	0.578	0.624	1.7e-17	A1
ccl34b.1	5.91e-09	0.29725	0.985	0.991	0.000138087	A1
zgc:64065.1	1.48e-19	0.293864	0.301	0.161	3.46e-15	A1
ddit3	1.82e-13	0.291976	0.453	0.456	4.26e-09	A1
ccr2	1.35e-23	0.28808	0.313	0.295	3.15e-19	A1
mafbb	1.7e-22	0.286853	0.55	0.526	3.98e-18	A1
tp53inp1	7.33e-15	0.286131	0.345	0.295	1.71e-10	A1
srgn	4.34e-20	0.280879	0.524	0.467	1.01e-15	A1
mafba	8.06e-18	0.272346	0.489	0.457	1.88e-13	A1
si:ch211-204c21.1.1	5.03e-17	0.265655	0.713	0.665	1.18e-12	A1
gadd45ba	1.43e-09	0.264141	0.51	0.547	3.34e-05	A1
fuca1.1	9.66e-16	0.262612	0.281	0.179	2.26e-11	A1
dnase1l4.1	3.37e-11	0.257413	0.295	0.199	7.87e-07	A1
slc1a3a	2.25e-13	0.254456	0.513	0.507	5.25e-09	A1
BX649485.1	4.91e-14	0.251759	0.495	0.559	1.15e-09	A1
p2ry12	2.53e-13	0.247017	0.461	0.38	5.91e-09	A1
id1	6.75e-11	0.242858	0.317	0.277	1.58e-06	A1
cd22	8.61e-29	0.240408	0.244	0.27	2.01e-24	A1
igsf9ba	4.14e-11	0.239979	0.339	0.239	9.68e-07	A1
hexb	6.23e-20	0.236789	0.428	0.413	1.46e-15	A1
cited4a	2.89e-13	0.231933	0.334	0.325	6.75e-09	A1
ier2a	2.3e-13	0.226079	0.445	0.511	5.38e-09	A1
nfkbiab	1.05e-15	0.223957	0.799	0.787	2.45e-11	A1
AL928650.1	1.83e-08	0.218379	0.376	0.457	0.000427046	A1
plecb	1.72e-29	0.217511	0.407	0.486	4.02e-25	A1
il10ra	4.19e-16	0.214713	0.271	0.257	9.8e-12	A1
acsl4b	1.67e-11	0.21417	0.461	0.469	3.9e-07	A1
btg2	3.45e-15	0.211553	0.311	0.362	8.05e-11	A1
si:ch73-248e21.7	9.95e-09	0.206932	0.324	0.252	0.000232566	A1
zfp36l1b	8.2e-11	0.206902	0.341	0.321	1.92e-06	A1
eif5a2	6.58e-13	-0.202883	0.339	0.478	1.54e-08	A1
nucks1a	1.53e-11	-0.206429	0.184	0.299	3.58e-07	A1
ncf1	3.13e-21	-0.20785	0.463	0.641	7.31e-17	A1
pno1	2.19e-14	-0.207939	0.241	0.38	5.11e-10	A1
banf1	2.35e-13	-0.2136	0.213	0.343	5.49e-09	A1
nop58	2.02e-10	-0.216102	0.189	0.297	4.71e-06	A1
snrpd2	4.46e-12	-0.21988	0.236	0.36	1.04e-07	A1
tcp1	2.42e-15	-0.220622	0.333	0.485	5.65e-11	A1
suclg1	1.71e-13	-0.222449	0.354	0.497	3.99e-09	A1
hint1	4.74e-15	-0.228904	0.255	0.4	1.11e-10	A1
BX511111.1	4.13e-13	-0.236035	0.162	0.282	9.66e-09	A1
hnrnpa0b	9.74e-14	-0.239367	0.351	0.494	2.28e-09	A1
snrpd1	3.36e-12	-0.241809	0.214	0.322	7.86e-08	A1
eif3s6ip	4.81e-20	-0.243163	0.268	0.439	1.12e-15	A1
nap1l1	9.67e-19	-0.244282	0.17	0.319	2.26e-14	A1
sash1a	2.42e-30	-0.248289	0.099	0.256	5.66e-26	A1
nop56	2.01e-21	-0.250181	0.297	0.477	4.7e-17	A1
ncf2	1.94e-55	-0.253783	0.193	0.441	4.53e-51	A1
ranbp1	1.31e-20	-0.270312	0.244	0.415	3.05e-16	A1
crip1	9.93e-19	-0.273122	0.237	0.398	2.32e-14	A1
capgb	8.8e-09	-0.273961	0.446	0.536	0.000205544	A1
npm1a	9.86e-14	-0.273994	0.304	0.442	2.3e-09	A1
ddx21	4.84e-30	-0.279528	0.319	0.535	1.13e-25	A1
fabp3	7.81e-16	-0.280141	0.197	0.338	1.82e-11	A1
psmb8a	8.69e-29	-0.281213	0.109	0.278	2.03e-24	A1
aldoaa	1.17e-21	-0.284693	0.445	0.622	2.74e-17	A1
abi3a	2.22e-10	-0.291523	0.255	0.372	5.2e-06	A1
specc1	1.54e-20	-0.298694	0.139	0.289	3.59e-16	A1
prdx5	8.42e-25	-0.302902	0.206	0.389	1.97e-20	A1
sub1a	1.35e-22	-0.304862	0.238	0.416	3.16e-18	A1
si:ch73-281n10.2	1.16e-11	-0.307131	0.216	0.33	2.71e-07	A1
si:dkey-262k9.4	4.72e-23	-0.308513	0.299	0.486	1.1e-18	A1
zgc:103700	1.06e-43	-0.313789	0.479	0.73	2.49e-39	A1
lta4h	1.84e-20	-0.315447	0.539	0.688	4.31e-16	A1
rgs13	7.16e-15	-0.318678	0.169	0.298	1.67e-10	A1
adh5	1e-25	-0.31919	0.222	0.41	2.34e-21	A1
h1fx	3.79e-08	-0.330722	0.388	0.492	0.000886561	A1
snrpb	3.17e-24	-0.341087	0.314	0.501	7.4e-20	A1
ahcy	8.84e-27	-0.349423	0.204	0.391	2.07e-22	A1
lgals2a	1.08e-25	-0.368585	0.611	0.769	2.52e-21	A1
si:ch73-1a9.3	6.64e-34	-0.3754	0.547	0.759	1.55e-29	A1
tubb4b	1.17e-46	-0.376783	0.771	0.923	2.72e-42	A1
ssr3	9.85e-35	-0.380197	0.452	0.67	2.3e-30	A1
dbi	8.02e-34	-0.380977	0.474	0.689	1.87e-29	A1
rsl1d1	1.43e-42	-0.381662	0.178	0.419	3.35e-38	A1
h3f3b.1	1.86e-21	-0.38207	0.501	0.671	4.34e-17	A1
nop53	2.92e-34	-0.386779	0.281	0.506	6.83e-30	A1
atp5mc3b	1.11e-55	-0.388986	0.641	0.871	2.58e-51	A1
c1qa	3.42e-37	-0.389442	0.349	0.591	7.98e-33	A1
hspa8	8.98e-76	-0.395145	0.878	0.982	2.1e-71	A1
si:ch211-288g17.3	4.14e-15	-0.406273	0.202	0.317	9.67e-11	A1
tuba8l	6.8e-16	-0.413941	0.213	0.343	1.59e-11	A1
gtpbp4	3.06e-41	-0.426281	0.304	0.55	7.15e-37	A1
tubb2b	3.52e-15	-0.434038	0.474	0.614	8.22e-11	A1
cirbpb	1.87e-59	-0.434507	0.741	0.912	4.37e-55	A1
zgc:153317	1.66e-56	-0.440894	0.047	0.265	3.88e-52	A1
cox6b1	8.02e-40	-0.453048	0.079	0.271	1.87e-35	A1
ppiab	9.6e-99	-0.454445	0.727	0.959	2.24e-94	A1
hsp90ab1	6.97e-157	-0.455107	0.961	0.998	1.63e-152	A1
sec61g	2.2e-60	-0.461687	0.585	0.832	5.13e-56	A1
gpx1a	1.11e-49	-0.469395	0.606	0.827	2.59e-45	A1
junba	1.23e-28	-0.474641	0.198	0.393	2.88e-24	A1
h2afvb	8.89e-26	-0.483909	0.386	0.558	2.08e-21	A1
lcp1	2.83e-42	-0.488154	0.709	0.884	6.62e-38	A1
eef1db	2.76e-53	-0.497341	0.489	0.743	6.44e-49	A1
actb2	2.09e-151	-0.498487	0.996	1	4.87e-147	A1
ptmab	9.58e-82	-0.501568	0.797	0.963	2.24e-77	A1
hmgb2a	4.8e-34	-0.529559	0.548	0.748	1.12e-29	A1
ptmaa	4.25e-78	-0.537798	0.744	0.934	9.92e-74	A1
BX649485.4	2.86e-14	-0.538085	0.463	0.597	6.68e-10	A1
rpl22l1	2.81e-54	-0.547371	0.432	0.679	6.57e-50	A1
zgc:77650	6.53e-77	-0.556235	0.524	0.808	1.53e-72	A1
cotl1	4.95e-89	-0.557308	0.68	0.92	1.16e-84	A1
hmga1a	3.2e-25	-0.557484	0.345	0.487	7.49e-21	A1
gsto2	3.23e-31	-0.56032	0.197	0.374	7.56e-27	A1
hmgb2b	7.01e-32	-0.562819	0.317	0.521	1.64e-27	A1
pfn1	3.67e-115	-0.56312	0.946	0.999	8.58e-111	A1
tmsb1	1.11e-57	-0.572499	0.155	0.437	2.6e-53	A1
lygl1	7.83e-54	-0.573796	0.577	0.801	1.83e-49	A1
btf3	1.98e-93	-0.584448	0.644	0.881	4.62e-89	A1
rpsa	7.3e-176	-0.584967	0.873	0.99	1.71e-171	A1
nsa2	1.97e-73	-0.605581	0.447	0.734	4.61e-69	A1
rps21	1.98e-141	-0.609131	0.778	0.963	4.62e-137	A1
rpl12	9.09e-207	-0.612077	0.88	0.99	2.12e-202	A1
rpl29	1.02e-112	-0.612928	0.703	0.918	2.39e-108	A1
rpl6	1.52e-144	-0.620008	0.707	0.956	3.55e-140	A1
BX649485.2	4.53e-29	-0.623268	0.469	0.66	1.06e-24	A1
rps23	1.94e-225	-0.623911	0.874	0.994	4.54e-221	A1
faua	2.57e-185	-0.626558	0.84	0.985	6.01e-181	A1
rpl34	1.46e-166	-0.630061	0.833	0.975	3.4e-162	A1
ppiaa	1.01e-194	-0.630492	0.83	0.99	2.35e-190	A1
eef1da	5.92e-92	-0.631235	0.467	0.783	1.38e-87	A1
rps26	5.7e-128	-0.639384	0.694	0.93	1.33e-123	A1
rack1	1.83e-206	-0.642545	0.859	0.99	4.27e-202	A1
rpl3	1.38e-196	-0.643411	0.854	0.991	3.23e-192	A1
rsl24d1	9.68e-96	-0.643835	0.573	0.848	2.26e-91	A1
rpl31	7.37e-208	-0.645203	0.881	0.985	1.72e-203	A1
rps19	1.34e-233	-0.64816	0.913	0.992	3.12e-229	A1
rpl38	3.63e-133	-0.648559	0.723	0.944	8.48e-129	A1
rps13	2.93e-177	-0.649414	0.823	0.98	6.85e-173	A1
rps28	8.71e-140	-0.652039	0.736	0.947	2.04e-135	A1
rpl22	1.54e-165	-0.65555	0.787	0.971	3.6e-161	A1
rpl30	9.89e-203	-0.655733	0.827	0.982	2.31e-198	A1
rpl14	2.88e-219	-0.656699	0.861	0.989	6.73e-215	A1
rpl39	1.75e-204	-0.657971	0.857	0.986	4.09e-200	A1
rps3	1.04e-186	-0.659848	0.793	0.981	2.42e-182	A1
rps6	2.79e-180	-0.660748	0.814	0.98	6.52e-176	A1
rpl23	1.07e-258	-0.662395	0.911	0.995	2.5e-254	A1
RPL37A	6.48e-187	-0.663566	0.821	0.978	1.52e-182	A1
rpl4	5.81e-143	-0.664783	0.665	0.932	1.36e-138	A1
rps5	1.04e-251	-0.665423	0.892	0.994	2.42e-247	A1
rps10	7.32e-272	-0.665737	0.888	0.994	1.71e-267	A1
rpl35	2.18e-218	-0.668034	0.878	0.989	5.09e-214	A1
nme2b.1	3.31e-219	-0.668682	0.839	0.992	7.73e-215	A1
rpl37.1	9.43e-187	-0.668966	0.873	0.981	2.2e-182	A1
rps27a	4.65e-261	-0.670457	0.898	0.994	1.09e-256	A1
rpl13	2.62e-264	-0.671241	0.903	0.996	6.13e-260	A1
rps27.1	1.08e-255	-0.675415	0.895	0.99	2.53e-251	A1
rpl18a	1.11e-257	-0.675553	0.884	0.995	2.59e-253	A1
rps24	4.27e-228	-0.677956	0.877	0.986	9.98e-224	A1
rps25	1.42e-204	-0.679233	0.85	0.984	3.33e-200	A1
uba52	2.78e-250	-0.683578	0.869	0.993	6.5e-246	A1
rps29	2.11e-198	-0.685338	0.837	0.984	4.92e-194	A1
rpl7a	2.23e-257	-0.686366	0.913	0.996	5.22e-253	A1
rps18	4.88e-172	-0.687222	0.728	0.959	1.14e-167	A1
rps16	3.85e-218	-0.688871	0.848	0.982	9e-214	A1
rpl18	2.12e-234	-0.68935	0.872	0.993	4.95e-230	A1
rps3a	6.34e-253	-0.689961	0.894	0.994	1.48e-248	A1
naca	8.88e-197	-0.692245	0.825	0.982	2.07e-192	A1
rpl10a	2.76e-255	-0.693461	0.855	0.994	6.46e-251	A1
rps15a	8.56e-240	-0.696319	0.872	0.99	2e-235	A1
rpl11	2.07e-246	-0.698446	0.871	0.992	4.85e-242	A1
rpl23a	3.11e-180	-0.698995	0.746	0.965	7.28e-176	A1
eef1g	6.1e-192	-0.701574	0.81	0.98	1.43e-187	A1
eef1a1l1	1.99e-293	-0.701997	0.949	0.997	4.65e-289	A1
eef1b2	4.89e-186	-0.702171	0.784	0.974	1.14e-181	A1
rpl17	7.12e-286	-0.702938	0.903	0.994	1.66e-281	A1
rpl15	1.74e-244	-0.703006	0.878	0.994	4.06e-240	A1
rps7	5.76e-295	-0.704116	0.902	0.995	1.35e-290	A1
rps9	5.08e-278	-0.704176	0.913	0.995	1.19e-273	A1
rpl7	1.48e-257	-0.70537	0.859	0.992	3.45e-253	A1
rpl9	1.48e-256	-0.705744	0.865	0.991	3.46e-252	A1
rps12	1.42e-221	-0.712602	0.845	0.988	3.32e-217	A1
rps14	0	-0.71454	0.927	0.997	0	A1
si:dkey-151g10.6	1.05e-282	-0.714791	0.942	0.996	2.45e-278	A1
rps11	1.08e-241	-0.718792	0.832	0.986	2.53e-237	A1
rpl8	2.81e-302	-0.719566	0.892	0.997	6.58e-298	A1
rplp2l	2.89e-222	-0.722031	0.86	0.987	6.76e-218	A1
rpl24	1.02e-256	-0.723669	0.878	0.988	2.39e-252	A1
rpl5a	2.29e-172	-0.724336	0.681	0.952	5.36e-168	A1
rpl10	5.87e-271	-0.725147	0.883	0.994	1.37e-266	A1
rps8a	7.6086109459552e-322	-0.731141	0.915	0.996	1.8e-317	A1
rpl21	3.7e-299	-0.732758	0.871	0.991	8.65e-295	A1
rpl19	4.01e-282	-0.737938	0.911	0.994	9.36e-278	A1
rpl13a	1.6e-285	-0.742819	0.869	0.991	3.74e-281	A1
rplp0	9.68e-266	-0.743092	0.894	0.997	2.26e-261	A1
rpl5b	6.34e-151	-0.75754	0.579	0.893	1.48e-146	A1
rpl36	3.25e-203	-0.767334	0.762	0.964	7.6e-199	A1
rpl32	3.12e-300	-0.767392	0.86	0.99	7.29e-296	A1
rps26l	3.74e-224	-0.782423	0.796	0.975	8.74e-220	A1
rps4x	6.02437994810089e-311	-0.782878	0.878	0.992	1.4e-306	A1
rpl36a	1.94e-250	-0.797192	0.871	0.979	4.52e-246	A1
rplp1	0	-0.799956	0.942	0.998	0	A1
CR753876.1	3.64e-78	-0.81676	0.551	0.799	8.5e-74	A1
hmgn2	4.34e-44	-0.888286	0.636	0.841	1.01e-39	A1
krt18b	5.79e-114	-0.889632	0.325	0.729	1.35e-109	A1
grn1	1.01e-47	-1.88948	0.213	0.42	2.35e-43	A1
ccl19a.1	3.88e-18	-2.05689	0.457	0.511	9.08e-14	A1

## Sheet: Cluster A2
gene	p_val	avg_logFC	pct.1 [in cluster]	pct.2 [out of cluster]	p_val_adj	cluster
pcna	0	1.85022	0.81	0.13	0	A2
si:dkey-108k21.10	2.42e-179	1.66476	0.385	0.025	5.66e-175	A2
mki67	1.19e-239	1.64602	0.493	0.025	2.78e-235	A2
tubb2b	0	1.60665	0.947	0.551	0	A2
hmga1a	0	1.52764	0.903	0.414	0	A2
zgc:165555.12	5.41e-166	1.51402	0.453	0.072	1.27e-161	A2
hmgb2b	0	1.43555	0.92	0.44	0	A2
hmgb2a	0	1.42546	0.96	0.69	0	A2
dut	4.07e-260	1.39439	0.562	0.037	9.52e-256	A2
stmn1a	3.61e-225	1.36812	0.49	0.025	8.43e-221	A2
zgc:110425	1.67e-97	1.35885	0.26	0.027	3.9e-93	A2
si:ch211-288g17.3	2.15e-270	1.35522	0.833	0.237	5.02e-266	A2
chaf1a	5.48e-303	1.34844	0.712	0.071	1.28e-298	A2
si:ch211-222l21.1	9.72e-170	1.28952	0.637	0.129	2.27e-165	A2
tuba8l	2.52e-174	1.2717	0.675	0.282	5.89e-170	A2
top2a	3.32e-175	1.25643	0.348	0.011	7.75e-171	A2
rrm2	5.25e-201	1.2441	0.395	0.012	1.23e-196	A2
si:ch73-281n10.2	2.03e-225	1.23561	0.768	0.259	4.74e-221	A2
hmgn2	9.73e-168	1.23387	0.972	0.792	2.27e-163	A2
pclaf	1.37e-221	1.22009	0.527	0.044	3.2e-217	A2
cenpf	1.62e-124	1.20266	0.273	0.01	3.78e-120	A2
smc2	1.26e-237	1.16155	0.465	0.013	2.95e-233	A2
h3f3b.1	1.28e-250	1.15092	0.877	0.619	2.98e-246	A2
zgc:110540	4.47e-208	1.10487	0.417	0.012	1.04e-203	A2
nasp	6.57e-193	1.08478	0.645	0.117	1.54e-188	A2
lig1	7.93e-195	1.07328	0.595	0.078	1.85e-190	A2
si:ch211-113a14.24	3.44e-155	1.06384	0.307	0.007	8.03e-151	A2
mibp	3.05e-173	1.0371	0.338	0.007	7.13e-169	A2
h2afvb	1.04e-164	1.03533	0.86	0.493	2.44e-160	A2
cdk1	7.75e-205	1.03457	0.4	0.01	1.81e-200	A2
rpa2	8.85e-186	1.03255	0.63	0.117	2.07e-181	A2
rrm1	2.49e-227	1.02916	0.553	0.042	5.81e-223	A2
lbr	1.8e-150	1.02731	0.595	0.136	4.2e-146	A2
fen1	1.59e-196	1.01732	0.532	0.055	3.71e-192	A2
CABZ01005379.1	1.2e-227	0.990705	0.495	0.023	2.8e-223	A2
zgc:110216	2.24e-148	0.976252	0.31	0.01	5.23e-144	A2
mcm5	1.06e-169	0.967722	0.498	0.054	2.48e-165	A2
si:ch211-113a14.18	1.21e-159	0.957212	0.312	0.006	2.83e-155	A2
mcm6	4.02e-157	0.949279	0.527	0.077	9.4e-153	A2
tuba8l4	1.05e-262	0.941692	0.997	0.937	2.44e-258	A2
si:dkey-261m9.12	2.92e-149	0.940315	0.298	0.007	6.82e-145	A2
dek	2.06e-143	0.934708	0.497	0.079	4.81e-139	A2
mcm2	7.43e-145	0.900279	0.482	0.065	1.74e-140	A2
rbbp4	4.64e-153	0.888782	0.607	0.134	1.09e-148	A2
mcm3	1.17e-160	0.878225	0.502	0.059	2.74e-156	A2
tyms	1.39e-203	0.854721	0.442	0.018	3.25e-199	A2
rpa3	9.66e-163	0.852468	0.513	0.069	2.26e-158	A2
ube2c	3.47e-109	0.845619	0.252	0.011	8.11e-105	A2
CABZ01058261.1	6.05e-152	0.842309	0.338	0.013	1.41e-147	A2
selenoh	3.96e-133	0.834896	0.652	0.183	9.25e-129	A2
si:dkey-108k21.21	4.12e-131	0.834823	0.28	0.009	9.62e-127	A2
dnajc9	4.18e-134	0.805729	0.495	0.084	9.76e-130	A2
nutf2l	2.95e-132	0.80167	0.572	0.13	6.88e-128	A2
dnmt1	4.03e-139	0.7951	0.45	0.055	9.41e-135	A2
atad2	2e-174	0.790188	0.373	0.013	4.67e-170	A2
dhfr	1.86e-175	0.777407	0.437	0.027	4.36e-171	A2
baz1b	7.87e-94	0.772846	0.602	0.21	1.84e-89	A2
slbp	1.44e-137	0.771324	0.388	0.035	3.36e-133	A2
uhrf1	7.29e-139	0.770069	0.472	0.064	1.7e-134	A2
hirip3	2.3e-120	0.769977	0.438	0.063	5.38e-116	A2
si:ch211-161h7.4	1.14e-144	0.758782	0.393	0.03	2.67e-140	A2
mcm4	5.3e-109	0.752093	0.458	0.088	1.24e-104	A2
ccna2	2.24e-162	0.746982	0.32	0.006	5.25e-158	A2
atad5a	3.04e-136	0.741957	0.407	0.039	7.1e-132	A2
rfc4	6.77e-137	0.736675	0.44	0.055	1.58e-132	A2
anp32b	3.27e-97	0.736345	0.622	0.239	7.64e-93	A2
smc4	7.34e-169	0.713686	0.363	0.012	1.72e-164	A2
numa1	1.1e-113	0.713087	0.252	0.009	2.58e-109	A2
banf1	7.19e-95	0.706614	0.658	0.284	1.68e-90	A2
si:dkey-6i22.5	1.14e-187	0.698557	0.362	0.007	2.67e-183	A2
ncapd2	9.78e-150	0.689174	0.32	0.01	2.29e-145	A2
smc1al	4.67e-85	0.682511	0.747	0.38	1.09e-80	A2
zgc:165555.7	1e-83	0.6818	0.26	0.029	2.34e-79	A2
kif4	3.41e-152	0.680521	0.3	0.006	7.97e-148	A2
aurkb	4.29e-147	0.67588	0.305	0.009	1e-142	A2
rfc3	1.12e-125	0.669643	0.44	0.06	2.61e-121	A2
h2afx	1.1e-98	0.658919	0.315	0.033	2.56e-94	A2
si:ch211-156b7.4	4.29e-146	0.653676	0.347	0.017	1e-141	A2
orc4	3.45e-135	0.650182	0.412	0.041	8.06e-131	A2
ncapg	2.52e-153	0.649561	0.302	0.006	5.89e-149	A2
ranbp1	7.06e-80	0.643263	0.68	0.355	1.65e-75	A2
ubr7	3.44e-91	0.63956	0.49	0.123	8.04e-87	A2
mad2l1	7.18e-146	0.634276	0.285	0.005	1.68e-141	A2
anp32a	1.76e-69	0.633259	0.733	0.426	4.11e-65	A2
dck	1.54e-137	0.631301	0.295	0.009	3.6e-133	A2
rnaseh2a	2.54e-111	0.628553	0.422	0.066	5.93e-107	A2
sub1a	4.62e-77	0.625567	0.697	0.353	1.08e-72	A2
cks1b	8.7e-128	0.622489	0.323	0.02	2.03e-123	A2
sumo3b	1.04e-92	0.61441	0.388	0.067	2.43e-88	A2
e2f8	4.07e-110	0.61187	0.288	0.018	9.51e-106	A2
BX511111.1	3.32e-65	0.6095	0.562	0.229	7.75e-61	A2
snrpd1	2.73e-71	0.607515	0.618	0.269	6.38e-67	A2
spdl1	4.76e-113	0.607016	0.255	0.009	1.11e-108	A2
snrpb	1.27e-73	0.605724	0.747	0.441	2.96e-69	A2
dnph1	1.2e-112	0.602566	0.325	0.027	2.8e-108	A2
tubb4b	4.21e-84	0.592518	0.96	0.893	9.84e-80	A2
prim2	1.4e-125	0.590326	0.355	0.028	3.27e-121	A2
asf1ba	9.32e-137	0.587769	0.302	0.011	2.18e-132	A2
bub3	7.94e-81	0.584643	0.392	0.085	1.86e-76	A2
cdca7a	1.79e-106	0.579815	0.298	0.023	4.19e-102	A2
h2afva	1.22e-68	0.578311	0.475	0.155	2.84e-64	A2
calm2b	3.33e-66	0.577115	0.793	0.513	7.77e-62	A2
chaf1b	2.55e-127	0.575726	0.3	0.014	5.97e-123	A2
mxd3	1.69e-111	0.575622	0.257	0.01	3.94e-107	A2
adssl	6.09e-67	0.574362	0.513	0.186	1.42e-62	A2
cbx5	9.56e-69	0.573965	0.56	0.212	2.23e-64	A2
zgc:194989	2.98e-50	0.555858	0.317	0.085	6.97e-46	A2
hells	1.6e-98	0.555571	0.282	0.022	3.73e-94	A2
fbxo5	1.42e-123	0.553079	0.255	0.006	3.33e-119	A2
rad21a	3.31e-56	0.542146	0.558	0.254	7.73e-52	A2
chtf18	1.6e-126	0.539779	0.302	0.014	3.74e-122	A2
BX511111.2	4.79e-53	0.538212	0.427	0.146	1.12e-48	A2
nap1l1	9.54e-54	0.536918	0.567	0.265	2.23e-49	A2
ahcy	1.83e-63	0.536695	0.675	0.327	4.28e-59	A2
pfn2	3.45e-54	0.534066	0.59	0.282	8.06e-50	A2
kif15	6.73e-129	0.534061	0.283	0.009	1.57e-124	A2
pola1	1.4e-101	0.53365	0.303	0.026	3.28e-97	A2
hnrnpa0b	8.35e-61	0.531291	0.753	0.44	1.95e-56	A2
ptmab	1.79e-76	0.528811	0.992	0.932	4.18e-72	A2
si:dkey-30c15.10	5.71e-105	0.528249	0.257	0.012	1.33e-100	A2
dscc1	8.92e-122	0.525174	0.265	0.008	2.08e-117	A2
nup37	7.79e-55	0.522051	0.48	0.183	1.82e-50	A2
rfc5	1.59e-86	0.511079	0.34	0.051	3.71e-82	A2
nucks1b	6.05e-54	0.509069	0.443	0.155	1.41e-49	A2
msh6	4.15e-72	0.508049	0.287	0.042	9.71e-68	A2
rad51	2.33e-129	0.507316	0.3	0.013	5.45e-125	A2
ppm1g	1.2e-53	0.506423	0.438	0.153	2.81e-49	A2
hist1h4l	6.83e-33	0.503752	0.658	0.51	1.6e-28	A2
ssrp1a	1.96e-62	0.502711	0.37	0.094	4.59e-58	A2
si:ch73-1a9.3	1.64e-34	0.497545	0.863	0.712	3.83e-30	A2
sub1b	1.33e-51	0.496829	0.493	0.203	3.1e-47	A2
cbx1a	5.4e-56	0.493064	0.453	0.157	1.26e-51	A2
rpa1	4.47e-74	0.491378	0.328	0.058	1.04e-69	A2
tert	4.84e-57	0.490453	0.325	0.077	1.13e-52	A2
gtse1	1.19e-81	0.490015	0.252	0.023	2.79e-77	A2
pole4	1.13e-78	0.486672	0.328	0.053	2.64e-74	A2
ddx39ab	1.28e-51	0.482082	0.602	0.291	3e-47	A2
pcnt	3.65e-35	0.478671	0.338	0.128	8.54e-31	A2
lmnb2	2.5e-59	0.475345	0.363	0.094	5.85e-55	A2
cenpx	1.5e-83	0.472161	0.308	0.04	3.51e-79	A2
gins4	1.78e-102	0.471226	0.262	0.015	4.16e-98	A2
snrpg	5.5e-53	0.468777	0.493	0.191	1.29e-48	A2
mis12	9.4e-121	0.467653	0.262	0.008	2.2e-116	A2
ube2t	1.61e-117	0.46708	0.257	0.008	3.76e-113	A2
hat1	1.42e-76	0.462836	0.363	0.072	3.31e-72	A2
vrk1	2.57e-68	0.461147	0.38	0.09	6e-64	A2
srrt	3.97e-46	0.459521	0.415	0.151	9.27e-42	A2
usp1	3.07e-58	0.459152	0.403	0.12	7.18e-54	A2
si:ch211-66k16.27	3.31e-57	0.452833	0.353	0.092	7.74e-53	A2
dkc1	2.49e-42	0.451093	0.392	0.144	5.81e-38	A2
gins2	2.61e-97	0.449742	0.255	0.016	6.1e-93	A2
hnrnpa1b	1.26e-39	0.449529	0.62	0.364	2.94e-35	A2
msh2	1.25e-85	0.448974	0.265	0.024	2.91e-81	A2
asf1bb	9.53e-56	0.439417	0.297	0.064	2.23e-51	A2
histh1l	2.78e-15	0.427449	0.527	0.381	6.49e-11	A2
chtf8	1.38e-83	0.424774	0.272	0.027	3.22e-79	A2
ppig	3.05e-42	0.422631	0.433	0.173	7.13e-38	A2
anp32e	2.08e-35	0.412843	0.427	0.188	4.87e-31	A2
snu13b	5.13e-28	0.411082	0.567	0.345	1.2e-23	A2
chd4a	4.06e-33	0.409971	0.518	0.268	9.48e-29	A2
parp1	9.86e-44	0.407986	0.288	0.077	2.3e-39	A2
tuba1b	1.19e-29	0.406583	0.292	0.108	2.79e-25	A2
nucks1a	1.39e-35	0.404771	0.512	0.254	3.25e-31	A2
si:dkey-230p4.1	1.68e-27	0.401917	0.26	0.092	3.93e-23	A2
ezh2	7.99e-58	0.398587	0.298	0.063	1.87e-53	A2
pole3	2e-46	0.397746	0.347	0.106	4.67e-42	A2
arpp19b	5.05e-37	0.393331	0.323	0.112	1.18e-32	A2
shmt1	5.37e-40	0.390481	0.43	0.176	1.26e-35	A2
cdc25b	1.81e-30	0.375061	0.335	0.134	4.22e-26	A2
aaas	1.16e-67	0.364998	0.258	0.035	2.72e-63	A2
smarca5	2.29e-47	0.362435	0.308	0.084	5.36e-43	A2
btg3	2.03e-42	0.360605	0.265	0.067	4.74e-38	A2
pa2g4b	8.78e-32	0.356693	0.473	0.234	2.05e-27	A2
dynll1	2.27e-22	0.355959	0.483	0.284	5.3e-18	A2
smc3	2.32e-31	0.353628	0.35	0.142	5.41e-27	A2
tmpob	9.14e-45	0.352297	0.268	0.065	2.14e-40	A2
tfam	1.95e-41	0.349434	0.347	0.118	4.56e-37	A2
esco2	4.3e-32	0.34509	0.288	0.099	1e-27	A2
hspd1	5.62e-25	0.34353	0.46	0.248	1.31e-20	A2
pagr1	3.91e-47	0.342704	0.29	0.074	9.15e-43	A2
abcf1	8.45e-26	0.339857	0.447	0.234	1.97e-21	A2
eif4e1c	3.21e-33	0.339041	0.34	0.131	7.51e-29	A2
polr3glb	1.16e-46	0.338126	0.272	0.065	2.71e-42	A2
snrpd2	5.34e-24	0.338077	0.533	0.319	1.25e-19	A2
abce1	2.19e-23	0.32207	0.317	0.143	5.12e-19	A2
npat	9.01e-40	0.31825	0.255	0.067	2.1e-35	A2
cycsb	5.75e-25	0.317113	0.625	0.398	1.34e-20	A2
hcfc1a	3.34e-31	0.315112	0.327	0.127	7.79e-27	A2
pa2g4a	2.48e-26	0.314395	0.415	0.206	5.78e-22	A2
rad50	2.61e-34	0.31214	0.312	0.111	6.1e-30	A2
nup210	1.22e-38	0.311886	0.257	0.069	2.86e-34	A2
fbl	1.27e-20	0.308335	0.417	0.229	2.96e-16	A2
npm1a	7.89e-15	0.307169	0.562	0.404	1.84e-10	A2
odc1	1.95e-21	0.302434	0.308	0.142	4.57e-17	A2
si:ch211-51e12.7	3.51e-29	0.29806	0.305	0.118	8.2e-25	A2
rangap1a	1.21e-31	0.297427	0.298	0.107	2.82e-27	A2
nop58	2.33e-15	0.2933	0.427	0.263	5.44e-11	A2
atp5mc1	2.52e-24	0.290049	0.767	0.56	5.89e-20	A2
hint1	8.43e-19	0.284364	0.552	0.358	1.97e-14	A2
ptmaa	2.69e-23	0.281704	0.96	0.899	6.29e-19	A2
igf2bp1	2.05e-18	0.277122	0.258	0.115	4.78e-14	A2
hspe1	2.55e-20	0.27084	0.418	0.233	5.96e-16	A2
ccdc25	1.38e-27	0.269165	0.263	0.095	3.23e-23	A2
cxcr4b	1.48e-08	0.265808	0.77	0.668	0.00034697	A2
nup50	1.56e-26	0.264541	0.312	0.13	3.64e-22	A2
ppiab	4.05e-27	0.251365	0.96	0.92	9.46e-23	A2
npm3	3.16e-20	0.249563	0.402	0.22	7.39e-16	A2
tcp1	1.5e-13	0.236326	0.608	0.445	3.51e-09	A2
psmb7	3.3e-14	0.234239	0.435	0.275	7.72e-10	A2
mtdhb	2.34e-16	0.231951	0.273	0.135	5.46e-12	A2
hars	1.75e-17	0.230323	0.305	0.154	4.08e-13	A2
prmt1	7.36e-21	0.228796	0.335	0.167	1.72e-16	A2
prdx2	5.86e-16	0.221252	0.855	0.722	1.37e-11	A2
ssb	3.64e-17	0.220307	0.28	0.137	8.5e-13	A2
nhp2	1.05e-13	0.217067	0.275	0.145	2.45e-09	A2
sars	4.98e-10	0.212236	0.34	0.216	1.16e-05	A2
clta	1.43e-11	0.211278	0.448	0.304	3.35e-07	A2
ptges3b	8.96e-18	0.210601	0.33	0.175	2.09e-13	A2
nop56	1.35e-08	0.209342	0.565	0.437	0.000316264	A2
gars	9.14e-15	0.207953	0.352	0.204	2.14e-10	A2
casp8ap2	1.68e-10	0.20434	0.282	0.165	3.93e-06	A2
eif5b	3.48e-10	0.202366	0.558	0.42	8.13e-06	A2
zgc:103700	9.03e-17	-0.203738	0.765	0.684	2.11e-12	A2
si:dkey-33i11.9	3.14e-08	-0.220927	0.438	0.449	0.000733073	A2
rnaseka	1.63e-14	-0.224631	0.618	0.619	3.82e-10	A2
plek	7.04e-13	-0.228234	0.498	0.506	1.65e-08	A2
nsa2	3.42e-16	-0.231107	0.677	0.693	7.99e-12	A2
ubb	1.09e-11	-0.231264	0.517	0.495	2.54e-07	A2
slc3a2a	3.93e-10	-0.239378	0.743	0.778	9.18e-06	A2
ncf2	1.21e-09	-0.242271	0.365	0.409	2.83e-05	A2
insig1	2.48e-11	-0.243325	0.363	0.362	5.79e-07	A2
cgref1	9.57e-09	-0.245324	0.237	0.289	0.000223583	A2
mknk2b	2.13e-17	-0.246535	0.575	0.584	4.97e-13	A2
ahnak	2.97e-11	-0.249478	0.285	0.294	6.94e-07	A2
actb2	1.93e-17	-0.250516	1	0.999	4.51e-13	A2
ucp2	1.17e-13	-0.253231	0.738	0.755	2.74e-09	A2
cndp2	1.56e-12	-0.254109	0.517	0.547	3.65e-08	A2
lxn	7.71e-12	-0.254873	0.27	0.342	1.8e-07	A2
cx32.2	5.89e-11	-0.255858	0.195	0.274	1.38e-06	A2
sb:cb81	8.9e-10	-0.255947	0.328	0.392	2.08e-05	A2
plecb	1.04e-14	-0.260155	0.477	0.475	2.42e-10	A2
cul5a	1.42e-12	-0.265357	0.268	0.338	3.32e-08	A2
selenop	9.85e-10	-0.266987	0.65	0.665	2.3e-05	A2
clic2	2.23e-12	-0.269596	0.433	0.486	5.2e-08	A2
hivep1	6.03e-09	-0.271026	0.215	0.299	0.000140979	A2
tnip1	3.27e-13	-0.272955	0.363	0.394	7.65e-09	A2
rgs2	3.14e-09	-0.273229	0.372	0.444	7.33e-05	A2
zgc:77650	1.58e-20	-0.275273	0.763	0.766	3.68e-16	A2
ier2b	1.07e-08	-0.277222	0.403	0.435	0.00024988	A2
mafba	4.06e-13	-0.278376	0.408	0.468	9.48e-09	A2
nucb1	9.27e-13	-0.28073	0.712	0.742	2.17e-08	A2
si:dkey-27h10.2	3.42e-12	-0.285018	0.432	0.453	7.98e-08	A2
srgn	1.19e-14	-0.286691	0.417	0.482	2.79e-10	A2
ddit4	1.28e-10	-0.286802	0.342	0.41	2.99e-06	A2
nfkbiaa	2.22e-09	-0.290528	0.307	0.344	5.18e-05	A2
cited4a	2.05e-09	-0.294412	0.263	0.334	4.79e-05	A2
arl11	4.05e-10	-0.301586	0.227	0.329	9.47e-06	A2
si:ch211-204c21.1.1	5.68e-14	-0.302213	0.622	0.678	1.33e-09	A2
ctsla	2.65e-13	-0.311136	0.467	0.435	6.19e-09	A2
zgc:158343	6.3e-12	-0.316732	0.545	0.585	1.47e-07	A2
acsl4b	3.23e-13	-0.319562	0.427	0.473	7.55e-09	A2
lgmn	1.62e-13	-0.321359	0.375	0.464	3.79e-09	A2
etnk1	1.78e-16	-0.321654	0.438	0.487	4.16e-12	A2
si:ch211-79k12.1	1.1e-08	-0.323199	0.19	0.265	0.000257344	A2
id1	7.75e-12	-0.330829	0.187	0.295	1.81e-07	A2
marco	2.2e-10	-0.334407	0.545	0.595	5.13e-06	A2
sesn1	2.28e-19	-0.335907	0.695	0.749	5.32e-15	A2
cd22	7.51e-14	-0.337392	0.165	0.278	1.76e-09	A2
hbp1	1.02e-16	-0.339194	0.177	0.284	2.39e-12	A2
mid1ip1l	1.12e-22	-0.339606	0.585	0.641	2.61e-18	A2
arrdc3a	4.38e-12	-0.343874	0.303	0.374	1.02e-07	A2
rab44	8.58e-11	-0.347571	0.563	0.65	2.01e-06	A2
mhc1zba	2.25e-15	-0.348728	0.54	0.626	5.26e-11	A2
plekhf1	5.25e-11	-0.359592	0.17	0.263	1.23e-06	A2
ier2a	3.46e-12	-0.36341	0.45	0.508	8.1e-08	A2
lygl1	6.15e-14	-0.371495	0.733	0.772	1.44e-09	A2
sec61g	2.42e-39	-0.374146	0.787	0.796	5.66e-35	A2
cfp	2.24e-18	-0.376552	0.392	0.492	5.23e-14	A2
MFAP4 (1 of many).2	3.43e-09	-0.376707	0.455	0.498	8.01e-05	A2
egr1	5.34e-10	-0.385836	0.343	0.433	1.25e-05	A2
vmp1	9.57e-18	-0.388418	0.605	0.687	2.24e-13	A2
alox5ap	1.09e-20	-0.388664	0.65	0.677	2.54e-16	A2
btg2	2.64e-11	-0.394254	0.302	0.361	6.16e-07	A2
ddit3	3.18e-13	-0.396721	0.363	0.466	7.44e-09	A2
rnaset2	1.71e-12	-0.403772	0.302	0.387	3.99e-08	A2
si:dkey-102g19.3	3.5e-19	-0.404609	0.197	0.328	8.19e-15	A2
BX248082.1	1.34e-20	-0.405191	0.888	0.906	3.13e-16	A2
ncf1	1.6e-17	-0.410767	0.558	0.621	3.74e-13	A2
slc1a3a	3.96e-22	-0.41388	0.413	0.519	9.24e-18	A2
b2m	5.11e-24	-0.420048	0.72	0.739	1.19e-19	A2
mhc1uka	1.23e-14	-0.420673	0.137	0.267	2.88e-10	A2
gadd45ga	1.51e-15	-0.421446	0.155	0.257	3.54e-11	A2
ralgps1	3.36e-13	-0.430417	0.305	0.374	7.85e-09	A2
fosab	2.75e-15	-0.449147	0.612	0.653	6.42e-11	A2
krt18b	1.32e-23	-0.449896	0.64	0.673	3.09e-19	A2
cebpb	1.38e-12	-0.457909	0.397	0.467	3.23e-08	A2
ch25h	1.39e-13	-0.458079	0.292	0.377	3.24e-09	A2
tmsb1	2.31e-21	-0.462744	0.3	0.407	5.41e-17	A2
tob1a	4.43e-22	-0.468713	0.537	0.641	1.04e-17	A2
nfkbiab	4.65e-27	-0.475473	0.7	0.8	1.09e-22	A2
itgae.1	1.16e-33	-0.492425	0.712	0.787	2.71e-29	A2
CR936442.1	5.85e-28	-0.493949	0.873	0.912	1.37e-23	A2
BX649485.1	9.13e-23	-0.531993	0.468	0.559	2.13e-18	A2
tob1b	4.09e-31	-0.545661	0.218	0.429	9.55e-27	A2
btg1	3.46e-56	-0.551489	0.793	0.879	8.08e-52	A2
tp53inp1	1.21e-32	-0.553196	0.118	0.324	2.83e-28	A2
BX908750.1	3.76e-15	-0.561421	0.165	0.258	8.79e-11	A2
gadd45ba	2.01e-27	-0.595115	0.453	0.552	4.69e-23	A2
mmp14b	2.95e-31	-0.621946	0.218	0.411	6.9e-27	A2
BX649485.2	7.25e-13	-0.669678	0.583	0.638	1.69e-08	A2
timp4.3	1.29e-26	-0.711949	0.233	0.395	3.01e-22	A2

## Sheet: Cluster A3
gene	p_val	avg_logFC	pct.1 [in cluster]	pct.2 [out of cluster]	p_val_adj	cluster
icn	7.34e-131	1.56981	0.322	0.021	1.71e-126	A3
f13a1b	2.32e-251	1.45657	0.618	0.048	5.43e-247	A3
zgc:174904	6.82e-200	1.42178	0.418	0.01	1.59e-195	A3
krt8	1.63e-201	1.4118	0.694	0.148	3.8e-197	A3
si:ch211-165i18.2	6.95e-147	1.28792	0.467	0.054	1.62e-142	A3
s100a10b	9.84e-85	1.20726	0.307	0.04	2.3e-80	A3
cebpb	8.39e-152	1.18043	0.861	0.415	1.96e-147	A3
sftpbb	1.8e-206	1.17741	0.561	0.045	4.21e-202	A3
fgl2a	2.75e-128	1.17265	0.66	0.188	6.42e-124	A3
si:dkey-5n18.1	3.57e-124	1.16437	0.765	0.299	8.33e-120	A3
si:ch211-194m7.3	4.59e-158	1.14496	0.342	0.009	1.07e-153	A3
cxcr4b	1.55e-165	1.08963	0.957	0.648	3.63e-161	A3
si:ch211-136m16.8	1.31e-174	1.04395	0.564	0.065	3.05e-170	A3
krt18b	9.33e-175	1.00931	0.949	0.639	2.18e-170	A3
gsto2	1.15e-86	0.92341	0.667	0.313	2.69e-82	A3
crip1	1.85e-123	0.884001	0.769	0.331	4.33e-119	A3
lygl1	1.38e-115	0.878002	0.929	0.75	3.22e-111	A3
si:dkey-262k9.4	1.65e-101	0.82081	0.812	0.42	3.85e-97	A3
c1qc	5.39e-104	0.795991	0.944	0.743	1.26e-99	A3
c1qa	1.1e-92	0.784012	0.85	0.523	2.58e-88	A3
NPC2 (1 of many)	2.75e-108	0.766328	0.4	0.051	6.43e-104	A3
ahnak	8.78e-60	0.724096	0.586	0.261	2.05e-55	A3
si:ch211-147m6.1	5.18e-121	0.704307	0.253	0.005	1.21e-116	A3
anxa4	1.82e-91	0.703823	0.743	0.387	4.26e-87	A3
grn1	6.03e-68	0.696654	0.738	0.351	1.41e-63	A3
tmsb1	2.62e-69	0.693356	0.725	0.359	6.13e-65	A3
robo4	2.37e-81	0.678244	0.253	0.021	5.54e-77	A3
c1qb	4.19e-71	0.677064	0.911	0.766	9.79e-67	A3
timp2b	3.82e-94	0.65528	0.371	0.051	8.92e-90	A3
si:ch211-264f5.2	1.59e-77	0.628165	0.546	0.169	3.71e-73	A3
nrros	6.33e-63	0.617981	0.631	0.274	1.48e-58	A3
prdx5	2.29e-72	0.602236	0.698	0.325	5.34e-68	A3
rplp0	2.89e-139	0.600849	1	0.979	6.76e-135	A3
ets2	6.95e-56	0.595692	0.716	0.392	1.62e-51	A3
tdh	9.8e-52	0.589392	0.353	0.097	2.29e-47	A3
gstt1a	9.64e-45	0.575012	0.429	0.159	2.25e-40	A3
marco	2.5e-30	0.57473	0.752	0.572	5.85e-26	A3
lgals2a	5e-54	0.541655	0.913	0.727	1.17e-49	A3
rsl24d1	3.39e-79	0.53799	0.944	0.793	7.91e-75	A3
gstp1	1.85e-53	0.537593	0.649	0.327	4.32e-49	A3
rpl3	9.17e-122	0.522866	0.998	0.967	2.14e-117	A3
rpl10	1.3e-119	0.522589	0.995	0.976	3.04e-115	A3
rps9	3.84e-121	0.519252	0.996	0.981	8.96e-117	A3
rpl10a	1.85e-116	0.515281	1	0.97	4.33e-112	A3
rpl19	1.15e-114	0.514428	1	0.979	2.68e-110	A3
rpl15	4.86e-113	0.513654	1	0.974	1.13e-108	A3
rpl7a	1.79e-119	0.513595	1	0.982	4.18e-115	A3
rps27a	3.53e-124	0.513046	0.998	0.978	8.25e-120	A3
rpl5a	2.93e-95	0.512389	0.989	0.904	6.86e-91	A3
rpl22l1	3.47e-47	0.510131	0.796	0.626	8.11e-43	A3
rpl5b	6.8e-76	0.505212	0.962	0.834	1.59e-71	A3
btf3	3.4e-81	0.504999	0.951	0.835	7.95e-77	A3
rpsa	1.59e-117	0.503084	1	0.97	3.71e-113	A3
rplp1	3.16e-108	0.502373	1	0.988	7.39e-104	A3
eef1db	4.69e-54	0.500501	0.89	0.686	1.1e-49	A3
rpl18	9.61e-107	0.499607	1	0.972	2.25e-102	A3
rhoab	5.67e-51	0.499302	0.615	0.287	1.32e-46	A3
si:ch211-283g2.2	6.09e-36	0.498151	0.519	0.266	1.42e-31	A3
rps12	1.81e-98	0.497309	0.998	0.964	4.22e-94	A3
eef1a1l1	6.63e-108	0.497244	1	0.989	1.55e-103	A3
eef1da	5.56e-68	0.495838	0.917	0.717	1.3e-63	A3
bzw1b	6.38e-36	0.495629	0.629	0.359	1.49e-31	A3
rplp2l	3.9e-89	0.487425	0.996	0.965	9.12e-85	A3
rpl9	2.63e-115	0.487353	1	0.97	6.15e-111	A3
ppiaa	1.21e-104	0.486867	0.998	0.962	2.82e-100	A3
mcl1b	6.68e-18	0.484483	0.613	0.458	1.56e-13	A3
rpl13	3.54e-109	0.480866	1	0.98	8.26e-105	A3
btg1	2.33e-43	0.480746	0.964	0.86	5.44e-39	A3
rpl7	4.35e-99	0.478256	1	0.969	1.02e-94	A3
nsa2	4.28e-54	0.477486	0.882	0.671	1e-49	A3
eef1g	5.87e-88	0.47706	0.995	0.951	1.37e-83	A3
rpl13a	7.18e-106	0.475229	0.996	0.971	1.68e-101	A3
rpl18a	3.44e-104	0.474928	0.998	0.976	8.04e-100	A3
si:dkey-151g10.6	1.62e-99	0.474629	1	0.987	3.79e-95	A3
rps8a	1.1e-102	0.473736	0.996	0.983	2.58e-98	A3
rps13	1.68e-93	0.472717	0.995	0.953	3.92e-89	A3
naca	3.02e-97	0.472414	0.998	0.955	7.06e-93	A3
rps3a	2.47e-98	0.472237	1	0.977	5.77e-94	A3
fthl27	6.08e-17	0.471639	0.886	0.743	1.42e-12	A3
rps11	6.98e-96	0.469188	0.993	0.96	1.63e-91	A3
myh9a	1.22e-59	0.467991	0.476	0.158	2.85e-55	A3
rpl23a	2.03e-79	0.46791	0.995	0.926	4.75e-75	A3
actb2	3.59e-106	0.467045	1	0.999	8.39e-102	A3
rpl30	3.03e-98	0.466449	0.996	0.956	7.07e-94	A3
rps3	3.78e-94	0.466382	0.996	0.948	8.83e-90	A3
rpl24	1.07e-97	0.465576	0.995	0.969	2.5e-93	A3
rpl22	1.31e-87	0.465312	0.995	0.938	3.06e-83	A3
zgc:153317	1.97e-51	0.464072	0.514	0.202	4.61e-47	A3
AL831726.2	1.04e-78	0.464029	0.336	0.054	2.43e-74	A3
rps4x	1.4e-91	0.463646	0.998	0.973	3.26e-87	A3
nme2b.1	3.35e-94	0.461612	0.995	0.966	7.83e-90	A3
rps16	1.07e-89	0.461407	0.998	0.959	2.5e-85	A3
rsl1d1	3.61e-40	0.461354	0.647	0.355	8.43e-36	A3
rps6	2.58e-89	0.461157	0.996	0.951	6.02e-85	A3
rpl12	1.01e-97	0.458701	0.998	0.972	2.35e-93	A3
cirbpb	6.84e-60	0.457861	0.964	0.878	1.6e-55	A3
rarga	2.29e-117	0.455078	0.271	0.009	5.34e-113	A3
rack1	1.11e-91	0.454157	0.995	0.968	2.59e-87	A3
rps14	6.23e-104	0.452807	1	0.985	1.46e-99	A3
rpl6	2.48e-74	0.451545	0.984	0.912	5.8e-70	A3
rpl36a	1.77e-78	0.451434	0.998	0.96	4.15e-74	A3
nccrp1	3.89e-40	0.450384	0.734	0.463	9.1e-36	A3
ddx21	1.48e-40	0.443927	0.747	0.476	3.46e-36	A3
nop53	4.35e-37	0.443772	0.714	0.447	1.02e-32	A3
rps10	1.42e-99	0.443496	0.998	0.976	3.31e-95	A3
f11r.1	2.49e-64	0.442767	0.387	0.097	5.81e-60	A3
zgc:152830	1.03e-34	0.441971	0.564	0.301	2.4e-30	A3
cited4a	1.48e-29	0.441656	0.552	0.302	3.45e-25	A3
rpl32	5.34e-94	0.441379	1	0.967	1.25e-89	A3
rps7	3.59e-88	0.439766	1	0.98	8.38e-84	A3
rpl17	9.59e-92	0.438083	1	0.979	2.24e-87	A3
rps23	1.51e-89	0.437253	1	0.974	3.53e-85	A3
rpl4	1.77e-64	0.43412	0.975	0.883	4.13e-60	A3
rps24	7.7e-88	0.434079	0.993	0.967	1.8e-83	A3
tagln2	1.62e-56	0.433891	0.286	0.055	3.8e-52	A3
hsp90ab1	3.96e-94	0.433855	1	0.992	9.24e-90	A3
rps18	4.2e-71	0.430293	0.98	0.919	9.8e-67	A3
rpl11	9.45e-80	0.430091	1	0.971	2.21e-75	A3
asap1b	2.28e-62	0.427162	0.358	0.084	5.32e-58	A3
rps27.1	6.67e-92	0.426381	0.996	0.974	1.56e-87	A3
rpl34	9.12e-79	0.42492	0.998	0.95	2.13e-74	A3
rps5	1.52e-86	0.423398	1	0.977	3.55e-82	A3
rpl21	1.56e-86	0.422795	1	0.971	3.65e-82	A3
rps19	5.36e-82	0.422321	0.998	0.978	1.25e-77	A3
rps25	6.98e-74	0.419996	0.995	0.961	1.63e-69	A3
rpl36	1.35e-61	0.419968	0.991	0.928	3.16e-57	A3
ccr9a	6.12e-28	0.419405	0.456	0.227	1.43e-23	A3
eef1b2	2.11e-67	0.417446	0.991	0.941	4.92e-63	A3
rps26l	1.7e-65	0.413898	0.991	0.944	3.97e-61	A3
rpl23	4.01e-82	0.410271	1	0.981	9.37e-78	A3
uba52	1.42e-77	0.406932	1	0.972	3.33e-73	A3
rpl8	9.58e-82	0.40621	1	0.98	2.24e-77	A3
rps28	2.19e-55	0.405802	0.993	0.908	5.11e-51	A3
aldh9a1a.1	1.02e-30	0.402022	0.577	0.323	2.37e-26	A3
cotl1	1.78e-45	0.401655	0.96	0.877	4.17e-41	A3
midn	8.07e-31	0.401505	0.42	0.189	1.88e-26	A3
rpl37.1	4.4e-64	0.400924	0.995	0.962	1.03e-59	A3
rpl35	1.56e-71	0.395285	0.996	0.97	3.64e-67	A3
gtpbp4	2.2e-29	0.392919	0.703	0.493	5.14e-25	A3
lxn	7.67e-35	0.391655	0.58	0.307	1.79e-30	A3
rpl39	1.25e-68	0.390518	1	0.963	2.92e-64	A3
rpl31	7.78e-68	0.389832	0.995	0.967	1.82e-63	A3
hspa8	4.98e-53	0.388986	0.995	0.964	1.16e-48	A3
rps15a	1.24e-71	0.385246	0.996	0.97	2.89e-67	A3
adh5	1.01e-32	0.384142	0.62	0.356	2.36e-28	A3
zbtb16a	1.05e-33	0.379671	0.407	0.173	2.46e-29	A3
si:ch73-343l4.2	1.12e-74	0.374488	0.325	0.06	2.61e-70	A3
rpl14	7.33e-61	0.371877	0.998	0.967	1.71e-56	A3
acp5a	3.47e-11	0.371635	0.277	0.159	8.1e-07	A3
si:dkey-102g19.3	4.06e-21	0.371414	0.501	0.293	9.49e-17	A3
pdk2b	3.84e-14	0.36973	0.268	0.143	8.98e-10	A3
rps26	2.1e-50	0.368338	0.971	0.887	4.9e-46	A3
si:ch73-335l21.1	5.38e-66	0.366466	0.277	0.044	1.26e-61	A3
CABZ01080702.1	4.62e-56	0.361828	0.488	0.187	1.08e-51	A3
mknk2b	4.47e-21	0.361394	0.752	0.564	1.05e-16	A3
faua	1.8e-58	0.357132	0.998	0.96	4.21e-54	A3
zgc:100829	1.25e-19	0.356572	0.315	0.148	2.91e-15	A3
rps21	1.02e-47	0.350306	0.986	0.93	2.39e-43	A3
atp5mc3b	4.67e-31	0.345454	0.937	0.826	1.09e-26	A3
rpl38	5.7e-40	0.3437	0.973	0.904	1.33e-35	A3
rpl29	4.93e-36	0.342205	0.957	0.878	1.15e-31	A3
nfil3-6	8.44e-29	0.339301	0.313	0.119	1.97e-24	A3
sec61g	1.19e-28	0.338105	0.917	0.782	2.78e-24	A3
kdm7aa	2.03e-30	0.337136	0.284	0.097	4.75e-26	A3
kdm6ba	4.12e-27	0.332283	0.282	0.103	9.62e-23	A3
ppiab	2.14e-41	0.332123	0.995	0.917	4.99e-37	A3
nop10	2.46e-29	0.329999	0.465	0.229	5.76e-25	A3
zgc:77650	5.71e-22	0.328278	0.893	0.752	1.33e-17	A3
si:ch211-217k17.7	1.16e-31	0.327768	0.427	0.193	2.72e-27	A3
xaf1	1.42e-21	0.323864	0.519	0.307	3.33e-17	A3
si:ch211-74m13.3	1.45e-28	0.319452	0.293	0.107	3.38e-24	A3
RPL37A	1.9e-44	0.318163	0.991	0.951	4.44e-40	A3
ddit4	1.15e-19	0.317663	0.59	0.382	2.69e-15	A3
ucp2	9.52e-17	0.313027	0.884	0.739	2.22e-12	A3
eif3s6ip	1.15e-22	0.311599	0.613	0.393	2.68e-18	A3
npm1a	1.08e-15	0.308441	0.586	0.403	2.52e-11	A3
ponzr1	2.03e-20	0.303566	0.351	0.172	4.75e-16	A3
arl5c	1.29e-18	0.302047	0.259	0.111	3.02e-14	A3
sult6b1	6.38e-28	0.298674	0.333	0.138	1.49e-23	A3
dbn1	2.63e-38	0.295578	0.316	0.106	6.14e-34	A3
rps29	3.23e-34	0.29122	0.989	0.959	7.54e-30	A3
parp8	1.06e-17	0.289753	0.447	0.274	2.47e-13	A3
ccng2	6.79e-10	0.288641	0.329	0.206	1.59e-05	A3
suclg1	5.47e-19	0.283886	0.66	0.456	1.28e-14	A3
mid1ip1l	6.87e-13	0.276176	0.758	0.622	1.61e-08	A3
ophn1	1.08e-36	0.274094	0.3	0.101	2.51e-32	A3
aldoaa	7.31e-21	0.27247	0.774	0.577	1.71e-16	A3
cbr1l	2.87e-34	0.268029	0.394	0.172	6.7e-30	A3
pinx1	3.99e-30	0.265526	0.398	0.184	9.33e-26	A3
prdx2	1.03e-16	0.260601	0.859	0.723	2.4e-12	A3
wu:fc75a09	2.13e-17	0.260517	0.325	0.168	4.98e-13	A3
pno1	2.2e-23	0.259926	0.557	0.338	5.14e-19	A3
si:ch73-248e21.7	2.66e-19	0.259664	0.429	0.244	6.21e-15	A3
si:ch211-1o7.3	2.29e-32	0.258328	0.53	0.284	5.35e-28	A3
metrnla	2.48e-14	0.252392	0.286	0.147	5.79e-10	A3
cybb	1.59e-35	0.24696	0.405	0.183	3.72e-31	A3
ssr3	1.76e-14	0.246631	0.774	0.624	4.12e-10	A3
nop56	4.15e-21	0.245166	0.644	0.429	9.7e-17	A3
cfp	1.1e-11	0.2412	0.624	0.466	2.56e-07	A3
ahcy	1.9e-13	0.240201	0.515	0.347	4.43e-09	A3
junba	9.85e-38	0.233574	0.609	0.337	2.3e-33	A3
rab11fip4b	1.31e-23	0.232857	0.291	0.127	3.06e-19	A3
id1	8.52e-21	0.231943	0.454	0.265	1.99e-16	A3
arhgap33	5.42e-37	0.229577	0.282	0.098	1.27e-32	A3
glipr1a	1.19e-37	0.226428	0.259	0.081	2.78e-33	A3
itpkcb	1.11e-18	0.226203	0.288	0.138	2.6e-14	A3
clic2	2.2e-18	0.223441	0.656	0.462	5.14e-14	A3
usp36	1.17e-21	0.221818	0.454	0.262	2.73e-17	A3
nop58	1.15e-15	0.216223	0.429	0.265	2.69e-11	A3
bcl2a	2.19e-12	0.215872	0.253	0.133	5.13e-08	A3
serpinb1l1	2.61e-21	0.215159	0.458	0.266	6.1e-17	A3
myca	5.65e-16	0.207345	0.257	0.127	1.32e-11	A3
uqcrh	1.21e-18	0.206699	0.575	0.382	2.82e-14	A3
rgs13	3.83e-10	0.205932	0.398	0.266	8.95e-06	A3
gpx1a	3.02e-13	0.20485	0.879	0.786	7.06e-09	A3
lipf	8.27e-21	0.203654	0.362	0.193	1.93e-16	A3
si:ch211-204c21.1.1	1.85e-15	0.202302	0.819	0.656	4.32e-11	A3
hexb	1.45e-17	-0.205247	0.4	0.417	3.39e-13	A3
bcam	2.27e-13	-0.216162	0.427	0.445	5.31e-09	A3
lcp1	1.32e-08	-0.218797	0.884	0.855	0.000308936	A3
rnaset2	6.3e-10	-0.220897	0.378	0.378	1.47e-05	A3
serpine3	1.01e-10	-0.225015	0.369	0.42	2.36e-06	A3
abhd16a	2.8e-10	-0.227702	0.28	0.343	6.53e-06	A3
atp5mc1	8e-14	-0.22972	0.575	0.583	1.87e-09	A3
mhc1uka	6.19e-10	-0.230853	0.255	0.253	1.45e-05	A3
b2m	5.63e-12	-0.236547	0.792	0.731	1.31e-07	A3
slc35f6	6.09e-11	-0.238989	0.288	0.355	1.42e-06	A3
histh1l	3.46e-11	-0.239661	0.42	0.394	8.09e-07	A3
abca1a	3.63e-13	-0.241805	0.398	0.393	8.47e-09	A3
specc1	8.02e-14	-0.249389	0.269	0.266	1.87e-09	A3
btg2	6.94e-11	-0.250637	0.36	0.354	1.62e-06	A3
ehbp1l1b	4.68e-21	-0.255294	0.409	0.341	1.09e-16	A3
igsf9ba	8.28e-10	-0.255907	0.177	0.262	1.94e-05	A3
p2ry12	1.59e-10	-0.257897	0.302	0.402	3.71e-06	A3
CR753876.1	2.54e-16	-0.258414	0.62	0.778	5.94e-12	A3
npc1	1.05e-16	-0.268931	0.192	0.253	2.44e-12	A3
tuba8l	3.24e-12	-0.269324	0.333	0.323	7.57e-08	A3
ctsk	2.83e-19	-0.274277	0.461	0.486	6.6e-15	A3
h3f3b.1	2.62e-19	-0.275201	0.691	0.641	6.12e-15	A3
scarb2a	1.63e-12	-0.277192	0.389	0.456	3.8e-08	A3
hspa5	4.56e-10	-0.278226	0.353	0.432	1.07e-05	A3
si:ch211-226m16.2	7.09e-19	-0.282763	0.385	0.4	1.66e-14	A3
arhgef15	1.73e-14	-0.28326	0.322	0.313	4.04e-10	A3
si:ch73-281n10.2	6.55e-19	-0.285326	0.316	0.313	1.53e-14	A3
hist1h4l	4.3e-20	-0.288339	0.517	0.527	1e-15	A3
cgref1	2.35e-11	-0.291541	0.226	0.29	5.5e-07	A3
hmgb2a	2.06e-15	-0.305124	0.781	0.712	4.82e-11	A3
rgs5b	2.98e-11	-0.306046	0.266	0.342	6.95e-07	A3
rbp2a	4.68e-12	-0.309311	0.394	0.488	1.09e-07	A3
calm2b	4.35e-19	-0.3172	0.485	0.549	1.02e-14	A3
BX322618.1	7.61e-24	-0.327848	0.839	0.858	1.78e-19	A3
spns1	8.78e-16	-0.33299	0.179	0.294	2.05e-11	A3
ier5	2.88e-27	-0.34018	0.298	0.344	6.74e-23	A3
si:dkey-33i11.1	8.53e-13	-0.341559	0.148	0.275	1.99e-08	A3
gadd45ba	9.55e-12	-0.34641	0.49	0.547	2.23e-07	A3
2021-09-12	1.22e-20	-0.347465	0.241	0.276	2.85e-16	A3
hmgb2b	9.55e-21	-0.351259	0.517	0.488	2.23e-16	A3
plekhf1	6.14e-09	-0.353008	0.192	0.26	0.000143405	A3
slc37a2	2.99e-25	-0.363436	0.373	0.447	6.99e-21	A3
eepd1	3.21e-15	-0.366513	0.157	0.296	7.51e-11	A3
ppdpfb	3.17e-28	-0.370352	0.671	0.61	7.41e-24	A3
gng10	4.56e-33	-0.375887	0.727	0.723	1.07e-28	A3
si:ch211-288g17.3	1.47e-15	-0.37771	0.264	0.304	3.44e-11	A3
h2afx1	1.42e-21	-0.37884	0.533	0.601	3.31e-17	A3
alox5ap	4.25e-23	-0.380365	0.689	0.673	9.92e-19	A3
mhc1zba	6.13e-20	-0.381662	0.579	0.621	1.43e-15	A3
zfp36l1b	2.19e-19	-0.387317	0.204	0.337	5.12e-15	A3
si:dkeyp-121d4.3	4.55e-16	-0.394096	0.246	0.295	1.06e-11	A3
slc43a2b	8.94e-13	-0.396138	0.157	0.256	2.09e-08	A3
slc40a1	2.76e-16	-0.399909	0.275	0.314	6.45e-12	A3
plek	8.1e-25	-0.404507	0.427	0.513	1.89e-20	A3
agpat3	9.61e-18	-0.406011	0.163	0.273	2.25e-13	A3
ubb	5.84e-19	-0.406576	0.418	0.506	1.36e-14	A3
tob1a	2.83e-23	-0.406627	0.604	0.633	6.61e-19	A3
ralgps1	3.78e-13	-0.409147	0.316	0.372	8.84e-09	A3
AL928650.1	4.77e-11	-0.409943	0.336	0.457	1.12e-06	A3
zgc:152863	1.93e-17	-0.41255	0.13	0.277	4.51e-13	A3
cd63	5.13e-33	-0.412968	0.913	0.93	1.2e-28	A3
rnaseka	4.19e-32	-0.417767	0.552	0.627	9.79e-28	A3
hmgn2	3.2e-10	-0.424337	0.87	0.804	7.49e-06	A3
tuba8l4	2.18e-37	-0.427766	0.924	0.945	5.09e-33	A3
arrdc3a	2.94e-16	-0.430109	0.241	0.381	6.88e-12	A3
BX248082.1	4.35e-35	-0.433878	0.928	0.902	1.02e-30	A3
abi3a	1.28e-21	-0.435554	0.318	0.359	2.99e-17	A3
ier2a	5.95e-17	-0.439094	0.43	0.509	1.39e-12	A3
actb1	2.93e-35	-0.441684	0.998	0.985	6.84e-31	A3
si:ch211-269k10.5	5.74e-21	-0.444842	0.13	0.274	1.34e-16	A3
si:dkey-26c10.5	8.94e-25	-0.445535	0.409	0.47	2.09e-20	A3
col5a1	1.34e-24	-0.45262	0.103	0.289	3.12e-20	A3
ddit3	5.61e-18	-0.457485	0.38	0.464	1.31e-13	A3
pdgfd	4.35e-32	-0.467716	0.058	0.258	1.02e-27	A3
BX649485.1	1.52e-20	-0.471121	0.512	0.554	3.56e-16	A3
fosab	7.87e-19	-0.483949	0.586	0.655	1.84e-14	A3
ccr2	1.84e-26	-0.487368	0.137	0.315	4.29e-22	A3
BX004816.2	6.94e-18	-0.49366	0.362	0.412	1.62e-13	A3
ccnd1	1.18e-28	-0.495265	0.41	0.543	2.75e-24	A3
ctsba	5.12e-45	-0.507415	0.881	0.88	1.2e-40	A3
BX908750.1	2.49e-12	-0.530315	0.177	0.256	5.81e-08	A3
zgc:162707	2.36e-30	-0.541718	0.159	0.366	5.52e-26	A3
rgs2	9.93e-24	-0.563228	0.3	0.451	2.32e-19	A3
insig1	2.65e-24	-0.566199	0.204	0.379	6.19e-20	A3
ctsc	1.05e-41	-0.570394	0.55	0.69	2.44e-37	A3
ctsla	1.23e-25	-0.571887	0.391	0.444	2.88e-21	A3
psap	6.48e-87	-0.580714	0.976	0.989	1.51e-82	A3
nucb1	1.5e-47	-0.599134	0.627	0.75	3.5e-43	A3
hbegfb	4.96e-30	-0.602055	0.125	0.336	1.16e-25	A3
nptna	4.25e-27	-0.626194	0.19	0.383	9.93e-23	A3
scn4bb	1.86e-40	-0.636009	0.486	0.681	4.35e-36	A3
vmp1	3.76e-42	-0.636015	0.553	0.692	8.79e-38	A3
pecam1	1.91e-47	-0.641081	0.235	0.537	4.46e-43	A3
ctsz	2.25e-34	-0.643608	0.512	0.6	5.25e-30	A3
egr1	2.09e-23	-0.650501	0.271	0.44	4.88e-19	A3
glud1a	3.2e-44	-0.655587	0.47	0.598	7.47e-40	A3
si:dkey-33i11.9	1e-31	-0.681256	0.266	0.468	2.34e-27	A3
mpp1	2.6e-70	-0.703489	0.611	0.735	6.08e-66	A3
id2a	2.05e-29	-0.713519	0.235	0.351	4.79e-25	A3
anxa3b	4.96e-101	-0.713713	0.665	0.9	1.16e-96	A3
tubb2b	9.56e-32	-0.715425	0.458	0.608	2.23e-27	A3
npc2	2.8e-60	-0.729346	0.769	0.838	6.55e-56	A3
mpeg1.1	7.3e-95	-0.745109	0.763	0.926	1.71e-90	A3
lgals9l3	1.61e-73	-0.765888	0.448	0.699	3.77e-69	A3
ch25h	5.6e-31	-0.769134	0.163	0.391	1.31e-26	A3
BX649485.2	9e-17	-0.776489	0.557	0.64	2.1e-12	A3
si:dkey-27h10.2	6.75e-53	-0.860283	0.175	0.481	1.58e-48	A3
si:zfos-741a10.3	1.65e-74	-0.897758	0.371	0.645	3.86e-70	A3
ccl34b.1	2.04e-115	-0.900197	0.975	0.992	4.77e-111	A3
abhd12	3.32e-68	-0.902244	0.362	0.607	7.77e-64	A3
tgm2l	1.61e-55	-0.93452	0.076	0.36	3.77e-51	A3
mt2	1.02e-29	-0.96446	0.21	0.408	2.39e-25	A3
glula	1.03e-198	-1.04145	0.859	0.958	2.4e-194	A3
havcr1	1.55e-137	-1.18736	0.707	0.876	3.63e-133	A3
BX649485.4	6.15e-35	-1.3355	0.448	0.591	1.44e-30	A3
lgals9l1	6.89e-228	-1.35068	0.667	0.894	1.61e-223	A3
apoeb	7.26e-235	-2.06093	0.922	0.981	1.7e-230	A3
ccl19a.1	5.29e-18	-2.1465	0.494	0.504	1.24e-13	A3

## Sheet: Cluster A4
gene	p_val	avg_logFC	pct.1 [in cluster]	pct.2 [out of cluster]	p_val_adj	cluster
caspb	3.31e-238	1.50468	0.869	0.162	7.73e-234	A4
fads2	5.9e-234	1.2816	0.592	0.024	1.38e-229	A4
BX908750.1	2.63e-111	1.27644	0.675	0.211	6.15e-107	A4
alox5ap	3.57e-169	1.01898	0.955	0.65	8.34e-165	A4
si:ch211-160j14.3	1.16e-153	0.920114	0.374	0.01	2.71e-149	A4
si:dkey-27h10.2	1.07e-109	0.880506	0.884	0.414	2.49e-105	A4
jun	1.43e-31	0.868423	0.334	0.126	3.33e-27	A4
zgc:162707	4e-107	0.857254	0.786	0.307	9.35e-103	A4
BX248082.1	4.88e-130	0.837831	1	0.896	1.14e-125	A4
rab44	8.41e-85	0.828296	0.909	0.618	1.96e-80	A4
timp4.3	5.62e-99	0.815533	0.84	0.338	1.31e-94	A4
lta4h	9.12e-125	0.812418	0.949	0.641	2.13e-120	A4
hsp70l	2.11e-33	0.802397	0.35	0.117	4.94e-29	A4
hbegfb	4.52e-69	0.799676	0.677	0.284	1.06e-64	A4
ier2a	7.21e-71	0.783579	0.826	0.474	1.68e-66	A4
mhc2dab	3.63e-116	0.757515	1	0.923	8.48e-112	A4
ubb	7.63e-65	0.754029	0.773	0.473	1.78e-60	A4
ch25h	5.06e-62	0.753731	0.733	0.337	1.18e-57	A4
b2m	1.15e-90	0.734744	0.947	0.718	2.68e-86	A4
fosab	8.97e-68	0.732828	0.893	0.627	2.1e-63	A4
si:dkey-26c10.5	7.56e-75	0.697028	0.837	0.431	1.77e-70	A4
gadd45ba	6.66e-60	0.678817	0.842	0.515	1.56e-55	A4
si:ch211-79k12.1	6.5e-77	0.66952	0.657	0.222	1.52e-72	A4
egr1	5e-57	0.667711	0.771	0.393	1.17e-52	A4
si:ch211-264f5.2	1.84e-72	0.66668	0.577	0.174	4.29e-68	A4
si:busm1-104n07.3	5.39e-75	0.654621	0.385	0.063	1.26e-70	A4
si:ch211-195b13.1	8.84e-51	0.640724	0.465	0.15	2.07e-46	A4
gng10	2.85e-81	0.640701	0.955	0.703	6.67e-77	A4
nfkbiab	1.06e-67	0.629037	0.964	0.774	2.47e-63	A4
CT030188.1	1.33e-62	0.620859	0.441	0.111	3.11e-58	A4
mhc1uka	1.84e-74	0.610392	0.646	0.219	4.3e-70	A4
etnk1	5.32e-47	0.597538	0.748	0.458	1.24e-42	A4
plecb	6.16e-56	0.596658	0.797	0.447	1.44e-51	A4
spred2b	8.68e-59	0.588173	0.477	0.136	2.03e-54	A4
tmsb1	5.6e-49	0.585801	0.713	0.368	1.31e-44	A4
si:dkey-102g19.3	9.69e-53	0.58155	0.648	0.285	2.26e-48	A4
ncf1	8.01e-55	0.578281	0.895	0.59	1.87e-50	A4
rps6ka1	7.23e-45	0.576727	0.61	0.294	1.69e-40	A4
sesn1	1.96e-62	0.575999	0.955	0.725	4.58e-58	A4
hsp70.1	2.32e-26	0.572474	0.278	0.09	5.43e-22	A4
mrtfbb	6.21e-56	0.572107	0.481	0.145	1.45e-51	A4
tob1a	1.23e-46	0.565672	0.86	0.61	2.86e-42	A4
si:ch211-284f22.3	2.63e-58	0.563998	0.376	0.08	6.15e-54	A4
cd22	3.94e-51	0.552581	0.59	0.238	9.2e-47	A4
eef1db	3.08e-56	0.54686	0.895	0.689	7.2e-52	A4
si:ch211-204c21.1.1	2.12e-52	0.54016	0.918	0.651	4.95e-48	A4
loxl2b	1.06e-52	0.52929	0.408	0.107	2.47e-48	A4
cited4b	3.18e-36	0.518048	0.619	0.326	7.44e-32	A4
si:dkey-205h13.1	5.99e-52	0.515285	0.294	0.052	1.4e-47	A4
ddit4	7.28e-36	0.502379	0.67	0.379	1.7e-31	A4
tnip1	3.38e-36	0.501061	0.657	0.368	7.9e-32	A4
tp53inp1	7.67e-41	0.50065	0.597	0.277	1.79e-36	A4
ralgps1	5.27e-40	0.495576	0.661	0.341	1.23e-35	A4
peli1a	4.22e-35	0.489305	0.256	0.059	9.87e-31	A4
CR936442.1	2.84e-61	0.488962	0.998	0.9	6.62e-57	A4
crip3	2.8e-41	0.485678	0.439	0.153	6.55e-37	A4
mmp14b	2.38e-39	0.479594	0.684	0.365	5.55e-35	A4
ppfibp1a	9.73e-51	0.477608	0.432	0.129	2.27e-46	A4
zgc:77650	4.34e-49	0.476345	0.909	0.754	1.01e-44	A4
si:dkeyp-97b10.3	6.6e-36	0.475841	0.506	0.221	1.54e-31	A4
grb10b	4.39e-41	0.472104	0.452	0.162	1.03e-36	A4
insig1	3.75e-23	0.462468	0.577	0.343	8.77e-19	A4
btg2	2.15e-21	0.456748	0.559	0.337	5.02e-17	A4
zgc:158343	7.82e-30	0.454969	0.806	0.561	1.83e-25	A4
plekhf1	1.27e-30	0.450654	0.499	0.232	2.97e-26	A4
arrdc3a	2.74e-22	0.441415	0.581	0.348	6.41e-18	A4
plek	3.07e-36	0.434071	0.768	0.482	7.16e-32	A4
mknk2b	1.66e-33	0.427578	0.808	0.563	3.89e-29	A4
dnajb1b	5.38e-21	0.423862	0.414	0.203	1.26e-16	A4
esco2	3.48e-30	0.422632	0.314	0.102	8.13e-26	A4
mhc1zba	2.01e-43	0.40901	0.886	0.594	4.69e-39	A4
pdgfd	1.38e-27	0.405544	0.468	0.218	3.22e-23	A4
arl11	4.51e-40	0.403902	0.612	0.292	1.05e-35	A4
BX649485.1	1.97e-32	0.402968	0.797	0.528	4.6e-28	A4
fut7	1.1e-34	0.401876	0.392	0.14	2.58e-30	A4
si:dkeyp-121d4.3	9.26e-09	0.395431	0.388	0.281	0.000216376	A4
zgc:153372	5.52e-32	0.392434	0.332	0.108	1.29e-27	A4
vmp1	2.17e-35	0.388991	0.898	0.66	5.07e-31	A4
igf1	1.12e-28	0.386571	0.347	0.127	2.62e-24	A4
BX649307.1	8.69e-20	0.386564	0.298	0.127	2.03e-15	A4
hist2h2l	1.81e-22	0.380673	0.432	0.211	4.24e-18	A4
ccnd1	1.63e-18	0.380245	0.699	0.515	3.8e-14	A4
scarf1	8.21e-26	0.371497	0.408	0.179	1.92e-21	A4
mafa	3.1e-26	0.369711	0.33	0.125	7.25e-22	A4
myca	2.28e-21	0.368124	0.31	0.125	5.33e-17	A4
nfkbiaa	5.12e-16	0.366359	0.521	0.324	1.2e-11	A4
cryz	4.14e-28	0.355918	0.287	0.091	9.68e-24	A4
ptx4	1.08e-31	0.353943	0.303	0.093	2.53e-27	A4
si:ch211-284o19.8	4.03e-34	0.353728	0.29	0.079	9.42e-30	A4
sec61g	1.35e-26	0.353301	0.898	0.786	3.16e-22	A4
h2afx1	8.12e-19	0.348378	0.768	0.579	1.9e-14	A4
tspan18a	5.8e-28	0.347756	0.294	0.095	1.36e-23	A4
sb:cb81	3.02e-21	0.344667	0.601	0.367	7.05e-17	A4
si:ch211-201h21.5	1.47e-18	0.343604	0.31	0.137	3.43e-14	A4
slc1a3a	3.1e-23	0.324316	0.731	0.488	7.24e-19	A4
AL935300.2	7.59e-23	0.320256	0.327	0.135	1.77e-18	A4
ccr2	3.8e-20	0.319064	0.501	0.28	8.89e-16	A4
smad7	1.76e-15	0.31728	0.352	0.18	4.1e-11	A4
card9	1.27e-20	0.316596	0.388	0.185	2.97e-16	A4
rgs5b	3.09e-18	0.315649	0.532	0.318	7.23e-14	A4
rsl24d1	1.42e-25	0.315589	0.924	0.797	3.32e-21	A4
hspg2	2.03e-26	0.313745	0.283	0.093	4.75e-22	A4
mxd	8.24e-26	0.310147	0.287	0.098	1.92e-21	A4
sgk1	4.06e-18	0.3066	0.443	0.241	9.49e-14	A4
cd99	3.41e-25	0.305755	0.345	0.138	7.97e-21	A4
zgc:162182	8.07e-28	0.302306	0.252	0.074	1.89e-23	A4
ier5	6.32e-15	0.30151	0.514	0.324	1.48e-10	A4
gtpbp4	2.83e-16	0.295204	0.695	0.498	6.61e-12	A4
psmb13a	7.2e-20	0.290615	0.261	0.097	1.68e-15	A4
pno1	4.71e-15	0.287485	0.537	0.344	1.1e-10	A4
nsa2	3.37e-18	0.285995	0.835	0.679	7.88e-14	A4
ier2b	6.29e-11	0.285377	0.584	0.418	1.47e-06	A4
si:dkey-33i11.1	3.08e-19	0.277991	0.452	0.246	7.2e-15	A4
RPL37A	6.17e-33	0.275894	0.998	0.951	1.44e-28	A4
itgae.1	1.6e-31	0.270674	0.958	0.763	3.73e-27	A4
cebpb	5.01e-14	0.268532	0.635	0.444	1.17e-09	A4
spry4	1.26e-18	0.267217	0.332	0.153	2.95e-14	A4
higd1a	8.49e-16	0.265251	0.481	0.286	1.98e-11	A4
gadd45ga	6.83e-14	0.265164	0.405	0.232	1.6e-09	A4
nkd1	4.13e-23	0.263561	0.263	0.095	9.65e-19	A4
pxk	4.16e-14	0.260216	0.296	0.144	9.73e-10	A4
ddit3	4.18e-14	0.256494	0.63	0.44	9.77e-10	A4
itpkcb	2.56e-14	0.255685	0.292	0.14	5.98e-10	A4
rps27l	4.4e-10	0.252222	0.396	0.255	1.03e-05	A4
rpl22l1	2.88e-13	0.252167	0.784	0.631	6.73e-09	A4
hbp1	2.6e-12	0.251291	0.425	0.259	6.07e-08	A4
rpl34	2.32e-26	0.25129	0.989	0.951	5.42e-22	A4
rpl36	2.18e-25	0.250865	0.989	0.929	5.1e-21	A4
rpl38	1.03e-24	0.24856	0.991	0.904	2.4e-20	A4
btf3	4.52e-18	0.246449	0.935	0.839	1.06e-13	A4
rps28	4.05e-22	0.244145	0.987	0.91	9.47e-18	A4
lcp2b	7.72e-17	0.24367	0.252	0.103	1.8e-12	A4
rpl36a	2.37e-26	0.240281	0.993	0.961	5.55e-22	A4
ctns	3.95e-10	0.239679	0.281	0.153	9.22e-06	A4
rpl37.1	1.12e-26	0.236493	1	0.962	2.61e-22	A4
rps29	2.42e-23	0.233246	0.998	0.959	5.65e-19	A4
glula	5.83e-24	0.229896	1	0.944	1.36e-19	A4
rpl29	2.57e-20	0.228187	0.976	0.878	6.01e-16	A4
dennd5b	4e-12	0.225801	0.278	0.141	9.35e-08	A4
pecam1	6.29e-21	0.220522	0.717	0.489	1.47e-16	A4
ccdc57	3.37e-14	0.219234	0.325	0.169	7.88e-10	A4
il1b	5.68e-13	0.215226	0.345	0.191	1.33e-08	A4
purab	1.1e-08	0.211152	0.379	0.244	0.000257287	A4
rpl22	2.33e-20	0.20703	0.998	0.939	5.45e-16	A4
rpl35	6.07e-20	0.205583	0.998	0.971	1.42e-15	A4
bhlhe41	1.06e-11	0.203369	0.452	0.292	2.47e-07	A4
rpl39	1.69e-20	0.202898	0.998	0.964	3.95e-16	A4
rps25	2.13e-20	0.201005	0.998	0.961	4.97e-16	A4
rps21	5.05e-15	0.20079	0.98	0.932	1.18e-10	A4
slc7a7	8.2e-12	-0.200304	0.606	0.568	1.92e-07	A4
rnaseka	7.27e-09	-0.204477	0.621	0.619	0.000169829	A4
slc35f6	3.89e-08	-0.206473	0.334	0.35	0.000910076	A4
hspa8	3.38e-15	-0.212312	0.982	0.966	7.91e-11	A4
ctsc	1.94e-10	-0.214934	0.708	0.674	4.53e-06	A4
selenop	8.09e-09	-0.225928	0.708	0.659	0.000189057	A4
lgals9l3	3.06e-14	-0.233206	0.699	0.672	7.16e-10	A4
ptmaa	2.1e-08	-0.234951	0.895	0.907	0.000490008	A4
ehbp1l1b	3.08e-09	-0.241317	0.388	0.344	7.2e-05	A4
cd63	5.06e-10	-0.242832	0.96	0.926	1.18e-05	A4
si:zfos-741a10.3	9.01e-10	-0.249736	0.619	0.618	2.11e-05	A4
tcp1	8.44e-12	-0.25069	0.403	0.468	1.97e-07	A4
rplp0	9.35e-18	-0.255649	1	0.98	2.18e-13	A4
prdx6	9.7e-10	-0.26352	0.345	0.412	2.27e-05	A4
npm1a	4.56e-12	-0.274687	0.376	0.425	1.07e-07	A4
sub1a	5.75e-11	-0.285194	0.301	0.398	1.34e-06	A4
hspe1	2.2e-10	-0.287707	0.147	0.262	5.14e-06	A4
dynll1	1.33e-09	-0.292942	0.216	0.313	3.11e-05	A4
psmb7	3e-12	-0.294968	0.187	0.301	7.01e-08	A4
pepd	1.32e-11	-0.297714	0.461	0.527	3.08e-07	A4
ddx39ab	8.76e-11	-0.297901	0.203	0.334	2.05e-06	A4
actb2	2.96e-18	-0.298547	1	0.999	6.91e-14	A4
gpx1a	3.48e-13	-0.300627	0.782	0.796	8.12e-09	A4
ctsba	1.22e-13	-0.301501	0.942	0.875	2.84e-09	A4
ppiab	5.89e-30	-0.305741	0.953	0.922	1.38e-25	A4
anxa4	6.06e-11	-0.308901	0.316	0.431	1.42e-06	A4
si:ch73-1a9.3	1.1e-14	-0.313027	0.724	0.728	2.56e-10	A4
cndp2	2.56e-16	-0.32718	0.519	0.546	5.98e-12	A4
gstp1	5.02e-12	-0.341277	0.223	0.371	1.17e-07	A4
tuba8l4	6.25e-23	-0.348763	0.973	0.941	1.46e-18	A4
eif5a2	2.88e-15	-0.359987	0.325	0.469	6.74e-11	A4
hspd1	1.97e-14	-0.360242	0.131	0.283	4.6e-10	A4
ahcy	7.57e-15	-0.363785	0.22	0.376	1.77e-10	A4
snrpd1	5.59e-15	-0.365274	0.176	0.318	1.31e-10	A4
snrpb	4.36e-16	-0.367666	0.352	0.484	1.02e-11	A4
MFAP4 (1 of many).2	9.93e-12	-0.368035	0.448	0.498	2.32e-07	A4
slc43a2b	2.31e-09	-0.368121	0.176	0.253	5.41e-05	A4
calm2b	3.52e-15	-0.369207	0.439	0.552	8.23e-11	A4
mafbb	7.43e-14	-0.375087	0.483	0.533	1.74e-09	A4
ptmab	1.16e-30	-0.37679	0.951	0.937	2.71e-26	A4
slc37a2	1.28e-14	-0.378671	0.334	0.449	2.98e-10	A4
ahnak	5.26e-09	-0.378926	0.192	0.302	0.000122911	A4
mpeg1.1	1.7e-17	-0.385659	0.889	0.912	3.96e-13	A4
si:ch211-226m16.2	2.13e-12	-0.388768	0.296	0.407	4.97e-08	A4
calr3a	1.31e-14	-0.39126	0.265	0.413	3.06e-10	A4
id2a	2.16e-14	-0.393254	0.385	0.335	5.04e-10	A4
si:ch211-1o7.3	1.28e-12	-0.396095	0.183	0.32	2.98e-08	A4
h3f3b.1	1.29e-17	-0.400719	0.61	0.649	3.02e-13	A4
specc1	6.29e-11	-0.406336	0.18	0.274	1.47e-06	A4
tubb2b	3.01e-11	-0.407408	0.61	0.592	7.02e-07	A4
slc29a1b	4.69e-14	-0.407484	0.176	0.327	1.1e-09	A4
BX511111.1	6.12e-19	-0.417926	0.102	0.278	1.43e-14	A4
ctsk	1.1e-16	-0.429076	0.367	0.493	2.58e-12	A4
ssr3	3.88e-22	-0.430079	0.499	0.65	9.06e-18	A4
dpp7	3.09e-18	-0.43339	0.39	0.519	7.22e-14	A4
tuba8l	2.68e-11	-0.444332	0.238	0.331	6.25e-07	A4
hmgb2a	2.77e-17	-0.44865	0.715	0.719	6.46e-13	A4
clta	8.97e-22	-0.449178	0.149	0.334	2.1e-17	A4
BX322618.1	6.3e-28	-0.454186	0.833	0.859	1.47e-23	A4
hsp90b1	1.85e-14	-0.457733	0.249	0.415	4.32e-10	A4
prdx2	1.05e-35	-0.466547	0.655	0.744	2.45e-31	A4
c1qa	5.52e-21	-0.47103	0.459	0.564	1.29e-16	A4
gapdhs	3.35e-37	-0.476023	0.751	0.797	7.84e-33	A4
mfap4	1.37e-18	-0.492221	0.53	0.614	3.21e-14	A4
ifi30	1.71e-29	-0.492416	0.909	0.945	4.01e-25	A4
agpat3	2.52e-20	-0.501981	0.102	0.276	5.88e-16	A4
BX571880.1	4.64e-19	-0.503594	0.294	0.494	1.08e-14	A4
rnaset2	6.7e-16	-0.505257	0.305	0.385	1.57e-11	A4
entpd2a.1	1.37e-29	-0.50964	0.069	0.291	3.21e-25	A4
BX649485.2	8.81e-21	-0.509654	0.788	0.618	2.06e-16	A4
si:ch211-288g17.3	1.2e-15	-0.511492	0.187	0.31	2.8e-11	A4
CR753876.1	4.06e-16	-0.515291	0.702	0.768	9.49e-12	A4
marco	1.78e-29	-0.533383	0.588	0.59	4.15e-25	A4
bcam	2.85e-24	-0.534888	0.263	0.459	6.66e-20	A4
hmgb2b	8.9e-17	-0.545902	0.399	0.499	2.08e-12	A4
ccl35.1	3.92e-10	-0.54695	0.461	0.368	9.17e-06	A4
cotl1	8.38e-49	-0.556756	0.855	0.887	1.96e-44	A4
krt18b	9.98e-23	-0.568359	0.59	0.677	2.33e-18	A4
pfn1	5.25e-39	-0.570194	0.998	0.991	1.23e-34	A4
ifi46	1.36e-26	-0.573124	0.109	0.33	3.18e-22	A4
ppdpfb	4.16e-24	-0.583845	0.566	0.62	9.72e-20	A4
ctsd	1.08e-23	-0.614878	0.454	0.6	2.52e-19	A4
glud1a	2.32e-27	-0.617756	0.481	0.594	5.42e-23	A4
atp5mc1	4.73e-37	-0.624994	0.388	0.599	1.1e-32	A4
gsto2	1.05e-23	-0.650849	0.183	0.363	2.47e-19	A4
slc40a1	1.54e-23	-0.678734	0.136	0.326	3.59e-19	A4
ctsla	4.83e-21	-0.687757	0.296	0.451	1.13e-16	A4
CR759843.2	2.2e-16	-0.697466	0.143	0.305	5.13e-12	A4
calr3b	1.65e-35	-0.71518	0.136	0.39	3.85e-31	A4
BX901920.1	6.78e-50	-0.719742	0.626	0.777	1.58e-45	A4
actb1	1.93e-83	-0.721705	1	0.985	4.51e-79	A4
h1fx	1.28e-17	-0.731355	0.35	0.488	2.99e-13	A4
si:busm1-194e12.11	4.31e-43	-0.731603	0.031	0.287	1.01e-38	A4
histh1l	2.94e-27	-0.744182	0.187	0.415	6.88e-23	A4
h2afvb	2.41e-32	-0.758254	0.332	0.55	5.64e-28	A4
cd59	7.95e-30	-0.78022	0.127	0.352	1.86e-25	A4
npc2	2.41e-47	-0.788082	0.753	0.838	5.62e-43	A4
hmga1a	6.19e-31	-0.798495	0.285	0.482	1.45e-26	A4
lcp1	6.5e-61	-0.804003	0.742	0.868	1.52e-56	A4
scn4bb	1.24e-50	-0.836882	0.359	0.689	2.9e-46	A4
rbp2a	1.81e-34	-0.915439	0.301	0.494	4.24e-30	A4
abca1a	1.49e-45	-0.92273	0.127	0.417	3.47e-41	A4
nptna	4.45e-51	-0.964919	0.076	0.389	1.04e-46	A4
si:dkey-5n18.1	1.03e-34	-0.975676	0.118	0.364	2.4e-30	A4
c1qc	6.47e-83	-0.981728	0.51	0.785	1.51e-78	A4
capgb	4.8e-76	-1.00488	0.129	0.557	1.12e-71	A4
BX649485.4	6.54e-18	-1.01553	0.628	0.573	1.53e-13	A4
ctsz	1.48e-49	-1.04715	0.365	0.611	3.45e-45	A4
hmgn2	2.44e-32	-1.07675	0.728	0.818	5.71e-28	A4
BX004816.2	4.95e-53	-1.1508	0.098	0.434	1.16e-48	A4
mhc2b	1.19e-58	-1.20535	0.076	0.399	2.79e-54	A4
AL928650.1	3.78e-76	-1.22291	0.067	0.478	8.84e-72	A4
mt2	5.15e-38	-1.43056	0.147	0.41	1.2e-33	A4
zgc:103700	5.23e-129	-1.68665	0.216	0.734	1.22e-124	A4
grn1	5.14e-48	-2.25614	0.118	0.413	1.2e-43	A4
ccl19a.1	1.1e-33	-2.62859	0.269	0.523	2.57e-29	A4

## Sheet: Cluster A5
gene	p_val	avg_logFC	pct.1 [in cluster]	pct.2 [out of cluster]	p_val_adj	cluster
ccl19a.1	0	3.29974	1	0.474	0	A5
siglec15l	0	2.87024	1	0.109	0	A5
si:dkey-23a13.11	6.23e-283	2.21378	0.797	0.035	1.46e-278	A5
chl1a	2.09e-216	2.08597	0.697	0.039	4.89e-212	A5
CMKLR1 (1 of many).1	1.13e-220	2.04041	0.726	0.045	2.63e-216	A5
grn1	8.99e-216	2.02634	0.939	0.357	2.1e-211	A5
flt3	1.2e-236	1.9885	0.81	0.06	2.8e-232	A5
hepacam2	5.61e-236	1.95735	0.784	0.064	1.31e-231	A5
actn1	3.43e-229	1.93411	0.745	0.055	8.02e-225	A5
zgc:171686	1.49e-220	1.78278	0.684	0.035	3.49e-216	A5
spock3	8.61e-179	1.76179	0.723	0.072	2.01e-174	A5
crybg1a	8.99e-186	1.75759	0.613	0.036	2.1e-181	A5
hcst	1.07e-208	1.73888	0.677	0.073	2.49e-204	A5
si:dkey-216e24.9	2.04e-193	1.71284	0.713	0.071	4.77e-189	A5
ptprja	1.51e-208	1.66648	0.729	0.133	3.53e-204	A5
wipf1a	1.66e-190	1.65165	0.7	0.107	3.88e-186	A5
il12rb2l	5.52e-184	1.63642	0.765	0.149	1.29e-179	A5
ehbp1l1b	1.66e-241	1.62279	0.865	0.318	3.88e-237	A5
si:dkey-238d18.5	3.24e-195	1.61006	0.623	0.133	7.58e-191	A5
iqsec1b	3.23e-166	1.58412	0.571	0.037	7.56e-162	A5
tpm1	1.27e-174	1.5647	0.61	0.082	2.96e-170	A5
arvcfb	8.3e-169	1.54569	0.526	0.023	1.94e-164	A5
pigrl4.2	1.39e-176	1.53886	0.587	0.039	3.24e-172	A5
nme2b.2	2.8e-178	1.52787	0.61	0.034	6.55e-174	A5
id2a	5.61e-160	1.48948	0.826	0.311	1.31e-155	A5
scinlb	1.94e-147	1.48037	0.523	0.038	4.53e-143	A5
si:dkey-33i11.9	1.05e-208	1.47449	0.9	0.422	2.44e-204	A5
il21r.1	1.2e-175	1.46996	0.652	0.138	2.81e-171	A5
tmem178	1.3e-144	1.46129	0.5	0.026	3.05e-140	A5
tiam1a	4.07e-151	1.44276	0.577	0.059	9.51e-147	A5
abi3a	2.26e-190	1.42607	0.794	0.329	5.29e-186	A5
desi2	8.03e-183	1.4244	0.655	0.196	1.88e-178	A5
tbc1d10b	5.16e-176	1.41808	0.668	0.193	1.2e-171	A5
kazald3	3.22e-150	1.41675	0.561	0.065	7.53e-146	A5
def6a	1.66e-156	1.41155	0.574	0.118	3.88e-152	A5
calm1b	1.88e-130	1.40778	0.539	0.073	4.39e-126	A5
kdm2ba	8.49e-152	1.40397	0.587	0.137	1.98e-147	A5
fes	3.04e-132	1.39492	0.477	0.037	7.11e-128	A5
bcl2l10	7.66e-133	1.38588	0.61	0.118	1.79e-128	A5
prkcaa	9.3e-130	1.36498	0.519	0.073	2.17e-125	A5
junba	6.46e-148	1.3492	0.81	0.338	1.51e-143	A5
prkcba	8.4e-132	1.34394	0.497	0.055	1.96e-127	A5
pfkfb3	4.16e-121	1.33557	0.413	0.045	9.73e-117	A5
cyth4a	1.76e-127	1.3284	0.471	0.032	4.1e-123	A5
BX897691.1	1.52e-95	1.3096	0.494	0.119	3.56e-91	A5
xcr1a.1	8.62e-103	1.2891	0.545	0.088	2.01e-98	A5
zgc:173742	7.58e-140	1.28742	0.439	0.017	1.77e-135	A5
dgkza	1.62e-141	1.28409	0.558	0.193	3.79e-137	A5
CU928222.3	1.82e-124	1.28322	0.445	0.023	4.25e-120	A5
pik3ap1	2.79e-123	1.28095	0.5	0.059	6.52e-119	A5
si:ch211-215e19.6	1.08e-111	1.26921	0.455	0.047	2.53e-107	A5
ipcef1	2.33e-126	1.2677	0.474	0.057	5.44e-122	A5
pcdh7b	6.55e-106	1.26609	0.377	0.018	1.53e-101	A5
pfn1	4.54e-265	1.26462	1	0.991	1.06e-260	A5
specc1	6.94e-134	1.26402	0.665	0.243	1.62e-129	A5
lcp1	7.35e-208	1.25245	0.958	0.852	1.72e-203	A5
zmp:0000001139	2.32e-111	1.2468	0.435	0.05	5.43e-107	A5
net1	1.97e-107	1.24411	0.471	0.048	4.61e-103	A5
2021-09-12	2.76e-140	1.2335	0.665	0.25	6.46e-136	A5
akt3a	3.8e-114	1.23304	0.555	0.129	8.88e-110	A5
CMKLR1 (1 of many)	6.96e-128	1.22533	0.419	0.015	1.63e-123	A5
BX548028.1	3.04e-65	1.22443	0.368	0.206	7.11e-61	A5
znf385a	4.99e-121	1.20215	0.387	0.012	1.17e-116	A5
si:ch211-113g11.6	2.53e-113	1.20083	0.339	0.007	5.91e-109	A5
si:ch73-95l15.5	2.54e-106	1.19418	0.406	0.026	5.92e-102	A5
c1qtnf5	2.29e-124	1.17203	0.381	0.011	5.35e-120	A5
agpat3	2.72e-127	1.16694	0.558	0.245	6.36e-123	A5
sema4ab	1.1e-105	1.14122	0.503	0.142	2.56e-101	A5
arhgef15	3.71e-93	1.14094	0.658	0.294	8.67e-89	A5
plxna3	9.74e-101	1.10254	0.384	0.022	2.28e-96	A5
nav3	3.82e-88	1.09194	0.455	0.102	8.93e-84	A5
si:ch211-153b23.7	6.79e-90	1.08762	0.539	0.193	1.59e-85	A5
aif1l	8.88e-60	1.08604	0.413	0.101	2.08e-55	A5
batf3	2.64e-95	1.085	0.377	0.031	6.18e-91	A5
si:ch211-119e14.1	2.56e-72	1.08467	0.439	0.083	5.99e-68	A5
pde4ba	7.48e-104	1.0838	0.465	0.205	1.75e-99	A5
arhgap4b	3.48e-113	1.08043	0.5	0.115	8.14e-109	A5
mical3a	1.28e-85	1.06961	0.332	0.026	3e-81	A5
si:dkey-102c8.3	1.12e-90	1.06834	0.384	0.054	2.61e-86	A5
si:ch211-269k10.5	1.56e-106	1.05731	0.555	0.243	3.65e-102	A5
il1fma	1.94e-82	1.05442	0.471	0.161	4.54e-78	A5
cdk6	8.12e-101	1.04851	0.374	0.033	1.9e-96	A5
sash1a	5.06e-92	1.04851	0.552	0.214	1.18e-87	A5
CABZ01111959.1	6.72e-92	1.04459	0.519	0.171	1.57e-87	A5
cxcl11.5	1.4e-43	1.04447	0.342	0.083	3.27e-39	A5
cxcl11.6	1.17e-45	1.04105	0.29	0.049	2.73e-41	A5
syngr3b	5.14e-69	1.04007	0.387	0.045	1.2e-64	A5
si:dkey-33c9.6	1.22e-88	1.03819	0.371	0.047	2.84e-84	A5
si:dkey-148a17.5	9.4e-97	1.03661	0.458	0.137	2.2e-92	A5
arhgap1	1.15e-91	1.03445	0.371	0.09	2.68e-87	A5
actb1	6.79e-159	1.02688	0.994	0.986	1.59e-154	A5
ywhag2	1.19e-80	1.0199	0.445	0.154	2.78e-76	A5
slc9a3r1a	2.24e-97	1.01919	0.435	0.137	5.24e-93	A5
ank2b	9.3e-71	1.01262	0.255	0.012	2.17e-66	A5
cmtm7	2.42e-75	1.00623	0.365	0.101	5.65e-71	A5
zgc:152863	1.27e-95	1.00597	0.571	0.244	2.96e-91	A5
si:ch73-281k2.5	3.74e-79	0.995947	0.348	0.071	8.74e-75	A5
cnot6a	1.14e-97	0.989143	0.432	0.15	2.68e-93	A5
plxnb1b	2.31e-103	0.986112	0.335	0.014	5.4e-99	A5
spag1a	1.75e-92	0.980762	0.384	0.123	4.08e-88	A5
zgc:77784	8.36e-89	0.972608	0.261	0.004	1.95e-84	A5
dennd2db	7.76e-81	0.968991	0.355	0.034	1.81e-76	A5
hipk3b	3.12e-77	0.945335	0.361	0.075	7.28e-73	A5
rap1gap2a	3.63e-80	0.944311	0.303	0.022	8.48e-76	A5
gria4b	3.43e-91	0.931506	0.294	0.008	8.02e-87	A5
ctnnd2a	2.21e-84	0.917843	0.31	0.013	5.17e-80	A5
afap1l2	1.04e-61	0.916857	0.31	0.036	2.43e-57	A5
abca2	2.74e-72	0.909032	0.287	0.073	6.4e-68	A5
atp2b1a	9.65e-73	0.89841	0.461	0.198	2.26e-68	A5
dapp1	5.46e-75	0.896541	0.332	0.089	1.28e-70	A5
capgb	1.2e-84	0.895779	0.71	0.512	2.81e-80	A5
mpeg1.1	1.3e-115	0.895345	0.984	0.905	3.03e-111	A5
frmd4bb	1.23e-75	0.892634	0.287	0.018	2.88e-71	A5
CR385050.1	5.61e-62	0.88639	0.335	0.058	1.31e-57	A5
parm1	1.36e-58	0.882599	0.303	0.039	3.18e-54	A5
asap2b	3.03e-65	0.879343	0.287	0.039	7.07e-61	A5
si:ch211-198c19.1	1.54e-69	0.878655	0.377	0.12	3.61e-65	A5
CU571382.1	4.06e-67	0.868807	0.268	0.018	9.49e-63	A5
gng2	2.15e-58	0.86117	0.335	0.094	5.03e-54	A5
dgkg	1.21e-72	0.858529	0.258	0.011	2.84e-68	A5
dok2	1.23e-72	0.850758	0.406	0.192	2.87e-68	A5
atp1b3b	1.05e-84	0.849355	0.274	0.008	2.45e-80	A5
susd6	5.89e-76	0.848261	0.406	0.193	1.38e-71	A5
fgd4a	6.17e-57	0.84556	0.268	0.035	1.44e-52	A5
rgs13	1.06e-56	0.838607	0.51	0.265	2.49e-52	A5
zgc:101810	3.69e-59	0.83404	0.303	0.034	8.63e-55	A5
atp2a3	1.36e-60	0.827864	0.339	0.108	3.18e-56	A5
si:dkeyp-117b11.1	3.49e-74	0.823526	0.268	0.013	8.16e-70	A5
gse1	4.1e-63	0.808123	0.332	0.1	9.58e-59	A5
map4k6	9.61e-55	0.800227	0.265	0.034	2.25e-50	A5
RASSF5	6.87e-59	0.796185	0.416	0.172	1.61e-54	A5
BX571880.1	1.24e-56	0.795431	0.645	0.468	2.9e-52	A5
arl11	3.83e-58	0.782715	0.519	0.306	8.96e-54	A5
bahcc1b	1.8e-57	0.779284	0.41	0.197	4.2e-53	A5
slc43a3b	4.38e-38	0.773682	0.406	0.128	1.02e-33	A5
dub	2.3e-58	0.773627	0.371	0.157	5.38e-54	A5
gpx1a	7.97e-98	0.773385	0.839	0.792	1.86e-93	A5
CR753876.1	6.32e-65	0.767303	0.935	0.752	1.48e-60	A5
epdl1	9.78e-29	0.749816	0.277	0.072	2.29e-24	A5
mcl1b	7.25e-51	0.738519	0.687	0.461	1.7e-46	A5
pik3cd	2.13e-48	0.73301	0.277	0.084	4.99e-44	A5
krt18b	8.15e-47	0.727865	0.848	0.659	1.9e-42	A5
ppp1r14bb	1.48e-48	0.683284	0.3	0.108	3.45e-44	A5
ptprea	1.44e-49	0.679538	0.397	0.243	3.36e-45	A5
baxa	2.88e-41	0.672116	0.252	0.067	6.72e-37	A5
cox6b1	3.99e-47	0.642673	0.39	0.234	9.33e-43	A5
insig1	8.82e-32	0.642241	0.497	0.354	2.06e-27	A5
si:ch211-79k12.1	5.69e-26	0.612963	0.368	0.251	1.33e-21	A5
zgc:153733	3.1e-40	0.601709	0.252	0.088	7.24e-36	A5
plekhf1	3.26e-22	0.601605	0.384	0.245	7.62e-18	A5
hmgn2	5.07e-23	0.577379	0.752	0.814	1.18e-18	A5
itpr1a	9.51e-33	0.575689	0.268	0.129	2.22e-28	A5
bach1b	1.82e-25	0.506839	0.252	0.172	4.25e-21	A5
sptlc2b	2e-30	0.50594	0.261	0.182	4.68e-26	A5
hivep1	3.52e-28	0.505071	0.377	0.285	8.23e-24	A5
plek	5.04e-39	0.470151	0.487	0.506	1.18e-34	A5
lygl1	1.34e-25	0.43915	0.858	0.763	3.13e-21	A5
pho	3.31e-15	0.435765	0.426	0.369	7.73e-11	A5
si:ch211-222l21.1	2.18e-10	0.432859	0.306	0.176	5.09e-06	A5
actb2	6.14e-47	0.420644	1	0.999	1.44e-42	A5
cotl1	2.79e-34	0.409875	0.861	0.886	6.51e-30	A5
BX511111.1	6.85e-31	0.390378	0.294	0.263	1.6e-26	A5
ptmaa	7.84e-31	0.371394	0.894	0.906	1.83e-26	A5
ptmab	5.4e-31	0.362861	0.903	0.94	1.26e-26	A5
kdm6bb	7.25e-27	0.361342	0.3	0.281	1.69e-22	A5
zgc:77650	5.25e-26	0.334668	0.748	0.767	1.23e-21	A5
rgs2	2.86e-13	0.316882	0.455	0.435	6.69e-09	A5
glud1a	6.7e-13	0.312466	0.652	0.581	1.56e-08	A5
slc37a2	5.51e-27	0.309882	0.413	0.441	1.29e-22	A5
psip1b	1.93e-19	0.309814	0.255	0.262	4.52e-15	A5
chd2	7.83e-20	0.292291	0.265	0.266	1.83e-15	A5
ctss2.1	1.18e-20	0.271383	0.581	0.608	2.75e-16	A5
npc2	7.4e-14	0.25889	0.848	0.83	1.73e-09	A5
ccl35.1	1.62e-14	0.227781	0.526	0.366	3.78e-10	A5
purab	3.06e-21	0.227737	0.206	0.257	7.15e-17	A5
baz1b	1.81e-17	0.226675	0.223	0.254	4.24e-13	A5
si:ch73-281n10.2	2.96e-14	-0.205088	0.155	0.322	6.92e-10	A5
ranbp1	2.12e-24	-0.205819	0.184	0.402	4.96e-20	A5
ppiaa	2.52e-10	-0.205889	0.926	0.968	5.88e-06	A5
abhd16a	6.63e-19	-0.206163	0.155	0.347	1.55e-14	A5
nap1l1	6.1e-19	-0.211074	0.126	0.308	1.42e-14	A5
hmgb2b	4.72e-19	-0.215893	0.277	0.504	1.1e-14	A5
ccng1	1.37e-23	-0.220193	0.174	0.394	3.21e-19	A5
nfkbiaa	3.77e-11	-0.22272	0.194	0.349	8.81e-07	A5
hspe1	3.9e-16	-0.230969	0.097	0.262	9.12e-12	A5
rsl24d1	2.88e-15	-0.234604	0.616	0.819	6.72e-11	A5
ncf1	2.58e-10	-0.236691	0.448	0.624	6.02e-06	A5
rpl5a	2.04e-15	-0.238423	0.765	0.921	4.77e-11	A5
higd1a	9.99e-18	-0.238461	0.126	0.312	2.33e-13	A5
nop10	1.47e-18	-0.246289	0.087	0.262	3.44e-14	A5
nop53	1.04e-28	-0.246485	0.223	0.488	2.43e-24	A5
c1qbp	1.16e-20	-0.249869	0.09	0.28	2.72e-16	A5
pfn2	9.58e-24	-0.250127	0.116	0.327	2.24e-19	A5
rps27l	1.29e-16	-0.253033	0.1	0.276	3.02e-12	A5
rpl6	4.71e-12	-0.259054	0.816	0.925	1.1e-07	A5
eif3s6ip	8.41e-22	-0.259077	0.197	0.427	1.97e-17	A5
psmb7	1.47e-22	-0.264583	0.1	0.303	3.42e-18	A5
rplp0	1.78e-12	-0.265594	0.977	0.982	4.16e-08	A5
tubb4b	1.29e-18	-0.270083	0.726	0.911	3.02e-14	A5
tcp1	1.16e-28	-0.271344	0.206	0.477	2.71e-24	A5
rps4x	9.52e-15	-0.271356	0.952	0.977	2.22e-10	A5
fxyd1	9.96e-17	-0.272822	0.116	0.3	2.33e-12	A5
uqcrh	1.85e-23	-0.274366	0.177	0.414	4.32e-19	A5
ccr9a	4.96e-10	-0.27634	0.116	0.257	1.16e-05	A5
spns1	2.15e-17	-0.284349	0.106	0.293	5.03e-13	A5
srgn	1.97e-32	-0.287404	0.197	0.491	4.6e-28	A5
si:ch73-237c6.1	3.38e-21	-0.294369	0.103	0.308	7.9e-17	A5
ccnd1	3.12e-19	-0.294607	0.297	0.543	7.28e-15	A5
ppiab	1.88e-14	-0.29587	0.816	0.931	4.4e-10	A5
tob1a	1.43e-17	-0.29742	0.403	0.643	3.34e-13	A5
rps3	6.47e-19	-0.300997	0.89	0.957	1.51e-14	A5
cd63	1.28e-14	-0.303317	0.797	0.936	2.99e-10	A5
naca	7.68e-19	-0.309916	0.91	0.962	1.79e-14	A5
si:ch211-1o7.3	3.46e-20	-0.313653	0.113	0.32	8.09e-16	A5
zfhx3	1.69e-24	-0.315794	0.097	0.321	3.94e-20	A5
clta	2.64e-22	-0.320691	0.106	0.332	6.16e-18	A5
rpl8	1.17e-24	-0.320726	0.981	0.982	2.74e-20	A5
si:ch211-132p1.3	5e-29	-0.322406	0.181	0.463	1.17e-24	A5
cgref1	3.39e-19	-0.32522	0.097	0.295	7.92e-15	A5
tnip1	2.14e-16	-0.328576	0.187	0.403	4.99e-12	A5
nsa2	1.02e-31	-0.33025	0.39	0.709	2.38e-27	A5
rpl34	1.11e-21	-0.332316	0.852	0.96	2.6e-17	A5
rps8a	3.51e-24	-0.333402	0.958	0.985	8.2e-20	A5
si:ch211-165d12.4	3e-22	-0.333842	0.071	0.278	7.01e-18	A5
rpl5b	1.18e-24	-0.337089	0.61	0.86	2.76e-20	A5
rpl18a	3.61e-28	-0.337393	0.945	0.98	8.45e-24	A5
ak4	9.21e-26	-0.337865	0.048	0.255	2.15e-21	A5
rpl14	2.89e-24	-0.338653	0.91	0.974	6.74e-20	A5
rps21	1.59e-21	-0.339414	0.8	0.944	3.72e-17	A5
rps27.1	5.85e-28	-0.341368	0.923	0.979	1.37e-23	A5
ddx21	4.89e-37	-0.344083	0.197	0.521	1.14e-32	A5
rpl12	1.57e-29	-0.34457	0.929	0.977	3.66e-25	A5
rps10	2.52e-27	-0.345242	0.945	0.98	5.89e-23	A5
xaf1	1.98e-28	-0.347113	0.094	0.341	4.62e-24	A5
atp6v0ca	2.57e-22	-0.347169	0.642	0.872	6e-18	A5
rps29	7.89e-23	-0.352386	0.91	0.965	1.84e-18	A5
rpl35	6.08e-29	-0.354061	0.948	0.974	1.42e-24	A5
rps28	6.8e-19	-0.354216	0.771	0.924	1.59e-14	A5
rpl21	2e-26	-0.35432	0.926	0.976	4.66e-22	A5
rpl15	9.44e-26	-0.357164	0.932	0.979	2.21e-21	A5
pno1	4.03e-29	-0.35719	0.11	0.374	9.42e-25	A5
rps18	4.43e-21	-0.360756	0.8	0.932	1.03e-16	A5
RPL37A	3.77e-26	-0.361456	0.848	0.961	8.8e-22	A5
rpl38	2.34e-22	-0.362317	0.742	0.921	5.48e-18	A5
rpl18	4.87e-30	-0.363937	0.958	0.976	1.14e-25	A5
rpl13a	2.67e-26	-0.364233	0.929	0.976	6.24e-22	A5
prdx5	1.73e-24	-0.364539	0.126	0.376	4.04e-20	A5
rps7	5.13e-32	-0.364541	0.948	0.984	1.2e-27	A5
gapdhs	2.72e-19	-0.368342	0.568	0.806	6.34e-15	A5
rpl9	1.68e-29	-0.371568	0.923	0.976	3.92e-25	A5
gtpbp4	2.33e-26	-0.375361	0.239	0.53	5.44e-22	A5
zfp36l1b	2.18e-21	-0.376943	0.11	0.337	5.09e-17	A5
rsl1d1	4.49e-26	-0.378202	0.135	0.398	1.05e-21	A5
rpl13	1.52e-32	-0.378786	0.961	0.983	3.56e-28	A5
igsf9ba	2.94e-22	-0.379121	0.058	0.265	6.86e-18	A5
rack1	5.94e-32	-0.381213	0.919	0.973	1.39e-27	A5
rps14	1.45e-36	-0.381969	0.965	0.988	3.4e-32	A5
rpl39	8.07e-31	-0.382086	0.916	0.97	1.89e-26	A5
rnaseka	4.56e-28	-0.382533	0.326	0.636	1.07e-23	A5
bzw1b	4.26e-29	-0.38667	0.126	0.401	9.95e-25	A5
hdac9b	2.99e-21	-0.388856	0.09	0.316	6.99e-17	A5
arrdc3b	1.6e-22	-0.390264	0.09	0.315	3.74e-18	A5
rpl30	1.72e-33	-0.391215	0.881	0.964	4.01e-29	A5
rpl31	1.5e-30	-0.391733	0.881	0.975	3.52e-26	A5
rps27a	4.02e-35	-0.395359	0.948	0.982	9.4e-31	A5
rpl19	2.78e-31	-0.395484	0.952	0.983	6.5e-27	A5
adh5	1e-30	-0.39563	0.116	0.398	2.34e-26	A5
rpl32	2.77e-35	-0.398143	0.906	0.974	6.48e-31	A5
rpl10a	3.74e-35	-0.401406	0.952	0.975	8.74e-31	A5
rps23	9.55e-41	-0.402973	0.952	0.978	2.23e-36	A5
uba52	9.5e-39	-0.404129	0.932	0.977	2.22e-34	A5
rps11	7.72e-33	-0.404736	0.903	0.967	1.8e-28	A5
eef1g	2.75e-30	-0.405087	0.865	0.96	6.42e-26	A5
scarb2a	1.03e-20	-0.40822	0.206	0.463	2.4e-16	A5
tob1b	1.77e-27	-0.408233	0.145	0.422	4.14e-23	A5
tuba8l4	5.72e-19	-0.410237	0.835	0.95	1.34e-14	A5
btf3	1.48e-31	-0.411742	0.574	0.862	3.46e-27	A5
rpl10	5.84e-35	-0.412915	0.948	0.979	1.36e-30	A5
cirbpb	1.89e-34	-0.413914	0.629	0.902	4.4e-30	A5
dbi	8.29e-29	-0.419573	0.355	0.675	1.94e-24	A5
ier2a	4.66e-09	-0.421594	0.332	0.512	0.000108897	A5
sec61g	3.55e-33	-0.423216	0.494	0.813	8.3e-29	A5
rps6ka1	6.17e-25	-0.423968	0.087	0.333	1.44e-20	A5
rpl23	1.35e-44	-0.427844	0.965	0.984	3.16e-40	A5
rpl22	5.65e-31	-0.427966	0.823	0.951	1.32e-26	A5
rpl7	2.75e-36	-0.429717	0.919	0.975	6.44e-32	A5
nucb1	7.96e-22	-0.43126	0.484	0.753	1.86e-17	A5
tmsb1	7.99e-21	-0.432311	0.158	0.409	1.87e-16	A5
serpinb1l1	2.66e-27	-0.432438	0.055	0.298	6.21e-23	A5
rpl24	3.66e-36	-0.432761	0.894	0.976	8.56e-32	A5
rps9	4.85e-39	-0.433485	0.958	0.984	1.13e-34	A5
rps25	3.12e-36	-0.43364	0.877	0.969	7.29e-32	A5
prdx2	5.54e-28	-0.435502	0.445	0.754	1.29e-23	A5
pecam1	5.94e-23	-0.43588	0.242	0.522	1.39e-18	A5
ahcy	3.96e-29	-0.436735	0.103	0.379	9.26e-25	A5
lxn	4.46e-26	-0.437524	0.09	0.348	1.04e-21	A5
hsp90ab1	1.72e-53	-0.438324	0.984	0.993	4.02e-49	A5
glud1b	2.16e-25	-0.438639	0.061	0.305	5.06e-21	A5
rpl11	6.37e-40	-0.442028	0.919	0.977	1.49e-35	A5
npm1a	2.9e-30	-0.442178	0.142	0.438	6.79e-26	A5
si:dkeyp-97b10.3	3.61e-27	-0.445495	0.032	0.256	8.44e-23	A5
faua	1.77e-41	-0.445958	0.89	0.968	4.14e-37	A5
hexb	2.1e-35	-0.447371	0.119	0.432	4.9e-31	A5
btg1	1.92e-33	-0.447856	0.603	0.885	4.49e-29	A5
rps5	5e-49	-0.448576	0.948	0.981	1.17e-44	A5
cx32.2	4.07e-24	-0.449209	0.052	0.278	9.52e-20	A5
rpl3	4.83e-43	-0.452893	0.919	0.973	1.13e-38	A5
rpl22l1	2.69e-27	-0.454069	0.345	0.66	6.28e-23	A5
rplp1	1.1e-45	-0.454723	0.984	0.99	2.57e-41	A5
rhoab	3.33e-27	-0.459965	0.074	0.334	7.79e-23	A5
zgc:152830	1.83e-31	-0.461109	0.068	0.342	4.27e-27	A5
eef1da	4.79e-38	-0.462823	0.397	0.757	1.12e-33	A5
mid1ip1l	1.33e-24	-0.464992	0.352	0.652	3.12e-20	A5
rpl7a	1.78e-46	-0.465454	0.958	0.985	4.15e-42	A5
rpl4	8.35e-36	-0.465621	0.645	0.907	1.95e-31	A5
mhc2b	6.61e-24	-0.465803	0.132	0.387	1.55e-19	A5
btg2	1.65e-14	-0.469074	0.161	0.366	3.86e-10	A5
rpl29	3.56e-31	-0.46914	0.655	0.899	8.32e-27	A5
il10ra	3.85e-27	-0.471744	0.039	0.272	8.99e-23	A5
prdx6	3.35e-30	-0.472902	0.123	0.423	7.83e-26	A5
suclg1	9.44e-34	-0.473955	0.168	0.494	2.2e-29	A5
rpl37.1	3.86e-41	-0.474066	0.855	0.971	9.01e-37	A5
rps26	1.48e-32	-0.481787	0.674	0.908	3.46e-28	A5
rpl17	2.14e-56	-0.482555	0.945	0.983	5e-52	A5
rps26l	7.96e-35	-0.482662	0.813	0.956	1.86e-30	A5
BX322618.1	3.3e-30	-0.487268	0.597	0.872	7.71e-26	A5
nccrp1	6.23e-44	-0.489593	0.145	0.51	1.46e-39	A5
rps24	8.51e-52	-0.489895	0.9	0.974	1.99e-47	A5
zgc:162707	3.67e-25	-0.490838	0.1	0.36	8.57e-21	A5
eef1a1l1	1.76e-54	-0.49274	0.965	0.992	4.11e-50	A5
nfkbiab	1.01e-19	-0.496037	0.561	0.802	2.35e-15	A5
hspa8	7.03e-45	-0.496293	0.858	0.973	1.64e-40	A5
rps6	4.49e-42	-0.499436	0.848	0.962	1.05e-37	A5
fabp3	2.78e-26	-0.504921	0.074	0.331	6.49e-22	A5
gpr183a	1.48e-33	-0.505366	0.029	0.289	3.46e-29	A5
rpl36	1.84e-35	-0.505873	0.777	0.943	4.29e-31	A5
atp5mc3b	7.55e-34	-0.509303	0.558	0.853	1.76e-29	A5
pdgfd	1.27e-29	-0.515776	0.019	0.251	2.98e-25	A5
si:ch73-248e21.7	3.54e-31	-0.521463	0.026	0.276	8.27e-27	A5
rps3a	9.52e-58	-0.529234	0.932	0.982	2.23e-53	A5
ahnak	1.53e-21	-0.529513	0.077	0.306	3.58e-17	A5
zeb2a	3.63e-31	-0.531186	0.035	0.29	8.48e-27	A5
si:dkey-151g10.6	2.05e-56	-0.531338	0.965	0.99	4.79e-52	A5
rpsa	2.05e-65	-0.532353	0.926	0.976	4.79e-61	A5
si:dkey-102g19.3	8.91e-28	-0.53499	0.068	0.328	2.08e-23	A5
rplp2l	1.61e-50	-0.535078	0.89	0.972	3.77e-46	A5
bcam	2.49e-43	-0.539208	0.11	0.463	5.82e-39	A5
rps13	4.9e-50	-0.540419	0.858	0.963	1.15e-45	A5
slc29a1b	1.69e-27	-0.540527	0.068	0.329	3.95e-23	A5
calm2b	6.76e-40	-0.543897	0.194	0.563	1.58e-35	A5
aldh9a1a.1	3.24e-34	-0.54898	0.065	0.365	7.57e-30	A5
gadd45ga	1.24e-26	-0.549714	0.032	0.258	2.9e-22	A5
rps15a	2.22e-67	-0.559384	0.916	0.976	5.19e-63	A5
rgl1	2.53e-30	-0.560852	0.032	0.288	5.9e-26	A5
csf2rb	4.71e-28	-0.561662	0.052	0.312	1.1e-23	A5
snu13b	3.36e-32	-0.561978	0.084	0.385	7.85e-28	A5
rpl23a	2.72e-47	-0.563822	0.752	0.944	6.35e-43	A5
rnaset2	1.39e-22	-0.566029	0.132	0.393	3.24e-18	A5
eef1b2	3.48e-51	-0.567528	0.794	0.955	8.14e-47	A5
slc43a2b	6.63e-23	-0.570808	0.042	0.259	1.55e-18	A5
cul5a	8.75e-35	-0.583746	0.052	0.347	2.04e-30	A5
tp53inp1	1.74e-27	-0.586775	0.058	0.316	4.06e-23	A5
id1	4.01e-31	-0.587328	0.035	0.298	9.37e-27	A5
BX908750.1	4.3e-14	-0.587591	0.081	0.258	1e-09	A5
rps16	2.68e-64	-0.588138	0.874	0.968	6.26e-60	A5
rpl36a	5.95e-52	-0.589112	0.871	0.969	1.39e-47	A5
eepd1	2.46e-28	-0.590231	0.042	0.296	5.75e-24	A5
gstp1	3.51e-41	-0.601702	0.052	0.377	8.2e-37	A5
si:cabz01074946.1	2.21e-25	-0.602025	0.074	0.331	5.16e-21	A5
gadd45ba	8.55e-26	-0.605332	0.252	0.558	2e-21	A5
aldoaa	3.96e-45	-0.607162	0.213	0.618	9.24e-41	A5
col5a1	1.34e-30	-0.611427	0.029	0.285	3.12e-26	A5
arrdc3a	6.92e-27	-0.613813	0.103	0.382	1.62e-22	A5
entpd2a.1	3.4e-36	-0.613992	0.016	0.289	7.95e-32	A5
sgk1	3.07e-27	-0.614486	0.032	0.27	7.17e-23	A5
si:ch211-283g2.2	1.69e-40	-0.614886	0.016	0.307	3.94e-36	A5
rps12	2.59e-65	-0.615351	0.881	0.972	6.06e-61	A5
ch25h	6.29e-18	-0.625612	0.148	0.381	1.47e-13	A5
slc40a1	9.74e-25	-0.626643	0.074	0.324	2.28e-20	A5
cd22	2.22e-33	-0.628762	0.019	0.28	5.2e-29	A5
ccr2	9.01e-36	-0.63396	0.029	0.313	2.1e-31	A5
plecb	7.91e-45	-0.638638	0.119	0.496	1.85e-40	A5
ddit3	9.64e-23	-0.639305	0.19	0.471	2.25e-18	A5
crip1	8.41e-38	-0.639837	0.068	0.392	1.97e-33	A5
rps19	2.45e-88	-0.639892	0.913	0.984	5.71e-84	A5
CABZ01068358.1	3.11e-40	-0.646714	0.055	0.384	7.26e-36	A5
ifi46	1.44e-30	-0.64821	0.052	0.327	3.36e-26	A5
ralgps1	2.23e-32	-0.651677	0.084	0.383	5.22e-28	A5
sdc4	5.19e-37	-0.654893	0.032	0.322	1.21e-32	A5
anxa4	1.16e-46	-0.668567	0.071	0.442	2.71e-42	A5
si:dkey-26c10.5	1.14e-39	-0.676022	0.126	0.484	2.66e-35	A5
mt2	1.95e-10	-0.69461	0.219	0.399	4.55e-06	A5
pepd	1.74e-49	-0.703174	0.132	0.545	4.06e-45	A5
eef1db	2.1e-49	-0.710491	0.306	0.729	4.9e-45	A5
ier2b	3.43e-27	-0.711175	0.148	0.448	8.01e-23	A5
rgs5b	1.05e-34	-0.723401	0.052	0.351	2.46e-30	A5
mpzl2b	1.04e-47	-0.730506	0.039	0.394	2.43e-43	A5
p2ry12	2.95e-51	-0.732838	0.039	0.413	6.9e-47	A5
vmp1	2.44e-42	-0.753218	0.306	0.7	5.71e-38	A5
serpine3	4.21e-51	-0.757635	0.055	0.436	9.83e-47	A5
lgmn	7.32e-43	-0.75972	0.103	0.475	1.71e-38	A5
dpp7	1.87e-56	-0.77043	0.1	0.532	4.36e-52	A5
cfp	3.85e-53	-0.77693	0.09	0.504	9e-49	A5
abhd12	6.96e-38	-0.792048	0.229	0.604	1.63e-33	A5
hbegfb	2.3e-36	-0.801223	0.035	0.332	5.38e-32	A5
ncf2	1.86e-42	-0.811398	0.068	0.424	4.34e-38	A5
slc7a7	3.98e-54	-0.820338	0.155	0.596	9.3e-50	A5
rab44	3.15e-48	-0.820665	0.242	0.664	7.37e-44	A5
cited4a	2.56e-38	-0.82645	0.035	0.343	5.98e-34	A5
ets2	1.47e-58	-0.852648	0.035	0.446	3.42e-54	A5
ctsc	2.37e-59	-0.858572	0.235	0.702	5.55e-55	A5
si:ch211-204c21.1.1	8.55e-60	-0.870846	0.229	0.698	2e-55	A5
sb:cb81	1.25e-58	-0.872925	0.016	0.407	2.91e-54	A5
tgm2l	7.01e-35	-0.907351	0.048	0.348	1.64e-30	A5
zgc:158343	1.74e-50	-0.908619	0.174	0.604	4.07e-46	A5
cndp2	1.45e-61	-0.921415	0.106	0.57	3.38e-57	A5
fthl27	9.35e-70	-0.924021	0.294	0.784	2.18e-65	A5
ctsz	9.92e-35	-0.929032	0.255	0.611	2.32e-30	A5
mmp14b	2.79e-47	-0.931788	0.045	0.41	6.53e-43	A5
ctsd	2.67e-52	-0.935969	0.174	0.612	6.23e-48	A5
fosab	2.23e-32	-0.937107	0.326	0.667	5.2e-28	A5
cd59	5.86e-40	-0.937477	0.035	0.352	1.37e-35	A5
mafba	1.13e-65	-0.966105	0.039	0.486	2.63e-61	A5
acsl4b	5.34e-62	-0.997154	0.052	0.492	1.25e-57	A5
ms4a17a.9	7.81e-69	-1.03148	0.023	0.468	1.83e-64	A5
slc1a3a	1.48e-73	-1.03276	0.048	0.534	3.46e-69	A5
CR759843.2	1.44e-27	-1.04761	0.052	0.306	3.37e-23	A5
ctsla	2.01e-48	-1.06682	0.071	0.46	4.69e-44	A5
BX248082.1	5.75e-75	-1.07452	0.574	0.924	1.34e-70	A5
rbp2a	1.98e-36	-1.07924	0.145	0.498	4.62e-32	A5
gng10	1.24e-66	-1.08543	0.277	0.75	2.89e-62	A5
ppdpfb	7.43e-56	-1.08718	0.19	0.641	1.74e-51	A5
sesn1	9.98e-89	-1.09293	0.216	0.774	2.33e-84	A5
si:dkey-5n18.1	2.1e-36	-1.09346	0.052	0.362	4.9e-32	A5
lgals2a	3.29e-78	-1.10773	0.258	0.774	7.69e-74	A5
si:zfos-741a10.3	3.97e-81	-1.11869	0.11	0.648	9.28e-77	A5
MFAP4 (1 of many).2	1.28e-47	-1.11902	0.113	0.516	2.98e-43	A5
mafbb	3.75e-79	-1.14164	0.048	0.557	8.76e-75	A5
BX649485.1	9.71e-62	-1.14525	0.11	0.575	2.27e-57	A5
AL928650.1	4.23e-62	-1.15044	0.039	0.468	9.88e-58	A5
dhrs9	1.92e-90	-1.15148	0.058	0.613	4.48e-86	A5
glula	1.78e-96	-1.1545	0.742	0.96	4.17e-92	A5
egr1	1.42e-47	-1.1725	0.065	0.445	3.31e-43	A5
CR936442.1	1.67e-106	-1.18721	0.5	0.931	3.9e-102	A5
lgals9l3	1.51e-96	-1.20609	0.119	0.707	3.52e-92	A5
marco	3.24e-68	-1.21188	0.123	0.617	7.57e-64	A5
c1qa	1.45e-83	-1.21776	0.055	0.584	3.39e-79	A5
selenop	2.51e-79	-1.2515	0.158	0.693	5.88e-75	A5
lta4h	1.78e-101	-1.26746	0.1	0.699	4.16e-97	A5
mpp1	2.01e-101	-1.27217	0.158	0.756	4.69e-97	A5
slc3a2a	1.88e-113	-1.28119	0.19	0.808	4.39e-109	A5
ctsba	1.62e-105	-1.29039	0.406	0.908	3.77e-101	A5
cebpb	7.98e-64	-1.32755	0.042	0.484	1.87e-59	A5
scn4bb	9.44e-85	-1.34656	0.142	0.693	2.21e-80	A5
alox5ap	3.24e-99	-1.35354	0.113	0.707	7.57e-95	A5
cxcr4b	6.74e-77	-1.38208	0.184	0.707	1.58e-72	A5
mfap4	5.58e-62	-1.40741	0.161	0.633	1.3e-57	A5
itgae.1	4.92e-120	-1.42215	0.181	0.814	1.15e-115	A5
c1qc	5.22e-118	-1.43259	0.165	0.798	1.22e-113	A5
c1qb	1.53e-135	-1.43849	0.145	0.817	3.58e-131	A5
timp4.3	7.7e-54	-1.44614	0.023	0.399	1.8e-49	A5
havcr1	8.3e-122	-1.5631	0.339	0.89	1.94e-117	A5
lgals9l1	6.05e-144	-1.8283	0.342	0.903	1.41e-139	A5
ccl34b.1	1.56e-156	-1.86322	0.945	0.993	3.64e-152	A5
BX649485.4	2.45e-43	-2.001	0.213	0.598	5.72e-39	A5
BX649485.2	1.07e-80	-2.08372	0.129	0.661	2.51e-76	A5
apoeb	3.19e-98	-2.13323	0.884	0.98	7.45e-94	A5

## Sheet: Cluster A6
gene	p_val	avg_logFC	pct.1 [in cluster]	pct.2 [out of cluster]	p_val_adj	cluster
ccl35.1	1.07e-139	2.64312	0.828	0.357	2.5e-135	A6
BX323596.2	1.19e-64	2.13618	0.502	0.071	2.78e-60	A6
sftpbb	3.98e-114	1.96498	0.665	0.074	9.31e-110	A6
grn1	1.33e-139	1.88179	0.976	0.367	3.12e-135	A6
ccl19a.1	1.97e-125	1.83046	0.947	0.486	4.6e-121	A6
epdl1	1.2e-110	1.73994	0.641	0.062	2.8e-106	A6
cxcl11.6	2.56e-33	1.61603	0.321	0.052	5.98e-29	A6
id2a	1.02e-142	1.61487	0.938	0.316	2.37e-138	A6
syngr3b	4.6e-151	1.60517	0.737	0.038	1.07e-146	A6
xcr1a.1	1.57e-97	1.47965	0.675	0.092	3.68e-93	A6
spock3	2.49e-130	1.47829	0.804	0.081	5.81e-126	A6
cxcl11.5	7.42e-44	1.44329	0.44	0.084	1.73e-39	A6
si:ch211-222l21.1	1.94e-88	1.42118	0.751	0.161	4.53e-84	A6
bcl2l10	3.16e-53	1.40019	0.522	0.13	7.39e-49	A6
ccl35.2	4.13e-48	1.38208	0.306	0.033	9.64e-44	A6
flt3	1.92e-119	1.35363	0.756	0.076	4.48e-115	A6
aif1l	4.83e-64	1.32568	0.541	0.102	1.13e-59	A6
siglec15l	3.42e-95	1.31918	0.789	0.133	7.98e-91	A6
gstt1a	1.24e-102	1.31829	0.737	0.164	2.89e-98	A6
si:ch211-1o7.3	7.35e-116	1.25358	0.775	0.291	1.72e-111	A6
si:dkey-185m8.2	2.32e-62	1.14601	0.699	0.19	5.41e-58	A6
BX897691.1	1.21e-50	1.11713	0.536	0.125	2.82e-46	A6
abi3a	6.08e-75	1.112	0.775	0.339	1.42e-70	A6
zgc:101810	6.8e-107	1.08016	0.565	0.029	1.59e-102	A6
ckba	7.35e-99	1.07153	0.407	0.008	1.72e-94	A6
pfn1	1e-137	1.05417	1	0.991	2.34e-133	A6
wipf1a	7.41e-67	1.04527	0.641	0.12	1.73e-62	A6
il1fma	1.65e-55	1.03029	0.608	0.162	3.87e-51	A6
rgs13	1.8e-63	1.02073	0.751	0.26	4.21e-59	A6
afap1l2	1.86e-79	1.01368	0.488	0.035	4.35e-75	A6
tiam1a	2.45e-65	1.00769	0.536	0.07	5.72e-61	A6
actn1	2.54e-72	1.00053	0.569	0.075	5.94e-68	A6
arhgap33	5.04e-66	0.965164	0.555	0.099	1.18e-61	A6
2021-09-12	3.48e-56	0.957047	0.684	0.257	8.13e-52	A6
ptmaa	1.35e-109	0.95641	0.981	0.903	3.16e-105	A6
hepacam2	1.74e-76	0.95212	0.608	0.084	4.07e-72	A6
CR385050.1	1.47e-67	0.948705	0.507	0.056	3.44e-63	A6
si:dkey-216e24.9	8.46e-64	0.931715	0.569	0.088	1.98e-59	A6
si:ch211-153b23.7	2.51e-42	0.925732	0.603	0.197	5.87e-38	A6
sema4ab	2.9e-41	0.912868	0.512	0.149	6.78e-37	A6
net1	6.43e-39	0.906324	0.378	0.06	1.5e-34	A6
tnfb	4.38e-23	0.891748	0.431	0.18	1.02e-18	A6
CR753876.1	1.37e-45	0.864197	0.952	0.755	3.2e-41	A6
cyth4a	7.96e-59	0.861793	0.426	0.042	1.86e-54	A6
arhgef15	7.62e-36	0.859985	0.67	0.3	1.78e-31	A6
si:ch211-119e14.1	5.51e-50	0.857876	0.502	0.087	1.29e-45	A6
si:ch211-79k12.1	5.55e-21	0.857285	0.421	0.251	1.3e-16	A6
parm1	3.37e-60	0.837362	0.426	0.039	7.88e-56	A6
il12rb2l	4.83e-38	0.832985	0.574	0.168	1.13e-33	A6
junba	4.14e-32	0.816798	0.689	0.352	9.67e-28	A6
specc1	8.44e-38	0.812445	0.646	0.252	1.97e-33	A6
actb2	9.45e-101	0.812204	1	0.999	2.21e-96	A6
camk1db	2.01e-35	0.796879	0.45	0.114	4.7e-31	A6
pik3ap1	3.6e-44	0.793329	0.435	0.07	8.4e-40	A6
si:ch211-269k10.5	3.04e-35	0.774358	0.622	0.246	7.1e-31	A6
si:dkey-262k9.2	1.09e-37	0.771981	0.388	0.068	2.55e-33	A6
actb1	1.78e-62	0.770701	0.995	0.986	4.15e-58	A6
calm1b	1.42e-40	0.762169	0.45	0.085	3.32e-36	A6
si:dkey-102c8.3	2.54e-51	0.759064	0.44	0.058	5.94e-47	A6
dennd2db	1.48e-40	0.731972	0.34	0.04	3.46e-36	A6
si:ch73-226l13.2	1.4e-53	0.731734	0.325	0.02	3.28e-49	A6
CMKLR1 (1 of many).1	3e-27	0.729573	0.344	0.072	7.01e-23	A6
batf3	5.5e-53	0.729558	0.383	0.037	1.28e-48	A6
marcksl1b	4.34e-16	0.724369	0.368	0.143	1.01e-11	A6
lcp1	1.98e-47	0.723691	0.952	0.854	4.63e-43	A6
gng2	5.67e-25	0.718626	0.34	0.099	1.32e-20	A6
si:ch73-95l15.5	4.52e-41	0.716935	0.325	0.036	1.06e-36	A6
nme2b.2	5.28e-33	0.716665	0.34	0.056	1.23e-28	A6
ncaldb	4.56e-53	0.712368	0.344	0.025	1.07e-48	A6
hcst	1.37e-32	0.701677	0.421	0.094	3.2e-28	A6
si:ch211-215e19.6	5.26e-31	0.693361	0.34	0.06	1.23e-26	A6
baxa	5.64e-33	0.69115	0.359	0.067	1.32e-28	A6
prkcaa	1.04e-26	0.685333	0.364	0.087	2.42e-22	A6
znf366	9.92e-61	0.684473	0.344	0.018	2.32e-56	A6
scinlb	1.54e-30	0.682683	0.325	0.055	3.61e-26	A6
CU638870.1	1.73e-39	0.661143	0.325	0.043	4.05e-35	A6
CU928222.3	7.55e-29	0.660805	0.273	0.038	1.77e-24	A6
smcr8b	3.8e-55	0.643555	0.278	0.01	8.89e-51	A6
stat1b	1.24e-19	0.639683	0.292	0.074	2.89e-15	A6
il21r.1	1.54e-26	0.63556	0.478	0.154	3.6e-22	A6
ppp1r14bb	5.11e-27	0.62422	0.397	0.108	1.19e-22	A6
fgd4a	4.35e-33	0.622613	0.297	0.038	1.02e-28	A6
ehbp1l1b	8.67e-22	0.615973	0.651	0.336	2.03e-17	A6
cox6b1	1.89e-24	0.614562	0.536	0.232	4.42e-20	A6
tmsb1	1.68e-16	0.595691	0.536	0.39	3.93e-12	A6
si:dkeyp-27c8.2	4.03e-24	0.580266	0.316	0.079	9.41e-20	A6
arl11	3.63e-16	0.579113	0.478	0.311	8.47e-12	A6
si:dkey-192g7.3	3.21e-19	0.572624	0.311	0.189	7.5e-15	A6
arhgap27l	2.89e-23	0.570888	0.325	0.08	6.76e-19	A6
zgc:171686	9.28e-31	0.563961	0.325	0.061	2.17e-26	A6
cnot6a	1.4e-20	0.559699	0.426	0.155	3.27e-16	A6
bach1b	1.18e-15	0.554767	0.349	0.17	2.76e-11	A6
gpx1a	2.46e-29	0.553091	0.861	0.792	5.74e-25	A6
grap2a	6.39e-25	0.552775	0.287	0.076	1.49e-20	A6
mylipb	1.38e-30	0.550094	0.297	0.043	3.23e-26	A6
fes	2.92e-38	0.54112	0.34	0.05	6.83e-34	A6
lygl1	5.06e-24	0.540162	0.952	0.761	1.18e-19	A6
plekhf1	3.52e-09	0.533996	0.411	0.247	8.24e-05	A6
dub	1.76e-19	0.530058	0.431	0.158	4.11e-15	A6
tpm1	1.88e-27	0.528835	0.397	0.1	4.38e-23	A6
si:dkey-33i11.9	3.32e-11	0.521199	0.565	0.444	7.76e-07	A6
usp6nl	1.1e-32	0.5205	0.258	0.027	2.56e-28	A6
mhc2dab	2.1e-20	0.518055	0.986	0.927	4.9e-16	A6
map4k6	3.23e-26	0.515837	0.258	0.038	7.54e-22	A6
iqsec1b	5e-29	0.514651	0.311	0.057	1.17e-24	A6
RASSF5	2.73e-13	0.512506	0.392	0.177	6.39e-09	A6
irak3	2.78e-16	0.506151	0.301	0.098	6.5e-12	A6
si:dkey-262k9.4	2.29e-16	0.502738	0.684	0.45	5.35e-12	A6
card11	8.57e-14	0.501975	0.301	0.114	2e-09	A6
mpeg1.1	2.08e-19	0.498049	0.947	0.908	4.85e-15	A6
BX548028.1	3.91e-09	0.496573	0.364	0.209	9.13e-05	A6
zgc:92107	3.42e-16	0.496551	0.263	0.08	7.98e-12	A6
nav3	6.62e-18	0.494197	0.354	0.113	1.55e-13	A6
tbc1d10b	8.34e-16	0.489917	0.469	0.209	1.95e-11	A6
BX571880.1	3.88e-12	0.489236	0.636	0.472	9.07e-08	A6
CU861453.1	9.06e-16	0.487484	0.287	0.088	2.12e-11	A6
si:ch211-198c19.1	1.85e-14	0.484982	0.335	0.126	4.32e-10	A6
p2rx7	1.12e-21	0.481673	0.311	0.074	2.61e-17	A6
capgb	6.13e-14	0.476907	0.713	0.516	1.43e-09	A6
ipcef1	1.64e-16	0.470207	0.273	0.072	3.83e-12	A6
cdk6	1.18e-27	0.467111	0.278	0.043	2.75e-23	A6
cmtm7	2.57e-16	0.466813	0.33	0.107	6e-12	A6
parp12b	6.67e-12	0.464492	0.268	0.116	1.56e-07	A6
si:dkey-23a13.11	2e-30	0.457963	0.325	0.067	4.68e-26	A6
krt18b	3.79e-16	0.452648	0.871	0.662	8.86e-12	A6
chl1a	7.21e-22	0.447168	0.282	0.067	1.69e-17	A6
csrp1a	2.44e-13	0.441607	0.354	0.167	5.7e-09	A6
fermt3b	2.41e-11	0.439304	0.306	0.147	5.62e-07	A6
ptprea	1.45e-11	0.43675	0.435	0.245	3.38e-07	A6
prkcba	2.94e-19	0.433654	0.287	0.071	6.87e-15	A6
slc9a3r1a	3.32e-11	0.429141	0.316	0.147	7.77e-07	A6
susd6	2.23e-11	0.428886	0.392	0.198	5.21e-07	A6
zgc:153733	8.01e-13	0.428832	0.254	0.091	1.87e-08	A6
kdm2ba	5.8e-12	0.412082	0.359	0.154	1.36e-07	A6
eif3jb	5.54e-10	0.411911	0.354	0.201	1.3e-05	A6
rsl24d1	1.2e-17	0.404305	0.9	0.804	2.81e-13	A6
cotl1	1.07e-12	0.365144	0.928	0.883	2.49e-08	A6
nme2b.1	8.27e-20	0.358401	0.99	0.968	1.93e-15	A6
rplp0	1.83e-21	0.354057	0.995	0.981	4.29e-17	A6
atp2a3	7.27e-09	0.339603	0.273	0.115	0.000169983	A6
rps3	5.12e-16	0.321283	0.976	0.952	1.2e-11	A6
arhgap4b	2.14e-09	0.311115	0.301	0.13	4.99e-05	A6
rpl5b	4.66e-11	0.30716	0.923	0.844	1.09e-06	A6
rpl8	2.02e-13	0.297027	1	0.981	4.72e-09	A6
rpl5a	5.19e-12	0.29428	0.967	0.91	1.21e-07	A6
eef1g	3.6e-10	0.277576	0.99	0.954	8.41e-06	A6
rpl12	3.34e-11	0.275107	0.986	0.974	7.81e-07	A6
ptmab	8.69e-09	0.272243	0.962	0.938	0.000202988	A6
rpl18	7.05e-10	0.270523	0.99	0.974	1.65e-05	A6
rpl19	9.42e-11	0.268664	0.995	0.981	2.2e-06	A6
rps4x	5.61e-12	0.265486	0.986	0.975	1.31e-07	A6
rpl13	3.47e-13	0.263789	1	0.982	8.11e-09	A6
rps9	8.7e-12	0.261865	0.99	0.983	2.03e-07	A6
si:busm1-194e12.11	4.79e-12	0.260205	0.215	0.268	1.12e-07	A6
rps7	1.08e-10	0.257277	1	0.981	2.52e-06	A6
naca	4.63e-09	0.257105	0.981	0.958	0.000108253	A6
rpl18a	3.57e-11	0.254345	0.995	0.978	8.33e-07	A6
rpl9	2.94e-09	0.252191	0.995	0.972	6.88e-05	A6
rpl7	3.82e-08	0.244577	0.986	0.972	0.000891669	A6
rpl15	5.16e-09	0.236313	0.99	0.976	0.00012068	A6
rps8a	3.09e-10	0.233244	1	0.983	7.21e-06	A6
rpl21	1.97e-11	0.228582	1	0.972	4.6e-07	A6
rps27.1	5.51e-10	0.224366	0.99	0.975	1.29e-05	A6
eef1a1l1	2.41e-08	0.216692	0.995	0.99	0.000563082	A6
rpsa	5.25e-09	0.204998	0.995	0.972	0.000122627	A6
zfhx3	3.08e-08	-0.281946	0.144	0.315	0.000720172	A6
btg1	2.7e-09	-0.331962	0.742	0.875	6.3e-05	A6
aldh9a1a.1	2.33e-08	-0.337868	0.167	0.355	0.000543474	A6
arrdc3b	4.07e-09	-0.354797	0.124	0.309	9.52e-05	A6
zgc:152830	1.57e-09	-0.369212	0.139	0.335	3.67e-05	A6
ctsk	1.91e-09	-0.371723	0.273	0.491	4.47e-05	A6
il10ra	3.29e-09	-0.37238	0.091	0.265	7.7e-05	A6
si:ch211-165d12.4	1.71e-08	-0.38725	0.105	0.273	0.000399824	A6
tob1b	1.65e-08	-0.389505	0.215	0.414	0.000384765	A6
gapdhs	7.38e-10	-0.395719	0.651	0.799	1.72e-05	A6
tuba8l4	4.72e-13	-0.396709	0.89	0.945	1.1e-08	A6
sdc4	1.52e-20	-0.400138	0.062	0.315	3.56e-16	A6
gpr183a	5.02e-10	-0.404722	0.096	0.282	1.17e-05	A6
atp6v0ca	6.56e-13	-0.405681	0.761	0.863	1.53e-08	A6
mid1ip1l	5.85e-09	-0.411661	0.445	0.643	0.000136623	A6
si:dkey-33i11.1	3.25e-09	-0.422784	0.096	0.269	7.59e-05	A6
si:dkeyp-97b10.3	1.82e-12	-0.438934	0.057	0.251	4.25e-08	A6
pecam1	2.44e-11	-0.454095	0.282	0.516	5.69e-07	A6
snu13b	5.68e-10	-0.456115	0.191	0.375	1.33e-05	A6
ccnd1	4.53e-10	-0.464089	0.33	0.538	1.06e-05	A6
dbi	3.57e-12	-0.473652	0.464	0.665	8.34e-08	A6
si:ch73-248e21.7	8.2e-16	-0.485981	0.048	0.271	1.92e-11	A6
BX248082.1	1.1e-14	-0.486137	0.751	0.91	2.56e-10	A6
si:ch73-237c6.1	6.19e-14	-0.490644	0.081	0.305	1.45e-09	A6
prdx2	4.23e-14	-0.497937	0.55	0.744	9.88e-10	A6
cgref1	2.13e-11	-0.499459	0.091	0.291	4.98e-07	A6
cd63	4.18e-20	-0.516311	0.842	0.932	9.77e-16	A6
rnaseka	3.82e-12	-0.523264	0.416	0.627	8.93e-08	A6
slc29a1b	9.98e-13	-0.527224	0.105	0.323	2.33e-08	A6
CABZ01068358.1	4.76e-25	-0.528564	0.062	0.378	1.11e-20	A6
suclg1	5.88e-15	-0.531677	0.23	0.486	1.37e-10	A6
bcam	1.09e-15	-0.535125	0.177	0.454	2.54e-11	A6
cx32.2	3.53e-18	-0.540462	0.038	0.275	8.25e-14	A6
igsf9ba	3.03e-18	-0.547708	0.033	0.262	7.08e-14	A6
zeb2a	9.38e-16	-0.555697	0.062	0.284	2.19e-11	A6
zgc:162707	1.81e-13	-0.556266	0.124	0.354	4.22e-09	A6
fabp3	2.03e-17	-0.55843	0.072	0.327	4.75e-13	A6
ier2b	9.54e-09	-0.559556	0.244	0.439	0.000222807	A6
zfp36l1b	4.56e-20	-0.560786	0.062	0.334	1.06e-15	A6
si:ch211-283g2.2	6.35e-22	-0.565501	0.033	0.301	1.48e-17	A6
slc43a2b	3.23e-12	-0.569194	0.062	0.254	7.54e-08	A6
eepd1	1.43e-16	-0.570227	0.057	0.291	3.34e-12	A6
col5a1	2.22e-16	-0.571345	0.057	0.279	5.19e-12	A6
id1	8.11e-16	-0.573585	0.062	0.292	1.9e-11	A6
rgl1	5.47e-21	-0.586136	0.029	0.283	1.28e-16	A6
cul5a	1.41e-20	-0.586826	0.062	0.341	3.3e-16	A6
si:dkey-102g19.3	1.05e-18	-0.594974	0.062	0.323	2.46e-14	A6
entpd2a.1	8.73e-23	-0.617235	0.024	0.283	2.04e-18	A6
calm2b	6.61e-20	-0.621991	0.239	0.555	1.54e-15	A6
slc40a1	1.95e-10	-0.626262	0.124	0.318	4.55e-06	A6
ddit3	3.16e-10	-0.630286	0.273	0.462	7.38e-06	A6
cd22	7.81e-24	-0.63872	0.014	0.276	1.83e-19	A6
rnaset2	1.9e-13	-0.655682	0.148	0.387	4.44e-09	A6
rgs5b	1.99e-17	-0.663522	0.086	0.344	4.65e-13	A6
arrdc3a	1.43e-14	-0.663605	0.134	0.376	3.34e-10	A6
tp53inp1	3.17e-21	-0.665656	0.043	0.312	7.41e-17	A6
gadd45ga	3.71e-19	-0.677702	0.024	0.255	8.67e-15	A6
scarb2a	6.31e-24	-0.682134	0.124	0.462	1.48e-19	A6
sgk1	5.57e-22	-0.687363	0.019	0.266	1.3e-17	A6
tob1a	5.44e-14	-0.704174	0.407	0.639	1.27e-09	A6
ccr2	4.12e-27	-0.715815	0.019	0.309	9.63e-23	A6
pepd	2.18e-24	-0.736573	0.196	0.534	5.1e-20	A6
rab44	1.4e-19	-0.745015	0.354	0.652	3.27e-15	A6
zgc:158343	1.24e-15	-0.746156	0.33	0.59	2.91e-11	A6
lgmn	3.25e-18	-0.752397	0.187	0.465	7.59e-14	A6
p2ry12	3.12e-29	-0.758066	0.057	0.405	7.29e-25	A6
CR936442.1	1.7e-27	-0.762002	0.794	0.912	3.98e-23	A6
cited4a	2.73e-22	-0.778309	0.053	0.337	6.37e-18	A6
ralgps1	9.43e-19	-0.784694	0.1	0.377	2.2e-14	A6
ets2	1.46e-30	-0.787401	0.072	0.437	3.4e-26	A6
ppdpfb	1.81e-16	-0.794494	0.426	0.623	4.23e-12	A6
hbegfb	9.71e-24	-0.796994	0.038	0.326	2.27e-19	A6
serpine3	2.6e-30	-0.824748	0.067	0.429	6.09e-26	A6
sb:cb81	1.58e-33	-0.856506	0.038	0.399	3.7e-29	A6
si:dkey-27h10.2	1.68e-21	-0.860955	0.153	0.463	3.92e-17	A6
vmp1	1.48e-26	-0.864655	0.368	0.691	3.46e-22	A6
mpzl2b	1.49e-36	-0.865959	0.019	0.388	3.49e-32	A6
dpp7	1.21e-29	-0.866936	0.172	0.521	2.83e-25	A6
fosab	2.63e-17	-0.901881	0.411	0.657	6.15e-13	A6
cd59	4.05e-23	-0.921023	0.053	0.345	9.47e-19	A6
mmp14b	1.64e-28	-0.925613	0.062	0.403	3.82e-24	A6
cfp	2.09e-35	-0.933179	0.091	0.496	4.88e-31	A6
nucb1	2.58e-34	-0.947263	0.416	0.751	6.03e-30	A6
acsl4b	6.43e-35	-0.974017	0.081	0.483	1.5e-30	A6
glula	2.39e-55	-0.981259	0.866	0.951	5.58e-51	A6
cndp2	9.49e-38	-0.984458	0.134	0.56	2.22e-33	A6
mafba	1.78e-43	-0.996276	0.043	0.478	4.17e-39	A6
egr1	3.12e-21	-1.03575	0.148	0.434	7.28e-17	A6
ms4a17a.9	2.13e-42	-1.0396	0.038	0.46	4.97e-38	A6
ctsc	8.99e-41	-1.0555	0.273	0.692	2.1e-36	A6
abhd12	1.83e-33	-1.06108	0.201	0.598	4.29e-29	A6
ctsd	4.65e-34	-1.07197	0.211	0.603	1.09e-29	A6
lgals9l3	9.12e-46	-1.08964	0.234	0.691	2.13e-41	A6
tgm2l	6.07e-33	-1.09325	0.019	0.344	1.42e-28	A6
slc1a3a	9.62e-48	-1.12278	0.057	0.525	2.25e-43	A6
lgals2a	6.36e-52	-1.12956	0.292	0.763	1.49e-47	A6
AL928650.1	2.5e-34	-1.14272	0.067	0.459	5.83e-30	A6
si:dkey-5n18.1	2.41e-25	-1.14624	0.053	0.356	5.63e-21	A6
selenop	5.33e-37	-1.15488	0.273	0.678	1.24e-32	A6
mafbb	6.39e-46	-1.15878	0.081	0.547	1.49e-41	A6
ctsz	5.19e-29	-1.16265	0.268	0.604	1.21e-24	A6
ch25h	4.58e-33	-1.17382	0.029	0.381	1.07e-28	A6
si:dkey-26c10.5	3.93e-43	-1.18245	0.048	0.48	9.19e-39	A6
mt2	2.53e-10	-1.18551	0.249	0.394	5.92e-06	A6
ctsla	1.47e-35	-1.18827	0.062	0.453	3.43e-31	A6
si:zfos-741a10.3	9.31e-50	-1.19994	0.148	0.637	2.18e-45	A6
rbp2a	1.15e-27	-1.223	0.144	0.491	2.69e-23	A6
BX649485.1	4.17e-37	-1.22597	0.148	0.565	9.75e-33	A6
si:ch211-204c21.1.1	2.63e-55	-1.23675	0.177	0.691	6.13e-51	A6
slc7a7	1.32e-55	-1.241	0.072	0.591	3.09e-51	A6
CR759843.2	1.3e-14	-1.24551	0.091	0.3	3.04e-10	A6
dhrs9	1.27e-63	-1.2647	0.053	0.603	2.96e-59	A6
c1qa	1.19e-55	-1.26535	0.062	0.574	2.78e-51	A6
mpp1	5.05e-58	-1.28351	0.225	0.742	1.18e-53	A6
lta4h	4.85e-62	-1.28941	0.144	0.686	1.13e-57	A6
cebpb	1.51e-37	-1.30251	0.067	0.474	3.52e-33	A6
MFAP4 (1 of many).2	2.8e-34	-1.3611	0.115	0.508	6.55e-30	A6
marco	2.56e-47	-1.37429	0.129	0.607	5.98e-43	A6
gng10	3.83e-66	-1.43194	0.201	0.744	8.95e-62	A6
c1qc	2.6e-75	-1.49284	0.211	0.784	6.08e-71	A6
ctsba	9.7e-73	-1.50308	0.522	0.894	2.27e-68	A6
timp4.3	3.01e-39	-1.50901	0.014	0.392	7.04e-35	A6
c1qb	3.72e-95	-1.56203	0.144	0.805	8.7e-91	A6
alox5ap	3.93e-74	-1.57594	0.096	0.697	9.17e-70	A6
slc3a2a	7.16e-92	-1.61246	0.158	0.798	1.67e-87	A6
scn4bb	2.96e-71	-1.68856	0.1	0.684	6.91e-67	A6
itgae.1	5.17e-95	-1.73194	0.148	0.803	1.21e-90	A6
mfap4	1.84e-52	-1.74493	0.139	0.625	4.3e-48	A6
havcr1	1.41e-95	-1.96982	0.359	0.879	3.3e-91	A6
lgals9l1	1.14e-117	-2.09588	0.402	0.89	2.67e-113	A6
BX649485.2	1.43e-49	-2.15579	0.172	0.65	3.34e-45	A6
ccl34b.1	3.51e-155	-2.25279	0.967	0.991	8.2e-151	A6
BX649485.4	7.37e-39	-2.40102	0.177	0.592	1.72e-34	A6
apoeb	1.97e-99	-2.63883	0.909	0.977	4.61e-95	A6
