# Supplementary material for: In situ and transcriptomic identification of microglia in synapse-rich regions of the developing zebrafish brain
Source: Nat Commun. 2021 Oct 8;12:5916. doi: 10.1038/s41467-021-26206-x (PMC8501082; doi:10.1038/s41467-021-26206-x)
Supplement: Supplementary file 7 — Supplementary Data 4 [file 41467_2021_26206_MOESM7_ESM.xlsx]

## Sheet: DEgenesHBvsMB
Ensembl_ID	Gene_ID	baseMean	log2FoldChange	lfcSE	stat	pvalue	padj
ENSDARG00000011845	chn2	90.7138	9.94309	2.01503	4.93447	8.03698e-07	0.000391401
ENSDARG00000011273	tlx2	94.1123	9.92737	1.99172	4.98432	6.2181e-07	0.000361747
ENSDARG00000100794	mmp13b	100.797	9.82801	1.95117	5.03698	4.72938e-07	0.000307094
ENSDARG00000092731	mhc1uka	156.364	9.75351	1.65523	5.89255	3.80282e-09	4.9386e-06
ENSDARG00000077176	zgc:174888	91.3214	9.68124	2.01414	4.80664	1.53491e-06	0.000484864
ENSDARG00000097931	si:dkeyp-86b9.5	83.2532	9.50656	2.07559	4.58018	4.64577e-06	0.0010647
ENSDARG00000044491	kif20a	82.0052	9.50245	2.0867	4.55383	5.26791e-06	0.00111112
ENSDARG00000020149	acoxl	84.4392	9.23504	2.47981	3.72409	0.000196022	0.0146866
ENSDARG00000100821	scrt1a	162.132	9.20724	1.91535	4.80707	1.53159e-06	0.000484864
ENSDARG00000035904	crabp1b	108.384	9.19782	1.90126	4.83775	1.31316e-06	0.000476104
ENSDARG00000086848	atad3	76.4836	9.11156	2.57467	3.53892	0.00040176	0.0216395
ENSDARG00000009534	wls	187.702	9.06095	1.87477	4.8331	1.34423e-06	0.000476104
ENSDARG00000093857	si:dkey-79f11.10	96.5059	8.98398	1.89333	4.74507	2.08438e-06	0.000641112
ENSDARG00000070371	kat7a	79.7866	8.97828	2.57027	3.49313	0.000477393	0.0235339
ENSDARG00000067832	tle2c	56.159	8.89844	2.79059	3.18873	0.00142898	0.0422939
ENSDARG00000045926	crabp1a	77.5566	8.86901	2.04223	4.3428	1.40681e-05	0.00231588
ENSDARG00000006837	mycn	111.099	8.84884	1.90184	4.65279	3.27479e-06	0.000837386
ENSDARG00000092638	ptprua	101.449	8.83584	2.27132	3.89019	0.000100166	0.00900573
ENSDARG00000060004	fzd7a	56.6315	8.83404	2.37675	3.71686	0.000201711	0.0148276
ENSDARG00000077656	arfgef3	44.7499	8.79997	2.59105	3.3963	0.000683036	0.0278165
ENSDARG00000099887	si:ch211-25d12.7	81.7953	8.75693	2.01167	4.35307	1.34242e-05	0.00227395
ENSDARG00000101654	si:ch211-188c18.1	82.1776	8.75078	2.20184	3.9743	7.05874e-05	0.0073663
ENSDARG00000038348	pigh	72.7188	8.74359	2.45673	3.55904	0.000372216	0.0207768
ENSDARG00000091029	phox2bb	106.809	8.7318	1.80166	4.84653	1.25641e-06	0.000473708
ENSDARG00000100721	si:ch211-175l6.2	57.53	8.72891	2.37058	3.68219	0.000231238	0.0156226
ENSDARG00000023267	atad1a	73.1141	8.63634	2.5316	3.41141	0.000646273	0.0277946
ENSDARG00000102835	NA	70.6307	8.63405	2.47383	3.49015	0.000482742	0.0235339
ENSDARG00000097748	NA	74.8049	8.62165	2.43831	3.53592	0.000406361	0.0216874
ENSDARG00000088900	NA	82.6307	8.60774	2.35175	3.66014	0.00025208	0.0165951
ENSDARG00000042128	pacsin1b	90.4295	8.59286	2.47566	3.47093	0.00051865	0.0243453
ENSDARG00000014181	foxp1b	52.0032	8.52107	2.65241	3.21258	0.00131548	0.0409133
ENSDARG00000044167	padi2	99.0768	8.52029	1.95266	4.36343	1.2804e-05	0.00225575
ENSDARG00000068401	yap1	88.39	8.50856	2.23854	3.80095	0.000144144	0.0117815
ENSDARG00000099412	bcan	106.629	8.50469	1.71756	4.95163	7.35963e-07	0.000373997
ENSDARG00000097620	NA	139.568	8.49079	1.8154	4.67708	2.90986e-06	0.000772964
ENSDARG00000097031	si:ch73-380l3.3	83.3713	8.48751	2.31836	3.661	0.000251232	0.0165951
ENSDARG00000071449	fam234a	75.1635	8.45087	2.13495	3.95835	7.54684e-05	0.0075391
ENSDARG00000101663	NA	42.3518	8.42718	2.65202	3.17765	0.00148475	0.0433844
ENSDARG00000028784	LOC559843	54.8467	8.41547	2.46517	3.41375	0.000640753	0.0277946
ENSDARG00000036414	si:ch73-335l21.1	69.0418	8.41042	2.48196	3.38862	0.000702447	0.028136
ENSDARG00000042835	tfdp2	131.986	8.40622	1.70665	4.92558	8.41122e-07	0.000393241
ENSDARG00000089913	cacna1g	59.1249	8.40176	2.63532	3.18814	0.00143193	0.0422939
ENSDARG00000002991	cep135	83.0239	8.36963	2.17367	3.85046	0.000117898	0.0101784
ENSDARG00000012586	fmnl2a	58.5506	8.34292	2.6476	3.15112	0.00162643	0.0461402
ENSDARG00000068365	lmx1bb	134.931	8.33691	1.76389	4.72644	2.28485e-06	0.000656233
ENSDARG00000081299	NA	76.0055	8.32737	2.33101	3.57243	0.000353686	0.0201653
ENSDARG00000067507	kctd8	61.3461	8.30953	2.66807	3.11443	0.00184301	0.0496338
ENSDARG00000059596	clip2	145.908	8.28314	1.50923	5.48831	4.05787e-08	3.95237e-05
ENSDARG00000013730	slc4a4a	191.48	8.28225	1.59377	5.19665	2.02917e-07	0.000139511
ENSDARG00000079396	lrfn5b	60.5014	8.27063	2.37236	3.48624	0.000489855	0.0235895
ENSDARG00000069328	si:dkey-12e7.1	53.7119	8.2491	2.45594	3.35884	0.000782708	0.0298964
ENSDARG00000036787	tap2a	118.01	8.24491	1.90917	4.31858	1.57038e-05	0.00251433
ENSDARG00000063412	cers1	102.025	8.2448	1.8114	4.55161	5.32362e-06	0.00111112
ENSDARG00000059775	slc32a1	99.7111	8.22183	2.02961	4.05095	5.10106e-05	0.00610301
ENSDARG00000058893	nhej1	104.602	8.19895	1.88134	4.35803	1.31238e-05	0.00225575
ENSDARG00000092667	si:ch211-271e10.2	120.039	8.1885	1.77891	4.60309	4.1627e-06	0.000973073
ENSDARG00000037932	lin7b	136.934	8.17917	1.53458	5.32992	9.82579e-08	8.58901e-05
ENSDARG00000097712	si:ch1073-443n13.2	61.9849	8.15965	2.25893	3.61217	0.00030364	0.018784
ENSDARG00000056004	sprn	86.6277	8.15912	2.3665	3.44776	0.000565254	0.025707
ENSDARG00000005916	srpk3	70.6027	8.15406	2.39348	3.40679	0.000657319	0.0277946
ENSDARG00000011605	dennd6b	95.2557	8.15103	2.35743	3.45759	0.000545033	0.0253799
ENSDARG00000013236	dhcr24	63.8382	8.07788	2.54427	3.17494	0.00149869	0.0435739
ENSDARG00000031307	zic4	56.119	8.07321	2.57838	3.13112	0.00174144	0.0479843
ENSDARG00000101425	si:dkey-1b17.5	71.2848	8.04923	2.24203	3.59015	0.000330494	0.0196082
ENSDARG00000078894	hemk1	63.491	8.03032	2.46036	3.26387	0.001099	0.0365957
ENSDARG00000073686	heatr6	57.2194	8.01371	2.28358	3.50927	0.000449336	0.0227118
ENSDARG00000004246	slit2	111.254	7.99508	2.00389	3.98979	6.61331e-05	0.00722396
ENSDARG00000095106	NA	75.9786	7.95505	2.27189	3.50152	0.000462617	0.0231071
ENSDARG00000007406	phox2a	119.378	7.92579	1.91646	4.13564	3.53965e-05	0.00457267
ENSDARG00000090753	si:dkey-13p1.3	69.7946	7.91413	2.4553	3.22329	0.00126728	0.0399275
ENSDARG00000015765	iah1	84.555	7.90525	2.05462	3.84755	0.000119303	0.0101784
ENSDARG00000069940	ppap2d	61.2219	7.89739	2.18955	3.60686	0.00030992	0.0190649
ENSDARG00000053569	sox3	74.3539	7.88282	2.13289	3.69584	0.000219163	0.0154312
ENSDARG00000076544	aldh5a1	114.854	7.84013	1.87231	4.18741	2.82158e-05	0.00383473
ENSDARG00000103278	NA	45.2084	7.82423	2.43788	3.20944	0.00132993	0.0409133
ENSDARG00000073974	colgalt1	111.515	7.68807	2.21284	3.47431	0.000512176	0.0242846
ENSDARG00000070425	dll4	128.511	7.6848	2.08382	3.68784	0.000226168	0.015478
ENSDARG00000035399	ankra2	75.2482	7.63701	2.12824	3.58842	0.000332687	0.0196386
ENSDARG00000059280	hoxd3a	78.6199	7.63161	1.87996	4.05946	4.91872e-05	0.00598855
ENSDARG00000112728	LOC108178999	62.3475	7.59534	2.32628	3.26501	0.00109459	0.0365529
ENSDARG00000073896	cx47.1	108.808	7.58896	1.9335	3.92498	8.67373e-05	0.00804592
ENSDARG00000024694	myo1b	55.6214	7.56596	2.09152	3.61745	0.000297516	0.0185956
ENSDARG00000014675	efna3a	47.8473	7.53249	2.39569	3.14418	0.00166551	0.0468629
ENSDARG00000003444	dhrs7	68.9435	7.4527	2.25315	3.30767	0.000940746	0.0332188
ENSDARG00000042336	impdh1a	87.166	7.45126	1.75496	4.24582	2.17792e-05	0.00318195
ENSDARG00000044251	rasgef1bb	111.427	7.38374	2.33401	3.16354	0.00155861	0.0447592
ENSDARG00000073857	klf7a	112.177	7.34403	1.86536	3.93705	8.24886e-05	0.00796799
ENSDARG00000061454	nrxn2a	125.011	7.30732	1.69516	4.31071	1.62733e-05	0.00257031
ENSDARG00000074773	si:dkey-110g7.8	111.67	7.27652	1.49599	4.86402	1.15024e-06	0.000448134
ENSDARG00000013777	ppp1r13l	87.4875	7.20862	2.0434	3.52776	0.000419092	0.0220426
ENSDARG00000014554	ppp1r3cb	71.1752	7.16526	2.23306	3.20872	0.00133327	0.0409133
ENSDARG00000109929	LOC110437890	76.4321	7.15843	1.73147	4.13431	3.56018e-05	0.00457267
ENSDARG00000071418	gbx1	69.4899	7.14846	2.0974	3.40825	0.000653799	0.0277946
ENSDARG00000019117	parvb	81.8734	7.11539	2.14796	3.31263	0.000924225	0.0327439
ENSDARG00000029720	si:dkeyp-9d4.2	94.8116	7.10281	1.68741	4.20929	2.56169e-05	0.0036074
ENSDARG00000034522	rab6ba	102.43	7.09455	1.80713	3.92586	8.64218e-05	0.00804592
ENSDARG00000054096	rbm41	120.735	7.0738	1.75406	4.03283	5.51097e-05	0.00631493
ENSDARG00000002494	itgb6	112.681	7.04354	2.14246	3.28759	0.00101048	0.0348391
ENSDARG00000063634	hpse	63.3228	7.04047	2.24851	3.13117	0.00174111	0.0479843
ENSDARG00000037154	LOC568037	95.1056	6.99084	1.87836	3.72178	0.000197823	0.0147242
ENSDARG00000098666	si:dkey-93h22.8	100.732	6.98558	1.68481	4.14621	3.38025e-05	0.00443914
ENSDARG00000061201	acsf2	111.304	6.94738	2.08395	3.33376	0.000856821	0.0313935
ENSDARG00000010445	trabd	158.801	6.9318	1.46707	4.72493	2.30198e-06	0.000656233
ENSDARG00000102076	spink2.1	74.9464	6.87214	1.93564	3.55031	0.000384773	0.0211137
ENSDARG00000094846	si:ch211-14a11.5	135.917	6.84103	2.08923	3.27443	0.00105875	0.0358686
ENSDARG00000061819	wscd2	125.362	6.77199	1.71915	3.93916	8.17682e-05	0.00796422
ENSDARG00000037363	dennd2b	114.966	6.76138	1.78648	3.78475	0.000153864	0.0121511
ENSDARG00000092950	NA	124.399	6.75031	1.83925	3.67014	0.00024242	0.0162839
ENSDARG00000018040	msantd4	104	6.69925	1.95796	3.42155	0.000622657	0.0275667
ENSDARG00000018681	saal1	153.257	6.68832	1.41362	4.73136	2.23023e-06	0.000656233
ENSDARG00000035508	barhl1a	103.73	6.63256	1.73729	3.81775	0.000134672	0.0112432
ENSDARG00000028213	ttn.2	91.931	6.61207	1.6511	4.00465	6.21086e-05	0.00691357
ENSDARG00000074763	mrap2a	76.8532	6.56933	1.82447	3.60067	0.000317396	0.0191497
ENSDARG00000027017	ppp2r5a	119.759	6.54361	1.65307	3.95845	7.54378e-05	0.0075391
ENSDARG00000035434	zmat5	93.6916	6.53929	1.74942	3.73797	0.000185514	0.0141718
ENSDARG00000098641	nbeal2	179.98	6.53739	1.46034	4.47662	7.58346e-06	0.00147726
ENSDARG00000037879	lfng	78.6034	6.50175	1.93368	3.36237	0.00077277	0.0296136
ENSDARG00000028012	tpmt.2	70.2404	6.45114	1.93935	3.32644	0.000879624	0.0319287
ENSDARG00000100449	si:busm1-71b9.3	148.529	6.44737	1.5299	4.21423	2.50629e-05	0.0036074
ENSDARG00000105806	si:cabz01069020.1	178.043	6.43793	1.57745	4.08124	4.47961e-05	0.00556996
ENSDARG00000057598	s100b	223.018	6.33273	1.31464	4.81709	1.45664e-06	0.000484864
ENSDARG00000056647	klhl3	74.2681	6.33057	1.95792	3.23331	0.00122365	0.0392913
ENSDARG00000038855	chmp5a	79.6418	6.31819	1.94521	3.24808	0.00116185	0.0380447
ENSDARG00000079201	tshz2	62.9451	6.31021	2.0187	3.12588	0.00177275	0.0484111
ENSDARG00000008503	glcci1a	78.8208	6.28006	1.84683	3.40045	0.000672762	0.0277946
ENSDARG00000105507	si:ch1073-159d7.13	61.5471	6.21468	1.98561	3.12986	0.00174891	0.0479843
ENSDARG00000100025	si:ch211-231f6.6	71.2357	6.21077	1.87864	3.30599	0.000946414	0.0333183
ENSDARG00000069438	neurl1aa	89.4532	6.20784	1.82535	3.40091	0.000671626	0.0277946
ENSDARG00000013224	phc2b	77.4115	6.19997	1.9143	3.23876	0.00120049	0.0386539
ENSDARG00000058672	nuggc.3	60.9073	6.18694	1.90559	3.24673	0.00116738	0.0381127
ENSDARG00000098362	LOC100330321	89.4521	6.05327	1.88744	3.20713	0.00134067	0.0409133
ENSDARG00000033861	sepsecs	128.39	6.04973	1.52073	3.97818	6.94453e-05	0.0073124
ENSDARG00000015567	zic1	274.496	6.03047	1.40866	4.28098	1.86068e-05	0.00286153
ENSDARG00000029406	h2ax	275.885	5.86426	1.3238	4.42986	9.4294e-06	0.00177759
ENSDARG00000104891	si:dkey-109j17.5	97.451	5.79021	1.77262	3.26646	0.001089	0.0365529
ENSDARG00000037713	pcnp	108.692	5.77871	1.52185	3.79715	0.000146366	0.0117981
ENSDARG00000091512	nfrkb	144.529	5.6772	1.46742	3.86884	0.000109356	0.00961021
ENSDARG00000075178	lpcat3	204.879	5.46567	1.35239	4.04148	5.31159e-05	0.00627089
ENSDARG00000021193	coro1cb	132.022	5.40344	1.61009	3.35598	0.00079085	0.0299088
ENSDARG00000099510	cnn3a	196.1	5.34475	1.40118	3.81447	0.000136475	0.0113129
ENSDARG00000056092	si:dkey-12h9.6	124.695	5.28085	1.65094	3.19868	0.00138056	0.0416951
ENSDARG00000068965	nrip1a	147.686	5.1704	1.47252	3.51126	0.000445994	0.0227118
ENSDARG00000104899	si:dkey-242k1.4	157.568	4.99712	1.42433	3.5084	0.000450816	0.0227118
ENSDARG00000096280	NA	166.386	4.86399	1.31568	3.69695	0.000218203	0.0154312
ENSDARG00000022648	otud3	182.895	4.76858	1.41008	3.38178	0.000720168	0.0284798
ENSDARG00000100918	prc1a	119.532	4.73577	1.46995	3.22173	0.00127421	0.0399275
ENSDARG00000015057	ube2d4	140.531	4.6831	1.49166	3.13953	0.00169219	0.0471251
ENSDARG00000093862	si:ch211-274k16.2	184.238	4.62456	1.34377	3.44149	0.000578514	0.0261507
ENSDARG00000075230	tet1	161.724	4.34398	1.36945	3.17205	0.00151366	0.043683
ENSDARG00000013434	hira	229.898	4.3332	1.34196	3.22901	0.00124218	0.0394526
ENSDARG00000062904	idua	142.62	4.04236	1.23445	3.27462	0.00105806	0.0358686
ENSDARG00000062510	bcl11ba	207.525	3.9038	1.17208	3.33066	0.000866398	0.0315565
ENSDARG00000115054	si:ch211-113a14.17	199.542	3.59094	1.06312	3.37773	0.000730855	0.0284798
ENSDARG00000010729	LOC795887	1086.64	3.53998	0.581142	6.09142	1.11917e-09	1.63511e-06
ENSDARG00000052402	dnmt3ba	224.582	3.47793	1.08866	3.19468	0.00139988	0.0420847
ENSDARG00000102453	slc1a2b	652.949	3.35624	0.675744	4.96673	6.80907e-07	0.000361747
ENSDARG00000052037	trim35-1	257.053	3.35524	0.880655	3.80994	0.000139002	0.0114412
ENSDARG00000006848	parp9	415.656	3.28142	0.978511	3.35349	0.000798007	0.0299907
ENSDARG00000036036	mdka	236.395	3.23452	0.897645	3.60334	0.000314152	0.0191497
ENSDARG00000077239	si:ch211-165i18.2	304.244	3.13978	0.860252	3.64984	0.000262403	0.0168515
ENSDARG00000014148	med22	479.988	3.06387	0.82965	3.69296	0.000221655	0.015478
ENSDARG00000101051	ctsbb	260.036	2.98532	0.86096	3.46743	0.000525463	0.0245664
ENSDARG00000017986	vps13d	234.555	2.91977	0.920342	3.17248	0.00151145	0.043683
ENSDARG00000101826	zwi	425.435	2.666	0.772693	3.45027	0.000560031	0.025663
ENSDARG00000009978	icn	840.63	2.57101	0.615671	4.17594	2.96753e-05	0.00398672
ENSDARG00000099401	ccl33.3	3391.38	2.55487	0.285849	8.93784	3.96849e-19	9.27673e-16
ENSDARG00000044125	txn	364.069	2.52956	0.756378	3.3443	0.000824896	0.0305107
ENSDARG00000000551	slc1a4	425.398	2.29794	0.704885	3.26002	0.00111403	0.0369908
ENSDARG00000019856	atp1a1b	672.808	2.26988	0.533502	4.25467	2.09356e-05	0.00313712
ENSDARG00000099999	tcf3b	435.333	2.26143	0.718531	3.1473	0.00164787	0.0466351
ENSDARG00000095112	NA	534.897	2.12629	0.601767	3.53342	0.000410227	0.0217942
ENSDARG00000116047	NA	1198.24	2.12104	0.434896	4.87712	1.07644e-06	0.000448134
ENSDARG00000024789	mxc	665.695	2.10502	0.570314	3.69098	0.000223391	0.015478
ENSDARG00000007697	fabp7a	1274.36	1.98177	0.555325	3.56866	0.000358805	0.0203578
ENSDARG00000077881	chl1a	1381.96	1.90428	0.443575	4.29303	1.76251e-05	0.0027467
ENSDARG00000053136	b2m	9373.65	1.9033	0.172046	11.0627	1.90259e-28	1.11187e-24
ENSDARG00000075963	mhc1uba	939.998	1.89434	0.5346	3.54348	0.000394882	0.0214669
ENSDARG00000089413	mbpb	803.555	1.75086	0.489667	3.57561	0.000349418	0.0201653
ENSDARG00000036420	si:dkey-33c9.6	1155.47	1.71653	0.435441	3.94205	8.07893e-05	0.00796422
ENSDARG00000099518	si:ch211-119e14.1	1360.57	1.68849	0.401393	4.20658	2.59259e-05	0.0036074
ENSDARG00000011929	plp1b	2247.18	1.65916	0.369652	4.48843	7.1751e-06	0.00143928
ENSDARG00000070266	spock3	1846	1.65349	0.332663	4.97046	6.67954e-07	0.000361747
ENSDARG00000099874	agap2	1045.64	1.61812	0.492123	3.28803	0.0010089	0.0348391
ENSDARG00000036186	mbpa	1945.2	1.54396	0.355326	4.34521	1.39141e-05	0.00231588
ENSDARG00000087012	NA	9388.44	1.51931	0.160831	9.44666	3.49804e-21	1.02213e-17
ENSDARG00000026766	bcl2l10	1303.59	1.44179	0.449557	3.20714	0.0013406	0.0409133
ENSDARG00000092191	LOC100535167	1613.44	1.33383	0.394774	3.37871	0.000728257	0.0284798
ENSDARG00000038609	mpz	4010.62	1.25944	0.258702	4.86831	1.12556e-06	0.000448134
ENSDARG00000044129	si:ch211-214p16.1	4331.47	1.04395	0.261163	3.99731	6.40653e-05	0.00706411
ENSDARG00000076532	si:ch211-222l21.1	7554.72	0.927451	0.228988	4.05021	5.11717e-05	0.00610301
ENSDARG00000041959	cxcr4b	5407.91	0.888733	0.205167	4.33175	1.47931e-05	0.00240141
ENSDARG00000105667	NA	7498.53	0.816536	0.166418	4.90655	9.26936e-07	0.000416693
ENSDARG00000103276	fcer1g	5032.19	0.723339	0.202946	3.5642	0.00036497	0.0206076
ENSDARG00000040158	cdc42l	5694.09	0.701147	0.207258	3.38297	0.000717063	0.0284798
ENSDARG00000070545	top1l	6573.32	0.591181	0.177817	3.32467	0.000885242	0.0320332
ENSDARG00000009087	cd74a	338291	0.528209	0.0520093	10.156	3.1146e-24	1.21345e-20
ENSDARG00000031745	si:busm1-266f07.2	44317.2	0.400691	0.082184	4.87553	1.08516e-06	0.000448134
ENSDARG00000079105	mhc2dab	52243	0.32537	0.0897686	3.62454	0.000289479	0.0183882
ENSDARG00000036628	cd74b	63310.9	0.31348	0.0752678	4.16486	3.11548e-05	0.00413793
ENSDARG00000082753	NA	205360	0.285342	0.0537135	5.3123	1.08252e-07	8.58901e-05
ENSDARG00000093608	ccl34b.1	146888	-0.24227	0.0608531	-3.98122	6.85618e-05	0.00728501
ENSDARG00000063924	CYTB	68416.2	-0.255913	0.071563	-3.57604	0.000348832	0.0201653
ENSDARG00000013968	psap	108328	-0.269454	0.0767921	-3.50888	0.000449993	0.0227118
ENSDARG00000063912	COX3	127449	-0.272388	0.0813519	-3.34827	0.000813174	0.0302687
ENSDARG00000092170	apoc1	524472	-0.305503	0.0652575	-4.6815	2.84781e-06	0.000772964
ENSDARG00000009212	ppiaa	29798.2	-0.364164	0.0965709	-3.77095	0.00016263	0.0126721
ENSDARG00000025147	cd63	16414.9	-0.408742	0.120541	-3.3909	0.000696636	0.0281
ENSDARG00000099776	glula	41679.8	-0.461141	0.0814951	-5.65851	1.52693e-08	1.78467e-05
ENSDARG00000055120	ctsba	12684.9	-0.53778	0.135487	-3.96923	7.21053e-05	0.00744078
ENSDARG00000037421	egr1	4648.3	-0.722659	0.222963	-3.24115	0.00119047	0.0384896
ENSDARG00000041623	mt2	5729.43	-0.761262	0.194393	-3.9161	8.99941e-05	0.00828229
ENSDARG00000088745	zgc:173915	6282.24	-0.840474	0.192387	-4.36867	1.25004e-05	0.00224777
ENSDARG00000040295	apoeb	447902	-0.871412	0.049168	-17.7232	2.77791e-70	3.24683e-66
ENSDARG00000003931	cndp2	3530.1	-0.87426	0.236014	-3.70427	0.000212001	0.0151089
ENSDARG00000043371	mdh2	2422.13	-0.913879	0.283639	-3.22198	0.00127308	0.0399275
ENSDARG00000105648	si:cabz01102082.1	1821.33	-1.14515	0.334935	-3.41901	0.000628498	0.0275685
ENSDARG00000000241	slc40a1	2859.51	-1.24737	0.292588	-4.26322	2.01501e-05	0.00305863
ENSDARG00000035918	bzw2	2840.91	-1.24761	0.268652	-4.64394	3.41828e-06	0.000837386
ENSDARG00000036028	arrdc3b	1663.4	-1.3922	0.43461	-3.20332	0.00135851	0.0413497
ENSDARG00000007836	ctsla	4282.5	-1.45441	0.229523	-6.33666	2.34805e-10	4.57401e-07
ENSDARG00000070038	rbp2a	1289.57	-1.49791	0.410368	-3.65016	0.00026208	0.0168515
ENSDARG00000013926	slc16a9a	2169.91	-1.67197	0.48094	-3.47646	0.000508075	0.0242383
ENSDARG00000027595	selenot1b	554.729	-1.99879	0.586555	-3.40768	0.000655171	0.0277946
ENSDARG00000034885	bet1	297.352	-2.51748	0.80192	-3.13932	0.00169341	0.0471251
ENSDARG00000040396	bcl7bb	348.646	-2.55096	0.782911	-3.2583	0.00112081	0.0371105
ENSDARG00000076962	gdpd5b	271.545	-2.72099	0.837734	-3.24804	0.00116204	0.0380447
ENSDARG00000043701	gpd1a	740.043	-2.96347	0.734533	-4.0345	5.47196e-05	0.00631493
ENSDARG00000099014	fxyd1	315.062	-3.00166	0.845982	-3.54814	0.000387968	0.0211896
ENSDARG00000096508	NA	248.988	-3.21053	1.02081	-3.14509	0.00166037	0.0468629
ENSDARG00000045567	phpt1	275.846	-3.35387	0.984788	-3.40568	0.000660003	0.0277946
ENSDARG00000009748	dffb	172.673	-3.63382	1.14969	-3.16071	0.00157387	0.0449877
ENSDARG00000089646	ctdspl3	251.925	-3.85055	1.13182	-3.4021	0.000668707	0.0277946
ENSDARG00000017115	kctd10	343.144	-3.89079	0.867365	-4.48576	7.26536e-06	0.00143928
ENSDARG00000015394	thoc7	299.109	-3.92184	0.984499	-3.98359	6.78815e-05	0.00727889
ENSDARG00000017489	ifi45	289.225	-3.94162	1.14995	-3.42765	0.000608838	0.0271607
ENSDARG00000012563	pdss2	267.874	-3.95201	1.23968	-3.18794	0.00143291	0.0422939
ENSDARG00000028894	mrgbp	160.779	-3.97881	1.24712	-3.1904	0.00142075	0.0422939
ENSDARG00000055510	ypel3	153.639	-4.06391	1.27671	-3.18312	0.00145698	0.0428947
ENSDARG00000013694	stimate	172.67	-4.2023	1.3169	-3.19106	0.00141754	0.0422939
ENSDARG00000035610	zgc:113208	268.147	-4.20967	1.21848	-3.45484	0.000550616	0.0255367
ENSDARG00000063190	zranb1b	137.617	-4.26124	1.27579	-3.34008	0.000837541	0.0307836
ENSDARG00000019300	ints7	208.675	-4.28132	1.25039	-3.42399	0.000617097	0.0274244
ENSDARG00000074481	ulk1b	174.778	-4.41723	1.35809	-3.25254	0.00114377	0.037758
ENSDARG00000101379	NA	152.807	-4.61084	1.39587	-3.30319	0.0009559	0.0334508
ENSDARG00000013667	tbck	144.553	-4.70221	1.33902	-3.51168	0.00044529	0.0227118
ENSDARG00000074270	si:ch211-214e3.5	173.685	-4.73409	1.38714	-3.41283	0.000642919	0.0277946
ENSDARG00000016128	ap3m2	145.971	-4.74914	1.47355	-3.22293	0.00126887	0.0399275
ENSDARG00000018106	eif2b3	165.062	-4.84038	1.34464	-3.59976	0.000318517	0.0191497
ENSDARG00000040024	gpd1l	96.8103	-4.84444	1.47596	-3.28224	0.00102988	0.0352764
ENSDARG00000077810	otud4	139.976	-4.98963	1.40251	-3.55764	0.000374202	0.0207768
ENSDARG00000037358	polr3e	144.181	-5.08177	1.51673	-3.35048	0.000806711	0.0301241
ENSDARG00000012824	itga3b	123.444	-5.09561	1.58832	-3.20818	0.00133576	0.0409133
ENSDARG00000098972	mrps16	172.002	-5.10119	1.41226	-3.61209	0.000303745	0.018784
ENSDARG00000069563	zgc:153151	244.207	-5.10432	1.26453	-4.03654	5.42442e-05	0.00631493
ENSDARG00000004697	rxrgb	92.4765	-5.10593	1.50588	-3.39067	0.00069721	0.0281
ENSDARG00000003208	pomk	164.135	-5.11141	1.43824	-3.55394	0.000379508	0.0209231
ENSDARG00000060109	aggf1	206.403	-5.15352	1.37148	-3.75765	0.000171518	0.0131888
ENSDARG00000023648	idh3g	137.067	-5.16526	1.5101	-3.42047	0.000625138	0.0275685
ENSDARG00000040265	mpdu1b	187.816	-5.17895	1.47747	-3.50529	0.000456107	0.0228798
ENSDARG00000091548	stard9	119.152	-5.18816	1.55312	-3.34048	0.000836344	0.0307836
ENSDARG00000028321	synj2bp	151.097	-5.19906	1.45165	-3.58148	0.000341655	0.0200666
ENSDARG00000019907	dscc1	105.958	-5.20167	1.6199	-3.21111	0.00132223	0.0409133
ENSDARG00000044404	pars2	120.285	-5.22861	1.64684	-3.17494	0.00149868	0.0435739
ENSDARG00000024116	vamp8	164.024	-5.22972	1.45312	-3.59896	0.00031949	0.0191497
ENSDARG00000003910	med13b	210.243	-5.23654	1.42056	-3.68625	0.000227582	0.015478
ENSDARG00000032317	tox	175.118	-5.27558	1.49636	-3.52562	0.000422497	0.0220426
ENSDARG00000038563	pitrm1	102.163	-5.39452	1.66261	-3.24461	0.00117612	0.0382885
ENSDARG00000059846	epg5	110.63	-5.412	1.7061	-3.17215	0.00151314	0.043683
ENSDARG00000016357	fmo5	133.793	-5.50136	1.53922	-3.57413	0.00035139	0.0201653
ENSDARG00000006468	grap2a	133.872	-5.5016	1.45294	-3.78654	0.00015276	0.0121511
ENSDARG00000061629	ndufaf5	156.618	-5.52164	1.48422	-3.72023	0.000199044	0.0147242
ENSDARG00000097782	si:dkey-42l23.4	153.61	-5.54882	1.5319	-3.62219	0.000292118	0.0184556
ENSDARG00000056690	mtmr1a	170.829	-5.59698	1.53005	-3.65804	0.000254152	0.0165951
ENSDARG00000101116	vps33a	122.439	-5.60481	1.67256	-3.35103	0.000805129	0.0301241
ENSDARG00000115174	im:6904045	86.168	-5.70279	1.59631	-3.57248	0.000353611	0.0201653
ENSDARG00000109678	LOC101885164	139.148	-5.72963	1.687	-3.39633	0.000682949	0.0278165
ENSDARG00000031098	timm50	117.042	-5.77709	1.80036	-3.20886	0.00133262	0.0409133
ENSDARG00000055416	serpinb1	72.6405	-5.79813	1.64345	-3.52802	0.000418688	0.0220426
ENSDARG00000000324	dcaf8	84.8534	-5.80473	1.69805	-3.41846	0.000629772	0.0275685
ENSDARG00000042557	rnf144ab	104.622	-5.81036	1.80751	-3.21457	0.0013064	0.0408269
ENSDARG00000074443	gas7a	155.329	-5.8695	1.64813	-3.56131	0.000369011	0.0207356
ENSDARG00000040584	eef1akmt1	62.0346	-5.92585	1.83482	-3.22967	0.00123932	0.0394526
ENSDARG00000105119	LOC108183940	88.2342	-5.93441	1.79923	-3.2983	0.000972729	0.0338371
ENSDARG00000013802	pcid2	113.138	-5.94475	1.69406	-3.50917	0.000449502	0.0227118
ENSDARG00000005924	serpina10a	98.4661	-5.95148	1.59809	-3.72411	0.000196004	0.0146866
ENSDARG00000100484	LOC101884623	175.103	-5.991	1.46181	-4.09833	4.16133e-05	0.0052867
ENSDARG00000051875	islr2	88.081	-6.00638	1.70419	-3.52447	0.000424332	0.0220426
ENSDARG00000098908	NA	101.162	-6.05669	1.75593	-3.44928	0.000562092	0.025663
ENSDARG00000069590	tmem150c	81.4136	-6.09814	1.92447	-3.16874	0.00153101	0.0440751
ENSDARG00000042452	p2rx4b	107.819	-6.11325	1.81577	-3.36675	0.0007606	0.0294367
ENSDARG00000099301	cdc37	117.056	-6.14069	1.67807	-3.65938	0.000252822	0.0165951
ENSDARG00000076716	palb2	80.4993	-6.16213	1.92942	-3.19377	0.00140426	0.0420847
ENSDARG00000005128	rnaseh2b	263.857	-6.17664	1.33519	-4.62603	3.72745e-06	0.000889111
ENSDARG00000077859	ndufaf4	79.4426	-6.18741	1.98553	-3.11625	0.00183168	0.0495582
ENSDARG00000071589	si:dkey-253d23.2	134.39	-6.19654	1.66325	-3.72556	0.00019488	0.0146866
ENSDARG00000030803	zgc:110006	53.4413	-6.26976	1.96672	-3.18793	0.00143296	0.0422939
ENSDARG00000096554	si:dkey-25o16.4	69.4158	-6.27444	2.00536	-3.12883	0.00175501	0.0480388
ENSDARG00000013973	pex3	111.407	-6.27847	1.62278	-3.86895	0.000109304	0.00961021
ENSDARG00000076134	NA	79.3045	-6.28065	1.94321	-3.23209	0.00122886	0.0393505
ENSDARG00000009217	tom1l2	128.744	-6.30726	1.75465	-3.5946	0.000324895	0.0193744
ENSDARG00000095922	NA	78.7109	-6.37888	1.88702	-3.3804	0.000723815	0.0284798
ENSDARG00000045870	plekha5	93.2494	-6.43028	1.95958	-3.28145	0.00103274	0.0352764
ENSDARG00000007818	palm1b	82.6801	-6.45485	2.07181	-3.11556	0.00183596	0.0495582
ENSDARG00000003421	igf2bp2a	117.852	-6.4812	1.88883	-3.43133	0.000600629	0.0268971
ENSDARG00000074868	zgc:173693	76.3746	-6.48416	1.85983	-3.48644	0.000489501	0.0235895
ENSDARG00000040432	klf2b	87.897	-6.48573	1.93282	-3.35557	0.000792007	0.0299088
ENSDARG00000063270	retreg2	99.901	-6.49085	1.86202	-3.48592	0.00049044	0.0235895
ENSDARG00000078759	dna2	105.791	-6.51339	1.8417	-3.53662	0.000405283	0.0216874
ENSDARG00000012953	mob1bb	173.01	-6.51756	1.49445	-4.36116	1.29375e-05	0.00225575
ENSDARG00000099817	tusc2a	79.5872	-6.55859	2.05012	-3.19913	0.00137843	0.0416951
ENSDARG00000044056	ahi1	110.953	-6.56367	1.86183	-3.52539	0.000422853	0.0220426
ENSDARG00000033370	ppil3	68.9693	-6.59765	1.9869	-3.32057	0.000898333	0.0323529
ENSDARG00000003841	usb1	93.1062	-6.64275	2.13172	-3.11615	0.00183228	0.0495582
ENSDARG00000101999	cog3	104.634	-6.65497	1.69507	-3.92608	8.63426e-05	0.00804592
ENSDARG00000067658	LOC100150296	119.244	-6.6639	1.69164	-3.93931	8.17166e-05	0.00796422
ENSDARG00000077918	dnase2b	106.177	-6.69109	1.83936	-3.63772	0.000275059	0.0175677
ENSDARG00000040527	siae	128.512	-6.73451	1.71361	-3.93	8.49451e-05	0.00804592
ENSDARG00000006065	znf385b	97.6041	-6.78651	2.07439	-3.27158	0.0010695	0.0361281
ENSDARG00000015174	atp6v0a1b	52.1396	-6.78723	2.08723	-3.25179	0.00114682	0.037758
ENSDARG00000056979	lhx9	54.3086	-6.8122	2.12925	-3.19934	0.00137742	0.0416951
ENSDARG00000101431	gas8	89.2652	-6.82993	2.05068	-3.33057	0.000866669	0.0315565
ENSDARG00000103851	tnrc6c2	169.099	-6.89648	1.50883	-4.57076	4.85963e-06	0.0010923
ENSDARG00000077709	iqsec2b	85.7835	-6.89884	1.7649	-3.90892	9.27109e-05	0.00846567
ENSDARG00000007783	blk	116.983	-6.90602	1.78132	-3.87691	0.00010579	0.00943874
ENSDARG00000030981	tmem127	105.383	-6.92841	1.83014	-3.78572	0.000153266	0.0121511
ENSDARG00000105079	si:ch211-157e21.2	119.583	-6.95022	1.87344	-3.70987	0.000207362	0.0149884
ENSDARG00000103020	si:dkey-237i9.8	62.4963	-6.98079	2.08063	-3.35513	0.00079327	0.0299088
ENSDARG00000061836	nfixb	97.2276	-7.00503	2.00497	-3.49383	0.000476148	0.0235339
ENSDARG00000052827	top3a	68.7287	-7.04316	2.24442	-3.13807	0.00170062	0.0471543
ENSDARG00000069386	mtg1	108.436	-7.05463	2.02145	-3.48988	0.000483242	0.0235339
ENSDARG00000117376	NA	162.87	-7.08184	1.78488	-3.96768	7.25743e-05	0.00744078
ENSDARG00000078822	ccdc18	70.6547	-7.08265	2.2414	-3.15992	0.00157811	0.0449877
ENSDARG00000024964	patj	72.6802	-7.08298	2.13714	-3.31423	0.00091895	0.0327439
ENSDARG00000009939	micu2	192	-7.08458	1.61744	-4.38011	1.18621e-05	0.00217044
ENSDARG00000059575	uhmk1	79.2895	-7.09133	2.0318	-3.49018	0.0004827	0.0235339
ENSDARG00000089922	dsn1	181.807	-7.0956	1.59618	-4.44537	8.77418e-06	0.00168119
ENSDARG00000105201	adcyap1r1a	102.186	-7.11158	1.74485	-4.07574	4.58673e-05	0.00564312
ENSDARG00000026109	slc48a1b	54.2707	-7.1213	2.08691	-3.41236	0.000644028	0.0277946
ENSDARG00000074129	edem3	79.653	-7.14567	2.13649	-3.34458	0.000824067	0.0305107
ENSDARG00000061385	haus3	113.291	-7.15526	2.05472	-3.48235	0.000497032	0.0238086
ENSDARG00000026454	mis12	107.577	-7.16	1.93104	-3.70785	0.000209027	0.0149884
ENSDARG00000043093	mpeg1.2	83.3754	-7.16462	2.1293	-3.36478	0.000766048	0.0294525
ENSDARG00000100944	glrx2	88.8489	-7.17138	2.02577	-3.54008	0.000400006	0.0216395
ENSDARG00000030604	phkg1a	43.2335	-7.18074	2.28413	-3.14376	0.00166795	0.0468629
ENSDARG00000088641	grn2	62.8413	-7.18421	1.93621	-3.71045	0.000206894	0.0149884
ENSDARG00000077531	bag6l	137.219	-7.19794	1.60435	-4.48651	7.23997e-06	0.00143928
ENSDARG00000039681	samm50l	75.9775	-7.19967	2.13154	-3.37768	0.000731001	0.0284798
ENSDARG00000006514	her6	183.326	-7.19972	1.55076	-4.64269	3.43896e-06	0.000837386
ENSDARG00000071863	itgb1a	58.7931	-7.20515	2.26613	-3.1795	0.00147529	0.0432161
ENSDARG00000008461	anapc5	76.5418	-7.22772	2.17691	-3.32017	0.000899615	0.0323529
ENSDARG00000074254	abcb6b	46.2121	-7.23343	2.19555	-3.29459	0.000985655	0.034185
ENSDARG00000005448	mtfmt	107.085	-7.25834	1.92703	-3.76659	0.000165493	0.0128098
ENSDARG00000042630	hebp2	75.9728	-7.27279	2.13279	-3.40999	0.00064966	0.0277946
ENSDARG00000055588	stat5b	70.8154	-7.28154	2.20368	-3.30427	0.00095225	0.0334231
ENSDARG00000006601	kaznb	63.7341	-7.2976	2.01595	-3.61994	0.000294677	0.0185171
ENSDARG00000115015	LOC103911967	53.0454	-7.29944	2.28526	-3.19413	0.00140252	0.0420847
ENSDARG00000020473	hddc3	74.6091	-7.3335	1.97732	-3.7088	0.000208245	0.0149884
ENSDARG00000097489	NA	72.3447	-7.34052	2.24686	-3.26701	0.0010869	0.0365529
ENSDARG00000060983	smyd4	65.2558	-7.36736	2.04565	-3.60148	0.000316416	0.0191497
ENSDARG00000061762	trim108	79.284	-7.40403	2.24427	-3.29908	0.000970033	0.0338371
ENSDARG00000025728	grin1b	51.611	-7.42839	2.11524	-3.51184	0.000445015	0.0227118
ENSDARG00000040137	jdp2a	51.6958	-7.46337	2.28583	-3.26506	0.00109442	0.0365529
ENSDARG00000016429	farp2	82.6565	-7.47342	2.1645	-3.45272	0.000554955	0.0255367
ENSDARG00000022177	ddx59	138.503	-7.4857	1.41	-5.309	1.10229e-07	8.58901e-05
ENSDARG00000103849	mdh1ab	117.686	-7.51242	1.95397	-3.84471	0.000120697	0.0102225
ENSDARG00000059987	dnah12	83.8913	-7.56454	2.22899	-3.39371	0.00068953	0.0279834
ENSDARG00000045486	pawr	57.6242	-7.58943	2.40835	-3.1513	0.00162545	0.0461402
ENSDARG00000052176	shfl	152.066	-7.5954	1.66321	-4.56671	4.95448e-06	0.0010926
ENSDARG00000073847	rbm15	97.8176	-7.59935	1.973	-3.85167	0.000117315	0.0101784
ENSDARG00000079145	LOC100007503	43.8663	-7.61422	2.42303	-3.14243	0.00167551	0.0469625
ENSDARG00000095939	si:ch73-226l13.2	75.3959	-7.63073	2.19667	-3.47377	0.000513202	0.0242846
ENSDARG00000056121	serac1	70.0739	-7.63454	2.18726	-3.49045	0.000482207	0.0235339
ENSDARG00000009178	zfand1	97.4402	-7.63898	2.07141	-3.68781	0.000226193	0.015478
ENSDARG00000060662	prf1.9	190.57	-7.64269	1.35478	-5.64126	1.68806e-08	1.79364e-05
ENSDARG00000006345	med17	53.5218	-7.68093	2.4652	-3.11575	0.00183478	0.0495582
ENSDARG00000041078	chka	44.36	-7.71196	2.40261	-3.20982	0.00132819	0.0409133
ENSDARG00000098570	NA	42.5738	-7.7689	2.45825	-3.16033	0.00157588	0.0449877
ENSDARG00000029660	commd5	72.9268	-7.79176	2.19053	-3.55703	0.000375077	0.0207768
ENSDARG00000081475	NA	109.449	-7.79596	1.7127	-4.55186	5.31743e-06	0.00111112
ENSDARG00000089924	aldh2.1	73.7062	-7.79964	2.05397	-3.79735	0.000146249	0.0117981
ENSDARG00000008953	pofut1	76.6959	-7.80434	2.12982	-3.66433	0.00024799	0.0165629
ENSDARG00000102305	svbp	49.189	-7.82477	2.38154	-3.28559	0.00101769	0.0349846
ENSDARG00000060620	lig4	85.6464	-7.91788	1.96617	-4.02706	5.64785e-05	0.00640893
ENSDARG00000038868	en2b	128.022	-7.9261	1.513	-5.23867	1.6174e-07	0.000118151
ENSDARG00000025577	zgc:66447	40.734	-7.94938	2.49797	-3.18233	0.00146095	0.0429034
ENSDARG00000095803	NA	42.5034	-7.97765	2.46166	-3.24076	0.0011921	0.0384896
ENSDARG00000013222	slc35a3a	52.7586	-7.98858	2.41161	-3.31255	0.000924495	0.0327439
ENSDARG00000077295	akap6	62.3372	-8.00846	2.5523	-3.13775	0.00170253	0.0471543
ENSDARG00000028715	mindy3	130.145	-8.01225	1.91167	-4.19123	2.77449e-05	0.00381509
ENSDARG00000011583	cry1b	80.8481	-8.01443	2.083	-3.84755	0.000119305	0.0101784
ENSDARG00000022810	fzr1b	93.1896	-8.02504	2.09117	-3.83759	0.000124249	0.0104476
ENSDARG00000096527	NA	61.8776	-8.06559	2.38033	-3.38844	0.000702917	0.028136
ENSDARG00000074023	rbms1a	65.0023	-8.08506	2.34154	-3.45288	0.00055463	0.0255367
ENSDARG00000098360	cyp19a1b	43.4587	-8.08657	2.43867	-3.31598	0.000913233	0.0327419
ENSDARG00000030972	dnaja1	73.8403	-8.09049	2.02017	-4.00486	6.20542e-05	0.00691357
ENSDARG00000055070	borcs7	78.0737	-8.09782	2.58708	-3.1301	0.00174746	0.0479843
ENSDARG00000004059	galk2	44.7563	-8.12107	2.41316	-3.36532	0.000764552	0.0294525
ENSDARG00000020964	thap12b	45.0228	-8.12539	2.40676	-3.37607	0.000735285	0.0285515
ENSDARG00000103906	pcdh2ab10	79.5618	-8.13628	2.07208	-3.92663	8.61437e-05	0.00804592
ENSDARG00000094343	NA	51.1398	-8.21689	2.29536	-3.57979	0.000343876	0.0200961
ENSDARG00000061640	sipa1l2	116.208	-8.24184	2.23596	-3.68604	0.000227773	0.015478
ENSDARG00000101967	sult4a1	46.809	-8.24864	2.39813	-3.43962	0.000582532	0.026187
ENSDARG00000027046	scyl3	60.8853	-8.26681	2.55997	-3.22926	0.00124112	0.0394526
ENSDARG00000051926	plag1	119.16	-8.29952	1.97219	-4.20828	2.5732e-05	0.0036074
ENSDARG00000076238	gramd1c	91.9939	-8.33394	2.42192	-3.44104	0.000579487	0.0261507
ENSDARG00000058039	bhlhe22	51.1586	-8.35663	2.6787	-3.11966	0.0018106	0.0493294
ENSDARG00000019341	gpc1a	70.4463	-8.3929	2.47952	-3.38489	0.00071208	0.0284054
ENSDARG00000058543	lama5	66.3828	-8.39318	2.10654	-3.98435	6.76642e-05	0.00727889
ENSDARG00000017612	pnpo	117.352	-8.42372	2.15935	-3.90105	9.57776e-05	0.0086779
ENSDARG00000101387	si:dkey-33m11.6	69.9596	-8.42967	2.48035	-3.39858	0.000677358	0.0277946
ENSDARG00000114759	NA	67.1283	-8.45617	2.48761	-3.39932	0.000675538	0.0277946
ENSDARG00000086057	NA	63.4052	-8.48394	2.58596	-3.28077	0.00103523	0.0352764
ENSDARG00000097827	lrp1aa	61.985	-8.49376	2.14391	-3.96181	7.43828e-05	0.0075391
ENSDARG00000090219	wdr45	138.881	-8.53152	1.83684	-4.64468	3.40605e-06	0.000837386
ENSDARG00000053547	jakmip2	47.2509	-8.56074	2.55088	-3.35599	0.00079081	0.0299088
ENSDARG00000080890	mirlet7a-5	68.6862	-8.56356	2.51689	-3.40243	0.000667884	0.0277946
ENSDARG00000087393	prr11	45.5334	-8.56408	2.58474	-3.31333	0.000921918	0.0327439
ENSDARG00000101039	zdhhc15a	39.0228	-8.57467	2.73119	-3.13953	0.00169218	0.0471251
ENSDARG00000099986	si:ch211-207i20.2	59.3366	-8.57736	2.34964	-3.6505	0.000261728	0.0168515
ENSDARG00000086879	lins1	48.3646	-8.60613	2.52901	-3.40297	0.000666582	0.0277946
ENSDARG00000112342	NA	42.1766	-8.61023	2.65434	-3.24384	0.00117932	0.0382885
ENSDARG00000034174	mrrf	134.341	-8.61383	1.96677	-4.37969	1.18847e-05	0.00217044
ENSDARG00000101062	fdft1	47.2142	-8.63427	2.54067	-3.39843	0.000677744	0.0277946
ENSDARG00000040338	hvcn1	91.7372	-8.76634	1.86892	-4.69058	2.7243e-06	0.000758134
ENSDARG00000056950	epyc	45.4082	-8.77395	2.57683	-3.40493	0.000661805	0.0277946
ENSDARG00000117247	NA	39.2715	-8.77553	2.72286	-3.22291	0.00126898	0.0399275
ENSDARG00000068691	kctd4	46.3134	-8.88409	2.55942	-3.47113	0.000518266	0.0243453
ENSDARG00000091161	rpz	72.3503	-8.89627	2.63186	-3.38022	0.000724269	0.0284798
ENSDARG00000067958	sh3gl1a	55.0273	-9.05361	2.39755	-3.7762	0.000159241	0.0124913
ENSDARG00000060633	usp16	100.32	-9.14096	1.89863	-4.81451	1.47558e-06	0.000484864
ENSDARG00000061769	bmp10	62.075	-9.38416	2.29531	-4.0884	4.34359e-05	0.00545892
ENSDARG00000063690	nrm	65.502	-9.56005	2.24979	-4.2493	2.14438e-05	0.0031726
ENSDARG00000117065	NA	96.3859	-9.88416	1.97917	-4.9941	5.91109e-07	0.000361747
ENSDARG00000057166	lrmda	176.901	-10.0086	1.63251	-6.13083	8.74195e-10	1.45966e-06

## Sheet: DEgenesOTvsHB
Ensembl_ID	Gene_ID	baseMean	log2FoldChange	lfcSE	stat	pvalue	padj
ENSDARG00000077228	ntrk3a	130.766	10.7732	3.84426	2.8024	0.00507236	0.0448437
ENSDARG00000016598	ckmt1	111.886	10.7639	3.58967	2.99857	0.00271248	0.0292795
ENSDARG00000020718	slc25a22a	105.566	10.6526	3.50233	3.04158	0.00235342	0.026552
ENSDARG00000039681	samm50l	99.1298	10.6062	3.84429	2.75895	0.0057987	0.0490719
ENSDARG00000009939	micu2	126.918	10.3454	3.69542	2.79953	0.00511763	0.0451115
ENSDARG00000078302	brinp1	246.627	10.2851	1.41177	7.28524	3.21098e-13	8.23239e-11
ENSDARG00000027828	grin1a	138.672	10.2591	1.70487	6.01751	1.77118e-09	2.5109e-07
ENSDARG00000098652	pcdh11	95.2729	10.0575	1.96387	5.12124	3.03532e-07	2.43838e-05
ENSDARG00000016526	gata3	100.981	10.0385	1.9217	5.22377	1.75317e-07	1.56487e-05
ENSDARG00000039701	emx2	116.147	9.98888	1.82765	5.46543	4.61793e-08	4.75607e-06
ENSDARG00000100813	nudt12	128.071	9.87931	3.44787	2.86534	0.00416564	0.0388205
ENSDARG00000023181	pcp4l1	154.257	9.87431	3.45037	2.86181	0.0042123	0.0391653
ENSDARG00000031894	lef1	148.143	9.7547	1.62758	5.99339	2.05507e-09	2.87948e-07
ENSDARG00000046091	si:ch211-283g2.1	71.5351	9.48843	2.19265	4.32738	1.5089e-05	0.000637975
ENSDARG00000059423	prune2	67.07	9.43353	2.24742	4.19749	2.69884e-05	0.00100065
ENSDARG00000003290	dab1b	63.1721	9.41841	2.2991	4.09656	4.19341e-05	0.00140363
ENSDARG00000060123	ca16b	203.067	9.4016	1.41005	6.66755	2.60115e-11	4.84201e-09
ENSDARG00000099222	prpsap1	79.4535	9.39775	2.11021	4.45347	8.44922e-06	0.000393101
ENSDARG00000078416	zeb2b	167.319	9.38878	3.19551	2.93811	0.00330216	0.033398
ENSDARG00000044179	rbms2a	63.1593	9.32627	2.30106	4.05303	5.05596e-05	0.00162576
ENSDARG00000056979	lhx9	198.898	9.2951	1.36495	6.80982	9.77199e-12	1.93037e-09
ENSDARG00000079455	nlgn4xa	67.6297	9.28697	2.24488	4.13696	3.51942e-05	0.00122216
ENSDARG00000044767	LOC799194	55.5233	9.11567	2.41382	3.77644	0.000159084	0.00386485
ENSDARG00000110698	NA	81.9474	9.11421	2.10888	4.32182	1.54746e-05	0.000651851
ENSDARG00000073872	tpst1	115.497	9.11029	1.77275	5.13906	2.76116e-07	2.2634e-05
ENSDARG00000103071	si:ch211-244c8.4	62.1261	9.09805	2.31665	3.92724	8.59269e-05	0.0024536
ENSDARG00000043079	mmp23ba	51.1012	9.07262	2.48788	3.64673	0.000265596	0.00560496
ENSDARG00000077044	arl6ip5a	55.6468	9.0706	2.41278	3.7594	0.000170324	0.00405615
ENSDARG00000040338	hvcn1	123.157	9.04219	1.66128	5.44291	5.24172e-08	5.26356e-06
ENSDARG00000092243	si:ch211-163b2.2	72.6422	9.03855	2.19768	4.11277	3.90935e-05	0.00133449
ENSDARG00000094992	otx1	161.072	9.03671	1.46551	6.16627	6.99179e-10	1.05802e-07
ENSDARG00000089805	pcdh18a	47.986	9.0365	2.54357	3.55268	0.000381326	0.00728737
ENSDARG00000091937	NA	64.5936	9.0004	2.69639	3.33795	0.000844	0.0130223
ENSDARG00000102824	pcdh10b	64.0187	8.99252	2.30147	3.9073	9.33338e-05	0.00260945
ENSDARG00000019897	gpat4	53.5041	8.98059	2.44758	3.66917	0.00024334	0.00527384
ENSDARG00000078759	dna2	146.447	8.97541	2.8882	3.10762	0.00188603	0.0229562
ENSDARG00000061746	arhgef9a	44.9203	8.94059	2.60225	3.43572	0.000590986	0.0101013
ENSDARG00000042840	eml1	46.8973	8.94001	2.56511	3.48523	0.000491714	0.00883033
ENSDARG00000090181	si:dkey-242e21.4	60.6959	8.9172	2.74699	3.24617	0.00116969	0.016257
ENSDARG00000099283	epb41a	131.111	8.91663	3.06693	2.90735	0.00364504	0.0357137
ENSDARG00000102795	NA	80.5513	8.90201	2.54467	3.4983	0.000468231	0.00852294
ENSDARG00000103956	si:dkey-17o15.2	146.03	8.89398	3.11583	2.85445	0.00431113	0.0398078
ENSDARG00000004851	hinfp	89.4163	8.87739	1.89358	4.68814	2.75694e-06	0.000156704
ENSDARG00000069989	bnc2	64.9971	8.86171	2.29411	3.8628	0.000112094	0.00295599
ENSDARG00000019930	tal1	74.7834	8.86048	2.06797	4.28462	1.8305e-05	0.000747711
ENSDARG00000113702	NA	149.423	8.85289	2.74761	3.22203	0.00127284	0.0174689
ENSDARG00000017612	pnpo	180.467	8.83784	3.0698	2.87896	0.00398986	0.0378268
ENSDARG00000051874	stra6	43.8785	8.83699	2.62388	3.36791	0.000757414	0.0120566
ENSDARG00000103748	ovca2	49.1237	8.80902	2.91692	3.01997	0.00252799	0.0279984
ENSDARG00000052765	gria2b	50.0899	8.78968	2.50803	3.50461	0.000457271	0.00837403
ENSDARG00000062054	cpt1ab	43.0839	8.71683	3.01176	2.89427	0.00380042	0.0366948
ENSDARG00000015337	comta	39.3956	8.67544	2.71735	3.19261	0.00140994	0.0187319
ENSDARG00000093081	NA	123.161	8.65601	3.11989	2.77446	0.00552931	0.0475236
ENSDARG00000060639	apba2b	38.0444	8.65126	2.74662	3.14978	0.00163395	0.0208209
ENSDARG00000035954	tdp2b	95.1359	8.63209	1.88898	4.5697	4.88427e-06	0.000257715
ENSDARG00000000002	ccdc80	279.099	8.60488	2.22816	3.86188	0.000112519	0.00295599
ENSDARG00000056745	necab2	42.5508	8.59446	2.65474	3.2374	0.00120623	0.0166496
ENSDARG00000036156	fnbp1a	54.1915	8.58892	2.4451	3.5127	0.000443575	0.00821132
ENSDARG00000088181	mpped1	36.8895	8.58786	2.77377	3.09609	0.0019609	0.0235234
ENSDARG00000056193	nme7	45.1721	8.58466	2.60654	3.2935	0.000989474	0.0145894
ENSDARG00000056191	si:ch211-168k14.2	59.0124	8.53102	2.79579	3.05138	0.00227795	0.02592
ENSDARG00000077428	camta1a	41.383	8.52997	3.05358	2.79343	0.00521517	0.0456654
ENSDARG00000014302	brinp2	45.9537	8.52329	2.59369	3.28616	0.00101563	0.014796
ENSDARG00000071497	zic3	148.699	8.50479	2.93035	2.90231	0.00370419	0.0361421
ENSDARG00000052827	top3a	79.7726	8.50422	2.35852	3.60574	0.000311264	0.00635718
ENSDARG00000098683	zmiz2	48.0598	8.48441	2.55077	3.32622	0.000880334	0.0133537
ENSDARG00000115492	NA	72.5196	8.48374	2.47414	3.42896	0.000605899	0.0102977
ENSDARG00000099221	ppp2r2bb	71.8676	8.47676	2.48225	3.41494	0.000637954	0.0106561
ENSDARG00000117309	NA	52.4057	8.45718	2.8714	2.94532	0.00322621	0.0329177
ENSDARG00000097281	zgc:174574	72.9531	8.45629	2.43	3.47996	0.000501494	0.00896587
ENSDARG00000019383	cdc42bpb	71.2991	8.44863	2.30079	3.67206	0.000240601	0.00524274
ENSDARG00000060559	dis3	74.5056	8.44274	2.45145	3.44397	0.00057324	0.00987292
ENSDARG00000063310	oxr1b	70.6422	8.43489	2.50184	3.37147	0.000747683	0.0119332
ENSDARG00000002635	zgc:85722	69.7912	8.41933	2.66905	3.15443	0.00160813	0.0206368
ENSDARG00000113245	NA	68.5026	8.40017	2.5648	3.27518	0.00105596	0.015166
ENSDARG00000096920	NA	64.0344	8.38892	2.59189	3.23661	0.00120959	0.0166769
ENSDARG00000097406	si:dkey-81e3.2	75.4422	8.38406	2.24526	3.73411	0.000188381	0.00434864
ENSDARG00000078272	LOC100329495	50.1302	8.35123	2.91297	2.86692	0.00414493	0.0387348
ENSDARG00000054821	nubpl	112.672	8.34621	1.9735	4.22915	2.34574e-05	0.000893515
ENSDARG00000038845	ldhd	37.9375	8.34396	2.76026	3.02289	0.0025037	0.0278318
ENSDARG00000070543	grin2ab	36.0271	8.34006	2.796	2.98285	0.00285577	0.0300542
ENSDARG00000101345	NA	44.5278	8.33693	2.62371	3.17754	0.00148532	0.0195474
ENSDARG00000091411	NA	153.461	8.33512	2.68858	3.1002	0.0019339	0.0233427
ENSDARG00000097731	si:dkey-166f24.2	58.8845	8.33075	2.60732	3.19513	0.00139766	0.0186393
ENSDARG00000079796	ldah	36.6908	8.30925	2.77973	2.98923	0.00279684	0.0297457
ENSDARG00000100917	NA	127.335	8.28888	1.56209	5.30627	1.11892e-07	1.06165e-05
ENSDARG00000058180	exoc3l4	58.0582	8.28132	2.61597	3.16567	0.00154724	0.020026
ENSDARG00000106248	lrfn2	45.7959	8.27669	2.61044	3.17061	0.00152117	0.0197735
ENSDARG00000062956	dagla	67.3386	8.27535	2.69373	3.07208	0.00212572	0.0247488
ENSDARG00000052644	ca10a	62.7185	8.27387	2.56121	3.23045	0.00123594	0.0170012
ENSDARG00000104361	barhl2	182.167	8.26786	1.32478	6.24095	4.34921e-10	6.89579e-08
ENSDARG00000034883	acbd5a	120.245	8.25366	1.92871	4.27936	1.87428e-05	0.000760439
ENSDARG00000009493	si:ch211-45c16.2	30.2931	8.24564	2.92839	2.81576	0.00486613	0.0436937
ENSDARG00000074254	abcb6b	109.009	8.2293	1.66509	4.94224	7.72295e-07	5.61674e-05
ENSDARG00000042807	slc16a4	53.9268	8.22679	2.86922	2.86725	0.00414054	0.0387348
ENSDARG00000114920	ttc28	84.1888	8.22577	1.87946	4.37667	1.20507e-05	0.000524228
ENSDARG00000037593	prickle2b	54.3321	8.21234	2.7485	2.98794	0.00280866	0.0298188
ENSDARG00000096684	si:dkeyp-122d12.1	50.5746	8.20612	2.82065	2.9093	0.00362244	0.035633
ENSDARG00000069737	pou4f2	153.787	8.19368	1.35223	6.05937	1.36656e-09	1.98397e-07
ENSDARG00000105028	toporsb	85.5834	8.19158	2.04079	4.01392	5.97185e-05	0.00184043
ENSDARG00000112528	LOC794549	49.7304	8.17784	2.83823	2.88131	0.00396022	0.0376594
ENSDARG00000004580	nmnat2	48.5083	8.17674	2.59825	3.14702	0.00164944	0.020861
ENSDARG00000090721	prdm2a	57.2756	8.16856	2.39827	3.40602	0.000659183	0.0109183
ENSDARG00000028173	slc4a2a	55.0691	8.16232	2.73374	2.98577	0.00282861	0.0299514
ENSDARG00000042114	LOC563561	31.0029	8.15881	2.91384	2.80002	0.00511	0.0450772
ENSDARG00000043673	si:dkey-174m14.3	55.006	8.14294	2.65771	3.06389	0.00218479	0.0252236
ENSDARG00000097155	zgc:153343	72.9981	8.13561	2.43717	3.33814	0.000843403	0.0130223
ENSDARG00000059960	plch2a	50.7921	8.13102	2.81311	2.89041	0.00384745	0.036995
ENSDARG00000086661	si:ch211-125m10.6	33.7017	8.12551	2.84887	2.85218	0.00434198	0.0400007
ENSDARG00000104903	cdkn1cb	95.2423	8.11657	1.88622	4.30309	1.68433e-05	0.000697463
ENSDARG00000104568	LOC799265	101.465	8.11116	2.03957	3.97689	6.9821e-05	0.00207739
ENSDARG00000058716	cept1a	53.1532	8.10819	2.76529	2.93213	0.00336646	0.0336367
ENSDARG00000025577	zgc:66447	48.4845	8.10462	2.41262	3.35926	0.000781508	0.0122779
ENSDARG00000070173	gria2a	61.4338	8.09671	2.16265	3.74389	0.000181194	0.00420691
ENSDARG00000042703	parp6a	52.4407	8.08716	2.89095	2.79741	0.00515144	0.0452156
ENSDARG00000062693	nrxn3b	41.9488	8.08604	2.67615	3.02152	0.00251505	0.0279322
ENSDARG00000097487	si:ch211-175f11.5	50.9612	8.07872	2.81492	2.86997	0.00410515	0.0385258
ENSDARG00000080890	mirlet7a-5	56.8011	8.05497	2.69517	2.98867	0.00280199	0.0297742
ENSDARG00000060925	jarid2a	48.894	8.05333	2.85109	2.82465	0.00473326	0.0427235
ENSDARG00000057013	cadm3	53.3275	8.05142	2.39111	3.36724	0.000759256	0.01207
ENSDARG00000042630	hebp2	116.462	8.03914	1.82319	4.40939	1.03662e-05	0.000460931
ENSDARG00000056218	tnika	112.734	8.01094	1.82112	4.3989	1.088e-05	0.000480233
ENSDARG00000034168	serpini1	81.7071	8.00813	1.92253	4.16542	3.10785e-05	0.00110285
ENSDARG00000074255	micu3b	46.0399	8.00306	2.41043	3.32018	0.000899587	0.0135331
ENSDARG00000063133	slc4a10a	46.056	7.99528	2.62802	3.04233	0.00234757	0.026552
ENSDARG00000042557	rnf144ab	266.707	7.99368	2.2829	3.50155	0.000462563	0.00844584
ENSDARG00000056019	ttbk1a	41.8297	7.98073	2.75741	2.89428	0.00380029	0.0366948
ENSDARG00000110496	zgc:162989	33.9964	7.95843	2.84918	2.79324	0.00521836	0.0456654
ENSDARG00000003281	pik3ip1	69.6846	7.95362	2.23057	3.56573	0.000362843	0.00707486
ENSDARG00000078188	fam160a2	75.7072	7.93726	2.05127	3.86944	0.000109085	0.00290812
ENSDARG00000052072	dnajb9a	71.1945	7.93087	2.25562	3.51605	0.000438013	0.00815775
ENSDARG00000038859	rgs20	66.8665	7.92996	2.52053	3.14615	0.00165433	0.020861
ENSDARG00000105225	NA	47.152	7.92777	2.43637	3.25393	0.0011382	0.0159295
ENSDARG00000091127	klf15	85.5915	7.92104	1.89566	4.17852	2.93408e-05	0.00105676
ENSDARG00000098435	cdh8	71.9684	7.91854	2.27406	3.48212	0.00049746	0.00892023
ENSDARG00000077265	wdr89	93.6624	7.91575	1.76241	4.49144	7.0744e-06	0.000340986
ENSDARG00000021539	ephb2b	80.3593	7.90665	1.95773	4.03868	5.37519e-05	0.00168675
ENSDARG00000075928	hivep3a	70.1749	7.89571	2.64418	2.98607	0.00282591	0.0299491
ENSDARG00000088581	f10	73.7579	7.89079	2.35496	3.35072	0.000806025	0.0126138
ENSDARG00000022176	zgc:110372	156.204	7.88792	2.59393	3.04092	0.0023586	0.026552
ENSDARG00000026454	mis12	119.169	7.87624	1.8891	4.16931	3.0552e-05	0.00109244
ENSDARG00000053205	ppfia4	72.0485	7.86376	2.10005	3.74456	0.000180708	0.00420373
ENSDARG00000099240	acap3b	50.0282	7.86307	2.59591	3.02902	0.0024535	0.0274001
ENSDARG00000070929	sox14	38.0931	7.85437	2.57078	3.05525	0.00224877	0.0257093
ENSDARG00000070441	zdhhc17	60.3442	7.84399	2.54068	3.08736	0.00201945	0.0239663
ENSDARG00000097827	lrp1aa	41.2966	7.83373	2.49466	3.1402	0.00168832	0.0211259
ENSDARG00000060705	nsd1b	86.6958	7.81604	2.04728	3.81778	0.000134659	0.00339466
ENSDARG00000102305	svbp	76.2287	7.80579	1.96526	3.97189	7.13059e-05	0.00211115
ENSDARG00000054957	NA	101.198	7.79079	1.84368	4.22568	2.38224e-05	0.000902703
ENSDARG00000089271	NA	52.1265	7.78549	2.48494	3.13307	0.0017299	0.0214678
ENSDARG00000010957	mpp2b	54.5765	7.76979	2.7234	2.85298	0.00433118	0.0399623
ENSDARG00000022768	gid8a	62.9607	7.76331	2.75028	2.82273	0.00476165	0.0429475
ENSDARG00000059855	wdr66	39.63	7.76227	2.79188	2.78031	0.00543073	0.0469106
ENSDARG00000061829	unc13a	94.25	7.75817	1.92775	4.02447	5.71027e-05	0.00176433
ENSDARG00000078822	ccdc18	64.1867	7.73966	2.46199	3.14366	0.0016685	0.0209869
ENSDARG00000044626	ccdc90b	57.2978	7.73484	2.46385	3.13933	0.00169334	0.0211668
ENSDARG00000061836	nfixb	56.3543	7.72882	2.45408	3.14937	0.00163621	0.0208209
ENSDARG00000055676	armt1	79.5327	7.72675	2.23453	3.45788	0.000544439	0.0095356
ENSDARG00000057166	lrmda	63.7684	7.67861	2.13885	3.59007	0.000330589	0.0066063
ENSDARG00000018856	dclk1a	76.5968	7.6619	2.09336	3.66009	0.000252125	0.00540589
ENSDARG00000063713	syngap1a	35.9098	7.65951	2.64122	2.89999	0.00373171	0.0362346
ENSDARG00000075455	soga3b	51.0151	7.65112	2.32048	3.29722	0.000976471	0.0144551
ENSDARG00000105088	tenm4	71.8273	7.6348	2.25952	3.37895	0.000727626	0.0117061
ENSDARG00000055588	stat5b	103.777	7.61812	1.92402	3.95949	7.51109e-05	0.0022024
ENSDARG00000079781	slitrk4	75.4817	7.60391	2.25105	3.37794	0.000730308	0.0117229
ENSDARG00000073911	tmem255a	77.802	7.60022	1.87872	4.04542	5.22287e-05	0.0016562
ENSDARG00000015790	atp1b3a	38.8911	7.58896	2.53681	2.99154	0.00277574	0.0295997
ENSDARG00000095224	si:ch73-54n14.2	96.3323	7.58326	1.9855	3.81931	0.000133824	0.00338776
ENSDARG00000075682	orc6	72.0472	7.57985	2.64542	2.86528	0.00416646	0.0388205
ENSDARG00000105201	adcyap1r1a	73.0369	7.54784	2.02218	3.73253	0.000189564	0.00436759
ENSDARG00000007818	palm1b	99.1135	7.54624	2.05627	3.66986	0.000242684	0.00527363
ENSDARG00000089042	foxb1a	73.378	7.52411	1.98648	3.78765	0.000152077	0.00375517
ENSDARG00000045486	pawr	69.0873	7.52098	2.2374	3.36149	0.000775242	0.0122502
ENSDARG00000092774	tars3	92.6975	7.52035	1.66916	4.50547	6.62277e-06	0.00032977
ENSDARG00000005786	ppm1f	48.5546	7.50814	2.71749	2.76289	0.00572913	0.0486855
ENSDARG00000117299	NA	71.2482	7.49913	2.2644	3.31175	0.000927156	0.0138785
ENSDARG00000035256	eef2l2	87.4304	7.48387	2.03314	3.68094	0.000232372	0.00512836
ENSDARG00000011235	otx2b	92.939	7.48207	1.80326	4.1492	3.33636e-05	0.0011721
ENSDARG00000020473	hddc3	63.7263	7.46758	2.14232	3.48575	0.000490764	0.00883033
ENSDARG00000041944	adat2	82.8878	7.46731	2.09862	3.5582	0.000373408	0.00721084
ENSDARG00000081841	mir29a-1	38.3122	7.46324	2.57306	2.90053	0.00372528	0.0362346
ENSDARG00000063509	lrrc58b	157.868	7.44652	1.56789	4.74938	2.04039e-06	0.000121117
ENSDARG00000042069	pebp1	98.6607	7.43503	1.98311	3.74917	0.000177421	0.00415131
ENSDARG00000076487	haao	79.8634	7.42149	1.94164	3.82227	0.000132229	0.00335444
ENSDARG00000032317	tox	191.005	7.39381	2.40576	3.07338	0.00211651	0.0247131
ENSDARG00000114237	bcl2l16	59.8699	7.387	2.41726	3.05593	0.00224361	0.0256748
ENSDARG00000025728	grin1b	86.2893	7.38636	1.79771	4.10876	3.97788e-05	0.00134267
ENSDARG00000075528	lyrm9	54.5139	7.37278	2.48223	2.97022	0.00297589	0.0309859
ENSDARG00000052131	gli3	65.4435	7.36035	2.24547	3.27787	0.00104594	0.0150941
ENSDARG00000099245	LOC100330167	191.577	7.34929	2.38104	3.08658	0.0020247	0.0239663
ENSDARG00000105079	si:ch211-157e21.2	82.3845	7.34625	2.23414	3.28818	0.00100837	0.0147461
ENSDARG00000018162	ctnnal1	59.8744	7.34514	2.62067	2.80277	0.00506658	0.0448254
ENSDARG00000063218	ppm1la	49.9146	7.33804	2.5422	2.88649	0.00389571	0.0373376
ENSDARG00000103148	nectin4b	80.3913	7.33618	2.56772	2.85708	0.00427553	0.03957
ENSDARG00000103851	tnrc6c2	140.941	7.32752	1.55409	4.71499	2.41717e-06	0.000139363
ENSDARG00000096637	LOC110440144	106.877	7.32578	1.80914	4.04931	5.13696e-05	0.00164138
ENSDARG00000056121	serac1	58.7104	7.3225	2.30879	3.17157	0.00151615	0.0197296
ENSDARG00000044183	prkab1a	36.7512	7.30669	2.55678	2.85777	0.00426627	0.0395489
ENSDARG00000061240	cbln4	44.5202	7.27658	2.43211	2.99188	0.00277269	0.0295997
ENSDARG00000063433	atp2b2	46.1981	7.2751	2.42715	2.99738	0.00272312	0.0293502
ENSDARG00000059965	NA	132.86	7.27471	1.73851	4.18445	2.85861e-05	0.00104383
ENSDARG00000060662	prf1.9	145.903	7.27244	1.39083	5.22885	1.70571e-07	1.53387e-05
ENSDARG00000055791	zgc:158423	275.41	7.26139	2.07949	3.49191	0.000479579	0.0087032
ENSDARG00000038789	tmem53	91.7034	7.25565	2.06897	3.50689	0.000453368	0.00832787
ENSDARG00000071374	lrrtm2	97.7322	7.25551	1.93102	3.75734	0.000171726	0.00407342
ENSDARG00000079679	cep112	42.8605	7.24237	2.4138	3.00041	0.00269619	0.0292158
ENSDARG00000069333	LOC793236	56.9015	7.1942	2.2202	3.24034	0.00119386	0.0165394
ENSDARG00000034555	NA	44.9613	7.17255	2.55318	2.80927	0.00496545	0.04438
ENSDARG00000011088	si:ch211-288d18.1	46.4867	7.16646	2.42291	2.95779	0.00309851	0.0319666
ENSDARG00000079581	nyap2a	56.6366	7.16306	2.25558	3.17571	0.00149472	0.019585
ENSDARG00000037833	mitfb	109.184	7.15872	1.83496	3.9013	9.56788e-05	0.00266265
ENSDARG00000089390	pnpla2	79.4595	7.12392	1.97619	3.60488	0.000312297	0.00636747
ENSDARG00000068663	zgc:152951	45.6708	7.12271	2.4214	2.94157	0.00326555	0.0331787
ENSDARG00000095715	si:ch211-202e12.3	42.7218	7.10276	2.40977	2.94748	0.00320374	0.0327717
ENSDARG00000007181	nadk2	101.17	7.06391	1.8691	3.77931	0.000157264	0.00384255
ENSDARG00000088347	sp1	111.122	7.05734	1.95258	3.61437	0.000301079	0.00619765
ENSDARG00000027131	tmem169a	46.3084	7.05106	2.39782	2.94061	0.00327566	0.0331974
ENSDARG00000019341	gpc1a	62.3935	7.03996	2.53616	2.77584	0.005506	0.0473571
ENSDARG00000006786	copz2	149.248	7.03755	1.69783	4.14501	3.39792e-05	0.00119026
ENSDARG00000100674	ube2o	72.5312	7.03174	2.19134	3.20888	0.00133255	0.0179611
ENSDARG00000059388	bdh1	51.9902	7.02916	2.35555	2.98409	0.00284427	0.0300118
ENSDARG00000076393	tmem65	77.9282	7.0153	2.35159	2.98322	0.00285231	0.030044
ENSDARG00000068787	slc6a17	42.8621	6.9692	2.32035	3.00351	0.00266886	0.0289727
ENSDARG00000090727	celf5b	60.3045	6.96826	2.40661	2.89547	0.00378587	0.0366129
ENSDARG00000079586	gabrb2a	71.0442	6.93069	1.993	3.47751	0.000506088	0.00899462
ENSDARG00000059939	dab1a	58.7224	6.9276	2.48506	2.7877	0.0053084	0.0460852
ENSDARG00000053940	btr32	75.8305	6.92493	2.17016	3.19097	0.00141796	0.0188176
ENSDARG00000078572	stox2b	83.0966	6.92084	1.79321	3.85947	0.000113633	0.00297668
ENSDARG00000022177	ddx59	86.3883	6.86973	1.66955	4.11471	3.87667e-05	0.00132812
ENSDARG00000073944	si:ch73-386h18.1	95.4437	6.86561	1.80185	3.81031	0.000138792	0.00348426
ENSDARG00000058117	snap25b	116.008	6.85581	1.69007	4.05652	4.98087e-05	0.00161174
ENSDARG00000044056	ahi1	75.5559	6.84426	2.19701	3.11527	0.00183777	0.022587
ENSDARG00000023820	faxdc2	57.1784	6.83522	2.2342	3.05936	0.00221808	0.0254551
ENSDARG00000023309	spryd4	148.827	6.8264	1.55676	4.38501	1.15979e-05	0.0005082
ENSDARG00000036295	golga7ba	72.8009	6.80671	1.83459	3.71022	0.000207082	0.00468168
ENSDARG00000097169	si:ch73-330k17.3	84.7868	6.79881	2.16963	3.13362	0.00172664	0.0214495
ENSDARG00000104719	abcc1	50.9895	6.78176	2.1295	3.18467	0.00144919	0.0191752
ENSDARG00000103906	pcdh2ab10	92.4357	6.77673	1.76588	3.8376	0.000124243	0.00321964
ENSDARG00000058969	cntnap2a	63.7476	6.77608	2.33911	2.89686	0.00376913	0.0365074
ENSDARG00000068653	rhoga	120.634	6.76971	1.70183	3.97789	6.95293e-05	0.00207383
ENSDARG00000040959	rabl3	72.971	6.74904	2.30767	2.92461	0.00344888	0.0341532
ENSDARG00000053122	clvs2	57.8151	6.7263	2.22771	3.01938	0.00253295	0.0280276
ENSDARG00000089314	mapta	55.2789	6.71193	2.39099	2.80718	0.00499775	0.04452
ENSDARG00000094003	serp2	103.954	6.69805	1.87485	3.57257	0.000353494	0.00692996
ENSDARG00000042332	plin2	95.4835	6.69433	1.81949	3.67923	0.000233941	0.00515355
ENSDARG00000101379	NA	284.989	6.68584	1.79266	3.72955	0.000191819	0.0044111
ENSDARG00000077648	si:ch211-42i9.8	67.7599	6.68018	1.96631	3.39731	0.000680509	0.0111264
ENSDARG00000063187	agpat5	74.617	6.67706	2.0378	3.27661	0.00105062	0.01511
ENSDARG00000012066	dcn	167.474	6.67245	1.27909	5.21657	1.82269e-07	1.57142e-05
ENSDARG00000005924	serpina10a	90.5286	6.65171	1.76381	3.77121	0.000162459	0.00393098
ENSDARG00000074443	gas7a	120.436	6.63835	1.71298	3.87533	0.000106482	0.00287049
ENSDARG00000077709	iqsec2b	90.2582	6.63604	1.71083	3.87884	0.000104958	0.00284211
ENSDARG00000053805	trub1	76.9482	6.634	2.39155	2.77393	0.00553841	0.047534
ENSDARG00000077068	si:ch211-11p18.6	54.2944	6.61484	2.27524	2.90731	0.00364546	0.0357137
ENSDARG00000040584	eef1akmt1	78.1205	6.59707	1.64948	3.99948	6.34813e-05	0.00192683
ENSDARG00000052702	capn1a	66.3672	6.59284	2.16811	3.04083	0.0023593	0.026552
ENSDARG00000038154	isca2	120.508	6.58848	1.59462	4.13169	3.60105e-05	0.00124334
ENSDARG00000001634	kirrel1a	110.913	6.50798	1.61499	4.02975	5.58366e-05	0.0017341
ENSDARG00000009136	tp53bp2a	81.7167	6.49669	2.17068	2.99293	0.00276312	0.0295698
ENSDARG00000058962	txnl4b	80.6633	6.48392	1.8781	3.45239	0.000555641	0.00966158
ENSDARG00000098544	ncdn	88.9316	6.45987	1.98005	3.26248	0.00110443	0.0156201
ENSDARG00000032369	btbd6b	70.8762	6.4518	1.81557	3.5536	0.000380002	0.00728737
ENSDARG00000075870	triobpa	73.3689	6.43602	2.15184	2.99094	0.00278124	0.0296321
ENSDARG00000107385	aars2	93.3109	6.41518	1.87889	3.41434	0.000639366	0.0106561
ENSDARG00000104588	zgc:112234	66.9248	6.41215	2.3179	2.76636	0.00566856	0.0483412
ENSDARG00000007443	fbxl18	107.715	6.41094	1.79541	3.57074	0.000355974	0.00696345
ENSDARG00000060323	exoc5	132.56	6.39515	1.30641	4.89521	9.8202e-07	6.74754e-05
ENSDARG00000019945	ptprdb	141.263	6.37172	1.51864	4.19567	2.7207e-05	0.00100566
ENSDARG00000039211	zgc:77439	72.1207	6.37155	2.0474	3.11201	0.00185815	0.0227548
ENSDARG00000003421	igf2bp2a	137.59	6.35959	1.58757	4.00585	6.17936e-05	0.00188034
ENSDARG00000073900	inka2	106.08	6.35728	1.88373	3.37483	0.000738616	0.0118041
ENSDARG00000026704	ftr72	63.4717	6.33223	2.18052	2.904	0.00368426	0.0360059
ENSDARG00000024017	mdga2a	76.6897	6.324	2.16245	2.92446	0.00345058	0.0341532
ENSDARG00000095301	NA	70.0136	6.31823	1.7149	3.68432	0.000229315	0.00507019
ENSDARG00000012135	fbxl2	169.405	6.2983	1.46225	4.30727	1.65279e-05	0.000686762
ENSDARG00000089586	ncam3	81.7285	6.29582	2.25544	2.7914	0.00524814	0.0458261
ENSDARG00000000183	ptpn4b	64.5059	6.28669	2.03825	3.08435	0.00203996	0.0240995
ENSDARG00000078166	si:dkey-78p8.1	98.2109	6.28417	1.76793	3.55454	0.000378636	0.00728737
ENSDARG00000021141	plekhf2	76.6336	6.28075	1.93328	3.24876	0.0011591	0.0161283
ENSDARG00000075720	il2rb	119.199	6.2803	1.74736	3.59418	0.000325418	0.00654639
ENSDARG00000017127	pdzk1ip1	71.996	6.27569	2.08374	3.01174	0.00259757	0.0285006
ENSDARG00000010023	LOC557306	55.2024	6.2718	2.18661	2.86828	0.00412712	0.0386738
ENSDARG00000012572	polr3f	91.4638	6.26938	1.82536	3.4346	0.00059343	0.0101287
ENSDARG00000053130	pcp4a	51.6397	6.2558	2.25649	2.77236	0.00556518	0.0477298
ENSDARG00000051926	plag1	78.5344	6.24427	2.16471	2.88457	0.00391948	0.03744
ENSDARG00000101999	cog3	80.7178	6.24044	1.79774	3.47127	0.000517995	0.00916571
ENSDARG00000093235	zgc:162544	112.906	6.19853	1.54564	4.01032	6.06355e-05	0.00185446
ENSDARG00000007663	amph	64.7134	6.18921	2.07344	2.985	0.00283578	0.0299747
ENSDARG00000036462	NA	121.115	6.18625	1.43931	4.29807	1.7229e-05	0.000710991
ENSDARG00000016964	zgc:165532	83.9982	6.18234	1.88342	3.2825	0.00102891	0.0149018
ENSDARG00000076679	rai1	299.204	6.18207	1.75993	3.51268	0.000443616	0.00821132
ENSDARG00000019834	edrf1	238.215	6.16114	1.18453	5.20134	1.97855e-07	1.65566e-05
ENSDARG00000009299	dusp8a	163.442	6.15372	1.25725	4.89457	9.85226e-07	6.74754e-05
ENSDARG00000019907	dscc1	69.0714	6.14788	2.23007	2.7568	0.00583692	0.0493015
ENSDARG00000059781	atcayb	63.3937	6.1404	2.14601	2.86131	0.0042189	0.0391663
ENSDARG00000009252	napepld	65.1592	6.1322	1.94916	3.14607	0.00165478	0.020861
ENSDARG00000059886	fam222ba	82.2665	6.12719	1.76182	3.47777	0.00050561	0.00899462
ENSDARG00000040838	dcun1d2a	46.2639	6.0991	2.20453	2.76663	0.00566396	0.0483362
ENSDARG00000034043	irx5a	158.2	6.0944	1.54373	3.94785	7.88569e-05	0.00229523
ENSDARG00000034443	mpped2	80.6048	6.09147	1.91862	3.17492	0.00149878	0.0195882
ENSDARG00000101422	hdac12	62.7353	6.08906	2.08617	2.91877	0.00351419	0.034653
ENSDARG00000062828	si:ch73-171o20.1	107.815	6.08636	1.59221	3.82259	0.000132056	0.00335444
ENSDARG00000075133	adgrb1a	139.283	6.07991	1.61674	3.7606	0.000169503	0.00404753
ENSDARG00000099301	cdc37	56.0227	6.0763	2.20194	2.75952	0.0057887	0.0490534
ENSDARG00000034988	asb4	205.979	6.06386	1.34641	4.50371	6.67766e-06	0.000329778
ENSDARG00000099642	dcun1d1	102.303	6.06323	1.80681	3.35576	0.000791461	0.0124181
ENSDARG00000013973	pex3	112.698	6.063	1.53547	3.94863	7.86004e-05	0.0022933
ENSDARG00000057016	cdc14ab	95.5406	6.04498	2.0095	3.00821	0.00262796	0.0286319
ENSDARG00000061553	pgap4	72.0647	6.04081	1.9317	3.12719	0.00176484	0.021834
ENSDARG00000071790	NA	71.0657	6.02862	2.09992	2.87088	0.0040933	0.0384444
ENSDARG00000040571	ube4a	78.1891	6.01851	2.08256	2.88995	0.00385301	0.036995
ENSDARG00000061635	myo5aa	104.784	6.01447	1.73888	3.45882	0.000542555	0.00951643
ENSDARG00000055416	serpinb1	83.3063	6.00223	1.585	3.7869	0.000152537	0.00375883
ENSDARG00000062594	coq7	82.1789	5.97971	1.84922	3.23363	0.00122226	0.0168323
ENSDARG00000055190	slc17a5	87.9631	5.97616	1.91691	3.11759	0.00182335	0.0224656
ENSDARG00000060716	prkx	94.6945	5.97483	2.12761	2.80824	0.00498137	0.0444577
ENSDARG00000000324	dcaf8	98.511	5.96264	1.83779	3.24447	0.00117671	0.0163357
ENSDARG00000056639	carmil2	76.6359	5.91915	1.90913	3.10044	0.00193233	0.0233427
ENSDARG00000059575	uhmk1	86.033	5.90274	1.98062	2.98026	0.00288007	0.0302043
ENSDARG00000051875	islr2	113.163	5.89074	1.73847	3.38846	0.000702853	0.0114143
ENSDARG00000061197	armc7	77.4337	5.88769	1.98759	2.96222	0.00305432	0.0315377
ENSDARG00000075943	si:ch211-250c4.5	71.8221	5.88221	1.97312	2.98117	0.00287153	0.030141
ENSDARG00000037895	ramp2	80.4541	5.87408	2.13263	2.75438	0.00588028	0.0494225
ENSDARG00000030981	tmem127	64.5901	5.86836	2.0849	2.8147	0.00488229	0.0437735
ENSDARG00000073673	NA	152.649	5.84012	1.53136	3.81369	0.000136907	0.00344411
ENSDARG00000104311	scmh1	138.453	5.82995	1.24768	4.67263	2.97374e-06	0.000166668
ENSDARG00000078924	tmco4	64.7742	5.81498	1.96747	2.95556	0.003121	0.0321162
ENSDARG00000045773	zgc:162634	92.9908	5.80486	2.09263	2.77395	0.00553802	0.047534
ENSDARG00000098349	hdac4	205.207	5.78366	1.17998	4.90151	9.51036e-07	6.66278e-05
ENSDARG00000097875	NA	113.588	5.76507	1.53309	3.76042	0.000169627	0.00404753
ENSDARG00000092999	tnni4b.1	265.908	5.7546	1.04372	5.51353	3.51702e-08	3.71755e-06
ENSDARG00000091306	kcnn1a	73.2463	5.74604	1.91905	2.99422	0.00275149	0.029524
ENSDARG00000068096	atf5a	140.316	5.73096	1.2427	4.61168	3.99425e-06	0.000215833
ENSDARG00000075842	pigt	51.3974	5.72922	1.98984	2.87923	0.00398644	0.0378241
ENSDARG00000102883	sptbn1	136.297	5.72911	1.35482	4.22869	2.35058e-05	0.000893515
ENSDARG00000003208	pomk	193.929	5.70878	1.28114	4.45602	8.34955e-06	0.000389969
ENSDARG00000101630	si:dkey-8l13.5	128.203	5.70524	1.56434	3.64707	0.000265248	0.00560496
ENSDARG00000037358	polr3e	185.255	5.69913	1.34232	4.24572	2.17893e-05	0.000849714
ENSDARG00000015931	snap91b	155.871	5.68559	1.26532	4.49339	7.00974e-06	0.000340594
ENSDARG00000045944	slc6a1a	95.9168	5.67757	1.54988	3.66322	0.00024906	0.00535924
ENSDARG00000004697	rxrgb	172.169	5.64439	1.08235	5.21494	1.83876e-07	1.57142e-05
ENSDARG00000043510	vamp4	97.3203	5.6376	1.82824	3.08363	0.00204492	0.0241345
ENSDARG00000094378	NA	110.709	5.62078	1.72807	3.25264	0.0011434	0.0159467
ENSDARG00000009922	dmbx1a	87.8016	5.59323	1.67766	3.33394	0.000856244	0.0131452
ENSDARG00000061889	ppcs	96.3265	5.58508	1.87504	2.97865	0.00289522	0.0303105
ENSDARG00000097863	si:dkeyp-84f3.9	138.774	5.58137	1.58968	3.51101	0.000446412	0.00823255
ENSDARG00000111323	NA	95.1054	5.58133	1.79876	3.10288	0.00191649	0.0232097
ENSDARG00000011583	cry1b	107.424	5.54411	1.84775	3.00046	0.0026957	0.0292158
ENSDARG00000116814	NA	159.915	5.52534	1.09143	5.06248	4.13832e-07	3.2381e-05
ENSDARG00000102436	si:ch211-194b1.1	74.3658	5.49816	1.81341	3.03195	0.00242983	0.0271769
ENSDARG00000071589	si:dkey-253d23.2	161.182	5.47466	1.37784	3.97336	7.08652e-05	0.00210326
ENSDARG00000074531	spag9a	111.759	5.4661	1.3204	4.13973	3.47721e-05	0.00121451
ENSDARG00000060113	znf395a	130.718	5.43237	1.46664	3.70395	0.000212267	0.00477204
ENSDARG00000102861	lmf1	96.5962	5.42823	1.72563	3.14566	0.00165713	0.0208657
ENSDARG00000103021	fadd	93.5499	5.39679	1.84214	2.92963	0.0033937	0.0338248
ENSDARG00000098377	NA	206.244	5.3689	1.21794	4.40816	1.04251e-05	0.000461846
ENSDARG00000038563	pitrm1	139.084	5.35342	1.48875	3.59591	0.000323256	0.00653563
ENSDARG00000023117	gopc	149.938	5.345	1.15139	4.64222	3.44693e-06	0.000188797
ENSDARG00000100560	zfpm2b	89.8265	5.33673	1.767	3.02023	0.00252585	0.0279984
ENSDARG00000056690	mtmr1a	180.836	5.30309	1.36817	3.87606	0.000106163	0.0028683
ENSDARG00000034504	lmo1	84.1311	5.29853	1.83575	2.8863	0.00389799	0.0373376
ENSDARG00000005643	gcat	177.916	5.28118	1.16993	4.51408	6.3591e-06	0.00031928
ENSDARG00000005699	ddx19	261.242	5.24404	0.904558	5.79735	6.73725e-09	8.03801e-07
ENSDARG00000038805	pigp	179.685	5.23583	1.22141	4.28673	1.81323e-05	0.000743176
ENSDARG00000059549	akap10	80.5299	5.21043	1.79188	2.9078	0.00363978	0.0357137
ENSDARG00000101116	vps33a	159.846	5.20347	1.38633	3.75341	0.000174447	0.00410563
ENSDARG00000013802	pcid2	152.009	5.18795	1.42775	3.63367	0.000279422	0.00585571
ENSDARG00000104786	nlgn3a	96.3138	5.16405	1.81122	2.85115	0.00435611	0.0400609
ENSDARG00000038814	myrip	84.8901	5.15808	1.74885	2.94941	0.00318382	0.0326233
ENSDARG00000109678	LOC101885164	126.802	5.13828	1.83164	2.80529	0.00502709	0.0446729
ENSDARG00000061385	haus3	150.551	5.13414	1.51746	3.38338	0.000715991	0.0115964
ENSDARG00000094892	cenph	106.917	5.06315	1.76917	2.86189	0.0042113	0.0391653
ENSDARG00000101206	zgc:113363	146.199	5.05454	1.48761	3.39776	0.000679398	0.0111264
ENSDARG00000070080	nbeaa	102.43	5.05417	1.63973	3.08232	0.00205391	0.0242168
ENSDARG00000040265	mpdu1b	159.841	5.05177	1.43837	3.51214	0.000444509	0.00821523
ENSDARG00000104448	zgc:77287	84.6155	5.04357	1.83267	2.75203	0.00592275	0.0496453
ENSDARG00000077810	otud4	144.652	5.04337	1.36586	3.69244	0.000222109	0.00495633
ENSDARG00000071097	NA	121.279	5.03729	1.48355	3.39542	0.000685231	0.0111582
ENSDARG00000059945	sv2a	150.968	5.00537	1.46209	3.42344	0.00061834	0.0104356
ENSDARG00000100867	rictora	134.369	4.97937	1.3434	3.70653	0.000210116	0.00473253
ENSDARG00000027419	gad1b	123.988	4.97902	1.65099	3.01578	0.00256315	0.0282555
ENSDARG00000053652	ndufaf6	109.71	4.9688	1.52581	3.2565	0.00112794	0.0158972
ENSDARG00000028118	dscamb	82.3393	4.96421	1.68921	2.93878	0.00329509	0.0333662
ENSDARG00000113848	NA	138.097	4.93879	1.42243	3.47209	0.000516424	0.00915134
ENSDARG00000009169	mob1ba	133.383	4.93381	1.46065	3.37783	0.000730611	0.0117229
ENSDARG00000019932	slc5a11	111.6	4.88866	1.77777	2.74989	0.00596151	0.0497821
ENSDARG00000035571	abhd17b	122.837	4.7771	1.54758	3.08681	0.00202314	0.0239663
ENSDARG00000060109	aggf1	172.886	4.75093	1.31746	3.60612	0.000310814	0.00635718
ENSDARG00000092402	NA	149.344	4.74175	1.42904	3.31813	0.000906238	0.0136162
ENSDARG00000042139	fpgt	227.364	4.73985	0.995202	4.7627	1.91017e-06	0.000115666
ENSDARG00000104773	junbb	350.583	4.70441	1.48516	3.16762	0.00153692	0.0199353
ENSDARG00000019526	agfg1b	122.038	4.69954	1.37191	3.42555	0.00061355	0.0103693
ENSDARG00000016357	fmo5	83.7084	4.68955	1.68235	2.7875	0.00531162	0.0460852
ENSDARG00000101109	cldn15b	150.945	4.6673	1.34138	3.47947	0.000502414	0.00896902
ENSDARG00000007244	acp2	166.154	4.66004	1.25626	3.70946	0.000207703	0.00468693
ENSDARG00000098972	mrps16	158.067	4.64285	1.26307	3.67584	0.000237067	0.0052047
ENSDARG00000043448	itm2ca	117.988	4.63461	1.54757	2.99476	0.00274658	0.0295239
ENSDARG00000104316	spats2	98.4507	4.62984	1.43859	3.21832	0.00128943	0.0176164
ENSDARG00000033140	desi1a	122.149	4.62052	1.35319	3.41454	0.000638909	0.0106561
ENSDARG00000016117	exd2	216.19	4.61444	1.00588	4.58745	4.48697e-06	0.000239239
ENSDARG00000019339	uxt	99.2428	4.60863	1.59771	2.88452	0.00392007	0.03744
ENSDARG00000023648	idh3g	109.135	4.59918	1.62479	2.83063	0.0046457	0.0421859
ENSDARG00000077053	ppfia3	185.43	4.58292	1.16478	3.93458	8.3343e-05	0.00239686
ENSDARG00000003910	med13b	199.528	4.56957	1.25912	3.62918	0.000284321	0.00593772
ENSDARG00000042341	tmem251	202.981	4.55564	0.976958	4.66308	3.11505e-06	0.000173779
ENSDARG00000036338	vps11	289.757	4.51252	1.60285	2.81531	0.00487308	0.0437234
ENSDARG00000004672	ptk2ab	332.591	4.49122	0.878139	5.11447	3.14617e-07	2.51069e-05
ENSDARG00000100915	LOC110437757	129.54	4.46866	1.35503	3.29782	0.000974375	0.0144418
ENSDARG00000041689	usf1	122.83	4.4628	1.41633	3.15097	0.00162731	0.0208209
ENSDARG00000058297	timm13	236.132	4.44	1.04254	4.25884	2.05491e-05	0.00081453
ENSDARG00000022845	lias	135.011	4.42366	1.13461	3.89883	9.66571e-05	0.00267137
ENSDARG00000074270	si:ch211-214e3.5	186.352	4.4182	1.16361	3.79698	0.000146472	0.00362579
ENSDARG00000043479	opn8c	182.397	4.41676	1.17928	3.74531	0.000180172	0.00419937
ENSDARG00000044038	zbtb2a	136.893	4.40029	1.47011	2.99318	0.00276086	0.0295698
ENSDARG00000075639	si:ch211-89o9.6	129.109	4.38762	1.49463	2.93559	0.00332915	0.033542
ENSDARG00000016128	ap3m2	138.684	4.38506	1.24831	3.5128	0.000443419	0.00821132
ENSDARG00000024299	c1qtnf4	76.5459	4.37109	1.5675	2.78857	0.00529416	0.0460852
ENSDARG00000043497	scrn2	151.628	4.34609	1.5631	2.78042	0.00542881	0.0469106
ENSDARG00000093798	NA	106.676	4.33989	1.52643	2.84316	0.00446692	0.0408085
ENSDARG00000055510	ypel3	175.65	4.30186	1.14724	3.74976	0.000177006	0.00414967
ENSDARG00000039299	rdh14a	127.037	4.27553	1.37642	3.10626	0.00189469	0.0230152
ENSDARG00000098017	pet100	122.135	4.26889	1.44992	2.94423	0.00323758	0.0330058
ENSDARG00000052617	raver1	94.5261	4.26496	1.4795	2.88271	0.00394269	0.0375568
ENSDARG00000100149	axin2	134.7	4.23882	1.38223	3.06664	0.00216477	0.0250507
ENSDARG00000069297	upf3a	125.547	4.22753	1.46212	2.89138	0.00383559	0.036916
ENSDARG00000013694	stimate	157.866	4.1442	1.33489	3.10452	0.00190588	0.0231045
ENSDARG00000052020	cmtm4	157.038	4.14176	1.24401	3.32936	0.000870473	0.0132607
ENSDARG00000026387	pip4p1b	143.563	4.10626	1.19276	3.44266	0.00057602	0.0098753
ENSDARG00000061737	ece1	186.055	4.03266	1.19047	3.38746	0.00070544	0.0114409
ENSDARG00000104669	slc35c1	100.826	4.03253	1.46442	2.75367	0.00589316	0.0494861
ENSDARG00000097776	NA	224.183	4.01487	1.05384	3.80975	0.000139108	0.00348494
ENSDARG00000019300	ints7	145.665	4.00736	1.36918	2.92684	0.0034243	0.0340452
ENSDARG00000005479	tenm3	460.893	3.986	1.26521	3.15046	0.00163015	0.0208209
ENSDARG00000037484	tmem192	256.879	3.97902	1.09103	3.64702	0.000265294	0.00560496
ENSDARG00000034975	gpr157	199.771	3.97796	1.0898	3.65017	0.000262069	0.00557796
ENSDARG00000002731	sdc2	162.676	3.9531	1.31279	3.01123	0.00260192	0.0285029
ENSDARG00000051756	pdhx	109.933	3.94348	1.32516	2.97585	0.00292176	0.0305353
ENSDARG00000015394	thoc7	330.848	3.9186	0.837811	4.67719	2.90831e-06	0.000163762
ENSDARG00000042728	plaa	192.263	3.90359	1.01058	3.86274	0.000112124	0.00295599
ENSDARG00000014053	olfm1b	134.614	3.89075	1.34488	2.89301	0.00381572	0.036813
ENSDARG00000007065	mrps18b	140.942	3.82303	1.28625	2.97223	0.00295642	0.030844
ENSDARG00000104637	fam219b	140.93	3.81052	1.38116	2.75893	0.00579904	0.0490719
ENSDARG00000030614	syt1a	455.272	3.80779	1.21191	3.14198	0.0016781	0.0210636
ENSDARG00000042045	hmg20b	179.28	3.79814	1.14207	3.32565	0.000882122	0.0133537
ENSDARG00000079616	cramp1	149.616	3.77616	1.23145	3.06644	0.00216621	0.0250507
ENSDARG00000063718	vps72a	150.864	3.77413	1.36987	2.75511	0.00586723	0.0493716
ENSDARG00000013667	tbck	121.421	3.76034	1.26404	2.97486	0.00293124	0.0306078
ENSDARG00000003757	cnpy1	117.342	3.66469	1.20603	3.03864	0.00237652	0.0266392
ENSDARG00000007198	mta1	218.056	3.64152	1.10697	3.28964	0.00100315	0.0147235
ENSDARG00000006494	asb7	143.335	3.63562	1.06376	3.41771	0.000631497	0.0105688
ENSDARG00000029071	creld2	220.169	3.57098	1.07279	3.32869	0.000872561	0.013268
ENSDARG00000019345	mark3a	699.012	3.56534	0.536322	6.64776	2.97596e-11	5.43338e-09
ENSDARG00000043701	gpd1a	1079.73	3.53687	1.15944	3.05051	0.00228452	0.0259703
ENSDARG00000098490	gpr34a	175.13	3.5288	1.02479	3.44345	0.00057435	0.00987292
ENSDARG00000014746	rbfox1	388.01	3.52775	0.865363	4.07661	4.56967e-05	0.00150449
ENSDARG00000053992	sfi1	177.222	3.50538	1.14474	3.06215	0.00219753	0.0252915
ENSDARG00000040854	tsg101a	238.681	3.49997	1.07256	3.26319	0.00110166	0.0156173
ENSDARG00000079347	zgc:194659	183.39	3.4166	1.17736	2.90193	0.00370873	0.0361571
ENSDARG00000007711	rab3il1	412.321	3.3587	0.758145	4.43015	9.41673e-06	0.000423401
ENSDARG00000034344	pcdh19	223.212	3.34324	1.0644	3.14096	0.00168394	0.021115
ENSDARG00000075172	fbxo25	173.032	3.33421	1.00172	3.3285	0.000873157	0.013268
ENSDARG00000063031	rad54l2	269.052	3.20131	1.00725	3.17826	0.00148163	0.0195335
ENSDARG00000091595	LOC100330838	190.198	3.18989	0.971438	3.28368	0.00102461	0.0148574
ENSDARG00000018553	ifih1	207.461	3.18968	0.971372	3.28369	0.00102458	0.0148574
ENSDARG00000089643	mcama	214.501	3.17594	1.13246	2.80447	0.00503987	0.0447058
ENSDARG00000071871	glod5	273.223	3.15814	1.02706	3.07492	0.00210557	0.0246331
ENSDARG00000033234	stmn2a	179.733	3.14597	1.09474	2.87371	0.00405675	0.0382204
ENSDARG00000038306	tsc22d1	197.104	3.13139	0.961778	3.25583	0.00113062	0.0158972
ENSDARG00000077726	nocta	148.858	3.07895	1.1047	2.78713	0.00531768	0.0460993
ENSDARG00000025338	hagh	276.431	3.0673	0.723798	4.23778	2.2574e-05	0.000871158
ENSDARG00000003373	commd2	215.772	3.05694	1.07585	2.84141	0.0044915	0.0409709
ENSDARG00000062457	las1l	378.603	3.05487	0.78946	3.86957	0.000109029	0.00290812
ENSDARG00000107912	fig4a	253.484	3.01538	0.89733	3.36039	0.000778327	0.012276
ENSDARG00000020217	cpsf4	173.262	3.0052	1.09014	2.75672	0.00583844	0.0493015
ENSDARG00000002031	tox4a	296.723	3.00394	0.900686	3.33517	0.000852472	0.0131359
ENSDARG00000075687	anapc1	275.328	2.98397	0.996578	2.99422	0.00275148	0.029524
ENSDARG00000012745	poc1bl	277.26	2.98139	0.928588	3.21067	0.00132424	0.0178891
ENSDARG00000060948	dync1i1	267.074	2.97787	1.05709	2.81704	0.00484678	0.0435848
ENSDARG00000061543	ccdc85b	184.279	2.96021	0.972538	3.0438	0.00233613	0.0264571
ENSDARG00000068415	ptgesl	245.055	2.94962	0.952004	3.09833	0.00194618	0.0234293
ENSDARG00000055838	mettl16	317.88	2.93399	0.845714	3.46924	0.000521931	0.0092083
ENSDARG00000092970	tmsb2	222.186	2.93177	1.0593	2.76765	0.00564626	0.0482535
ENSDARG00000067626	ywhag1	282.514	2.88586	1.00464	2.87253	0.00407197	0.0383338
ENSDARG00000035918	bzw2	7021.58	2.87623	0.298018	9.65118	4.85921e-22	3.08176e-19
ENSDARG00000054916	eif4ebp3	173.256	2.86216	1.0096	2.83493	0.00458351	0.0417155
ENSDARG00000000241	slc40a1	7083.15	2.82888	0.153279	18.4558	4.68338e-76	1.88116e-72
ENSDARG00000087226	kbtbd2	308.446	2.79596	0.903042	3.09616	0.00196045	0.0235234
ENSDARG00000017115	kctd10	197.505	2.74431	0.882996	3.10795	0.00188392	0.0229537
ENSDARG00000008209	myt1la	284.512	2.68895	0.960325	2.80004	0.0051096	0.0450772
ENSDARG00000098855	oxsm	200.853	2.68728	0.825312	3.25608	0.00112962	0.0158972
ENSDARG00000070864	bcl6aa	266.911	2.66539	0.788276	3.38128	0.000721478	0.0116383
ENSDARG00000017034	sqor	446.242	2.6581	0.903088	2.94335	0.00324683	0.0330721
ENSDARG00000071425	nat9	250.489	2.65615	0.770128	3.44897	0.000562719	0.0097285
ENSDARG00000094836	si:ch211-195b15.8	184.085	2.64296	0.895283	2.95209	0.0031563	0.0323965
ENSDARG00000091592	peli1a	245.296	2.62651	0.822459	3.19348	0.00140568	0.0186959
ENSDARG00000027930	naprt	194.735	2.58878	0.837947	3.08943	0.0020054	0.0238785
ENSDARG00000078859	g0s2	6896.37	2.56707	0.329351	7.79431	6.47622e-15	2.00099e-12
ENSDARG00000099014	fxyd1	248.089	2.54444	0.829348	3.06799	0.00215501	0.0249931
ENSDARG00000007836	ctsla	8086.17	2.53331	0.293567	8.62942	6.16651e-18	2.56229e-15
ENSDARG00000089213	adam15	325.847	2.45726	0.79449	3.09288	0.00198225	0.0237436
ENSDARG00000005154	aspa	450.208	2.45171	0.614153	3.99202	6.55122e-05	0.00197356
ENSDARG00000089204	smim13	480.194	2.43481	0.535265	4.54878	5.39565e-06	0.000277018
ENSDARG00000076962	gdpd5b	219.129	2.38789	0.782031	3.05345	0.0022623	0.0257906
ENSDARG00000086302	proser1	277.51	2.3529	0.786496	2.99163	0.00277496	0.0295997
ENSDARG00000068745	map4l	295.507	2.34724	0.682365	3.43986	0.000582005	0.00996187
ENSDARG00000045289	gpr137c	384.048	2.34458	0.685584	3.41983	0.000626608	0.0105162
ENSDARG00000099448	sh3d21	596.998	2.23443	0.577397	3.86983	0.000108913	0.00290812
ENSDARG00000040764	id1	791.377	2.20128	0.450506	4.88625	1.02777e-06	6.99697e-05
ENSDARG00000036685	ccnt2a	330.858	2.19826	0.687731	3.19639	0.00139158	0.0185904
ENSDARG00000071116	eepd1	2027.78	2.1954	0.560753	3.9151	9.03667e-05	0.0025442
ENSDARG00000068711	crfb4	546.252	2.19331	0.559813	3.91793	8.93114e-05	0.00253224
ENSDARG00000102482	zgc:165573	628.125	2.15524	0.514849	4.18616	2.83712e-05	0.00103913
ENSDARG00000043531	jun	485.295	2.1274	0.498603	4.26672	1.98368e-05	0.00079413
ENSDARG00000104227	nop10	563.278	2.09324	0.500538	4.18197	2.88988e-05	0.00104889
ENSDARG00000004196	tnfsf10l	1042.26	2.0754	0.39766	5.21903	1.79864e-07	1.57142e-05
ENSDARG00000078890	wdfy3	412.044	2.06707	0.676877	3.05383	0.00225937	0.0257817
ENSDARG00000052606	dpp9	411.797	2.06377	0.662514	3.11506	0.00183905	0.022587
ENSDARG00000078567	lonrf1l	419.063	2.05097	0.664647	3.0858	0.00203006	0.0240061
ENSDARG00000035398	enc1	439.078	2.03853	0.730632	2.79009	0.00526933	0.0459778
ENSDARG00000070038	rbp2a	1673.86	1.99922	0.261596	7.64239	2.13228e-14	5.97534e-12
ENSDARG00000002609	rnf145a	678.122	1.98699	0.442633	4.48901	7.15533e-06	0.000343513
ENSDARG00000061120	slc43a2b	6111.65	1.9618	0.164008	11.9616	5.64587e-33	7.55919e-30
ENSDARG00000002267	dcaf13	357.951	1.95474	0.672531	2.90654	0.00365455	0.0357446
ENSDARG00000037810	adtrp1	420.517	1.93998	0.514759	3.76872	0.000164085	0.00395446
ENSDARG00000105648	si:cabz01102082.1	2817.84	1.93477	0.20324	9.51961	1.73834e-21	1.03685e-18
ENSDARG00000043624	slc66a1	463.237	1.93143	0.539265	3.58159	0.000341509	0.0067684
ENSDARG00000015805	cgnl1	256.52	1.91633	0.696826	2.75008	0.005958	0.0497821
ENSDARG00000098874	exoc6b	777.912	1.91351	0.36285	5.27357	1.33794e-07	1.25955e-05
ENSDARG00000040295	apoeb	773215	1.91052	0.0697929	27.3741	5.58562e-165	6.73067e-161
ENSDARG00000078011	nav1a	443.703	1.90984	0.581029	3.287	0.00101262	0.0147904
ENSDARG00000091859	si:ch73-233m11.2	351.919	1.89948	0.581886	3.26435	0.00109714	0.0155903
ENSDARG00000004415	tcf7l2	562.322	1.8964	0.504529	3.75876	0.000170761	0.00405852
ENSDARG00000027199	smad1	283.869	1.89262	0.656146	2.88445	0.00392101	0.03744
ENSDARG00000045776	cnbpa	426.718	1.88831	0.516539	3.65569	0.000256494	0.0054898
ENSDARG00000042904	foxo3b	776.78	1.87959	0.358421	5.2441	1.57048e-07	1.42287e-05
ENSDARG00000100002	ctbs	701.785	1.87874	0.456611	4.11453	3.87965e-05	0.00132812
ENSDARG00000073952	slc4a7	700.101	1.8517	0.50382	3.67531	0.000237559	0.0052047
ENSDARG00000077038	pbrm1l	439.695	1.83276	0.579334	3.16357	0.00155847	0.0201282
ENSDARG00000022832	bnip4	423.827	1.81992	0.589036	3.08965	0.00200391	0.0238785
ENSDARG00000078561	lrig2	286.024	1.80948	0.655989	2.7584	0.00580845	0.0491171
ENSDARG00000008548	arhgap12a	431.703	1.76578	0.589511	2.99533	0.00274148	0.0294954
ENSDARG00000000503	stx1b	518.851	1.74132	0.450764	3.86305	0.000111979	0.00295599
ENSDARG00000017985	zgc:77739	545.046	1.72197	0.598961	2.87493	0.00404116	0.0381807
ENSDARG00000101543	washc5	627.777	1.71013	0.390422	4.3802	1.18569e-05	0.000517665
ENSDARG00000041665	mkrn1	716.303	1.70714	0.446532	3.82311	0.00013178	0.00335444
ENSDARG00000060362	nadkb	567.992	1.695	0.608078	2.78746	0.00531223	0.0460852
ENSDARG00000004588	sox4a	848.657	1.69269	0.458102	3.695	0.000219888	0.00493418
ENSDARG00000098108	dusp2	1337.77	1.68367	0.352578	4.77532	1.79422e-06	0.000109748
ENSDARG00000076592	man1b1b	506.03	1.67953	0.565565	2.96965	0.00298139	0.0309972
ENSDARG00000014139	srp72	414.66	1.65212	0.589021	2.80485	0.00503398	0.0447012
ENSDARG00000024877	ptgr1	859.772	1.65197	0.408547	4.04352	5.26536e-05	0.00166529
ENSDARG00000041363	dctn3	551.21	1.6375	0.44095	3.71358	0.000204348	0.00464053
ENSDARG00000039490	pitpnaa	2072.34	1.63378	0.283163	5.76975	7.93903e-09	9.37895e-07
ENSDARG00000036282	rnaset2	2500.31	1.62961	0.278121	5.85937	4.64638e-09	5.89357e-07
ENSDARG00000030161	ppp1r14bb	689.904	1.62873	0.506935	3.2129	0.00131402	0.0177959
ENSDARG00000070723	ndufa9a	745.459	1.61484	0.464348	3.47765	0.000505836	0.00899462
ENSDARG00000018259	atp1a3a	504.236	1.60966	0.483264	3.33082	0.000865905	0.0132397
ENSDARG00000002305	me3	704.575	1.60284	0.482464	3.3222	0.000893103	0.0134692
ENSDARG00000045359	elocb	584.807	1.60258	0.410978	3.89944	9.64154e-05	0.00267082
ENSDARG00000091293	dmxl2	419.932	1.59201	0.536729	2.96613	0.00301571	0.0312731
ENSDARG00000020984	slc16a10	1491.43	1.59082	0.253319	6.27989	3.38806e-10	5.44846e-08
ENSDARG00000075491	si:ch211-26b3.4	1386.49	1.58648	0.326425	4.86018	1.17279e-06	7.6805e-05
ENSDARG00000002127	stam	495.273	1.5679	0.486789	3.2209	0.00127789	0.0175183
ENSDARG00000041623	mt2	8666.01	1.56594	0.133705	11.7119	1.10806e-31	1.33522e-28
ENSDARG00000100753	scarb2b	1248.19	1.56376	0.328516	4.76007	1.93522e-06	0.000116597
ENSDARG00000044102	znf593	392.366	1.5552	0.553177	2.8114	0.00493262	0.0441263
ENSDARG00000043081	ctsz	4647.06	1.54345	0.425609	3.62644	0.000287351	0.00598027
ENSDARG00000003931	cndp2	4844.51	1.54197	0.17625	8.74878	2.15669e-18	9.62523e-16
ENSDARG00000098813	stx12	476.361	1.53043	0.502611	3.04495	0.00232716	0.0264052
ENSDARG00000078675	dock7	444.337	1.52405	0.492275	3.09594	0.00196191	0.0235234
ENSDARG00000036942	gpd1c	801.278	1.52039	0.432613	3.51444	0.000440676	0.00819468
ENSDARG00000069829	rragca	491.975	1.51089	0.508714	2.97003	0.00297773	0.0309859
ENSDARG00000027750	dpp7	2202.58	1.50261	0.221915	6.77108	1.2782e-11	2.48425e-09
ENSDARG00000029472	afdna	570.451	1.48817	0.537446	2.76896	0.00562353	0.0481275
ENSDARG00000088745	zgc:173915	8866.55	1.487	0.275563	5.39624	6.80506e-08	6.61298e-06
ENSDARG00000009390	npl	819.45	1.45863	0.438012	3.33012	0.000868075	0.0132409
ENSDARG00000093546	si:ch73-56d11.5	491.88	1.43267	0.477813	2.99839	0.00271412	0.0292795
ENSDARG00000096249	ap1m1	988.541	1.43049	0.40639	3.51999	0.000431556	0.00808671
ENSDARG00000006332	snx14	524.663	1.4286	0.467296	3.05716	0.00223446	0.0255944
ENSDARG00000044155	mafaa	1858.82	1.4048	0.295544	4.75327	2.00154e-06	0.000119399
ENSDARG00000101127	map1lc3b	738.716	1.38601	0.361818	3.83067	0.000127796	0.00326936
ENSDARG00000012603	eif3ja	660.8	1.38298	0.47361	2.92007	0.00349951	0.0345365
ENSDARG00000098832	fam168a	654.702	1.3807	0.480321	2.87454	0.0040462	0.0381807
ENSDARG00000074635	abca1a	7376.88	1.37949	0.148711	9.27632	1.7543e-20	9.191e-18
ENSDARG00000024443	gnpda2	857.716	1.37794	0.370815	3.71597	0.000202426	0.00461879
ENSDARG00000101733	fam168b	675.494	1.35633	0.398412	3.40435	0.000663225	0.0109421
ENSDARG00000041980	calhm6	849.515	1.35444	0.3301	4.1031	4.07646e-05	0.00136828
ENSDARG00000077326	slc45a4b	1382.59	1.3522	0.284309	4.75611	1.97361e-06	0.000118319
ENSDARG00000061375	sgpl1	1516.71	1.35092	0.322915	4.18351	2.87044e-05	0.00104498
ENSDARG00000023724	cdc42se1	1278.23	1.3344	0.297749	4.48162	7.40792e-06	0.000350867
ENSDARG00000090396	si:cabz01074946.1	1451.95	1.31542	0.319987	4.11085	3.94212e-05	0.00134188
ENSDARG00000104242	dcp2	818.822	1.30029	0.397273	3.27303	0.001064	0.0152451
ENSDARG00000011925	spns1	1231.89	1.2895	0.293985	4.38628	1.15304e-05	0.000507083
ENSDARG00000077677	pdgfd	3657.64	1.27785	0.173941	7.34647	2.03516e-13	5.44972e-11
ENSDARG00000042496	parp12a	922.08	1.25657	0.349351	3.59687	0.000322068	0.00652254
ENSDARG00000075437	shc1	1822.19	1.2461	0.237526	5.24616	1.55302e-07	1.41772e-05
ENSDARG00000007824	camta1b	576.609	1.23344	0.437426	2.81976	0.0048059	0.0432496
ENSDARG00000098774	si:zfos-741a10.3	4232.4	1.23243	0.214217	5.75319	8.75749e-09	1.02454e-06
ENSDARG00000057698	ctsd	7605.12	1.22006	0.31003	3.93529	8.30978e-05	0.00239686
ENSDARG00000062382	snapin	607.903	1.2187	0.441067	2.76307	0.00572604	0.0486855
ENSDARG00000075616	polr2k	735.318	1.21857	0.372669	3.26985	0.00107603	0.015381
ENSDARG00000102249	pepd	6938.94	1.21779	0.157146	7.74938	9.23412e-15	2.78178e-12
ENSDARG00000087573	hdac11	570.72	1.21617	0.432512	2.81187	0.00492547	0.044095
ENSDARG00000098486	tollip	543.229	1.20676	0.438135	2.75432	0.00588148	0.0494225
ENSDARG00000017299	fabp11a	1586.54	1.20521	0.24557	4.90778	9.21129e-07	6.56782e-05
ENSDARG00000053358	basp1	703.342	1.19867	0.401626	2.98454	0.00284003	0.0299933
ENSDARG00000078222	aatka	1033.82	1.19562	0.428191	2.79226	0.00523405	0.0457695
ENSDARG00000070542	mafbb	4651.55	1.19034	0.187306	6.35506	2.08349e-10	3.53606e-08
ENSDARG00000079374	tjp1b	663.522	1.18642	0.390281	3.03992	0.0023664	0.0265751
ENSDARG00000027547	zgc:92789	1124.91	1.17634	0.312175	3.76822	0.000164418	0.00395456
ENSDARG00000031317	ppdpfb	5187.5	1.17517	0.160741	7.31097	2.65222e-13	6.94767e-11
ENSDARG00000031647	stat2	1588.04	1.17478	0.32615	3.60196	0.000315826	0.00641771
ENSDARG00000015829	mov10a	682.751	1.16553	0.397612	2.93131	0.00337533	0.0336974
ENSDARG00000055226	slc7a7	10905.4	1.16411	0.110038	10.5792	3.72092e-26	3.30396e-23
ENSDARG00000036028	arrdc3b	1496.47	1.16128	0.351874	3.30027	0.000965908	0.0143516
ENSDARG00000101074	glud1b	2492.52	1.15159	0.203496	5.65902	1.5224e-08	1.69861e-06
ENSDARG00000015355	fosl1a	1109.22	1.14985	0.398772	2.88348	0.00393304	0.0375243
ENSDARG00000098584	NA	576.853	1.14307	0.414799	2.75572	0.00585624	0.0493716
ENSDARG00000059035	porb	2520.8	1.14269	0.198728	5.75005	8.92151e-09	1.03369e-06
ENSDARG00000090872	si:dkey-276j7.1	864.482	1.13207	0.375309	3.01637	0.00255825	0.0282297
ENSDARG00000063095	ctsf	1696.92	1.12043	0.249209	4.49595	6.92611e-06	0.000337893
ENSDARG00000029671	xpr1b	1778.58	1.11101	0.285259	3.89475	9.83016e-05	0.00269934
ENSDARG00000028088	galk1	2269.84	1.10461	0.228292	4.8386	1.30758e-06	8.51694e-05
ENSDARG00000055216	tuba1c	1259.38	1.09867	0.345791	3.17726	0.00148672	0.0195474
ENSDARG00000114825	scarf2	953.225	1.09431	0.321304	3.40583	0.00065963	0.0109183
ENSDARG00000086332	bri3	3221.64	1.09399	0.241727	4.52572	6.01907e-06	0.000306033
ENSDARG00000076239	si:ch211-74f19.2	2289.14	1.08038	0.227974	4.73903	2.1474e-06	0.000126844
ENSDARG00000063344	fam162a	1254.01	1.06536	0.274204	3.88529	0.000102207	0.00278928
ENSDARG00000099776	glula	55410.1	1.06469	0.0874311	12.1775	4.09547e-34	7.05005e-31
ENSDARG00000071004	abhd12	23673.6	1.06357	0.114327	9.30288	1.36694e-20	7.48708e-18
ENSDARG00000001015	znf384l	1305.46	1.06304	0.270442	3.93075	8.46806e-05	0.00242953
ENSDARG00000090585	gpc1b	981.873	1.06159	0.38578	2.7518	0.00592684	0.0496453
ENSDARG00000033307	igf2b	1292.03	1.05628	0.301866	3.49919	0.000466676	0.00850749
ENSDARG00000093313	ubb	2041.69	1.05539	0.250459	4.21384	2.51065e-05	0.000942473
ENSDARG00000005989	rgl1	2361.74	1.0459	0.235796	4.43562	9.18067e-06	0.000417461
ENSDARG00000105287	mpp1	6710.71	1.0438	0.144347	7.23121	4.787e-13	1.20174e-10
ENSDARG00000009881	ier5	1368.36	1.0415	0.35872	2.90338	0.00369155	0.0360479
ENSDARG00000056725	hmgb3a	2457.17	1.02754	0.241516	4.25454	2.09475e-05	0.000827599
ENSDARG00000079009	abca1b	2772.27	1.02426	0.223803	4.57661	4.72565e-06	0.000250855
ENSDARG00000002523	hsdl2	1126.78	1.01691	0.29343	3.4656	0.00052904	0.0092929
ENSDARG00000075253	pik3cb	1121.24	1.01567	0.304846	3.33175	0.00086303	0.0132141
ENSDARG00000055120	ctsba	16675.3	1.0151	0.286021	3.54903	0.000386649	0.00736038
ENSDARG00000101334	ctsc	11573.9	1.01178	0.120657	8.38555	5.04878e-17	1.96251e-14
ENSDARG00000104222	inppl1a	1040.19	1.01091	0.318899	3.16999	0.00152445	0.0197949
ENSDARG00000052304	uqcrc1	1409.28	1.00825	0.257574	3.91443	9.06179e-05	0.00254533
ENSDARG00000033604	lrpap1	1265.18	1.00772	0.327371	3.07823	0.00208231	0.0244085
ENSDARG00000052074	si:ch211-122f10.4	956.293	1.00548	0.338505	2.97035	0.0029746	0.0309859
ENSDARG00000012827	mettl3	977.558	1.00454	0.320969	3.12971	0.0017498	0.0216702
ENSDARG00000038559	h1-0	983.388	1.00186	0.318788	3.14272	0.00167387	0.0210325
ENSDARG00000056481	vat1	15712.4	0.99944	0.0986916	10.1269	4.19772e-24	2.81014e-21
ENSDARG00000034189	oxsr1a	2112.21	0.998551	0.263787	3.78545	0.000153432	0.00377317
ENSDARG00000094191	nup37	959.284	0.992521	0.347956	2.85243	0.00433864	0.0400005
ENSDARG00000089355	si:dkeyp-121d4.3	1957.75	0.986791	0.25593	3.85571	0.000115393	0.00300321
ENSDARG00000104559	tmem63ba	1615.19	0.9838	0.327347	3.00537	0.00265254	0.0288216
ENSDARG00000057452	ston2	1032.06	0.983247	0.329381	2.98514	0.00283452	0.0299747
ENSDARG00000035136	selenow1	3715.65	0.975916	0.214029	4.55973	5.12203e-06	0.000266036
ENSDARG00000043371	mdh2	2511.73	0.964408	0.212779	4.53245	5.83036e-06	0.000297694
ENSDARG00000002190	chmp2bb	1316.77	0.963246	0.321945	2.99196	0.00277197	0.0295997
ENSDARG00000099313	naga	6018.66	0.958173	0.139562	6.86556	6.62328e-12	1.37604e-09
ENSDARG00000010113	ndufb8	1436.29	0.956756	0.322948	2.96257	0.00305085	0.0315289
ENSDARG00000069090	atp6v0d1	1321.22	0.95404	0.283233	3.36839	0.000756078	0.0120512
ENSDARG00000092870	NA	2049.9	0.949195	0.281083	3.37692	0.000733023	0.0117459
ENSDARG00000040319	c5ar1	1724.76	0.94701	0.323806	2.92462	0.00344875	0.0341532
ENSDARG00000025147	cd63	21144.7	0.946405	0.103035	9.18527	4.10487e-20	2.06099e-17
ENSDARG00000019581	uso1	1120.49	0.94334	0.313423	3.0098	0.0026142	0.0285336
ENSDARG00000021443	zfp36l1b	3030.06	0.941562	0.199211	4.72645	2.28477e-06	0.000133002
ENSDARG00000067975	atp5if1a	1003.32	0.931654	0.303166	3.07308	0.00211859	0.0247135
ENSDARG00000021372	tob1b	1830.1	0.931271	0.228347	4.07832	4.53625e-05	0.0015017
ENSDARG00000035715	marcksl1b	3076.49	0.9289	0.260019	3.57243	0.000353687	0.00692996
ENSDARG00000035879	fuca1.2	949.178	0.927161	0.335866	2.76051	0.00577115	0.048939
ENSDARG00000054447	slc29a1b	3786.73	0.92206	0.22679	4.0657	4.7889e-05	0.00157238
ENSDARG00000024540	tspan36	7561.66	0.921866	0.146251	6.30333	2.91326e-10	4.80888e-08
ENSDARG00000017569	reep3a	1473.82	0.913714	0.266113	3.43356	0.000595705	0.0101531
ENSDARG00000098099	zgc:64065	3621.82	0.912952	0.189708	4.81242	1.49115e-06	9.55765e-05
ENSDARG00000038028	ndufa6	1313.33	0.880227	0.292568	3.00863	0.00262429	0.0286178
ENSDARG00000004174	cnot1	1790.93	0.873232	0.247078	3.53424	0.000408946	0.00769969
ENSDARG00000039150	lgmn	10069.5	0.861522	0.125315	6.87483	6.20649e-12	1.31207e-09
ENSDARG00000102308	ttc39c	1458.66	0.861342	0.263449	3.26949	0.00107742	0.0153825
ENSDARG00000041875	ube2v1	1158.33	0.850628	0.300267	2.83291	0.00461266	0.0419381
ENSDARG00000043403	paox1	1465.1	0.849523	0.27083	3.13674	0.00170838	0.0213106
ENSDARG00000074262	nck1a	1418.08	0.848883	0.267246	3.17641	0.00149112	0.019573
ENSDARG00000010519	per3	2994.08	0.840113	0.264553	3.1756	0.00149528	0.019585
ENSDARG00000076171	znf827	1166.67	0.839334	0.292278	2.8717	0.00408273	0.0383751
ENSDARG00000102115	ndufc2	1753.15	0.837605	0.260497	3.21541	0.00130258	0.0177156
ENSDARG00000015315	psmc5	1866.41	0.837039	0.276863	3.0233	0.00250036	0.0278202
ENSDARG00000057286	swap70b	2750.28	0.833927	0.201798	4.13249	3.58861e-05	0.00124261
ENSDARG00000008310	ip6k2a	3521.16	0.832172	0.182496	4.55994	5.11692e-06	0.000266036
ENSDARG00000093549	selenop	11606.7	0.8315	0.134862	6.16554	7.02417e-10	1.05802e-07
ENSDARG00000015050	calm2b	4692.45	0.830997	0.184996	4.49196	7.05694e-06	0.000340986
ENSDARG00000077069	srgn	1952.73	0.830737	0.30084	2.76139	0.00575553	0.048841
ENSDARG00000017180	npc1	2344.17	0.819169	0.239676	3.41782	0.000631258	0.0105688
ENSDARG00000020187	zgc:92027	2246.9	0.816457	0.2237	3.64978	0.000262465	0.00557796
ENSDARG00000021811	calm1a	1801.22	0.816399	0.253758	3.21723	0.00129433	0.0176633
ENSDARG00000074246	rab14	3330.64	0.813281	0.169957	4.78523	1.70796e-06	0.000106637
ENSDARG00000011175	atp6v1d	2451.76	0.806185	0.230627	3.49563	0.000472949	0.00859583
ENSDARG00000003952	pfn2	3211.16	0.804425	0.227993	3.52829	0.00041826	0.00786276
ENSDARG00000094854	ms4a17a.9	1924.23	0.799005	0.256723	3.11232	0.00185622	0.0227543
ENSDARG00000012871	npepl1	3147.7	0.793273	0.202149	3.92419	8.70222e-05	0.002479
ENSDARG00000013968	psap	138022	0.792841	0.0954766	8.30403	1.00638e-16	3.78963e-14
ENSDARG00000019081	zgc:101723	1777.6	0.784791	0.285202	2.7517	0.00592859	0.0496453
ENSDARG00000010784	ppp1r12a	1837.69	0.782775	0.281472	2.781	0.00541916	0.0468779
ENSDARG00000061233	abcc5	5575.62	0.773852	0.136068	5.68724	1.29107e-08	1.45396e-06
ENSDARG00000054201	NA	1429.73	0.769373	0.255892	3.00664	0.00264157	0.0287542
ENSDARG00000102367	ndfip1l	2791.17	0.769185	0.186277	4.12925	3.63951e-05	0.00125303
ENSDARG00000017772	mdh1aa	8888.89	0.767657	0.140643	5.45818	4.8104e-08	4.91232e-06
ENSDARG00000040178	havcr1	32456.9	0.764227	0.0992613	7.69914	1.36985e-14	3.93017e-12
ENSDARG00000020298	btg2	2666.84	0.763957	0.227688	3.35529	0.00079283	0.0124234
ENSDARG00000003308	emc2	1708.08	0.741819	0.265056	2.79872	0.00513051	0.0451539
ENSDARG00000030694	atp6v1e1b	2489.53	0.723815	0.225547	3.20915	0.00133127	0.0179611
ENSDARG00000008224	vps35	2009.53	0.72078	0.239081	3.0148	0.0025715	0.0282982
ENSDARG00000040237	mef2d	1489.9	0.717196	0.251524	2.8514	0.00435274	0.0400609
ENSDARG00000018145	mid1ip1l	4489.03	0.716212	0.171954	4.16513	3.11178e-05	0.00110285
ENSDARG00000092170	apoc1	635392	0.709547	0.157534	4.50408	6.66604e-06	0.000329778
ENSDARG00000090912	npc2	9961.01	0.698078	0.130543	5.3475	8.91767e-08	8.59663e-06
ENSDARG00000044902	atp2b4	3507.86	0.695245	0.169378	4.1047	4.04839e-05	0.00136266
ENSDARG00000059836	ddit3	3507.12	0.665169	0.196815	3.37967	0.000725739	0.0116914
ENSDARG00000056233	zgc:110591	4437.54	0.652437	0.156126	4.1789	2.92916e-05	0.00105676
ENSDARG00000020261	rab2a	2420.07	0.651787	0.208643	3.12394	0.00178447	0.0220316
ENSDARG00000056008	atp5mc1	5331.36	0.651677	0.140936	4.62391	3.7657e-06	0.0002044
ENSDARG00000060070	adcy7	2533.77	0.646409	0.230114	2.80908	0.00496835	0.04438
ENSDARG00000036427	slc3a2a	7640.17	0.636472	0.129785	4.90406	9.38778e-07	6.6303e-05
ENSDARG00000091692	havcr2	5477.02	0.636293	0.148582	4.28242	1.84869e-05	0.000752591
ENSDARG00000075758	ywhabb	4043.58	0.635549	0.198181	3.20691	0.00134167	0.0180437
ENSDARG00000043257	ckbb	15288.5	0.634605	0.117497	5.40102	6.62647e-08	6.49179e-06
ENSDARG00000079687	rnf10	4392.35	0.633351	0.149155	4.24627	2.17358e-05	0.000849714
ENSDARG00000017891	tcp1	1986.01	0.633351	0.226856	2.79186	0.00524054	0.045793
ENSDARG00000092798	ppib	4164.78	0.631752	0.161086	3.92183	8.7879e-05	0.0024975
ENSDARG00000060263	pecam1	9809.27	0.618087	0.137926	4.48131	7.41875e-06	0.000350867
ENSDARG00000008816	glud1a	2507.59	0.617225	0.20977	2.94239	0.00325691	0.0331187
ENSDARG00000041060	lgals9l3	5853.92	0.611422	0.187723	3.25704	0.00112581	0.0158972
ENSDARG00000093381	tgm2l	2399.85	0.609163	0.209415	2.90888	0.00362723	0.035651
ENSDARG00000076484	stab1	3634	0.607573	0.169975	3.57448	0.000350929	0.00689835
ENSDARG00000011545	arrb2b	4125.3	0.607376	0.215253	2.82168	0.00477731	0.0430565
ENSDARG00000059294	marco	5585.31	0.592308	0.182803	3.24015	0.00119469	0.0165394
ENSDARG00000022165	mgst1.2	5014.59	0.592068	0.154572	3.83038	0.000127945	0.00326936
ENSDARG00000039914	gapdhs	11083.4	0.589062	0.116694	5.04791	4.46658e-07	3.45015e-05
ENSDARG00000013443	atp6v1ba	7153.88	0.583493	0.133847	4.35939	1.30427e-05	0.000561082
ENSDARG00000086881	ier2b	4606.61	0.581722	0.165913	3.50619	0.000454566	0.00833717
ENSDARG00000099624	chmp1b	2600.24	0.579827	0.207927	2.78861	0.00529346	0.0460852
ENSDARG00000076789	cx32.2	5586.43	0.574032	0.163241	3.51648	0.000437307	0.0081572
ENSDARG00000093406	zgc:111986	4839.63	0.572718	0.15084	3.79687	0.000146536	0.00362579
ENSDARG00000029075	pfkfb4b	6552.9	0.565651	0.13506	4.18815	2.81234e-05	0.00103635
ENSDARG00000012688	eif1	6565.69	0.558969	0.139517	4.00647	6.16338e-05	0.00188022
ENSDARG00000025269	pdcd6ip	5150.08	0.555811	0.146952	3.78227	0.000155408	0.00380622
ENSDARG00000074589	rin2	3852.46	0.546903	0.164578	3.32306	0.000890371	0.0134458
ENSDARG00000042620	gstr	4058.91	0.543962	0.196741	2.76487	0.00569463	0.0484607
ENSDARG00000009106	serinc1	4418.01	0.543284	0.16276	3.33794	0.000844015	0.0130223
ENSDARG00000101690	si:ch73-158p21.2	2748.34	0.534254	0.194095	2.75254	0.00591345	0.049622
ENSDARG00000101849	adipor2	6425.51	0.529336	0.15184	3.48615	0.000490023	0.00883033
ENSDARG00000036107	txnipa	32172.7	0.525354	0.113223	4.64001	3.48391e-06	0.00018996
ENSDARG00000104782	oaz1b	7616.86	0.515451	0.130492	3.95005	7.81365e-05	0.0022853
ENSDARG00000039980	ppt1	10307.7	0.509392	0.143324	3.55413	0.000379226	0.00728737
ENSDARG00000033738	zgc:153867	6669.19	0.505682	0.164638	3.07148	0.00213003	0.0247749
ENSDARG00000037559	uba1	3617.74	0.502573	0.171348	2.93306	0.00335642	0.03362
ENSDARG00000095908	sat1a.2	17126.9	0.495078	0.115948	4.26984	1.95614e-05	0.000785718
ENSDARG00000026845	rhoaa	6756.15	0.494941	0.143769	3.44261	0.000576127	0.0098753
ENSDARG00000063905	COX1	128289	0.49281	0.0871947	5.65184	1.58741e-08	1.75488e-06
ENSDARG00000063914	ND3	38632.6	0.488175	0.0902257	5.4106	6.28129e-08	6.20406e-06
ENSDARG00000031435	zgc:56493	10786.1	0.484885	0.107167	4.52457	6.05188e-06	0.000306408
ENSDARG00000012513	sdcbp2	5917.36	0.473074	0.147303	3.21158	0.00132007	0.0178528
ENSDARG00000040072	scpep1	10238.2	0.46675	0.107085	4.35869	1.30842e-05	0.000561082
ENSDARG00000063924	CYTB	76401.2	0.461376	0.0899768	5.12773	2.93261e-07	2.37168e-05
ENSDARG00000038577	cox6c	5516.93	0.458516	0.152308	3.01046	0.00260852	0.0285182
ENSDARG00000101785	LOC100151049	8342.5	0.450853	0.123022	3.66481	0.000247524	0.00534527
ENSDARG00000099766	myl12.1	16921	0.448657	0.0993167	4.51744	6.25922e-06	0.00031558
ENSDARG00000036106	rgs18	7175.74	0.437253	0.128721	3.39689	0.000681552	0.0111283
ENSDARG00000022315	atp6v1g1	4914.97	0.433515	0.14782	2.93272	0.00336008	0.033621
ENSDARG00000005368	mcamb	10577	0.433307	0.116365	3.72369	0.000196332	0.00450629
ENSDARG00000093608	ccl34b.1	162477	0.430579	0.0765139	5.62746	1.82886e-08	2.00343e-06
ENSDARG00000063908	COX2	81804	0.365416	0.0861248	4.24287	2.20678e-05	0.000857798
ENSDARG00000099175	hmgb1a	10553.7	0.356191	0.126904	2.80678	0.00500399	0.0445333
ENSDARG00000102599	si:ch1073-392o20.2	16226.6	0.351434	0.12003	2.92788	0.00341281	0.033959
ENSDARG00000007098	itm2ba	11504.3	0.335213	0.117774	2.84623	0.00442398	0.0405084
ENSDARG00000063912	COX3	133590	0.324077	0.0902395	3.5913	0.00032903	0.00659703
ENSDARG00000025428	socs3a	11863.5	0.318609	0.104675	3.04381	0.00233604	0.0264571
ENSDARG00000104077	fcer1gl	23915.2	0.315348	0.104398	3.02064	0.00252241	0.0279881
ENSDARG00000057853	atp6v0ca	23978.7	0.306038	0.0950269	3.22054	0.00127948	0.0175201
ENSDARG00000041232	rps29	49178.1	0.292349	0.0943851	3.0974	0.00195225	0.0234777
ENSDARG00000019881	bsg	17328.3	0.291812	0.105421	2.76806	0.00563904	0.048226
ENSDARG00000092553	slc25a5	23870.2	0.242836	0.0878204	2.76514	0.00568981	0.0484607
ENSDARG00000039034	marcksl1a	56347.3	0.235735	0.0803862	2.93253	0.0033621	0.033621
ENSDARG00000020850	eef1a1l1	71769.9	-0.233555	0.081942	-2.85025	0.00436846	0.0400609
ENSDARG00000037870	actb2	53786.7	-0.238994	0.0862794	-2.77	0.00560555	0.0480078
ENSDARG00000029533	rpl18	13080	-0.289436	0.100102	-2.89142	0.00383502	0.036916
ENSDARG00000056119	eef1g	18549.5	-0.299508	0.0969609	-3.08895	0.00200863	0.0238933
ENSDARG00000036875	rps12	16451	-0.300624	0.0950462	-3.16292	0.00156195	0.0201515
ENSDARG00000068432	si:dkey-56m19.5	18914.2	-0.316944	0.0995034	-3.18526	0.00144624	0.0191718
ENSDARG00000070849	rps15	12231.1	-0.324829	0.117227	-2.77095	0.00558932	0.0479028
ENSDARG00000099380	rpl13	26166.5	-0.32824	0.0908221	-3.6141	0.000301396	0.00619765
ENSDARG00000021113	ptmaa	12073.3	-0.329169	0.111422	-2.95426	0.00313421	0.0322246
ENSDARG00000098753	elmo1	13440.6	-0.348247	0.108259	-3.21681	0.00129625	0.0176647
ENSDARG00000041182	rpl4	19618.6	-0.359722	0.110545	-3.25407	0.00113764	0.0159295
ENSDARG00000056378	ifi30	14987.1	-0.362839	0.111989	-3.23995	0.0011955	0.0165394
ENSDARG00000021864	rplp1	25784.7	-0.370066	0.102677	-3.60417	0.000313147	0.00637403
ENSDARG00000036675	hnrnpa1b	7469.03	-0.371523	0.122214	-3.03994	0.00236621	0.0265751
ENSDARG00000116491	h2az2b	7966.85	-0.374148	0.129012	-2.90011	0.00373027	0.0362346
ENSDARG00000077717	rpl29	14232.1	-0.379627	0.114511	-3.31522	0.000915717	0.0137244
ENSDARG00000074846	si:dkeyp-68b7.12	9331.77	-0.379915	0.11296	-3.36328	0.000770216	0.0121959
ENSDARG00000101675	zgc:123107	12498.5	-0.405888	0.110776	-3.66403	0.000248278	0.00535196
ENSDARG00000007320	rpl7	15441.1	-0.416923	0.0929805	-4.48399	7.32618e-06	0.000350319
ENSDARG00000070914	dusp6	7343.59	-0.459342	0.126772	-3.62337	0.000290784	0.0060413
ENSDARG00000039347	rps24	20058.6	-0.47116	0.0965496	-4.87998	1.06095e-06	7.14217e-05
ENSDARG00000043475	tagapb	6602.47	-0.492097	0.177226	-2.77666	0.00549213	0.0472715
ENSDARG00000104573	slc12a2	5148.67	-0.492639	0.158161	-3.1148	0.0018407	0.022587
ENSDARG00000100392	rps18	17989.3	-0.492815	0.09922	-4.96689	6.80344e-07	4.99887e-05
ENSDARG00000023323	ywhaqb	4974.15	-0.497991	0.14421	-3.45323	0.000553921	0.00964559
ENSDARG00000012820	nop56	6403.29	-0.506564	0.126275	-4.01158	6.03129e-05	0.00184929
ENSDARG00000015887	b2ml	9926.29	-0.51295	0.143744	-3.5685	0.000359035	0.00701195
ENSDARG00000071437	ptprc	5195.51	-0.513716	0.14756	-3.4814	0.000498803	0.00893103
ENSDARG00000069114	unc93b1	3996.14	-0.5198	0.169068	-3.07451	0.00210849	0.0246434
ENSDARG00000038010	rac2	4686.5	-0.53674	0.145306	-3.69385	0.000220881	0.00494724
ENSDARG00000020197	rpl5a	4426.99	-0.580511	0.155355	-3.73667	0.000186476	0.00431293
ENSDARG00000002131	celf2	2471.1	-0.586847	0.200606	-2.92537	0.00344044	0.0341532
ENSDARG00000095556	LOC795545	65834.3	-0.588073	0.0822462	-7.15016	8.66795e-13	2.08898e-10
ENSDARG00000088439	gm2a	6347.31	-0.601081	0.135606	-4.43256	9.312e-06	0.000420261
ENSDARG00000056407	irf8	2847.54	-0.622663	0.197826	-3.14753	0.00164654	0.020861
ENSDARG00000016939	itgb2	11843.3	-0.624778	0.115455	-5.41146	6.25125e-08	6.20406e-06
ENSDARG00000105592	NA	3474.09	-0.636466	0.207782	-3.06315	0.00219022	0.0252557
ENSDARG00000018303	etv4	2780.39	-0.63667	0.197767	-3.21929	0.00128507	0.0175767
ENSDARG00000044254	anxa3b	5494.54	-0.64336	0.14562	-4.41806	9.95894e-06	0.000446116
ENSDARG00000026350	wasb	5587.36	-0.64377	0.161558	-3.98477	6.75448e-05	0.00202971
ENSDARG00000060041	lig1	2098.18	-0.648281	0.215359	-3.01024	0.00261042	0.0285182
ENSDARG00000004735	hnrnpub	2923.67	-0.648464	0.213258	-3.04075	0.00235993	0.026552
ENSDARG00000052059	si:dkey-37f13.4	2049.13	-0.650388	0.222909	-2.91772	0.00352596	0.0347407
ENSDARG00000068214	ccni	2382.7	-0.658954	0.218891	-3.01042	0.00260883	0.0285182
ENSDARG00000054833	nucb1	6440.84	-0.665592	0.141554	-4.70204	2.5758e-06	0.000147102
ENSDARG00000016774	plekho2	4661.39	-0.671227	0.178741	-3.75531	0.00017313	0.00408509
ENSDARG00000092467	NA	2504.65	-0.67238	0.217527	-3.09102	0.00199471	0.0238437
ENSDARG00000054755	alox5ap	2267.98	-0.684222	0.233218	-2.93383	0.00334807	0.03362
ENSDARG00000016085	mbnl3	2948.57	-0.714149	0.21625	-3.30242	0.000958533	0.0142597
ENSDARG00000060248	fgd4b	2344.76	-0.731079	0.255503	-2.86133	0.00421862	0.0391663
ENSDARG00000070545	top1l	6472.16	-0.751979	0.127199	-5.91184	3.38297e-09	4.58032e-07
ENSDARG00000044613	c1qa	2121.92	-0.766963	0.279044	-2.74853	0.00598625	0.0498854
ENSDARG00000099874	agap2	1249.01	-0.770788	0.280248	-2.75037	0.00595271	0.0497781
ENSDARG00000028335	hmga1a	7964.8	-0.77089	0.139716	-5.51755	3.43755e-08	3.6657e-06
ENSDARG00000105037	snrpf	3196.35	-0.772468	0.184521	-4.18635	2.83482e-05	0.00103913
ENSDARG00000036698	znf865	1218.88	-0.776179	0.275595	-2.81637	0.00485694	0.0436436
ENSDARG00000105116	p4hb	3335.28	-0.786165	0.2007	-3.91712	8.96147e-05	0.00253488
ENSDARG00000040917	cbfb	1879.34	-0.787891	0.267393	-2.94656	0.0032133	0.0328138
ENSDARG00000005576	mphosph8	2617	-0.79436	0.224663	-3.53579	0.000406564	0.00766682
ENSDARG00000028389	rab44	4304.59	-0.799151	0.193091	-4.13873	3.49233e-05	0.00121626
ENSDARG00000095801	NA	2771.52	-0.806595	0.24528	-3.28846	0.00100738	0.0147461
ENSDARG00000056874	lygl1	2573.26	-0.807543	0.2094	-3.85647	0.000115037	0.00300042
ENSDARG00000094485	si:dkey-27h10.2	2059.59	-0.813533	0.254691	-3.19419	0.00140221	0.0186704
ENSDARG00000013670	hyou1	1305.45	-0.824886	0.284434	-2.9001	0.00373041	0.0362346
ENSDARG00000089787	crebzf	1384.23	-0.836427	0.30005	-2.78763	0.00530955	0.0460852
ENSDARG00000001129	dicer1	1402.02	-0.866017	0.295135	-2.93431	0.00334295	0.0335968
ENSDARG00000099148	bzw1b	2009.99	-0.881086	0.226789	-3.88504	0.000102312	0.00278928
ENSDARG00000062025	cpox	1418.02	-0.881753	0.262479	-3.35933	0.000781318	0.0122779
ENSDARG00000069102	zgc:112962	1199.71	-0.885744	0.299539	-2.95702	0.00310623	0.0320189
ENSDARG00000034195	top2b	1359.29	-0.887359	0.271957	-3.26286	0.00110293	0.0156173
ENSDARG00000082167	mir142a	1798.36	-0.889553	0.288817	-3.07999	0.0020701	0.0242889
ENSDARG00000022232	ppan	1327.06	-0.895721	0.288165	-3.10836	0.00188129	0.0229449
ENSDARG00000055837	arhgef1b	1598.93	-0.910169	0.259251	-3.51077	0.000446812	0.00823255
ENSDARG00000023868	si:dkey-172h23.2	1823.88	-0.911524	0.293598	-3.10467	0.00190492	0.0231045
ENSDARG00000070108	dek	1341.04	-0.912537	0.274609	-3.32304	0.000890437	0.0134458
ENSDARG00000078734	myo1f	1828.75	-0.913404	0.256572	-3.56003	0.000370815	0.00719537
ENSDARG00000019260	dhrs9	2451.73	-0.919693	0.226741	-4.05614	4.98905e-05	0.00161174
ENSDARG00000040158	cdc42l	5503.33	-0.946163	0.149449	-6.33102	2.43539e-10	4.0759e-08
ENSDARG00000007018	ms4a17a.6	2981.28	-0.948622	0.1947	-4.87223	1.10347e-06	7.34633e-05
ENSDARG00000097496	si:dkey-6e2.2	1022.14	-0.954944	0.343725	-2.77822	0.00546572	0.0471116
ENSDARG00000040465	irf2	1569.05	-0.956679	0.322401	-2.96736	0.00300374	0.0311757
ENSDARG00000079105	mhc2dab	44940.3	-0.966632	0.0913961	-10.5763	3.83862e-26	3.30396e-23
ENSDARG00000014348	stk17b	1752.96	-0.971929	0.331631	-2.93076	0.00338137	0.0337297
ENSDARG00000091150	mki67	1467.35	-0.980467	0.282519	-3.47044	0.000519598	0.00918059
ENSDARG00000003035	hspa9	1274.27	-0.984843	0.31525	-3.12401	0.00178407	0.0220316
ENSDARG00000059768	gpatch8	2671.97	-0.993081	0.199095	-4.98797	6.10179e-07	4.51083e-05
ENSDARG00000023330	anp32b	1504.18	-1.029	0.289653	-3.55255	0.00038152	0.00728737
ENSDARG00000062987	tyw1	979.754	-1.02959	0.321194	-3.20551	0.00134825	0.0181119
ENSDARG00000014439	dgkza	799.832	-1.03795	0.351122	-2.95608	0.00311578	0.0320898
ENSDARG00000014244	rbmx	1005.86	-1.03874	0.309025	-3.36133	0.000775677	0.0122502
ENSDARG00000001303	psmb8a	1148.53	-1.04852	0.377228	-2.77953	0.00544373	0.0469892
ENSDARG00000079402	tapbp.1	667.619	-1.05054	0.375544	-2.79738	0.00515195	0.0452156
ENSDARG00000094366	si:dkey-260g12.1	1033.21	-1.05399	0.334887	-3.1473	0.00164788	0.020861
ENSDARG00000008255	cnot6a	714.948	-1.05775	0.369183	-2.8651	0.00416878	0.0388205
ENSDARG00000018283	cyba	1101.82	-1.0617	0.288022	-3.68617	0.000227655	0.00504272
ENSDARG00000052701	smpd2b	1107.54	-1.08061	0.332006	-3.2548	0.00113472	0.0159177
ENSDARG00000007863	tra2a	1324.94	-1.08272	0.381212	-2.8402	0.00450851	0.0410639
ENSDARG00000098640	LOC100005927	709.817	-1.09321	0.397578	-2.74967	0.00596558	0.0497821
ENSDARG00000040674	ctdsp1	776.35	-1.09353	0.361062	-3.02865	0.00245649	0.027408
ENSDARG00000098681	NA	642.004	-1.10172	0.381295	-2.8894	0.00385972	0.03703
ENSDARG00000089582	si:dkey-233e3.2	910.47	-1.10474	0.336343	-3.28455	0.00102145	0.0148474
ENSDARG00000112454	LOC562648	1118.61	-1.11013	0.36264	-3.06124	0.0022042	0.0253441
ENSDARG00000031745	si:busm1-266f07.2	38146.3	-1.1207	0.108917	-10.2895	7.85718e-25	5.56935e-22
ENSDARG00000079949	supt16h	1333.71	-1.12095	0.281384	-3.98372	6.78453e-05	0.00203367
ENSDARG00000051936	ergic2	1147.27	-1.1276	0.317081	-3.55618	0.000376283	0.00725474
ENSDARG00000105102	crsp7	659.453	-1.13664	0.397762	-2.85759	0.00426871	0.0395489
ENSDARG00000009087	cd74a	299388	-1.13959	0.081458	-13.9899	1.79779e-44	4.33268e-41
ENSDARG00000038524	pik3r1	1892.7	-1.14871	0.259096	-4.43352	9.27071e-06	0.00041997
ENSDARG00000036628	cd74b	52376.7	-1.15136	0.0958947	-12.0065	3.2828e-33	4.94472e-30
ENSDARG00000035559	tp53	1258.41	-1.15365	0.345964	-3.3346	0.000854214	0.0131452
ENSDARG00000076066	2021-03-06	761.145	-1.1611	0.406531	-2.85612	0.0042885	0.0396291
ENSDARG00000100649	tlr1	1088.67	-1.16174	0.345394	-3.36352	0.000769539	0.0121959
ENSDARG00000092310	si:ch211-199g17.2	838.83	-1.16805	0.343074	-3.40467	0.000662447	0.0109421
ENSDARG00000058479	zgc:110425	726.861	-1.17045	0.392321	-2.9834	0.00285066	0.030044
ENSDARG00000008184	mia3	666.064	-1.18839	0.390785	-3.04104	0.00235764	0.026552
ENSDARG00000033042	ptprja	1325.27	-1.19325	0.339998	-3.50959	0.000448805	0.00825665
ENSDARG00000038967	cul3a	861.989	-1.19413	0.375375	-3.18116	0.00146687	0.0193814
ENSDARG00000062352	sema4ab	1331.82	-1.19831	0.325005	-3.68705	0.000226873	0.00504081
ENSDARG00000104181	tmsb1	675.519	-1.20145	0.411397	-2.92042	0.00349565	0.0345267
ENSDARG00000019842	cnot3b	1212.28	-1.2073	0.38502	-3.13569	0.00171449	0.0213426
ENSDARG00000070512	cnpy3	1116.52	-1.20995	0.340592	-3.55249	0.000381604	0.00728737
ENSDARG00000030116	susd6	1256.33	-1.2152	0.313646	-3.87445	0.000106865	0.00287439
ENSDARG00000036588	mhc1zba	1040.02	-1.21837	0.299865	-4.06305	4.84351e-05	0.0015833
ENSDARG00000075853	sh3kbp1	1285.67	-1.23033	0.301764	-4.07714	4.55931e-05	0.00150449
ENSDARG00000059231	hephl1a	744.292	-1.23908	0.378717	-3.2718	0.00106867	0.0152938
ENSDARG00000013478	rrp15	694.038	-1.24675	0.424863	-2.93449	0.00334101	0.0335968
ENSDARG00000105667	NA	7003.44	-1.25381	0.138785	-9.03423	1.65166e-19	7.961e-17
ENSDARG00000103915	ero1b	1439.64	-1.25868	0.266173	-4.7288	2.25853e-06	0.000132113
ENSDARG00000061478	igf2bp1	789.285	-1.25899	0.373038	-3.37497	0.000738225	0.0118041
ENSDARG00000113899	zgc:77650	1135.61	-1.29597	0.341149	-3.79885	0.000145372	0.00361182
ENSDARG00000076532	si:ch211-222l21.1	7149.11	-1.29599	0.150046	-8.63728	5.75692e-18	2.47753e-15
ENSDARG00000104408	zgc:152774	1047.39	-1.3015	0.424799	-3.06381	0.00218535	0.0252236
ENSDARG00000005821	ncf2	821.172	-1.30359	0.373744	-3.48793	0.000486776	0.00879408
ENSDARG00000103740	fundc2	602.9	-1.30643	0.421296	-3.10098	0.0019288	0.0233354
ENSDARG00000051836	si:dkeyp-19e1.3	752.897	-1.31354	0.40216	-3.26621	0.00108998	0.0155251
ENSDARG00000041959	cxcr4b	5022.58	-1.31742	0.197605	-6.66694	2.61187e-11	4.84201e-09
ENSDARG00000019302	mid1ip1b	1066.46	-1.33218	0.30663	-4.3446	1.39532e-05	0.000594119
ENSDARG00000068820	h2az2a	593.481	-1.36632	0.410065	-3.33195	0.000862398	0.0132141
ENSDARG00000007398	lrrk1	544.514	-1.37458	0.468599	-2.93337	0.00335302	0.03362
ENSDARG00000103002	nptna	1083.63	-1.3762	0.390927	-3.52035	0.000430979	0.00808671
ENSDARG00000103276	fcer1g	4542.67	-1.37824	0.407499	-3.3822	0.000719066	0.0116305
ENSDARG00000011000	gtf2a1	1158.19	-1.37963	0.296763	-4.64891	3.33687e-06	0.000184446
ENSDARG00000041878	rab11ba	724.472	-1.38764	0.408421	-3.39758	0.000679854	0.0111264
ENSDARG00000068621	si:ch211-181d7.3	996.91	-1.39194	0.363417	-3.83016	0.000128061	0.00326936
ENSDARG00000092903	zgc:153317	558.159	-1.3937	0.423575	-3.29034	0.00100068	0.0147087
ENSDARG00000043395	crip3	727.311	-1.41359	0.43455	-3.25299	0.00114197	0.0159452
ENSDARG00000006308	ptpn18	653.131	-1.41774	0.378818	-3.74255	0.000182161	0.00422122
ENSDARG00000063352	inpp4aa	422.454	-1.41807	0.507172	-2.79602	0.00517354	0.045372
ENSDARG00000075952	mbd2	1096.03	-1.42802	0.291218	-4.90361	9.40897e-07	6.6303e-05
ENSDARG00000044332	zranb2	583.033	-1.4366	0.505092	-2.84424	0.00445171	0.0407313
ENSDARG00000099177	dok1b	1012.4	-1.44402	0.376963	-3.83066	0.000127798	0.00326936
ENSDARG00000054570	smg1	541.054	-1.44717	0.469698	-3.08105	0.0020627	0.0242257
ENSDARG00000000656	psmb9a	702.564	-1.44955	0.40708	-3.56085	0.000369655	0.00719537
ENSDARG00000037145	slc8a4b	571.165	-1.45	0.467741	-3.1	0.00193522	0.0233427
ENSDARG00000075327	dock10	2448.41	-1.45928	0.482471	-3.0246	0.00248963	0.0277265
ENSDARG00000019191	2021-09-12	1003.37	-1.4655	0.327465	-4.4753	7.63043e-06	0.000357769
ENSDARG00000007485	epc2	421.583	-1.48319	0.500575	-2.96298	0.00304676	0.0315137
ENSDARG00000078503	si:dkey-76b14.2	507.554	-1.48445	0.525293	-2.82595	0.00471401	0.0426775
ENSDARG00000055723	hsp70l	629.102	-1.50842	0.477326	-3.16015	0.00157687	0.0203005
ENSDARG00000090851	ciita	555.032	-1.50909	0.536658	-2.81201	0.0049233	0.044095
ENSDARG00000098024	si:dkey-262k9.2	1114.1	-1.51275	0.310958	-4.86481	1.14566e-06	7.5853e-05
ENSDARG00000089383	il1fma	1315.79	-1.51733	0.32685	-4.64227	3.44601e-06	0.000188797
ENSDARG00000021808	nmt2	448.989	-1.51784	0.493513	-3.07558	0.00210091	0.0246025
ENSDARG00000040291	cadm4	1732.17	-1.52901	0.278416	-5.49181	3.97846e-08	4.16873e-06
ENSDARG00000099194	incenp	864.441	-1.52903	0.326588	-4.68182	2.8434e-06	0.000160859
ENSDARG00000045877	ube2nb	653.147	-1.53508	0.377836	-4.06281	4.84846e-05	0.0015833
ENSDARG00000045749	ppfibp1a	553.605	-1.55753	0.440384	-3.53676	0.000405074	0.0076507
ENSDARG00000037574	rps6kal	662.893	-1.5616	0.453475	-3.44363	0.000573963	0.00987292
ENSDARG00000010266	igf2bp3	488.225	-1.56214	0.505553	-3.08996	0.00200187	0.0238785
ENSDARG00000054793	emc10	808.378	-1.5649	0.370798	-4.22035	2.43928e-05	0.00092142
ENSDARG00000102228	si:dkey-171c9.3	491.923	-1.56619	0.531497	-2.94676	0.00321122	0.0328138
ENSDARG00000011376	dnase1l4.2	633.421	-1.56825	0.553613	-2.83275	0.00461494	0.0419381
ENSDARG00000024488	top2a	1338.09	-1.57563	0.267439	-5.89157	3.82553e-09	5.06567e-07
ENSDARG00000022466	clcn5b	642.432	-1.58	0.433876	-3.64158	0.000270969	0.00570834
ENSDARG00000055443	zcchc7	579.088	-1.59128	0.414728	-3.83692	0.000124585	0.00322157
ENSDARG00000100515	dusp1	405.115	-1.6185	0.581811	-2.78183	0.00540528	0.0467914
ENSDARG00000058351	tapbpl	599.794	-1.62756	0.5426	-2.99955	0.00270376	0.0292462
ENSDARG00000015221	nsrp1	707.074	-1.6386	0.444459	-3.68673	0.00022715	0.00504081
ENSDARG00000104672	LOC100535428	1554.47	-1.64001	0.359906	-4.55677	5.19467e-06	0.000268651
ENSDARG00000100082	ap3b1a	476.924	-1.6408	0.474677	-3.45666	0.000546913	0.00956503
ENSDARG00000077018	socs7	517.5	-1.64338	0.447399	-3.67319	0.000239544	0.00523549
ENSDARG00000070568	atad5a	652.157	-1.66937	0.421167	-3.96368	7.38029e-05	0.00217972
ENSDARG00000038917	rad50	381.02	-1.67405	0.570502	-2.93434	0.00334256	0.0335968
ENSDARG00000013830	osbpl2b	480.112	-1.68118	0.460562	-3.65027	0.000261963	0.00557796
ENSDARG00000097137	NA	948.616	-1.69541	0.419509	-4.04141	5.31317e-05	0.00167164
ENSDARG00000115902	lnpa	396.762	-1.69776	0.545891	-3.11007	0.00187042	0.0228355
ENSDARG00000042652	rreb1b	371	-1.71306	0.59103	-2.89844	0.00375029	0.036372
ENSDARG00000063438	srebf2	454.825	-1.72296	0.527996	-3.26321	0.00110156	0.0156173
ENSDARG00000002403	nusap1	465.024	-1.73462	0.487228	-3.56019	0.000370585	0.00719537
ENSDARG00000019596	nrd1a	513.025	-1.74451	0.480008	-3.63434	0.000278691	0.00585056
ENSDARG00000017653	rgs13	1679.07	-1.75831	0.300997	-5.84163	5.16934e-09	6.48859e-07
ENSDARG00000007179	sash1a	1363.19	-1.75995	0.292295	-6.02112	1.73212e-09	2.48477e-07
ENSDARG00000088023	si:dkey-26c10.5	654.09	-1.76481	0.432537	-4.08013	4.50104e-05	0.00149415
ENSDARG00000057513	mdm4	1007.76	-1.77503	0.30163	-5.88479	3.9857e-09	5.2204e-07
ENSDARG00000094809	ms4a17a.11	660.264	-1.79789	0.558947	-3.21656	0.00129737	0.0176647
ENSDARG00000055283	id2a	1128.19	-1.81328	0.285069	-6.36084	2.00656e-10	3.45415e-08
ENSDARG00000028618	krt18b	3140.82	-1.83665	0.237497	-7.73336	1.04746e-14	3.07851e-12
ENSDARG00000098602	NA	613.894	-1.83973	0.579919	-3.1724	0.00151187	0.0196952
ENSDARG00000045230	cox6b1	733.169	-1.86892	0.478974	-3.90192	9.54321e-05	0.00266194
ENSDARG00000076563	rarres3l	412.431	-1.87024	0.650388	-2.87558	0.00403283	0.0381441
ENSDARG00000070601	si:dkey-85p17.3	443.79	-1.87156	0.566457	-3.30397	0.000953249	0.0141986
ENSDARG00000042989	si:dkeyp-84f3.5	351.639	-1.89903	0.671375	-2.82857	0.00467564	0.0423939
ENSDARG00000099026	si:dkey-185m8.2	1741.99	-1.90258	0.253944	-7.49213	6.77622e-14	1.85576e-11
ENSDARG00000094025	si:dkey-237j10.2	598.436	-1.91242	0.581601	-3.28821	0.00100827	0.0147461
ENSDARG00000061688	arvcfb	400.581	-1.95389	0.526174	-3.7134	0.000204492	0.00464053
ENSDARG00000036104	myo1g	412.807	-1.9606	0.588078	-3.33391	0.000856348	0.0131452
ENSDARG00000003250	pik3cd	621.927	-1.96235	0.390443	-5.02597	5.00907e-07	3.75879e-05
ENSDARG00000076439	ppp4cb	423.441	-1.97323	0.565223	-3.49106	0.000481105	0.00871777
ENSDARG00000033987	rsrc1	302.678	-2.00585	0.684831	-2.92897	0.0034009	0.0338685
ENSDARG00000028082	mapkapk5	296.123	-2.01292	0.674973	-2.98222	0.00286162	0.030086
ENSDARG00000100795	timp4.3	827.688	-2.02238	0.348647	-5.80065	6.60576e-09	8.03801e-07
ENSDARG00000039429	adka	311.978	-2.02672	0.656387	-3.08769	0.00201722	0.0239663
ENSDARG00000005416	map3k5	425.24	-2.04489	0.53746	-3.80473	0.00014196	0.00354901
ENSDARG00000009978	icn	847.25	-2.05907	0.333894	-6.16685	6.96634e-10	1.05802e-07
ENSDARG00000017446	camk1db	592.028	-2.06278	0.487689	-4.2297	2.34e-05	0.000893515
ENSDARG00000015610	tubg1	381.099	-2.07295	0.640094	-3.23851	0.00120157	0.0166042
ENSDARG00000099742	heatr1	342.823	-2.0776	0.659931	-3.1482	0.00164278	0.020861
ENSDARG00000041081	kmt5b	659.684	-2.07895	0.490704	-4.23667	2.26856e-05	0.000871158
ENSDARG00000007697	fabp7a	1297.42	-2.11371	0.385722	-5.47989	4.256e-08	4.4211e-06
ENSDARG00000069839	NA	256.946	-2.11724	0.753991	-2.80804	0.00498443	0.0444577
ENSDARG00000058100	b3gnt3.4	414.934	-2.14427	0.674914	-3.1771	0.00148755	0.0195474
ENSDARG00000015003	arhgap4b	503.829	-2.17109	0.516792	-4.20109	2.65632e-05	0.000990981
ENSDARG00000070565	adap2	342.556	-2.17286	0.676249	-3.21311	0.00131308	0.0177959
ENSDARG00000100293	arhgef15	753.944	-2.18878	0.366048	-5.97948	2.23854e-09	3.1005e-07
ENSDARG00000093418	si:dkey-216e24.9	704.338	-2.20987	0.451499	-4.89451	9.85533e-07	6.74754e-05
ENSDARG00000103738	LOC100149761	482.788	-2.21035	0.574525	-3.84727	0.000119442	0.00310188
ENSDARG00000011929	plp1b	2051.92	-2.23679	0.622426	-3.59366	0.000326069	0.00654856
ENSDARG00000040159	wnt4b	278.292	-2.23917	0.741818	-3.01849	0.00254034	0.0280578
ENSDARG00000042856	itpka	224.863	-2.2578	0.778525	-2.9001	0.00373038	0.0362346
ENSDARG00000054929	zgc:110540	356.64	-2.27141	0.824306	-2.75554	0.00585947	0.0493716
ENSDARG00000069342	zgc:153115	398.017	-2.28568	0.596527	-3.83165	0.000127284	0.00326936
ENSDARG00000054847	xcr1a.1	403.455	-2.28823	0.795572	-2.87621	0.00402476	0.0380977
ENSDARG00000063161	ppwd1	353.071	-2.30644	0.793417	-2.90698	0.00364941	0.0357233
ENSDARG00000052402	dnmt3ba	240.174	-2.32469	0.733978	-3.16724	0.00153891	0.0199397
ENSDARG00000069295	bcl6ab	336.197	-2.36587	0.754317	-3.13643	0.00171015	0.0213106
ENSDARG00000031885	psmb12	936.411	-2.39419	0.847134	-2.82622	0.00471009	0.0426741
ENSDARG00000090767	si:ch211-136m16.8	314.068	-2.40256	0.621621	-3.86499	0.000111093	0.00295512
ENSDARG00000009806	smfn	276.124	-2.43182	0.801753	-3.03312	0.00242036	0.0271054
ENSDARG00000078285	pik3ap1	460.886	-2.44762	0.717126	-3.41309	0.000642313	0.0106757
ENSDARG00000023712	mao	622.125	-2.4523	0.470081	-5.21676	1.82079e-07	1.57142e-05
ENSDARG00000090615	cd59	1000.2	-2.47766	0.317464	-7.80454	5.97185e-15	1.8937e-12
ENSDARG00000053136	b2m	8958.34	-2.48039	0.125856	-19.7081	1.83752e-86	1.10711e-82
ENSDARG00000052741	card11	672.82	-2.50414	0.430604	-5.81541	6.04864e-09	7.43736e-07
ENSDARG00000077239	si:ch211-165i18.2	331.712	-2.50956	0.669561	-3.74807	0.000178202	0.00416151
ENSDARG00000067566	sftpbb	903.725	-2.52834	0.44975	-5.62166	1.89134e-08	2.03488e-06
ENSDARG00000035535	rasa1a	271.374	-2.54278	0.919601	-2.7651	0.00569062	0.0484607
ENSDARG00000035706	dock6	367.058	-2.58993	0.785225	-3.29833	0.000972632	0.0144338
ENSDARG00000052139	notch3	206.358	-2.59336	0.879852	-2.9475	0.00320356	0.0327717
ENSDARG00000102453	slc1a2b	667.676	-2.60214	0.498905	-5.21571	1.83116e-07	1.57142e-05
ENSDARG00000087012	NA	8333.55	-2.62153	0.308319	-8.50263	1.85339e-17	7.44445e-15
ENSDARG00000055133	cenpf	743.521	-2.6327	0.887954	-2.9649	0.00302781	0.0313716
ENSDARG00000077456	zgc:110216	165.079	-2.63705	0.956867	-2.75592	0.00585271	0.0493716
ENSDARG00000104300	wipf1a	2323.72	-2.65689	0.257908	-10.3017	6.92232e-25	5.21338e-22
ENSDARG00000078520	ikbip	241.881	-2.66351	0.969394	-2.7476	0.00600336	0.0499729
ENSDARG00000099518	si:ch211-119e14.1	1244.85	-2.66384	0.385401	-6.91188	4.78284e-12	1.04788e-09
ENSDARG00000071224	si:ch211-133n4.4	215.214	-2.66499	0.862249	-3.09075	0.00199654	0.0238437
ENSDARG00000044125	txn	364.069	-2.68709	0.695448	-3.86383	0.000111624	0.00295599
ENSDARG00000056510	gstk1	200.454	-2.69599	0.902675	-2.98666	0.00282042	0.0299173
ENSDARG00000043249	irf1b	574.566	-2.70156	0.459396	-5.88068	4.08573e-09	5.29388e-07
ENSDARG00000075545	si:dkey-89b17.4	225.746	-2.7325	0.974383	-2.80434	0.00504193	0.0447058
ENSDARG00000013950	pdf	241.534	-2.74424	0.854153	-3.21282	0.00131439	0.0177959
ENSDARG00000089333	si:ch211-198c19.1	866.131	-2.74924	0.444211	-6.18904	6.05322e-10	9.4729e-08
ENSDARG00000102514	LOC100334604	1557.24	-2.75579	0.761281	-3.61994	0.000294674	0.00610106
ENSDARG00000092878	NA	250.02	-2.78209	0.964963	-2.8831	0.00393781	0.03754
ENSDARG00000077745	NA	508.361	-2.78501	0.485953	-5.73103	9.98244e-09	1.1348e-06
ENSDARG00000067805	NA	281.225	-2.79883	0.78255	-3.57655	0.000348156	0.00687751
ENSDARG00000090036	si:dkey-6b12.5	168.748	-2.80141	0.929776	-3.01299	0.00258688	0.0284156
ENSDARG00000026766	bcl2l10	1128.83	-2.8094	0.859368	-3.26914	0.00107874	0.0153831
ENSDARG00000079325	LOC100331045	197.789	-2.82691	0.995149	-2.84069	0.00450165	0.0410325
ENSDARG00000089413	mbpb	726.615	-2.83351	0.359757	-7.87616	3.37586e-15	1.09943e-12
ENSDARG00000099252	ipcef1	647.96	-2.84766	0.485549	-5.86482	4.49623e-09	5.76379e-07
ENSDARG00000105473	si:cabz01036006.1	467.689	-2.86062	0.656143	-4.35975	1.30209e-05	0.000561082
ENSDARG00000075697	si:ch73-380l3.2	373.46	-2.87177	0.823967	-3.4853	0.000491591	0.00883033
ENSDARG00000034187	calm1b	650.423	-2.87784	0.472896	-6.08556	1.16085e-09	1.72694e-07
ENSDARG00000088040	si:dkeyp-27c8.2	368.52	-2.88806	0.725661	-3.9799	6.89442e-05	0.00206148
ENSDARG00000062531	mapk8ip3	275.976	-2.90652	0.746286	-3.89465	9.83412e-05	0.00269934
ENSDARG00000036893	f13a1b	526.054	-2.92698	0.482057	-6.07186	1.26438e-09	1.85803e-07
ENSDARG00000019861	fgl2a	590.797	-2.93039	0.594721	-4.92733	8.33607e-07	6.01495e-05
ENSDARG00000070155	tuba8l3	459.822	-2.94564	0.577314	-5.10232	3.35512e-07	2.65982e-05
ENSDARG00000051735	si:ch211-113a14.18	280.55	-2.99136	0.884614	-3.38155	0.000720793	0.0116383
ENSDARG00000045298	wipf2a	200.914	-3.00541	1.08805	-2.76219	0.00574157	0.0487568
ENSDARG00000039850	dusp22b	244.418	-3.02548	0.815315	-3.71081	0.000206599	0.00467954
ENSDARG00000063333	nup210	299.469	-3.04247	0.783989	-3.88076	0.00010413	0.00282671
ENSDARG00000038156	dusp11	236.771	-3.08568	1.09379	-2.82109	0.00478602	0.0431028
ENSDARG00000087843	NA	151.754	-3.1314	1.10838	-2.82519	0.0047252	0.0427207
ENSDARG00000031709	mllt1b	209.475	-3.15849	0.841107	-3.75515	0.000173235	0.00408509
ENSDARG00000089362	grn1	1597.58	-3.18876	0.294567	-10.8252	2.6141e-27	2.62499e-24
ENSDARG00000078221	si:ch211-204d2.4	173.644	-3.18902	1.12189	-2.84255	0.00447539	0.0408549
ENSDARG00000101360	pigrl3.9	345.358	-3.19975	0.600187	-5.33126	9.7535e-08	9.32775e-06
ENSDARG00000052515	calcoco2	196.411	-3.22717	1.02166	-3.15877	0.00158437	0.0203753
ENSDARG00000009901	slc38a5a	179.105	-3.28313	1.04889	-3.13009	0.00174751	0.0216642
ENSDARG00000019098	cd82a	452.847	-3.28581	1.17841	-2.78835	0.00529776	0.0460852
ENSDARG00000100599	c1s	346.1	-3.29406	0.899347	-3.66272	0.00024955	0.00536022
ENSDARG00000010445	trabd	183.992	-3.30435	1.08991	-3.03177	0.00243126	0.0271769
ENSDARG00000075963	mhc1uba	874.079	-3.34324	0.407755	-8.19913	2.42129e-16	8.58133e-14
ENSDARG00000024789	mxc	599.046	-3.36773	0.416297	-8.08972	5.98044e-16	2.05898e-13
ENSDARG00000089255	si:ch211-286c4.6	216.13	-3.37032	1.02861	-3.27656	0.0010508	0.01511
ENSDARG00000001313	g2e3	250.009	-3.38025	0.916303	-3.68901	0.000225128	0.00501441
ENSDARG00000060168	fam160b1	153.846	-3.41614	1.11278	-3.06992	0.00214115	0.0248803
ENSDARG00000101826	zwi	434.423	-3.44906	1.23239	-2.79866	0.00513145	0.0451539
ENSDARG00000103480	LOC101886537	243.704	-3.4682	0.957613	-3.62172	0.000292654	0.00606968
ENSDARG00000074850	il12rb2l	505.02	-3.48001	0.61868	-5.62489	1.85623e-08	2.0151e-06
ENSDARG00000043542	zpr1	283.138	-3.48325	0.822194	-4.23652	2.27007e-05	0.000871158
ENSDARG00000057248	sclt1	268.057	-3.48787	0.91352	-3.81806	0.000134508	0.00339466
ENSDARG00000093975	si:dkey-222h21.9	298.868	-3.53977	0.969404	-3.65149	0.000260727	0.0055705
ENSDARG00000116047	NA	1085.68	-3.59396	0.31033	-11.5811	5.13846e-31	5.62895e-28
ENSDARG00000079175	si:ch211-79k12.1	676.728	-3.63541	1.28688	-2.82497	0.00472845	0.0427207
ENSDARG00000074690	ppm1j	197.512	-3.65014	1.1602	-3.14613	0.00165447	0.020861
ENSDARG00000079808	si:ch73-208g10.1	138.51	-3.6514	1.23006	-2.96848	0.00299273	0.0310883
ENSDARG00000042670	eps15l1a	220.482	-3.67105	1.08008	-3.39888	0.000676621	0.011108
ENSDARG00000042308	arhgef18b	142.914	-3.73663	1.16222	-3.21509	0.00130405	0.0177156
ENSDARG00000032765	net1	1024.31	-3.76665	1.23074	-3.06048	0.00220981	0.0253844
ENSDARG00000073857	klf7a	115.353	-3.77768	1.32202	-2.8575	0.00426997	0.0395489
ENSDARG00000027689	pold1	290.772	-3.78001	0.957651	-3.94717	7.90809e-05	0.0022962
ENSDARG00000017986	vps13d	229.875	-3.78213	1.04232	-3.62858	0.000284983	0.00594125
ENSDARG00000078430	tiam1a	307.381	-3.79474	0.875843	-4.33267	1.47309e-05	0.000625027
ENSDARG00000045801	fbxl14b	233.486	-3.80897	0.797115	-4.77845	1.76652e-06	0.000108605
ENSDARG00000038609	mpz	3277.96	-3.81608	1.26422	-3.01852	0.00254011	0.0280578
ENSDARG00000076158	zgc:165583	189.32	-3.83132	1.26587	-3.02663	0.00247293	0.027566
ENSDARG00000062983	fbxo18	190.679	-3.86261	1.08524	-3.55922	0.000371952	0.00720084
ENSDARG00000105035	anapc2	299.741	-3.9576	0.976494	-4.05287	5.05941e-05	0.00162576
ENSDARG00000019856	atp1a1b	623.425	-3.9871	0.982239	-4.05919	4.92428e-05	0.0015994
ENSDARG00000058503	flt3	720.859	-4.01233	0.895384	-4.48113	7.42498e-06	0.000350867
ENSDARG00000001656	psmb13a	302.893	-4.02879	0.739288	-5.44955	5.04965e-08	5.1133e-06
ENSDARG00000026225	nsd2	194.514	-4.04482	0.970852	-4.16626	3.0964e-05	0.00110285
ENSDARG00000078311	dcaf6	115.962	-4.07009	1.34971	-3.01553	0.00256527	0.0282555
ENSDARG00000062362	tpcn1	214.562	-4.07543	1.05018	-3.8807	0.000104154	0.00282671
ENSDARG00000028912	LOC565947	323.895	-4.09065	0.693796	-5.89605	3.72306e-09	4.98476e-07
ENSDARG00000097620	NA	160.55	-4.10005	1.19608	-3.4279	0.000608278	0.0103091
ENSDARG00000009134	hlx1	139.117	-4.10468	1.24085	-3.30797	0.000939766	0.0140498
ENSDARG00000070404	inka1b	131.931	-4.12823	1.4175	-2.91234	0.00358733	0.0353164
ENSDARG00000016691	cd9b	137.099	-4.18276	1.46914	-2.84708	0.00441219	0.0404311
ENSDARG00000069286	ndufaf2	128.285	-4.19549	1.43492	-2.92386	0.00345721	0.0341751
ENSDARG00000103924	zgc:154055	211.278	-4.19664	1.11182	-3.77456	0.000160291	0.00388633
ENSDARG00000062096	pm20d1.2	190.235	-4.23465	1.18985	-3.55898	0.000372292	0.00720084
ENSDARG00000036420	si:dkey-33c9.6	952.845	-4.24827	0.944078	-4.49991	6.79807e-06	0.000334354
ENSDARG00000091712	NA	674.797	-4.28301	0.412053	-10.3943	2.63184e-25	2.11425e-22
ENSDARG00000032603	st7l	167.599	-4.33509	1.35469	-3.20006	0.00137399	0.0183758
ENSDARG00000031888	mapk8a	131.681	-4.38749	1.43255	-3.06271	0.00219343	0.0252685
ENSDARG00000068461	aopep	123.265	-4.39197	1.4949	-2.93796	0.00330377	0.033398
ENSDARG00000096546	nrp2a	282.013	-4.39466	0.912827	-4.81434	1.47685e-06	9.51659e-05
ENSDARG00000100342	zgc:158464	134.217	-4.42775	1.28132	-3.45562	0.000549032	0.00958817
ENSDARG00000057245	im:7138535	171.64	-4.44379	1.4578	-3.04828	0.00230156	0.0261393
ENSDARG00000062187	kif14	131.011	-4.47005	1.35193	-3.30643	0.000944934	0.0141096
ENSDARG00000045422	otulina	97.1011	-4.5112	1.37768	-3.27448	0.00105856	0.0151853
ENSDARG00000014943	kif23	93.854	-4.51943	1.62752	-2.77688	0.00548837	0.0472715
ENSDARG00000007727	rgl2	94.4891	-4.52735	1.54128	-2.93739	0.00330992	0.0334322
ENSDARG00000044276	spp1	168.244	-4.54708	1.47982	-3.07272	0.0021212	0.0247199
ENSDARG00000053232	itgb1b.1	152.785	-4.55275	1.36129	-3.34445	0.000824468	0.0128523
ENSDARG00000110362	cmklrl2	330.012	-4.5643	0.787108	-5.79882	6.67825e-09	8.03801e-07
ENSDARG00000061520	b4galnt1a	99.7718	-4.57104	1.45074	-3.15082	0.00162812	0.0208209
ENSDARG00000036186	mbpa	1554.83	-4.61215	0.662738	-6.95924	3.42125e-12	7.63446e-10
ENSDARG00000014215	cdh13	91.3392	-4.65193	1.46077	-3.18457	0.00144968	0.0191752
ENSDARG00000069250	uacaa	153.942	-4.69073	1.35811	-3.45387	0.000552606	0.00963661
ENSDARG00000069044	agpat4	174.728	-4.71652	0.966136	-4.88184	1.05103e-06	7.11511e-05
ENSDARG00000044129	si:ch211-214p16.1	3088.49	-4.71896	0.535938	-8.80504	1.30805e-18	6.06229e-16
ENSDARG00000029838	si:dkey-23a13.11	777.56	-4.75805	1.58646	-2.99915	0.00270731	0.0292584
ENSDARG00000074691	mms22l	88.2966	-4.76101	1.68537	-2.82491	0.00472941	0.0427207
ENSDARG00000038011	cyth4a	479.467	-4.76878	1.28347	-3.71554	0.000202767	0.00461879
ENSDARG00000101469	NA	71.634	-4.82012	1.62647	-2.96355	0.00304116	0.0314828
ENSDARG00000071037	pex13	117.034	-4.88819	1.4634	-3.34029	0.000836904	0.0129623
ENSDARG00000077983	si:ch73-390b10.2	128.952	-4.89354	1.54194	-3.17363	0.00150548	0.0196544
ENSDARG00000028354	stxbp6l	113.4	-4.90415	1.71672	-2.85669	0.0042808	0.0395883
ENSDARG00000076609	si:ch211-199g17.9	96.5268	-4.91711	1.64893	-2.98199	0.00286379	0.030086
ENSDARG00000103462	dvl3	176.683	-4.92065	1.18518	-4.15183	3.29834e-05	0.00116214
ENSDARG00000011703	clocka	131.755	-4.92304	1.17826	-4.17823	2.93787e-05	0.00105676
ENSDARG00000071586	tgfbi	131.592	-4.9514	1.47083	-3.3664	0.000761569	0.0120908
ENSDARG00000069815	dnali1	58.7885	-5.02164	1.78968	-2.80588	0.00501786	0.0446238
ENSDARG00000039130	cdkn3	135.914	-5.04417	1.38275	-3.64791	0.00026438	0.00560496
ENSDARG00000076132	siglec15l	1709.08	-5.09115	1.26371	-4.02873	5.60781e-05	0.00173712
ENSDARG00000053209	smad6a	118.649	-5.11747	1.84154	-2.77891	0.00545416	0.0470455
ENSDARG00000029461	cd209	101.734	-5.11801	1.68249	-3.04193	0.00235066	0.026552
ENSDARG00000001776	stim2b	141.235	-5.11888	1.23181	-4.15559	3.24454e-05	0.00114653
ENSDARG00000076386	epdl1	1066.71	-5.13945	1.10381	-4.65608	3.22283e-06	0.000178964
ENSDARG00000070266	spock3	1491.42	-5.15104	1.02394	-5.0306	4.88953e-07	3.70558e-05
ENSDARG00000076277	NA	78.9116	-5.15433	1.78861	-2.88175	0.00395476	0.0376421
ENSDARG00000026070	cd82b	159.056	-5.16854	1.19916	-4.31013	1.63157e-05	0.000680293
ENSDARG00000008026	niban2b	122.29	-5.22293	1.42328	-3.66964	0.000242893	0.00527363
ENSDARG00000053695	zgc:162948	105.827	-5.22813	1.58669	-3.295	0.000984222	0.014552
ENSDARG00000033444	map4k6	89.3863	-5.27613	1.58418	-3.3305	0.000866896	0.0132397
ENSDARG00000053131	irak3	141.711	-5.28144	1.11938	-4.71818	2.37969e-06	0.000137862
ENSDARG00000030087	nfkbib	114.636	-5.29684	1.40009	-3.7832	0.000154824	0.00379965
ENSDARG00000111612	mapkapk3	106.733	-5.30214	1.58638	-3.34229	0.000830915	0.0129194
ENSDARG00000104312	pou2af1	140.922	-5.31813	1.25508	-4.2373	2.26227e-05	0.000871158
ENSDARG00000110841	NA	81.5558	-5.33149	1.87032	-2.85058	0.00436394	0.0400609
ENSDARG00000099510	cnn3a	261.565	-5.33182	1.11572	-4.77881	1.76336e-06	0.000108605
ENSDARG00000040474	snx10b	82.67	-5.36687	1.8528	-2.89663	0.00377193	0.0365074
ENSDARG00000058348	scinlb	131.119	-5.373	1.46288	-3.67288	0.000239833	0.00523549
ENSDARG00000074773	si:dkey-110g7.8	126.845	-5.44652	1.4413	-3.77889	0.000157529	0.00384255
ENSDARG00000012403	ercc6l2	122.935	-5.44837	1.48231	-3.6756	0.000237293	0.0052047
ENSDARG00000075571	bicd2	81.3057	-5.45834	1.77978	-3.06687	0.00216316	0.0250507
ENSDARG00000063570	dyrk1aa	62.4174	-5.47739	1.89523	-2.89009	0.00385131	0.036995
ENSDARG00000100662	cxcl11.1	109.571	-5.50752	1.67612	-3.28587	0.00101669	0.014796
ENSDARG00000102470	mpp7a	104.253	-5.52294	1.61087	-3.42855	0.000606825	0.0102989
ENSDARG00000026329	arhgap29a	109.11	-5.52903	1.65464	-3.34153	0.000833166	0.0129377
ENSDARG00000034173	prkcq	92.9083	-5.53853	1.43422	-3.86171	0.000112597	0.00295599
ENSDARG00000063050	rc3h2	88.2986	-5.56265	1.76377	-3.15385	0.00161133	0.0206559
ENSDARG00000060951	polg	138.704	-5.56332	1.42759	-3.89699	9.73943e-05	0.00268559
ENSDARG00000074183	si:dkey-172j4.3	105.075	-5.56749	1.54858	-3.59522	0.000324118	0.00654207
ENSDARG00000040332	crfb2	108.989	-5.56769	1.51889	-3.66562	0.000246737	0.00533784
ENSDARG00000115054	si:ch211-113a14.17	241.633	-5.57248	1.29181	-4.31368	1.60557e-05	0.000671774
ENSDARG00000028213	ttn.2	111.448	-5.57925	1.81041	-3.08176	0.00205783	0.0242243
ENSDARG00000099401	ccl33.3	3113.37	-5.5955	1.32642	-4.21849	2.45942e-05	0.000926126
ENSDARG00000055678	akap12b	103.133	-5.625	1.64367	-3.42223	0.000621095	0.0104528
ENSDARG00000020758	tmem178	415.155	-5.65752	1.65865	-3.41091	0.000647458	0.0107464
ENSDARG00000045481	gsap	116.84	-5.71398	1.65659	-3.44925	0.000562149	0.0097285
ENSDARG00000028012	tpmt.2	67.4945	-5.72413	1.70365	-3.35991	0.000779673	0.0122779
ENSDARG00000055300	atxn7l2a	116.828	-5.73117	1.71546	-3.3409	0.000835087	0.0129508
ENSDARG00000071261	LOC101884253	98.267	-5.77185	1.53447	-3.76146	0.000168927	0.00404686
ENSDARG00000039852	ftr93	117.575	-5.78693	1.43029	-4.04598	5.21046e-05	0.0016562
ENSDARG00000096280	NA	161.888	-5.78947	1.36296	-4.24771	2.15971e-05	0.000849714
ENSDARG00000079472	LOC100333265	89.8702	-5.80419	1.69392	-3.42648	0.00061145	0.0103483
ENSDARG00000062057	zgc:174945	303.551	-5.81552	0.911534	-6.37993	1.77169e-10	3.09404e-08
ENSDARG00000058389	ccl19a.1	11994.6	-5.83441	0.855315	-6.82136	9.01844e-12	1.81407e-09
ENSDARG00000060004	fzd7a	102.059	-5.86645	1.87845	-3.12302	0.00179005	0.0220779
ENSDARG00000012078	meis1b	294.394	-5.88437	1.83841	-3.2008	0.00137049	0.0183493
ENSDARG00000092074	hcst	290.311	-5.89829	0.839602	-7.0251	2.13914e-12	4.95704e-10
ENSDARG00000090232	NA	252.59	-5.92252	1.15063	-5.14719	2.64419e-07	2.19742e-05
ENSDARG00000056638	pir	73.656	-5.93046	2.01665	-2.94075	0.00327418	0.0331974
ENSDARG00000017211	plxnb1b	260.441	-5.94174	1.80812	-3.28615	0.00101568	0.014796
ENSDARG00000007774	vash2	222.62	-5.9439	1.24318	-4.7812	1.74253e-06	0.000108235
ENSDARG00000004037	cog2	153.588	-5.96137	1.51508	-3.93468	8.33086e-05	0.00239686
ENSDARG00000054583	mfsd6b	112.829	-5.96957	1.79486	-3.32593	0.000881244	0.0133537
ENSDARG00000060569	tmem229b	126.729	-6.01627	1.6757	-3.59029	0.000330308	0.0066063
ENSDARG00000043209	nsun5	62.3515	-6.02019	2.05867	-2.92431	0.00345217	0.0341532
ENSDARG00000104185	LOC101882696	83.5467	-6.02549	1.74608	-3.45088	0.000558764	0.00970188
ENSDARG00000061256	si:dkey-44g23.5	86.0982	-6.02709	2.10238	-2.86679	0.00414663	0.0387348
ENSDARG00000014962	ppp3cca	191.449	-6.02801	1.23068	-4.89813	9.67547e-07	6.73927e-05
ENSDARG00000071478	lnx2b	81.1714	-6.0286	1.83806	-3.27987	0.00103855	0.0150055
ENSDARG00000015922	stk17al	67.2385	-6.03045	1.90588	-3.16414	0.00155544	0.0201106
ENSDARG00000056396	dusp22a	51.5353	-6.0403	2.1707	-2.78265	0.00539166	0.046707
ENSDARG00000075393	spock2	142.909	-6.05489	1.49076	-4.0616	4.87366e-05	0.00158723
ENSDARG00000061257	zgc:153240	71.2573	-6.07032	2.02581	-2.9965	0.00273102	0.0294091
ENSDARG00000021794	hmmr	91.9887	-6.07621	1.95551	-3.10722	0.00188853	0.0229635
ENSDARG00000027824	NA	158.78	-6.11282	1.37449	-4.44734	8.694e-06	0.00040139
ENSDARG00000063634	hpse	57.4354	-6.11782	2.13294	-2.86826	0.00412734	0.0386738
ENSDARG00000029688	hsp70.1	142.196	-6.12711	1.53353	-3.99542	6.45788e-05	0.00195269
ENSDARG00000013168	jag1b	108.617	-6.15197	1.49705	-4.1094	3.96687e-05	0.00134267
ENSDARG00000074510	mhc2bl	64.1189	-6.15658	2.20276	-2.79495	0.00519085	0.0454908
ENSDARG00000101471	fgd4a	144.742	-6.16049	1.57412	-3.91362	9.09234e-05	0.00254797
ENSDARG00000062696	LOC567728	81.6775	-6.16053	1.70741	-3.60811	0.000308437	0.00633162
ENSDARG00000060515	zdhhc9	101.637	-6.1722	1.64036	-3.76271	0.00016808	0.0040346
ENSDARG00000096834	NA	134.476	-6.23352	1.48004	-4.21173	2.5342e-05	0.000948356
ENSDARG00000039724	osbpl8	134.577	-6.23952	1.49595	-4.17093	3.03355e-05	0.00108792
ENSDARG00000095106	NA	56.3046	-6.2463	2.00762	-3.1113	0.00186269	0.0227646
ENSDARG00000069438	neurl1aa	84.3516	-6.27115	1.79713	-3.48954	0.000483853	0.00875439
ENSDARG00000063412	cers1	120.968	-6.27219	1.72529	-3.63545	0.000277498	0.00583569
ENSDARG00000005397	trim3b	93.6315	-6.28368	1.45418	-4.3211	1.55254e-05	0.000651851
ENSDARG00000015567	zic1	271.647	-6.29655	2.13354	-2.95122	0.00316526	0.0324608
ENSDARG00000071449	fam234a	87.5323	-6.30283	1.93952	-3.24969	0.00115532	0.0160943
ENSDARG00000103852	pigrl4.2	301.522	-6.337	0.943362	-6.71746	1.84917e-11	3.53691e-09
ENSDARG00000077842	ajuba	92.22	-6.34637	1.80402	-3.51791	0.000434963	0.00812605
ENSDARG00000056184	dvl2	88.9318	-6.41516	1.77407	-3.61608	0.000299102	0.00617838
ENSDARG00000030114	vps4a	72.5552	-6.41765	2.02949	-3.16219	0.00156585	0.0201802
ENSDARG00000101051	ctsbb	246.811	-6.42127	1.07508	-5.97286	2.33136e-09	3.19237e-07
ENSDARG00000039863	lifrb	108.331	-6.43222	1.59115	-4.04248	5.2888e-05	0.00166833
ENSDARG00000057737	rxraa	75.511	-6.45724	1.86283	-3.46636	0.000527565	0.00928052
ENSDARG00000010789	homer3b	71.5569	-6.48003	2.11955	-3.05727	0.00223364	0.0255944
ENSDARG00000069271	kbtbd4	112.913	-6.50007	1.72049	-3.77803	0.000158071	0.003848
ENSDARG00000059606	ccdc84	58.2971	-6.52109	2.37365	-2.74728	0.00600919	0.0499729
ENSDARG00000011333	arhgap33	209.237	-6.52842	1.34254	-4.86275	1.15764e-06	7.62274e-05
ENSDARG00000070256	suz12a	131.008	-6.60264	1.31025	-5.03923	4.67418e-07	3.5648e-05
ENSDARG00000018040	msantd4	74.9724	-6.60884	1.86109	-3.55106	0.00038369	0.0073156
ENSDARG00000007219	actn1	900.21	-6.62183	1.26942	-5.21642	1.82413e-07	1.57142e-05
ENSDARG00000110991	zgc:158366	50.712	-6.64569	2.08987	-3.17996	0.00147298	0.0194407
ENSDARG00000016212	nup214	42.9359	-6.69327	2.34813	-2.85046	0.00436559	0.0400609
ENSDARG00000074548	zbtb17	101.047	-6.74935	1.73323	-3.89409	9.85674e-05	0.0026994
ENSDARG00000097441	NA	71.4275	-6.75693	2.06168	-3.27739	0.00104773	0.0151019
ENSDARG00000110922	NA	66.6149	-6.75904	2.29673	-2.9429	0.00325151	0.0330918
ENSDARG00000016464	cdc42bpab	82.2285	-6.75951	2.29838	-2.94098	0.00327172	0.0331974
ENSDARG00000021589	tmem60	71.8442	-6.76637	1.87911	-3.60084	0.000317191	0.00643459
ENSDARG00000010423	npsn	163.494	-6.78537	1.5908	-4.26537	1.99572e-05	0.000796306
ENSDARG00000052263	rab1aa	100.112	-6.78825	1.69208	-4.01179	6.02608e-05	0.00184929
ENSDARG00000098623	si:dkey-23f9.4	55.8905	-6.79768	2.36026	-2.88005	0.0039761	0.0377557
ENSDARG00000094708	sftpba	80.4579	-6.82338	1.90273	-3.58611	0.000335654	0.0066743
ENSDARG00000011449	fes	150.287	-6.84833	1.30386	-5.25236	1.50159e-07	1.38123e-05
ENSDARG00000042577	batf3	300.77	-6.88392	1.0092	-6.82113	9.0327e-12	1.81407e-09
ENSDARG00000099197	actc1b	61.4837	-6.90504	2.36057	-2.92515	0.0034429	0.0341532
ENSDARG00000103507	n4bp2l2	125.966	-6.96525	1.59476	-4.36759	1.25625e-05	0.000544524
ENSDARG00000099412	bcan	110.19	-6.97344	1.38805	-5.02393	5.06247e-07	3.7656e-05
ENSDARG00000078502	si:ch211-150o23.3	64.4377	-6.98015	2.53891	-2.74927	0.00597289	0.0498085
ENSDARG00000020024	fam151b	99.7748	-7.00203	1.82695	-3.83263	0.000126779	0.00326936
ENSDARG00000117607	NA	154.527	-7.00296	1.56464	-4.47576	7.61415e-06	0.000357769
ENSDARG00000000760	znf511	57.8431	-7.00818	2.38728	-2.93563	0.0033287	0.033542
ENSDARG00000097712	si:ch1073-443n13.2	68.9076	-7.01861	2.13052	-3.29431	0.000986634	0.0145698
ENSDARG00000078854	tusc3	71.4515	-7.03892	2.06777	-3.40411	0.00066379	0.0109421
ENSDARG00000075805	si:dkey-219c3.2	68.3176	-7.06519	2.28034	-3.09831	0.00194629	0.0234293
ENSDARG00000103744	hacd1	67.304	-7.07305	2.40846	-2.93676	0.00331665	0.0334721
ENSDARG00000086708	NA	68.7615	-7.09277	2.27969	-3.11129	0.00186273	0.0227646
ENSDARG00000096319	si:ch211-239j9.1	74.7921	-7.1027	1.97935	-3.5884	0.000332716	0.00663779
ENSDARG00000010978	trmt1	49.4336	-7.12505	2.48063	-2.87228	0.00407524	0.0383346
ENSDARG00000114063	parm1	218.298	-7.18208	1.2341	-5.8197	5.89526e-09	7.32349e-07
ENSDARG00000011797	tent5bb	73.7236	-7.19564	2.15181	-3.344	0.000825794	0.0128564
ENSDARG00000104899	si:dkey-242k1.4	129.723	-7.23198	1.62854	-4.44078	8.96329e-06	0.000410247
ENSDARG00000057598	s100b	224.108	-7.2376	1.01197	-7.15199	8.55296e-13	2.08898e-10
ENSDARG00000006560	irf4a	106.401	-7.27232	1.85744	-3.91523	9.03176e-05	0.0025442
ENSDARG00000103978	sh3bp5b	78.1758	-7.2853	2.09684	-3.47441	0.000511975	0.00908586
ENSDARG00000079453	atp8b4	75.0132	-7.3005	2.20048	-3.31768	0.000907684	0.0136209
ENSDARG00000037932	lin7b	151.079	-7.32048	1.52973	-4.78546	1.70596e-06	0.000106637
ENSDARG00000076721	zgc:171686	144.493	-7.32279	1.5962	-4.58765	4.48267e-06	0.000239239
ENSDARG00000009782	myh11a	152.811	-7.36282	1.40158	-5.25321	1.49469e-07	1.38123e-05
ENSDARG00000068365	lmx1bb	139.301	-7.37308	1.61367	-4.56912	4.89765e-06	0.000257715
ENSDARG00000095693	NA	438.96	-7.37331	2.05987	-3.57951	0.000344243	0.00681138
ENSDARG00000052157	il12rb2	67.7121	-7.38466	2.6879	-2.74737	0.00600752	0.0499729
ENSDARG00000013317	pygmb	78.2059	-7.40528	1.94847	-3.80057	0.000144366	0.00359425
ENSDARG00000089636	LOC100002141	67.1128	-7.42657	2.14214	-3.46689	0.000526511	0.00927552
ENSDARG00000002991	cep135	74.7296	-7.43795	1.82156	-4.08327	4.4406e-05	0.00147815
ENSDARG00000096874	tmem176l.3b	70.1755	-7.46885	2.4895	-3.00014	0.00269852	0.0292158
ENSDARG00000021996	ppp2r2aa	34.8328	-7.47229	2.60651	-2.86678	0.00414671	0.0387348
ENSDARG00000100449	si:busm1-71b9.3	155.44	-7.49129	1.52622	-4.90841	9.18198e-07	6.56782e-05
ENSDARG00000104678	LOC110437726	36.046	-7.51888	2.68686	-2.79839	0.00513577	0.0451539
ENSDARG00000042072	fbxl17	76.5067	-7.52689	2.08167	-3.61579	0.000299434	0.00617838
ENSDARG00000007169	itgb1bp1	77.0298	-7.54728	2.13099	-3.54167	0.0003976	0.00753315
ENSDARG00000078825	bub1ba	76.8524	-7.62218	2.22721	-3.4223	0.00062093	0.0104528
ENSDARG00000021859	erap1b	149.917	-7.64009	1.61336	-4.73551	2.18504e-06	0.000128437
ENSDARG00000007406	phox2a	95.6532	-7.67578	1.68045	-4.56769	4.93117e-06	0.000258351
ENSDARG00000061819	wscd2	123.325	-7.67584	1.79552	-4.27501	1.9113e-05	0.000772859
ENSDARG00000021408	poglut3	34.1363	-7.69749	2.67583	-2.87667	0.00401895	0.0380726
ENSDARG00000045790	si:ch211-125a15.1	44.9115	-7.70734	2.68192	-2.87381	0.00405549	0.0382204
ENSDARG00000043734	trmu	49.2358	-7.71135	2.45114	-3.14603	0.00165503	0.020861
ENSDARG00000062359	scn3b	49.2397	-7.72053	2.35342	-3.28056	0.00103602	0.0149868
ENSDARG00000045979	zgc:153704	47.9784	-7.72971	2.37438	-3.25546	0.00113208	0.0158993
ENSDARG00000063254	r3hdm4	81.404	-7.74131	2.31358	-3.34603	0.000819773	0.0127957
ENSDARG00000097176	NA	480.248	-7.74437	1.54102	-5.02547	5.02211e-07	3.75879e-05
ENSDARG00000099420	nme2b.2	53.5758	-7.74801	2.28129	-3.39633	0.000682953	0.0111361
ENSDARG00000010729	LOC795887	1017.7	-7.75726	0.815216	-9.51558	1.80696e-21	1.03685e-18
ENSDARG00000113965	NA	43.1151	-7.75769	2.81554	-2.75531	0.00586366	0.0493716
ENSDARG00000056627	cxcl14	71.244	-7.76099	2.44432	-3.17512	0.00149776	0.0195882
ENSDARG00000035942	hrh3	66.9385	-7.81245	2.52741	-3.09108	0.00199427	0.0238437
ENSDARG00000042021	mapk12a	86.5625	-7.83221	1.9426	-4.03182	5.53456e-05	0.00172546
ENSDARG00000020219	dld	67.1104	-7.8355	2.67126	-2.93326	0.00335418	0.03362
ENSDARG00000019541	gpt2l	36.8864	-7.87634	2.57884	-3.05422	0.00225649	0.0257732
ENSDARG00000033355	zgc:101699	207.59	-7.90971	1.11474	-7.0956	1.28796e-12	3.04312e-10
ENSDARG00000080020	il13ra1	63.4727	-7.91845	2.56536	-3.08668	0.00202404	0.0239663
ENSDARG00000088805	nes	36.8171	-7.9285	2.82809	-2.80348	0.00505549	0.0447602
ENSDARG00000079236	si:dkey-253d23.11	103.842	-7.94435	1.98851	-3.99513	6.46575e-05	0.00195269
ENSDARG00000099339	pacsin3	87.4858	-7.95403	2.09127	-3.80345	0.000142696	0.00356
ENSDARG00000018534	slc6a9	122.525	-7.95532	1.82629	-4.35599	1.32466e-05	0.000566036
ENSDARG00000056838	pimr93	40.8957	-7.95552	2.89251	-2.75039	0.00595247	0.0497781
ENSDARG00000113294	LOC108179178	46.6818	-7.9636	2.5216	-3.15816	0.00158769	0.0203963
ENSDARG00000069482	traf1	63.5972	-7.96439	2.32751	-3.42184	0.000621982	0.0104531
ENSDARG00000076544	aldh5a1	105.342	-7.97158	1.79325	-4.44533	8.77568e-06	0.000403614
ENSDARG00000062756	pllp	58.5639	-7.98849	2.65264	-3.01153	0.00259935	0.0285006
ENSDARG00000078191	zbtb46	52.975	-7.99298	2.28271	-3.50153	0.000462594	0.00844584
ENSDARG00000035434	zmat5	93.8862	-8.00137	1.75912	-4.54852	5.40242e-06	0.000277018
ENSDARG00000058672	nuggc.3	64.562	-8.00454	2.22675	-3.59472	0.000324744	0.00654375
ENSDARG00000004246	slit2	107.707	-8.01356	1.87957	-4.26352	2.01236e-05	0.000800294
ENSDARG00000042409	si:ch211-251j10.3	47.1008	-8.02928	2.87909	-2.78883	0.00528995	0.0460852
ENSDARG00000090753	si:dkey-13p1.3	71.9166	-8.03364	2.44164	-3.29027	0.00100093	0.0147087
ENSDARG00000090607	si:dkeyp-117b11.1	91.3154	-8.03563	1.78681	-4.49719	6.88573e-06	0.000337289
ENSDARG00000092483	iqcc	71.418	-8.04009	2.2725	-3.53799	0.000403182	0.00762691
ENSDARG00000069917	ska3	105.872	-8.04095	1.95647	-4.10992	3.95795e-05	0.00134267
ENSDARG00000068401	yap1	78.577	-8.05152	1.98864	-4.04876	5.14891e-05	0.00164138
ENSDARG00000098021	NA	38.264	-8.05563	2.56505	-3.14054	0.00168638	0.0211235
ENSDARG00000109654	cmklr1l1	190.186	-8.05849	1.17173	-6.87742	6.09469e-12	1.31145e-09
ENSDARG00000010477	p2rx3a	103.83	-8.07294	1.65489	-4.87823	1.07043e-06	7.16596e-05
ENSDARG00000078423	zgc:194285	48.8166	-8.08591	2.8435	-2.84364	0.00446009	0.040777
ENSDARG00000035694	stm	58.6082	-8.09097	2.55004	-3.17288	0.00150936	0.0196837
ENSDARG00000055374	irf4b	50.3975	-8.10778	2.86524	-2.8297	0.0046592	0.0422766
ENSDARG00000014624	si:dkeyp-94g1.1	46.2941	-8.1232	2.89728	-2.80373	0.00505148	0.0447576
ENSDARG00000071418	gbx1	71.1156	-8.12389	2.27224	-3.57528	0.000349856	0.0068885
ENSDARG00000089371	NA	44.1378	-8.12521	2.70316	-3.00582	0.00264862	0.0288049
ENSDARG00000028131	hccsa.1	173.855	-8.13147	1.26192	-6.44373	1.16574e-10	2.06576e-08
ENSDARG00000090981	si:ch211-191o15.6	45.782	-8.13244	2.90622	-2.79829	0.00513743	0.0451539
ENSDARG00000094709	arl8	183.775	-8.14174	2.36016	-3.44965	0.000561305	0.0097285
ENSDARG00000059610	gpr146	55.2259	-8.14548	2.72146	-2.99306	0.00276195	0.0295698
ENSDARG00000037879	lfng	90.9309	-8.14766	2.05643	-3.96204	7.43126e-05	0.0021894
ENSDARG00000074556	ganc	49.2848	-8.16391	2.84001	-2.87461	0.00404532	0.0381807
ENSDARG00000019845	pdlim1	45.6729	-8.17085	2.91652	-2.80158	0.00508534	0.0449255
ENSDARG00000059695	dusp28	55.5218	-8.17474	2.60786	-3.13465	0.00172057	0.0213962
ENSDARG00000037861	slc2a3b	74.5348	-8.17877	2.21486	-3.69268	0.000221905	0.00495633
ENSDARG00000090830	tmem132e	47.5522	-8.19697	2.96251	-2.7669	0.00565926	0.0483303
ENSDARG00000013236	dhcr24	65.7558	-8.19954	2.53903	-3.22941	0.00124048	0.0170442
ENSDARG00000089781	ciz1a	52.7433	-8.20606	2.56128	-3.20389	0.00135585	0.0181937
ENSDARG00000091003	il34	56.4196	-8.2198	2.4871	-3.30497	0.000949863	0.0141657
ENSDARG00000076969	ftr22	47.1615	-8.22294	2.8844	-2.85083	0.00436049	0.0400609
ENSDARG00000086228	si:dkey-120c6.5	49.9989	-8.22348	2.82804	-2.90784	0.00363933	0.0357137
ENSDARG00000042336	impdh1a	95.8442	-8.22494	1.95818	-4.2003	2.6656e-05	0.000991374
ENSDARG00000005916	srpk3	66.2901	-8.22856	2.42784	-3.38925	0.000700844	0.011397
ENSDARG00000044491	kif20a	96.4578	-8.23773	2.04155	-4.03504	5.45925e-05	0.00170867
ENSDARG00000068833	dclre1b	217.972	-8.24855	2.41656	-3.41334	0.000641708	0.0106757
ENSDARG00000075567	fbxl20	48.3464	-8.2631	2.94363	-2.80711	0.0049988	0.04452
ENSDARG00000029720	si:dkeyp-9d4.2	96.4475	-8.26474	1.70869	-4.83689	1.31888e-06	8.54433e-05
ENSDARG00000099844	gnaz	57.5815	-8.26883	2.68331	-3.08158	0.00205902	0.0242243
ENSDARG00000012051	mettl21a	62.7092	-8.26999	2.14319	-3.85872	0.000113983	0.00297937
ENSDARG00000087954	rac1b	104.856	-8.28308	1.93128	-4.2889	1.79561e-05	0.000738468
ENSDARG00000100918	prc1a	114.842	-8.28524	1.64063	-5.05003	4.41742e-07	3.43418e-05
ENSDARG00000058666	dennd2da	271.591	-8.28711	1.0373	-7.98913	1.35899e-15	4.54883e-13
ENSDARG00000041923	ccl38.6	61.0689	-8.2909	2.7735	-2.98932	0.00279595	0.0297457
ENSDARG00000021163	thrb	31.8863	-8.29614	2.89413	-2.86653	0.00414994	0.0387349
ENSDARG00000076155	mtpap	61.8233	-8.30637	2.75561	-3.01435	0.00257535	0.0283147
ENSDARG00000009557	wrap73	56.1066	-8.31401	2.63918	-3.15022	0.00163146	0.0208209
ENSDARG00000093960	si:dkey-111e8.5	59.3292	-8.32439	2.65273	-3.13804	0.0017008	0.0212379
ENSDARG00000043398	nitr2a	61.1947	-8.32508	2.52793	-3.29324	0.000990387	0.0145894
ENSDARG00000074274	polr2ea	51.4499	-8.33534	2.79964	-2.97729	0.00290806	0.0304185
ENSDARG00000091304	card19	102.476	-8.33804	2.06821	-4.03153	5.54152e-05	0.00172546
ENSDARG00000055305	ret	58.5038	-8.34687	2.60588	-3.2031	0.00135958	0.0182235
ENSDARG00000059438	galnt18b	60.4933	-8.34937	2.7202	-3.0694	0.0021449	0.0248999
ENSDARG00000101425	si:dkey-1b17.5	64.9478	-8.37519	2.11523	-3.95946	7.51191e-05	0.0022024
ENSDARG00000043566	nepro	53.7847	-8.38139	2.75742	-3.03957	0.00236913	0.026581
ENSDARG00000029443	zgc:92242	56.4194	-8.38911	2.23648	-3.75103	0.000176111	0.00413671
ENSDARG00000070371	kat7a	59.1167	-8.38955	2.66594	-3.14693	0.00164992	0.020861
ENSDARG00000104929	NA	59.0327	-8.40743	2.66957	-3.14936	0.0016363	0.0208209
ENSDARG00000105040	dipk1c	55.0345	-8.42134	2.73299	-3.08136	0.00206057	0.0242243
ENSDARG00000091885	grnas	49.242	-8.42312	2.37697	-3.54363	0.000394658	0.00748917
ENSDARG00000113346	NA	102.333	-8.45064	1.76034	-4.80058	1.58209e-06	0.000100338
ENSDARG00000011845	chn2	94.7756	-8.46855	1.90725	-4.44019	8.98798e-06	0.000410247
ENSDARG00000093862	si:ch211-274k16.2	170.768	-8.47072	1.28003	-6.61758	3.65117e-11	6.56666e-09
ENSDARG00000011594	smarcb1b	155.528	-8.492	2.92999	-2.8983	0.0037519	0.036372
ENSDARG00000094330	LOC110438322	70.5265	-8.49666	2.65936	-3.195	0.00139833	0.0186393
ENSDARG00000098915	LOC100331300	39.0333	-8.49826	2.72748	-3.1158	0.00183449	0.0225798
ENSDARG00000067630	zgc:154075	55.8882	-8.51367	2.26695	-3.75556	0.000172955	0.00408509
ENSDARG00000098121	NA	45.5961	-8.51731	2.60855	-3.26515	0.00109406	0.0155649
ENSDARG00000092120	NA	65.7022	-8.52059	2.56504	-3.32182	0.000894325	0.0134708
ENSDARG00000089547	NA	63.8842	-8.52141	2.20132	-3.87104	0.00010837	0.00290812
ENSDARG00000081299	NA	78.108	-8.52805	2.38034	-3.5827	0.000340056	0.0067507
ENSDARG00000061365	hepacam2	570.272	-8.55757	0.633447	-13.5095	1.3738e-41	2.75905e-38
ENSDARG00000023768	mfsd4aa	47.589	-8.5612	2.95957	-2.89272	0.00381927	0.0368177
ENSDARG00000011273	tlx2	97.444	-8.57446	1.86283	-4.60293	4.16587e-06	0.000224101
ENSDARG00000092810	stap2a	58.1516	-8.58326	2.40048	-3.57565	0.000349365	0.0068885
ENSDARG00000088709	tnfaip8l3	67.0266	-8.59944	2.49606	-3.44521	0.000570612	0.00985082
ENSDARG00000100821	scrt1a	167.186	-8.64586	2.9019	-2.97938	0.00288833	0.0302646
ENSDARG00000013730	slc4a4a	186.493	-8.66081	1.23586	-7.00793	2.41864e-12	5.49898e-10
ENSDARG00000062132	cyp4v8	127.62	-8.66234	3.00313	-2.88444	0.0039211	0.03744
ENSDARG00000021366	fbp1a	73.2582	-8.66993	2.46332	-3.51961	0.000432186	0.00808671
ENSDARG00000069745	slc35f2	71.6819	-8.67745	2.20245	-3.93991	8.15113e-05	0.00236109
ENSDARG00000059280	hoxd3a	80.7796	-8.69868	1.95565	-4.44796	8.66881e-06	0.00040139
ENSDARG00000037455	ugt8	114.767	-8.71072	1.65299	-5.26966	1.36673e-07	1.27667e-05
ENSDARG00000019335	hes6	124.372	-8.72386	1.82061	-4.79171	1.65363e-06	0.000104326
ENSDARG00000032256	txndc16	97.5026	-8.72694	2.15432	-4.05091	5.10187e-05	0.00163504
ENSDARG00000097748	NA	76.7824	-8.74871	2.42566	-3.60673	0.000310077	0.00635446
ENSDARG00000102257	soul3	47.3443	-8.75333	2.96445	-2.95277	0.00314938	0.032353
ENSDARG00000103278	NA	46.4234	-8.76577	2.57684	-3.40175	0.000669558	0.0110221
ENSDARG00000079723	si:dkey-46g23.1	43.5538	-8.80544	2.63138	-3.34632	0.000818926	0.0127957
ENSDARG00000087978	NA	82.0687	-8.81732	2.33907	-3.76959	0.000163516	0.00394862
ENSDARG00000100721	si:ch211-175l6.2	59.0831	-8.82981	2.37309	-3.72081	0.000198582	0.00454926
ENSDARG00000001873	phgdh	345.416	-8.85455	2.0852	-4.24639	2.17245e-05	0.000849714
ENSDARG00000079987	igic1s1	99.7695	-8.89928	1.85291	-4.80288	1.56402e-06	9.97169e-05
ENSDARG00000078658	supt20	59.6785	-8.97629	2.75897	-3.25349	0.00113998	0.0159359
ENSDARG00000067832	tle2c	55.7381	-9.02375	2.81376	-3.20701	0.00134124	0.0180437
ENSDARG00000095294	si:dkey-200l5.4	292.032	-9.03382	1.09582	-8.24386	1.66738e-16	6.08846e-14
ENSDARG00000092667	si:ch211-271e10.2	123.614	-9.03939	1.76055	-5.13441	2.83027e-07	2.30438e-05
ENSDARG00000100794	mmp13b	103.962	-9.05418	1.77588	-5.09843	3.42484e-07	2.69734e-05
ENSDARG00000056134	c1qtnf5	48.8858	-9.0709	2.52875	-3.5871	0.000334374	0.00665984
ENSDARG00000075919	ccser1	78.3226	-9.0985	2.56689	-3.54457	0.00039326	0.00747443
ENSDARG00000074365	zgc:171901	66.2688	-9.12422	2.68365	-3.39992	0.000674045	0.0110808
ENSDARG00000021896	asap3	48.8666	-9.17897	2.52759	-3.63152	0.000281762	0.00589449
ENSDARG00000089327	crtam	64.5622	-9.20221	2.68145	-3.43181	0.000599567	0.0102045
ENSDARG00000035904	crabp1b	111.705	-9.29418	1.84427	-5.03948	4.66803e-07	3.5648e-05
ENSDARG00000092731	mhc1uka	160.987	-9.32309	1.48463	-6.27975	3.39116e-10	5.44846e-08
ENSDARG00000024694	myo1b	56.9113	-9.32958	2.39192	-3.90046	9.60098e-05	0.00266571
ENSDARG00000069940	ppap2d	61.7866	-9.48165	2.31878	-4.08908	4.33091e-05	0.00144564
ENSDARG00000060023	ncapg2	160.339	-9.53149	2.92733	-3.25604	0.00112979	0.0158972
ENSDARG00000074763	mrap2a	78.1938	-9.56375	2.12056	-4.51001	6.48251e-06	0.000324126
ENSDARG00000013777	ppp1r13l	67.559	-9.57844	2.24226	-4.27178	1.93919e-05	0.000781512
ENSDARG00000077881	chl1a	1143.6	-9.66446	0.582554	-16.5898	8.26033e-62	2.48842e-58
ENSDARG00000099887	si:ch211-25d12.7	84.0821	-9.70485	2.0618	-4.70698	2.5141e-06	0.000144262
ENSDARG00000110619	NA	70.2281	-9.74452	2.20769	-4.41391	1.01522e-05	0.00045309
ENSDARG00000077176	zgc:174888	94.083	-9.77171	1.97733	-4.94187	7.73759e-07	5.61674e-05
ENSDARG00000091029	phox2bb	109.757	-9.78274	1.87762	-5.21019	1.8865e-07	1.59481e-05
ENSDARG00000030250	dennd2db	241.923	-9.85205	2.50853	-3.92742	8.58626e-05	0.0024536
ENSDARG00000094133	wu:fc21g02	83.0251	-9.87131	2.07022	-4.76824	1.85838e-06	0.000113098
ENSDARG00000076182	stat1b	200.953	-9.88201	2.65915	-3.71624	0.000202213	0.00461879
ENSDARG00000093857	si:dkey-79f11.10	99.0278	-9.97225	1.93899	-5.14302	2.70352e-07	2.23133e-05
ENSDARG00000044167	padi2	98.6036	-10.1086	1.94037	-5.20959	1.8926e-07	1.59481e-05
ENSDARG00000044556	pacs1a	123.062	-10.2358	1.78285	-5.74126	9.39759e-09	1.07849e-06
ENSDARG00000037363	dennd2b	122.017	-10.7557	3.52296	-3.05303	0.00226547	0.0258024
ENSDARG00000070425	dll4	152.513	-11.0747	3.84389	-2.88111	0.00396283	0.0376594

## Sheet: DEgenesOTvsMB
Ensembl_ID	Gene_ID	baseMean	log2FoldChange	lfcSE	stat	pvalue	padj
ENSDARG00000113702	NA	141.157	10.6181	1.57182	6.75533	1.42515e-11	5.97137e-09
ENSDARG00000089643	mcama	166.917	10.5702	1.49684	7.06171	1.64464e-12	7.68615e-10
ENSDARG00000077341	ppp1r14c	164.269	9.83257	1.44244	6.8166	9.32185e-12	4.04535e-09
ENSDARG00000090352	LOC101883708	88.1501	9.7682	1.86551	5.2362	1.63914e-07	2.76628e-05
ENSDARG00000105285	fat4	69.5555	9.54402	2.0473	4.66175	3.1353e-06	0.000334185
ENSDARG00000028784	LOC559843	75.6392	9.38786	1.9875	4.72345	2.31875e-06	0.000268335
ENSDARG00000079455	nlgn4xa	69.4618	9.31984	2.05461	4.53605	5.73169e-06	0.00053989
ENSDARG00000075943	si:ch211-250c4.5	56.9918	9.29799	2.21847	4.19117	2.77519e-05	0.00164315
ENSDARG00000052072	dnajb9a	60.9221	9.26632	2.16217	4.28566	1.82196e-05	0.00124919
ENSDARG00000052494	pcdh18b	61.6167	9.1625	2.15251	4.25666	2.075e-05	0.00137644
ENSDARG00000031894	lef1	152.169	9.1596	1.43344	6.38992	1.65969e-10	5.171e-08
ENSDARG00000044767	LOC799194	57.0587	9.15036	2.2183	4.12493	3.7084e-05	0.00204821
ENSDARG00000099728	zgc:56622	56.7523	8.81638	2.23725	3.94073	8.12342e-05	0.00366907
ENSDARG00000100560	zfpm2b	81.8305	8.79258	1.86587	4.71233	2.44899e-06	0.00027811
ENSDARG00000078188	fam160a2	77.7397	8.77373	1.95929	4.47801	7.53421e-06	0.000642265
ENSDARG00000028118	dscamb	73.3872	8.76316	1.93306	4.5333	5.80687e-06	0.000541398
ENSDARG00000062828	si:ch73-171o20.1	105.416	8.76236	1.67069	5.24476	1.56486e-07	2.75575e-05
ENSDARG00000086840	si:ch211-266k8.4	42.308	8.61856	2.86587	3.00731	0.00263567	0.0397346
ENSDARG00000036156	fnbp1a	55.7248	8.60873	2.25091	3.82455	0.000131012	0.00527128
ENSDARG00000006797	nt5dc1	50.2029	8.58145	2.74194	3.1297	0.00174985	0.0305056
ENSDARG00000059498	arl16	55.2864	8.54682	2.67936	3.18987	0.00142336	0.026856
ENSDARG00000040156	grm4	65.6305	8.54445	2.54914	3.35189	0.000802605	0.0182289
ENSDARG00000103947	LOC108182861	67.9114	8.54278	2.35565	3.62651	0.000287278	0.00904332
ENSDARG00000052131	gli3	62.2937	8.52491	2.05585	4.14667	3.37352e-05	0.00190659
ENSDARG00000098683	zmiz2	49.4135	8.50712	2.35681	3.60959	0.000306681	0.00943413
ENSDARG00000032565	cacng2a	57.9639	8.41114	2.0875	4.0293	5.59444e-05	0.00279284
ENSDARG00000018856	dclk1a	72.9308	8.36717	1.86879	4.47732	7.55855e-06	0.000642265
ENSDARG00000101345	NA	45.6441	8.34684	2.42971	3.43532	0.000591857	0.0146469
ENSDARG00000104495	pltp	29.8004	8.34036	2.7891	2.99034	0.00278667	0.0411432
ENSDARG00000014527	pdk3a	46.8093	8.27897	2.80168	2.955	0.00312668	0.0437196
ENSDARG00000077545	si:dkey-16p21.7	55.0904	8.27865	2.16143	3.83017	0.000128053	0.00518657
ENSDARG00000091937	NA	61.225	8.25873	2.54324	3.24732	0.00116496	0.023475
ENSDARG00000020217	cpsf4	180.171	8.22361	2.36488	3.47739	0.00050632	0.0132879
ENSDARG00000112644	st6galnac	48.3466	8.21007	2.78996	2.94272	0.00325344	0.0448913
ENSDARG00000011941	bmpr2a	82.6472	8.18943	1.95152	4.19644	2.71148e-05	0.00162301
ENSDARG00000090721	prdm2a	58.9512	8.16245	2.19204	3.72367	0.000196344	0.00701699
ENSDARG00000021789	myoc	71.5468	8.14329	1.90525	4.27413	1.91888e-05	0.00130258
ENSDARG00000090181	si:dkey-242e21.4	52.9203	8.12822	2.58625	3.14285	0.00167309	0.0296383
ENSDARG00000062693	nrxn3b	43.1641	8.12549	2.48919	3.26431	0.00109731	0.0222747
ENSDARG00000037593	prickle2b	55.9553	8.12428	2.47541	3.282	0.00103074	0.0214491
ENSDARG00000096684	si:dkeyp-122d12.1	51.817	8.11744	2.59842	3.12399	0.00178419	0.0309268
ENSDARG00000045804	abhd2b	72.9786	8.10383	1.85805	4.36147	1.29193e-05	0.000987311
ENSDARG00000059960	plch2a	52.1661	8.09965	2.59211	3.12473	0.00177968	0.0308927
ENSDARG00000060637	clstn2	81.6653	8.09838	1.71779	4.71441	2.42414e-06	0.000277884
ENSDARG00000018047	brms1lb	81.9456	8.09461	2.05136	3.94597	7.94778e-05	0.00364182
ENSDARG00000103678	NA	65.4543	8.06057	2.17879	3.69955	0.000215978	0.00730248
ENSDARG00000091683	cnrip1a	87.5072	8.05304	1.7781	4.52902	5.92593e-06	0.000541398
ENSDARG00000073911	tmem255a	80.0078	8.04222	1.75914	4.57168	4.83841e-06	0.000474125
ENSDARG00000097487	si:ch211-175f11.5	52.2871	8.04138	2.59075	3.10388	0.00190999	0.0323234
ENSDARG00000059556	recql5	152.791	8.0397	2.29848	3.49783	0.000469058	0.0127506
ENSDARG00000042133	si:dkey-51e6.1	66.204	8.02697	2.12558	3.77637	0.000159132	0.00605309
ENSDARG00000053122	clvs2	59.315	8.0025	2.23408	3.58201	0.000340957	0.0101399
ENSDARG00000058716	cept1a	54.444	8.00002	2.53454	3.15639	0.00159733	0.0289054
ENSDARG00000070173	gria2a	64.3671	7.99186	2.06228	3.87525	0.000106516	0.00454879
ENSDARG00000079412	ftr02	51.2716	7.98556	2.36274	3.37979	0.000725413	0.0169749
ENSDARG00000110496	zgc:162989	34.9492	7.98245	2.66864	2.99121	0.00277875	0.0410761
ENSDARG00000035954	tdp2b	99.7942	7.94962	1.78904	4.44352	8.85009e-06	0.000731547
ENSDARG00000059775	slc32a1	83.0885	7.94948	2.01816	3.93898	8.183e-05	0.00366907
ENSDARG00000009689	daam1b	47.4433	7.9048	2.25868	3.49975	0.000465691	0.0126985
ENSDARG00000053190	galnt16	45.9254	7.90389	2.63792	2.99625	0.00273319	0.0406216
ENSDARG00000074583	grid1a	62.8077	7.87015	2.20776	3.56477	0.000364169	0.0105723
ENSDARG00000095865	oxr1a	71.8314	7.85938	2.01902	3.89266	9.915e-05	0.00434935
ENSDARG00000075158	igdcc3	44.5681	7.84126	2.66579	2.94144	0.00326688	0.0448913
ENSDARG00000095301	NA	71.2705	7.83776	1.81135	4.32704	1.51127e-05	0.00112534
ENSDARG00000070929	sox14	39.0793	7.83544	2.38196	3.28949	0.00100369	0.0211734
ENSDARG00000019013	barhl1b	52.506	7.81827	2.56706	3.04562	0.00232205	0.0368826
ENSDARG00000003290	dab1b	69.5721	7.81531	2.03032	3.8493	0.000118458	0.00492592
ENSDARG00000059855	wdr66	40.7528	7.81119	2.61102	2.99163	0.00277495	0.04107
ENSDARG00000024017	mdga2a	34.5296	7.7081	2.49725	3.08664	0.00202432	0.0334205
ENSDARG00000033367	rrm2b	66.7769	7.65889	2.05341	3.72985	0.000191597	0.00694899
ENSDARG00000014302	brinp2	47.3847	7.65839	2.22573	3.44085	0.000579898	0.014509
ENSDARG00000077847	olfm2a	42.5068	7.59115	2.41026	3.14951	0.00163544	0.0293062
ENSDARG00000075417	zgc:175107	43.2983	7.58237	2.31706	3.27241	0.00106635	0.0219241
ENSDARG00000019930	tal1	83.3128	7.55466	1.86435	4.05216	5.0746e-05	0.00260175
ENSDARG00000051874	stra6	47.0617	7.55375	2.3136	3.26493	0.00109492	0.0222747
ENSDARG00000091433	abhd17aa	47.4595	7.50696	2.23129	3.36441	0.000767079	0.0176758
ENSDARG00000101823	si:ch211-243p7.3	44.6895	7.50677	2.58885	2.89965	0.00373577	0.049021
ENSDARG00000009493	si:ch211-45c16.2	31.2932	7.48183	2.5827	2.8969	0.00376864	0.0492396
ENSDARG00000041150	slc17a6b	63.8557	7.47174	2.04823	3.6479	0.000264389	0.00854411
ENSDARG00000091306	kcnn1a	74.4437	7.45719	1.92451	3.87485	0.000106691	0.00454879
ENSDARG00000078416	zeb2b	132.825	7.44577	1.45697	5.11045	3.21398e-07	5.00681e-05
ENSDARG00000039750	ldlrap1b	52.5884	7.36512	2.17279	3.3897	0.000699685	0.0166572
ENSDARG00000092243	si:ch211-163b2.2	74.9842	7.36425	1.70288	4.3246	1.52812e-05	0.00112534
ENSDARG00000069333	LOC793236	66.0444	7.34249	2.22361	3.30206	0.000959784	0.0206413
ENSDARG00000035399	ankra2	69.3642	7.3073	2.03206	3.59601	0.00032314	0.00973698
ENSDARG00000089042	foxb1a	75.3577	7.29402	1.7822	4.09271	4.2636e-05	0.00226231
ENSDARG00000044179	rbms2a	65.3521	7.28905	1.78469	4.08421	4.42275e-05	0.00231641
ENSDARG00000061479	thsd7aa	68.1311	7.27227	1.99766	3.6404	0.000272216	0.00872744
ENSDARG00000017220	otud7b	46.3619	7.25306	2.41424	3.00429	0.00266205	0.0400825
ENSDARG00000053940	btr32	48.6993	7.23807	2.0943	3.45609	0.00054808	0.0140468
ENSDARG00000068199	pld3	122.901	7.23701	1.42822	5.06717	4.03783e-07	6.05724e-05
ENSDARG00000026348	csad	41.0884	7.21388	2.46806	2.9229	0.0034679	0.0466762
ENSDARG00000089940	znf1008	48.4752	7.20591	2.3414	3.07761	0.00208668	0.0341419
ENSDARG00000104542	ppt2	73.4539	7.20218	2.01355	3.57686	0.000347743	0.0102809
ENSDARG00000060126	acyp1	54.3383	7.16461	2.3101	3.10142	0.00192595	0.0323349
ENSDARG00000093081	NA	109.547	7.16027	1.71654	4.17134	3.02813e-05	0.00175468
ENSDARG00000078492	swi5	61.0013	7.1411	2.11456	3.3771	0.000732534	0.0170192
ENSDARG00000058020	fbxw9	54.4047	7.12308	2.40461	2.96226	0.00305388	0.0432491
ENSDARG00000039701	emx2	137.47	7.11303	1.5255	4.66275	3.12011e-06	0.000334185
ENSDARG00000063544	pip4k2ab	44.2366	7.11003	2.37976	2.98771	0.00281074	0.0413479
ENSDARG00000081841	mir29a-1	40.0003	7.0962	2.39087	2.96805	0.002997	0.042843
ENSDARG00000100555	aqp11	54.6994	7.0943	2.33662	3.03614	0.00239628	0.0375707
ENSDARG00000094874	NA	58.5736	7.08229	2.00508	3.53217	0.000412165	0.011647
ENSDARG00000034555	NA	46.2587	7.06918	2.37661	2.97448	0.00293484	0.0424034
ENSDARG00000060123	ca16b	231.114	7.03291	2.41796	2.90861	0.00363034	0.0480648
ENSDARG00000033170	sult2st1	76.1874	7.00514	1.84221	3.80257	0.000143201	0.00561301
ENSDARG00000037895	ramp2	79.2928	7.00087	2.02513	3.457	0.000546223	0.0140468
ENSDARG00000076118	cdip1	40.0268	6.99354	2.41701	2.89347	0.00381013	0.0494625
ENSDARG00000053652	ndufaf6	110.942	6.98256	1.55483	4.49087	7.09336e-06	0.000615653
ENSDARG00000027065	slc38a3a	123.879	6.92629	1.49871	4.62149	3.80992e-06	0.000389028
ENSDARG00000025206	syt2a	161.672	6.85969	1.31277	5.22534	1.73836e-07	2.89354e-05
ENSDARG00000068366	si:dkey-154p10.3	143.213	6.85077	1.44053	4.75573	1.97727e-06	0.000241675
ENSDARG00000068663	zgc:152951	55.4359	6.84638	2.35067	2.91253	0.00358519	0.0478197
ENSDARG00000068787	slc6a17	48.0285	6.80036	2.26787	2.99857	0.00271253	0.0405042
ENSDARG00000058679	zgc:114104	100.942	6.78784	1.43543	4.72879	2.2586e-06	0.000263995
ENSDARG00000091127	klf15	91.0653	6.78677	1.6309	4.16136	3.16361e-05	0.00181325
ENSDARG00000117299	NA	73.5011	6.76493	1.90939	3.54298	0.000395634	0.0112584
ENSDARG00000059311	dpysl5b	66.5668	6.75786	2.11656	3.19285	0.00140875	0.0267288
ENSDARG00000094378	NA	110.181	6.74791	1.66815	4.04514	5.22921e-05	0.00265858
ENSDARG00000063713	syngap1a	37.0158	6.73349	2.27099	2.965	0.00302678	0.0431165
ENSDARG00000098290	unc80	58.5568	6.73225	2.2345	3.01287	0.00258792	0.0394393
ENSDARG00000097169	si:ch73-330k17.3	63.9713	6.72981	2.08558	3.22683	0.00125168	0.0248111
ENSDARG00000075720	il2rb	86.1575	6.72929	1.50599	4.46835	7.88251e-06	0.000660555
ENSDARG00000036295	golga7ba	87.588	6.72755	1.83577	3.66471	0.000247623	0.00808836
ENSDARG00000098435	cdh8	65.3593	6.7118	1.99165	3.36996	0.000751779	0.0173998
ENSDARG00000056519	si:dkey-280e21.3	96.3989	6.69869	1.6518	4.0554	5.0049e-05	0.00257689
ENSDARG00000005645	robo3	66.3292	6.66616	1.6377	4.07043	4.69271e-05	0.0024368
ENSDARG00000092027	NA	56.1487	6.65441	2.28843	2.90785	0.00363917	0.0480648
ENSDARG00000110698	NA	85.6494	6.63873	1.67397	3.96585	7.31355e-05	0.00341036
ENSDARG00000102934	noa1	62.8789	6.60389	2.11526	3.12203	0.00179611	0.0310023
ENSDARG00000114237	bcl2l16	61.7864	6.60126	2.04305	3.23109	0.0012332	0.0245247
ENSDARG00000027419	gad1b	84.5392	6.59263	1.77384	3.71659	0.000201929	0.00703299
ENSDARG00000079581	nyap2a	59.993	6.58881	2.09403	3.14647	0.00165253	0.029486
ENSDARG00000098666	si:dkey-93h22.8	94.9641	6.57865	1.54828	4.249	2.14731e-05	0.00140279
ENSDARG00000104361	barhl2	194.171	6.5694	1.94129	3.38404	0.000714287	0.0168203
ENSDARG00000054170	ltb4r2b	75.5221	6.51739	2.09422	3.11209	0.00185767	0.0316586
ENSDARG00000062695	ccdc126	106.662	6.5114	1.77503	3.66834	0.000244131	0.00803911
ENSDARG00000073900	inka2	77.5088	6.50502	1.85719	3.50261	0.000460721	0.0126799
ENSDARG00000058221	ugcg	47.7269	6.50216	2.2443	2.89718	0.00376531	0.0492396
ENSDARG00000007181	nadk2	108.394	6.48071	1.66182	3.89976	9.62874e-05	0.00423909
ENSDARG00000089705	abcf3	120.475	6.44288	1.53102	4.20823	2.5738e-05	0.00157951
ENSDARG00000070951	hmga1b	60.7351	6.43512	2.18811	2.94094	0.00327213	0.0448913
ENSDARG00000054749	lmo4b	83.4053	6.4336	1.7264	3.72661	0.000194075	0.00699702
ENSDARG00000027017	ppp2r5a	52.9667	6.42311	2.10012	3.05845	0.00222483	0.0357591
ENSDARG00000104903	cdkn1cb	124.713	6.39689	1.49296	4.28469	1.82994e-05	0.00124919
ENSDARG00000077762	si:rp71-79p20.2	107.934	6.37027	1.55619	4.0935	4.24909e-05	0.00226231
ENSDARG00000056683	cdk5	132.024	6.3628	1.43879	4.42234	9.76389e-06	0.000785703
ENSDARG00000034168	serpini1	86.7153	6.34598	1.72337	3.68231	0.000231129	0.00769438
ENSDARG00000003444	dhrs7	86.7039	6.33797	1.83413	3.45558	0.00054911	0.0140468
ENSDARG00000073917	b3glcta	64.9313	6.32634	2.17873	2.90368	0.00368808	0.0485524
ENSDARG00000004291	hecw1b	78.6328	6.28074	1.89379	3.31648	0.00091158	0.0200205
ENSDARG00000023900	casd1	72.9049	6.26139	2.1155	2.95977	0.00307872	0.0433301
ENSDARG00000103361	tshz3b	63.1422	6.25832	2.09101	2.99297	0.00276277	0.0409395
ENSDARG00000027112	ephb4b	57.026	6.22402	1.96142	3.17322	0.0015076	0.0280963
ENSDARG00000074255	micu3b	54.2263	6.18894	2.06093	3.00298	0.0026735	0.0401553
ENSDARG00000105225	NA	49.5907	6.18651	2.01912	3.06396	0.00218431	0.0352478
ENSDARG00000011235	otx2b	101.525	6.17446	1.61866	3.81454	0.000136436	0.00538166
ENSDARG00000004580	nmnat2	50.0117	6.17303	2.00757	3.07487	0.00210591	0.0343475
ENSDARG00000022176	zgc:110372	148.553	6.16996	1.25864	4.90208	9.48268e-07	0.000130936
ENSDARG00000027828	grin1a	168.037	6.1446	1.39972	4.38988	1.13416e-05	0.000883407
ENSDARG00000071790	NA	68.7203	6.14209	2.02204	3.03757	0.00238491	0.0374406
ENSDARG00000104126	ccpg1	58.7682	6.12428	1.90625	3.21274	0.00131475	0.0257254
ENSDARG00000078302	brinp1	290.711	6.11407	1.62962	3.75184	0.00017554	0.00652289
ENSDARG00000069356	adgrl2a	93.9659	6.06382	1.43579	4.22335	2.40702e-05	0.00152332
ENSDARG00000069989	bnc2	70.7113	6.04048	1.84338	3.27685	0.00104972	0.0217379
ENSDARG00000093360	NA	83.4304	6.03584	1.78707	3.37751	0.00073145	0.0170192
ENSDARG00000060862	atxn1b	137.74	6.0071	1.38903	4.32468	1.52752e-05	0.00112534
ENSDARG00000042332	plin2	96.7013	6.002	1.55597	3.8574	0.000114599	0.00481816
ENSDARG00000087933	zgc:174972	46.85	5.97548	2.02662	2.9485	0.00319322	0.0445474
ENSDARG00000056218	tnika	109.843	5.94809	1.20479	4.93703	7.93228e-07	0.000110788
ENSDARG00000006786	copz2	113.311	5.91094	1.5195	3.89004	0.000100226	0.00434945
ENSDARG00000060323	exoc5	154.848	5.90531	1.26815	4.65665	3.21398e-06	0.000336665
ENSDARG00000008503	glcci1a	74.7039	5.88832	1.84779	3.18669	0.0014391	0.027069
ENSDARG00000089076	gphna	90.3903	5.88802	1.77633	3.31472	0.000917363	0.0200483
ENSDARG00000056647	klhl3	80.3575	5.87517	1.6687	3.52081	0.000430232	0.0120733
ENSDARG00000079500	kif3cb	76.5262	5.83712	1.92585	3.03093	0.00243802	0.0380288
ENSDARG00000092039	si:dkey-70p6.1	91.2131	5.82808	1.61665	3.60504	0.000312107	0.00952867
ENSDARG00000034043	irx5a	100.303	5.7516	1.59162	3.61369	0.000301873	0.00938122
ENSDARG00000098652	pcdh11	101.876	5.73866	1.38833	4.1335	3.57283e-05	0.00198235
ENSDARG00000056092	si:dkey-12h9.6	89.4221	5.72225	1.73629	3.29568	0.000981845	0.0208573
ENSDARG00000114920	ttc28	115.534	5.69295	1.61569	3.52353	0.000425831	0.0119775
ENSDARG00000032369	btbd6b	83.4721	5.64654	1.62581	3.47307	0.000514535	0.0134744
ENSDARG00000099222	prpsap1	86.8781	5.63893	1.63149	3.45631	0.000547623	0.0140468
ENSDARG00000061201	acsf2	80.998	5.6287	1.66509	3.38041	0.000723776	0.0169749
ENSDARG00000024299	c1qtnf4	86.1997	5.6158	1.62933	3.44668	0.000567515	0.0143365
ENSDARG00000100398	pax7a	78.2965	5.61031	1.90913	2.93867	0.00329626	0.0450539
ENSDARG00000089805	pcdh18a	82.0905	5.60914	1.76449	3.17891	0.00147832	0.027678
ENSDARG00000100869	adcy9	143.587	5.57894	1.31605	4.23914	2.24375e-05	0.0014502
ENSDARG00000054456	clip3	76.2835	5.57619	1.60907	3.46547	0.000529308	0.0137805
ENSDARG00000028676	nuak1b	60.584	5.55411	1.86436	2.9791	0.00289096	0.041969
ENSDARG00000056639	carmil2	95.4861	5.54658	1.62753	3.40797	0.00065448	0.0158734
ENSDARG00000036587	cbr1	83.8777	5.5214	1.76315	3.13154	0.00173889	0.0304019
ENSDARG00000056001	fryb	155.307	5.50514	1.28083	4.29811	1.72257e-05	0.00120293
ENSDARG00000061746	arhgef9a	70.2951	5.48531	1.84484	2.97333	0.00294591	0.0424624
ENSDARG00000094003	serp2	84.6936	5.47995	1.53474	3.57061	0.000356157	0.0104281
ENSDARG00000102436	si:ch211-194b1.1	89.1855	5.47476	1.70341	3.21399	0.00130902	0.0256961
ENSDARG00000074531	spag9a	122.375	5.45061	1.29027	4.22439	2.39592e-05	0.00152332
ENSDARG00000023933	skila	113.81	5.45054	1.52223	3.58064	0.000342758	0.0101582
ENSDARG00000037334	wdr92	71.9046	5.44683	1.70352	3.19739	0.00138675	0.0266033
ENSDARG00000061553	pgap4	118.263	5.4408	1.5706	3.46416	0.000531897	0.0137805
ENSDARG00000034117	rarga	73.8847	5.42552	1.6522	3.28381	0.00102414	0.0214398
ENSDARG00000100252	capzb	91.7312	5.41168	1.79364	3.01715	0.00255161	0.0392456
ENSDARG00000008720	lmo3	96.1017	5.37346	1.5372	3.49562	0.000472966	0.0128097
ENSDARG00000097875	NA	139.83	5.36168	1.29342	4.14537	3.39272e-05	0.00190856
ENSDARG00000008703	apeh	89.0821	5.35153	1.70554	3.13774	0.00170255	0.0298955
ENSDARG00000007654	nsfa	61.7829	5.33379	1.83427	2.90786	0.00363915	0.0480648
ENSDARG00000099545	snx25	150.5	5.27942	1.20955	4.36479	1.27242e-05	0.000978558
ENSDARG00000097406	si:dkey-81e3.2	78.7231	5.27214	1.59902	3.2971	0.000976882	0.0207944
ENSDARG00000105276	grb2a	86.0388	5.23946	1.65695	3.16212	0.00156627	0.0288361
ENSDARG00000021352	gria1a	115.05	5.22904	1.42804	3.66168	0.000250566	0.00814071
ENSDARG00000059423	prune2	83.125	5.20702	1.73794	2.99609	0.00273463	0.0406216
ENSDARG00000009922	dmbx1a	87.4002	5.14411	1.51554	3.39423	0.000688211	0.0164292
ENSDARG00000013224	phc2b	103.516	5.12202	1.50632	3.40035	0.000672998	0.0162254
ENSDARG00000055470	cdc16	110.368	5.11661	1.5231	3.35934	0.0007813	0.0179124
ENSDARG00000100149	axin2	138.094	4.96928	1.11138	4.47129	7.77507e-06	0.000656076
ENSDARG00000098641	nbeal2	90.062	4.93282	1.56716	3.14761	0.00164613	0.0294149
ENSDARG00000091411	NA	148.335	4.92533	1.18085	4.17101	3.03253e-05	0.00175468
ENSDARG00000022648	otud3	99.0429	4.91375	1.62976	3.01502	0.00256962	0.0393739
ENSDARG00000029406	h2ax	194.562	4.86801	1.18116	4.12139	3.76593e-05	0.00207058
ENSDARG00000015537	gad2	104.992	4.79981	1.22871	3.90639	9.36851e-05	0.00413952
ENSDARG00000003642	zfyve19	93.4401	4.77193	1.44175	3.30982	0.000933567	0.0202567
ENSDARG00000014746	rbfox1	396.235	4.77193	1.28724	3.70709	0.000209654	0.00717606
ENSDARG00000040523	smpd2a	95.8312	4.76553	1.52505	3.12483	0.00177909	0.0308927
ENSDARG00000110056	NA	128.66	4.73016	1.37638	3.43666	0.000588938	0.0146156
ENSDARG00000061600	cemip2	141.559	4.72156	1.09068	4.32902	1.49775e-05	0.0011234
ENSDARG00000091512	nfrkb	93.4136	4.71984	1.49585	3.1553	0.00160334	0.0289054
ENSDARG00000004851	hinfp	114.012	4.70707	1.47917	3.18224	0.00146141	0.0274346
ENSDARG00000020718	slc25a22a	107.3	4.69428	1.4785	3.17503	0.00149822	0.0279645
ENSDARG00000032326	mecr	72.0775	4.69166	1.60995	2.91417	0.00356637	0.0476208
ENSDARG00000040453	wdfy2	161.88	4.67909	1.24746	3.75091	0.000176193	0.00652721
ENSDARG00000098201	mtmr3	119.719	4.64858	1.44332	3.22075	0.00127855	0.0252612
ENSDARG00000074866	ptpn5	87.663	4.55073	1.5117	3.01034	0.00260952	0.0395365
ENSDARG00000061378	smg8	199.519	4.5149	1.08784	4.15035	3.31972e-05	0.00188495
ENSDARG00000073872	tpst1	131.944	4.44169	1.18505	3.7481	0.000178182	0.00658083
ENSDARG00000104316	spats2	125.991	4.4203	1.41604	3.12161	0.00179868	0.0310023
ENSDARG00000068400	znf131	138.12	4.35769	1.37977	3.15827	0.00158709	0.0289054
ENSDARG00000054805	btr09	107.675	4.31786	1.42287	3.03462	0.0024084	0.0376634
ENSDARG00000069484	dab2ipa	116.503	4.26609	1.244	3.42933	0.000605079	0.014908
ENSDARG00000078547	si:ch211-264f5.2	169.309	4.21873	1.17975	3.57596	0.000348949	0.0102915
ENSDARG00000035360	mink1	137.537	4.1962	1.26039	3.32927	0.000870727	0.0193069
ENSDARG00000036462	NA	135.003	4.19004	1.21534	3.44762	0.000565557	0.0143168
ENSDARG00000043031	ints10	201.113	4.17659	0.988669	4.22445	2.39522e-05	0.00152332
ENSDARG00000094992	otx1	185.775	4.16834	1.05674	3.94455	7.99505e-05	0.00364182
ENSDARG00000035515	tm2d2	158.482	4.15777	1.23789	3.35877	0.000782914	0.0179151
ENSDARG00000012066	dcn	191.025	4.13428	0.946423	4.36833	1.25202e-05	0.000968996
ENSDARG00000071497	zic3	127.275	4.12567	1.19452	3.45384	0.000552675	0.0141083
ENSDARG00000055398	foxc1b	214.62	4.01943	0.989341	4.06273	4.85011e-05	0.00250782
ENSDARG00000040684	plcd4b	91.7961	4.0018	1.34698	2.97095	0.00296881	0.0425233
ENSDARG00000005479	tenm3	473.417	3.94913	1.32788	2.97401	0.00293938	0.0424185
ENSDARG00000062510	bcl11ba	259.535	3.93278	0.905512	4.34316	1.40448e-05	0.00106661
ENSDARG00000036584	st8sia5	130.178	3.88115	1.12064	3.46334	0.000533513	0.013793
ENSDARG00000077396	tlcd2	141.433	3.85632	1.16219	3.31814	0.000906199	0.0199479
ENSDARG00000058117	snap25b	126.267	3.83066	1.30433	2.93688	0.0033153	0.0451617
ENSDARG00000022509	cox4i2	117.063	3.82061	1.25003	3.05642	0.00223997	0.0359418
ENSDARG00000026387	pip4p1b	147.534	3.78879	1.2215	3.10177	0.0019237	0.0323349
ENSDARG00000076005	LOC100334952	145.687	3.78606	1.14172	3.31611	0.000912794	0.0200205
ENSDARG00000006353	itga5	131.592	3.77284	1.17933	3.19914	0.00137837	0.0265818
ENSDARG00000023117	gopc	179.93	3.76844	0.973783	3.86989	0.000108883	0.00460987
ENSDARG00000041170	aagab	189.822	3.73291	0.947054	3.9416	8.09397e-05	0.00366907
ENSDARG00000110003	NA	167.526	3.71152	1.19453	3.1071	0.00188933	0.0321387
ENSDARG00000100971	fxyd6	142.834	3.60333	1.23531	2.91694	0.00353487	0.0473563
ENSDARG00000002897	si:ch211-160o17.2	163.065	3.49068	0.960361	3.63476	0.000278241	0.00882743
ENSDARG00000046141	zgc:162025	147.055	3.46882	1.11833	3.10179	0.00192353	0.0323349
ENSDARG00000007217	wdr55	191.22	3.44777	1.05052	3.28196	0.00103088	0.0214491
ENSDARG00000059322	topbp1	141.702	3.44247	1.09629	3.14011	0.00168883	0.0298271
ENSDARG00000069421	grpel2	123.261	3.44153	1.10287	3.12052	0.00180533	0.0310023
ENSDARG00000074703	ccdc97	229.747	3.41125	0.988794	3.44991	0.000560776	0.0142552
ENSDARG00000117668	NA	129.738	3.40854	1.13648	2.99921	0.00270679	0.0405042
ENSDARG00000073673	NA	150.91	3.36518	1.00506	3.34823	0.000813289	0.0182667
ENSDARG00000069297	upf3a	134.703	3.35837	1.1483	2.92466	0.00344837	0.0465568
ENSDARG00000015931	snap91b	194.952	3.16913	0.993641	3.18941	0.00142563	0.0268571
ENSDARG00000100917	NA	143.907	3.09577	0.944027	3.27933	0.00104056	0.0216133
ENSDARG00000017119	vps37a	163.677	3.01508	0.838226	3.59698	0.000321927	0.00973069
ENSDARG00000038954	ctnnbip1	245.968	2.93603	0.660545	4.44486	8.79506e-06	0.000731547
ENSDARG00000005026	tshz1	217.229	2.92644	0.942957	3.10347	0.00191265	0.0323234
ENSDARG00000098288	tax1bp1a	221.909	2.86902	0.859496	3.33803	0.000843754	0.0188118
ENSDARG00000100244	ebf3a	519.638	2.84857	0.469091	6.07254	1.25906e-09	3.25507e-07
ENSDARG00000039493	naa20	253.102	2.83555	0.929484	3.05068	0.00228328	0.0364574
ENSDARG00000078088	si:ch211-186j3.6	211.167	2.7979	0.800452	3.49541	0.000473341	0.0128097
ENSDARG00000056979	lhx9	260.382	2.77803	0.771513	3.60076	0.000317294	0.00963823
ENSDARG00000042139	fpgt	259.233	2.778	0.909328	3.05501	0.00225056	0.0360297
ENSDARG00000022904	skilb	247.077	2.71368	0.862569	3.14604	0.00165497	0.0294861
ENSDARG00000087732	NA	195.705	2.69138	0.740241	3.63582	0.000277103	0.00881433
ENSDARG00000038635	magoh	208.64	2.66819	0.848728	3.14375	0.00166796	0.0296383
ENSDARG00000060297	arhgap35b	187.909	2.62064	0.881626	2.97251	0.0029538	0.0424753
ENSDARG00000006545	rgp1	227.377	2.53167	0.774078	3.27056	0.00107334	0.0220307
ENSDARG00000014488	ca2	333.139	2.52767	0.600853	4.2068	2.59011e-05	0.00158153
ENSDARG00000053215	me1	289.007	2.51034	0.693303	3.62085	0.000293642	0.009196
ENSDARG00000035882	rida	294.018	2.49768	0.819295	3.04857	0.00229931	0.0365692
ENSDARG00000043470	rsph3	408.806	2.48876	0.511461	4.86598	1.13893e-06	0.000153769
ENSDARG00000079125	sowahab	240.272	2.40769	0.820644	2.9339	0.00334727	0.0454952
ENSDARG00000061424	znf646	203.71	2.37522	0.814742	2.9153	0.00355342	0.0475001
ENSDARG00000035771	si:ch1073-157b13.1	281.996	2.35417	0.71366	3.29873	0.000971244	0.0207944
ENSDARG00000045824	zgc:101783	311.656	2.35223	0.795142	2.95825	0.00309387	0.0434107
ENSDARG00000076679	rai1	309.332	2.30241	0.609016	3.78054	0.000156491	0.00601749
ENSDARG00000110173	NA	353.219	2.28208	0.638983	3.57143	0.000355041	0.0104205
ENSDARG00000078022	fyco1b	249.307	2.26335	0.674781	3.35419	0.000795965	0.0181119
ENSDARG00000075849	prr12b	241.817	2.18314	0.743987	2.93437	0.00334223	0.0454776
ENSDARG00000091317	hunk	244.529	2.18229	0.651726	3.34847	0.000812588	0.0182667
ENSDARG00000078748	si:ch211-137a8.4	324.72	2.11186	0.637616	3.31213	0.000925893	0.0201262
ENSDARG00000020708	mdkb	404.304	2.0784	0.557829	3.72588	0.000194633	0.00699702
ENSDARG00000009472	med19b	402.119	2.07726	0.463556	4.48114	7.42462e-06	0.000639834
ENSDARG00000078859	g0s2	7711.99	2.07236	0.494067	4.19449	2.73484e-05	0.00162897
ENSDARG00000071203	sptssa	371.876	2.06867	0.706681	2.9273	0.0034192	0.0462751
ENSDARG00000036915	dolpp1	361.604	2.0439	0.541267	3.77613	0.000159281	0.00605309
ENSDARG00000104773	junbb	397.796	2.01279	0.565645	3.55841	0.000373112	0.0107179
ENSDARG00000098377	NA	223.308	2.01153	0.676664	2.97272	0.00295171	0.0424753
ENSDARG00000067981	zgc:103697	250.629	2.00031	0.626395	3.19338	0.0014062	0.0267288
ENSDARG00000104472	si:ch211-39i2.2	355.473	1.97855	0.531907	3.71973	0.000199436	0.00703248
ENSDARG00000035880	atp6v1c1b	582.42	1.92942	0.408022	4.72871	2.25952e-06	0.000263995
ENSDARG00000061039	atp10a	412.588	1.92425	0.650109	2.95988	0.0030776	0.0433301
ENSDARG00000074205	si:dkey-1c7.3	478.088	1.92044	0.416482	4.6111	4.00546e-06	0.000405586
ENSDARG00000039647	slc6a1b	287.596	1.90504	0.553685	3.44065	0.000580311	0.014509
ENSDARG00000086103	slc37a1	321.813	1.90077	0.529656	3.5887	0.000332334	0.00994628
ENSDARG00000043624	slc66a1	471.019	1.88545	0.47549	3.96528	7.3309e-05	0.00341036
ENSDARG00000005085	ggctb	360.882	1.87091	0.541938	3.45226	0.000555917	0.0141613
ENSDARG00000019345	mark3a	787.161	1.86752	0.325185	5.74294	9.30458e-09	2.0937e-06
ENSDARG00000042557	rnf144ab	304.757	1.85759	0.543968	3.41489	0.00063808	0.0155377
ENSDARG00000012745	poc1bl	301.842	1.85571	0.614968	3.01757	0.00254811	0.0392456
ENSDARG00000059604	mtss1	365.4	1.85478	0.578241	3.20762	0.00133837	0.0260617
ENSDARG00000098832	fam168a	623.988	1.84653	0.501252	3.68383	0.000229751	0.00766953
ENSDARG00000059461	mepce	348.288	1.84329	0.523646	3.52012	0.000431358	0.012077
ENSDARG00000045776	cnbpa	484.022	1.80505	0.60532	2.98198	0.00286387	0.0417252
ENSDARG00000045874	yeats4	283.338	1.80368	0.609445	2.95954	0.003081	0.0433301
ENSDARG00000042904	foxo3b	824.437	1.77759	0.347038	5.12219	3.02012e-07	4.7659e-05
ENSDARG00000019417	gadd45ga	487.172	1.73726	0.581711	2.98647	0.00282215	0.0414066
ENSDARG00000079097	tanc2a	413.342	1.73452	0.548263	3.16367	0.00155793	0.0287259
ENSDARG00000077082	agtrap	544.938	1.71974	0.481946	3.56833	0.000359267	0.0104687
ENSDARG00000002305	me3	684.234	1.68591	0.395103	4.26701	1.98111e-05	0.00133736
ENSDARG00000035918	bzw2	8378.13	1.63353	0.136098	12.0026	3.44249e-33	1.04574e-29
ENSDARG00000000241	slc40a1	8492.72	1.58637	0.112178	14.1415	2.1067e-45	1.27993e-41
ENSDARG00000052606	dpp9	448.966	1.57273	0.466017	3.37483	0.000738614	0.0171277
ENSDARG00000071116	eepd1	2331.04	1.56226	0.246088	6.34837	2.17608e-10	6.61039e-08
ENSDARG00000061375	sgpl1	1454.28	1.52186	0.245682	6.19443	5.84975e-10	1.65303e-07
ENSDARG00000062053	kifbp	353.03	1.51062	0.506478	2.9826	0.00285811	0.0416913
ENSDARG00000055610	exoc2	433.387	1.50209	0.490086	3.06495	0.00217704	0.035224
ENSDARG00000071336	mif	807.202	1.49454	0.320177	4.66785	3.0437e-06	0.000330214
ENSDARG00000098108	dusp2	1368.45	1.49111	0.277945	5.36476	8.10576e-08	1.51528e-05
ENSDARG00000004672	ptk2ab	429	1.47222	0.434499	3.38831	0.000703238	0.0166572
ENSDARG00000099448	sh3d21	641.555	1.46414	0.443258	3.30312	0.000956141	0.0206413
ENSDARG00000031164	tuba8l2	539.995	1.4612	0.454447	3.21534	0.00130289	0.0256172
ENSDARG00000006497	rtn1a	1077.21	1.43149	0.315168	4.54199	5.5726e-06	0.000529915
ENSDARG00000055365	si:dkey-25e12.3	684.112	1.40226	0.362013	3.87352	0.000107275	0.00455768
ENSDARG00000058285	cpt1b	596.837	1.40049	0.417992	3.35051	0.000806629	0.0182613
ENSDARG00000002609	rnf145a	778.211	1.39255	0.413462	3.36802	0.00075711	0.0174898
ENSDARG00000017673	nova2	1070.54	1.37703	0.267025	5.15692	2.51041e-07	4.0672e-05
ENSDARG00000070435	vapb	613.445	1.37224	0.45567	3.01147	0.00259986	0.0394393
ENSDARG00000041363	dctn3	577.765	1.36957	0.433517	3.15922	0.00158194	0.0289054
ENSDARG00000038787	tmub1	915.893	1.36617	0.321445	4.2501	2.13676e-05	0.00140279
ENSDARG00000068711	crfb4	624.126	1.35615	0.445414	3.04469	0.00232924	0.0369171
ENSDARG00000061120	slc43a2b	6942.47	1.35271	0.141696	9.54653	1.34116e-21	1.62964e-18
ENSDARG00000054842	hsd17b14	510.94	1.33996	0.437657	3.06166	0.00220112	0.035425
ENSDARG00000009390	npl	859.323	1.32563	0.37723	3.51411	0.000441232	0.0122968
ENSDARG00000005482	rapgef2	696.665	1.29544	0.411356	3.1492	0.00163717	0.0293062
ENSDARG00000041449	spred1	520.571	1.26896	0.423106	2.99915	0.00270737	0.0405042
ENSDARG00000075331	golga4	938.776	1.26755	0.332334	3.81409	0.000136683	0.00538166
ENSDARG00000010384	lpar5a	593.726	1.25692	0.358684	3.50425	0.00045789	0.0126451
ENSDARG00000076171	znf827	1074.97	1.24521	0.26493	4.70015	2.59971e-06	0.000289808
ENSDARG00000024877	ptgr1	946.062	1.23704	0.338149	3.65828	0.00025391	0.00822737
ENSDARG00000030614	syt1a	632.256	1.21331	0.401464	3.02221	0.00250938	0.0387893
ENSDARG00000042877	heca	482.997	1.18357	0.402042	2.9439	0.00324105	0.0448913
ENSDARG00000023724	cdc42se1	1369.74	1.18335	0.239638	4.93805	7.89078e-07	0.000110788
ENSDARG00000077069	srgn	1852.78	1.17704	0.288766	4.07612	4.57937e-05	0.00238815
ENSDARG00000059035	porb	2582.34	1.17097	0.211559	5.53493	3.11344e-08	6.41211e-06
ENSDARG00000041974	brk1	953.856	1.16563	0.396402	2.94051	0.00327668	0.0448913
ENSDARG00000019702	aldocb	635.715	1.16098	0.399145	2.90867	0.00362966	0.0480648
ENSDARG00000004161	ik	1486.76	1.1579	0.320024	3.61817	0.000296694	0.00926769
ENSDARG00000087176	rskra	634.171	1.14802	0.395524	2.90254	0.00370149	0.0486762
ENSDARG00000098874	exoc6b	935.646	1.14519	0.365072	3.13688	0.00170756	0.0299401
ENSDARG00000024717	selenbp1	793.273	1.12014	0.318945	3.51203	0.000444698	0.0123651
ENSDARG00000078929	abhd16a	1317.63	1.11656	0.28696	3.89099	9.98352e-05	0.00434945
ENSDARG00000036942	gpd1c	848.282	1.11651	0.306795	3.63928	0.000273398	0.00874225
ENSDARG00000090396	si:cabz01074946.1	1547.01	1.09865	0.282951	3.88281	0.000103258	0.00444926
ENSDARG00000038905	hectd3	744.879	1.09501	0.321006	3.41119	0.00064681	0.0157188
ENSDARG00000057698	ctsd	7833.53	1.0926	0.129747	8.42104	3.73163e-17	3.48793e-14
ENSDARG00000032849	ndrg1a	864.86	1.08418	0.332625	3.25945	0.00111628	0.0226065
ENSDARG00000007836	ctsla	10392.5	1.0825	0.112103	9.65634	4.6209e-22	7.01858e-19
ENSDARG00000055216	tuba1c	1268.56	1.07819	0.34161	3.1562	0.00159837	0.0289054
ENSDARG00000057452	ston2	1107.73	1.04963	0.337216	3.11265	0.00185416	0.0316586
ENSDARG00000040295	apoeb	930505	1.04271	0.043746	23.8355	1.43169e-125	1.73964e-121
ENSDARG00000075437	shc1	1939.71	1.04229	0.232071	4.49127	7.08003e-06	0.000615653
ENSDARG00000008678	snx3	880.848	1.01912	0.332785	3.06239	0.00219578	0.0353859
ENSDARG00000101733	fam168b	735.256	1.01507	0.342901	2.96023	0.0030741	0.0433301
ENSDARG00000031434	rcor1	703.652	1.0025	0.343512	2.91837	0.00351868	0.0471914
ENSDARG00000069090	atp6v0d1	1348.26	1.00208	0.262246	3.82116	0.000132825	0.00530632
ENSDARG00000036282	rnaset2	2905.99	0.997421	0.231299	4.31226	1.61592e-05	0.00116183
ENSDARG00000002523	hsdl2	1165.36	0.9949	0.270848	3.67328	0.000239456	0.00792815
ENSDARG00000022254	prkcbb	1124.81	0.985034	0.261821	3.76224	0.000168397	0.00635463
ENSDARG00000000394	matr3l1.2	1849.51	0.984441	0.263468	3.73647	0.000186623	0.00681747
ENSDARG00000035715	marcksl1b	3023.17	0.981123	0.166166	5.90448	3.53752e-09	8.42832e-07
ENSDARG00000033655	stmn1b	1485.35	0.950548	0.255248	3.72401	0.000196083	0.00701699
ENSDARG00000003927	cldn12	1300.86	0.947192	0.2772	3.417	0.000633149	0.0154486
ENSDARG00000003526	psma5	996.505	0.946617	0.298877	3.16725	0.0015389	0.0284614
ENSDARG00000040237	mef2d	1461.66	0.942708	0.263198	3.58174	0.000341308	0.0101399
ENSDARG00000063095	ctsf	1781.15	0.938232	0.228096	4.11332	3.90017e-05	0.00213473
ENSDARG00000074635	abca1a	8270.31	0.911095	0.128975	7.06413	1.61623e-12	7.68615e-10
ENSDARG00000114825	scarf2	1008.31	0.900514	0.310028	2.90462	0.00367697	0.0484586
ENSDARG00000015355	fosl1a	1206.01	0.88158	0.259722	3.39432	0.000687986	0.0164292
ENSDARG00000063344	fam162a	1332.58	0.878757	0.242551	3.62297	0.000291237	0.00914424
ENSDARG00000040319	c5ar1	1765.76	0.844458	0.264131	3.19712	0.00138807	0.0266033
ENSDARG00000040764	id1	1046.19	0.829944	0.269207	3.08292	0.0020498	0.0337039
ENSDARG00000012593	col5a1	2673.08	0.82444	0.208118	3.96141	7.45086e-05	0.00344241
ENSDARG00000069945	p2ry12	1713.63	0.823796	0.260019	3.16822	0.00153376	0.0284531
ENSDARG00000008816	glud1a	2512.15	0.822773	0.243505	3.37887	0.000727834	0.0169749
ENSDARG00000070981	ash1l	1289.16	0.809306	0.271438	2.98155	0.00286793	0.0417271
ENSDARG00000041623	mt2	10422.2	0.808669	0.103334	7.8258	5.04427e-15	3.83081e-12
ENSDARG00000020984	slc16a10	1823	0.808489	0.247689	3.26413	0.00109801	0.0222747
ENSDARG00000100753	scarb2b	1471.22	0.808114	0.229916	3.51483	0.00044004	0.0122918
ENSDARG00000098296	gnsb	1444.62	0.797119	0.265935	2.99742	0.00272271	0.0405935
ENSDARG00000105648	si:cabz01102082.1	3610.49	0.793647	0.152037	5.22008	1.78841e-07	2.93662e-05
ENSDARG00000003308	emc2	1747.28	0.783465	0.268237	2.92079	0.0034914	0.0469292
ENSDARG00000027750	dpp7	2623.73	0.782275	0.196411	3.98285	6.80951e-05	0.00323212
ENSDARG00000056725	hmgb3a	2604.27	0.781787	0.177965	4.39292	1.11839e-05	0.000876742
ENSDARG00000029671	xpr1b	1953.1	0.76929	0.222038	3.46468	0.000530862	0.0137805
ENSDARG00000016447	ythdf1	1526.35	0.766898	0.261892	2.9283	0.00340819	0.0462198
ENSDARG00000102367	ndfip1l	2878.98	0.765451	0.178504	4.28814	1.80174e-05	0.00124392
ENSDARG00000073675	tlr8b	2269.65	0.764015	0.228795	3.3393	0.000839888	0.0187601
ENSDARG00000055504	si:ch211-212k18.7	7124.02	0.762001	0.11583	6.57862	4.74842e-11	1.64852e-08
ENSDARG00000087647	sept7a	1649.62	0.750294	0.239049	3.13867	0.00169718	0.0298443
ENSDARG00000098853	ehd1a	2083.53	0.74259	0.212696	3.49132	0.000480646	0.0128925
ENSDARG00000102249	pepd	7918.68	0.731093	0.121085	6.03786	1.56176e-09	3.95352e-07
ENSDARG00000044155	mafaa	2206.53	0.721933	0.242998	2.97094	0.00296892	0.0425233
ENSDARG00000017299	fabp11a	1816.75	0.706513	0.223655	3.15894	0.00158346	0.0289054
ENSDARG00000093549	selenop	12321.1	0.70362	0.105205	6.68806	2.26149e-11	8.5111e-09
ENSDARG00000071004	abhd12	26561	0.695266	0.0891035	7.8029	6.05004e-15	4.32435e-12
ENSDARG00000076239	si:ch211-74f19.2	2658.05	0.692642	0.21694	3.19278	0.00140912	0.0267288
ENSDARG00000055226	slc7a7	12575.7	0.690567	0.106864	6.4621	1.03261e-10	3.48534e-08
ENSDARG00000017569	reep3a	1621.22	0.681722	0.234258	2.91013	0.00361274	0.0480289
ENSDARG00000003931	cndp2	6049.12	0.671105	0.151618	4.42627	9.58744e-06	0.000776646
ENSDARG00000031317	ppdpfb	5959.84	0.664492	0.124522	5.33634	9.48433e-08	1.74612e-05
ENSDARG00000039150	lgmn	10896.5	0.659883	0.0998939	6.60585	3.95252e-11	1.41256e-08
ENSDARG00000045618	clta	2975.2	0.655908	0.209226	3.13493	0.00171898	0.030097
ENSDARG00000105287	mpp1	7507.58	0.65577	0.122235	5.36484	8.10214e-08	1.51528e-05
ENSDARG00000088745	zgc:173915	10946.5	0.649347	0.114476	5.67233	1.40871e-08	3.05664e-06
ENSDARG00000070542	mafbb	5572.05	0.635562	0.139231	4.56479	4.99985e-06	0.000486025
ENSDARG00000101334	ctsc	13196.7	0.633285	0.102893	6.15482	7.51633e-10	2.0757e-07
ENSDARG00000101849	adipor2	6464.96	0.610163	0.153905	3.96455	7.35343e-05	0.00341036
ENSDARG00000042620	gstr	4076.21	0.60795	0.155429	3.91145	9.17453e-05	0.0040686
ENSDARG00000099776	glula	63827.8	0.60717	0.0716229	8.47731	2.30468e-17	2.33368e-14
ENSDARG00000056481	vat1	17797	0.6041	0.0847589	7.12727	1.02376e-12	5.18321e-10
ENSDARG00000059294	marco	5658.62	0.600879	0.149149	4.02872	5.6082e-05	0.00279284
ENSDARG00000024540	tspan36	8514.47	0.590719	0.147764	3.99772	6.39547e-05	0.00310599
ENSDARG00000090912	npc2	10521.2	0.580267	0.103919	5.58386	2.35243e-08	4.92833e-06
ENSDARG00000101074	glud1b	2965.8	0.57107	0.195088	2.92724	0.00341988	0.0462751
ENSDARG00000058413	rnaset2l	4055.6	0.565571	0.168882	3.34891	0.000811311	0.0182667
ENSDARG00000030694	atp6v1e1b	2652.6	0.564014	0.17523	3.2187	0.00128773	0.0253746
ENSDARG00000040178	havcr1	35073.6	0.563989	0.0742666	7.59411	3.09905e-14	1.88283e-11
ENSDARG00000099313	naga	6846.38	0.545711	0.118692	4.5977	4.27172e-06	0.000428972
ENSDARG00000086332	bri3	3804.71	0.542967	0.180412	3.00959	0.00261596	0.0395848
ENSDARG00000025147	cd63	24153.7	0.541287	0.0933969	5.79556	6.80931e-09	1.56113e-06
ENSDARG00000015050	calm2b	5195.22	0.533075	0.169616	3.14282	0.00167327	0.0296383
ENSDARG00000054447	slc29a1b	4223.49	0.52978	0.165668	3.19784	0.0013846	0.0266033
ENSDARG00000040251	ctsk	2887.2	0.529183	0.171631	3.08326	0.00204745	0.0337039
ENSDARG00000079497	tcima	14545	0.529048	0.110002	4.80943	1.51363e-06	0.000193602
ENSDARG00000093406	zgc:111986	5072.78	0.527678	0.160183	3.29422	0.000986962	0.020893
ENSDARG00000005789	enpp1	3893.31	0.52705	0.165639	3.18191	0.00146306	0.0274346
ENSDARG00000013968	psap	152068	0.526961	0.054747	9.62538	6.2474e-22	8.43468e-19
ENSDARG00000098774	si:zfos-741a10.3	5187.95	0.520045	0.131846	3.94433	8.00235e-05	0.00364182
ENSDARG00000059646	nt5dc2	5560.62	0.507929	0.132604	3.83041	0.00012793	0.00518657
ENSDARG00000104537	cox7c	8609.57	0.507297	0.106481	4.76421	1.89599e-06	0.000237507
ENSDARG00000023394	slc37a2	4887.49	0.493378	0.148285	3.32724	0.000877111	0.0194131
ENSDARG00000061233	abcc5	6229.62	0.490734	0.149846	3.27493	0.00105689	0.0218036
ENSDARG00000012688	eif1	6933.5	0.482932	0.115607	4.17736	2.94911e-05	0.00173114
ENSDARG00000012513	sdcbp2	6031.15	0.482395	0.129114	3.73618	0.000186834	0.00681747
ENSDARG00000008310	ip6k2a	3992.75	0.459491	0.146199	3.14291	0.00167278	0.0296383
ENSDARG00000007693	nfkbiab	9346.14	0.43581	0.102742	4.24177	2.2176e-05	0.00144097
ENSDARG00000013360	sh3gl3a	4849.02	0.433366	0.142388	3.04356	0.00233793	0.0369418
ENSDARG00000076789	cx32.2	5953.45	0.412489	0.129211	3.19235	0.00141118	0.0267288
ENSDARG00000092170	apoc1	709859	0.407939	0.0533603	7.64499	2.08959e-14	1.33635e-11
ENSDARG00000039914	gapdhs	12096	0.403241	0.127608	3.16	0.00157769	0.0289054
ENSDARG00000025269	pdcd6ip	5548.79	0.397679	0.13027	3.05273	0.00226769	0.0362562
ENSDARG00000017772	mdh1aa	10202.6	0.367536	0.0988206	3.71923	0.000199834	0.00703248
ENSDARG00000101785	LOC100151049	8908.71	0.337515	0.109673	3.07747	0.00208768	0.0341419
ENSDARG00000063914	ND3	41416.9	0.326441	0.0724855	4.50354	6.68304e-06	0.000597908
ENSDARG00000039980	ppt1	11146.6	0.325881	0.105689	3.08341	0.00204645	0.0337039
ENSDARG00000063905	COX1	138667	0.320566	0.0707583	4.53043	5.88626e-06	0.000541398
ENSDARG00000036107	txnipa	35182	0.3042	0.0761759	3.99339	6.51343e-05	0.00311589
ENSDARG00000104077	fcer1gl	24661.7	0.293665	0.0761467	3.85656	0.000114992	0.00481816
ENSDARG00000043257	ckbb	17315.1	0.282975	0.0859719	3.29148	0.000996621	0.0210608
ENSDARG00000057853	atp6v0ca	25092.3	0.251073	0.0752473	3.33664	0.000847968	0.0188712
ENSDARG00000063924	CYTB	84676.5	0.208992	0.0693926	3.01174	0.00259755	0.0394393
ENSDARG00000093608	ccl34b.1	179563	0.191936	0.0509797	3.76496	0.000166578	0.00630559
ENSDARG00000063908	COX2	88941.7	0.179603	0.0620077	2.89646	0.00377401	0.0492567
ENSDARG00000020850	eef1a1l1	73419.5	-0.22216	0.0629814	-3.52739	0.000419673	0.0118317
ENSDARG00000011405	rps9	37226.3	-0.22883	0.0693269	-3.30075	0.000964279	0.0207013
ENSDARG00000018334	rpl35	22083.5	-0.23756	0.0802975	-2.95849	0.00309146	0.0434107
ENSDARG00000099380	rpl13	26138.5	-0.256379	0.0842472	-3.04317	0.00234098	0.0369419
ENSDARG00000058105	rpl36a	20920.3	-0.257316	0.0873968	-2.94423	0.0032376	0.0448913
ENSDARG00000035860	rps28	25516.2	-0.271306	0.0853946	-3.17709	0.00148762	0.0278093
ENSDARG00000003599	rpl3	26459.9	-0.274279	0.0917693	-2.98879	0.00280084	0.0413022
ENSDARG00000056378	ifi30	14955.3	-0.282796	0.0907664	-3.11564	0.00183545	0.031412
ENSDARG00000037870	actb2	56207.6	-0.289926	0.0644286	-4.49996	6.79653e-06	0.000602807
ENSDARG00000088091	pfn1	25874.3	-0.298753	0.0839032	-3.56068	0.00036989	0.0106759
ENSDARG00000006316	rpl23a	23693.7	-0.29886	0.0787544	-3.79484	0.00014774	0.00571715
ENSDARG00000055996	rps8a	14330.7	-0.335633	0.0947204	-3.54341	0.00039499	0.0112584
ENSDARG00000015862	rpl5b	9161.15	-0.347572	0.110076	-3.15756	0.00159097	0.0289054
ENSDARG00000054818	rpl32	16394	-0.353579	0.101225	-3.49299	0.000477638	0.0128402
ENSDARG00000016939	itgb2	10911.6	-0.368583	0.101632	-3.62664	0.000287131	0.00904332
ENSDARG00000098753	elmo1	13922.3	-0.369058	0.0953885	-3.869	0.000109285	0.00461083
ENSDARG00000100392	rps18	17626.9	-0.377975	0.0907808	-4.1636	3.13263e-05	0.00180401
ENSDARG00000039347	rps24	19875.7	-0.381259	0.0960389	-3.96984	7.19197e-05	0.00337412
ENSDARG00000007320	rpl7	15838.3	-0.411041	0.0886322	-4.6376	3.52483e-06	0.000362968
ENSDARG00000095556	LOC795545	63073.6	-0.416686	0.0682958	-6.1012	1.05272e-09	2.78078e-07
ENSDARG00000095695	ms4a17a.10	12494.7	-0.42259	0.0993007	-4.25566	2.08431e-05	0.00137644
ENSDARG00000105667	NA	5004.17	-0.434008	0.142732	-3.04072	0.00236014	0.0371959
ENSDARG00000043475	tagapb	6720.32	-0.446135	0.128082	-3.4832	0.000495463	0.0131982
ENSDARG00000042708	tuba8l	5568.1	-0.454223	0.147692	-3.07547	0.00210171	0.0343252
ENSDARG00000069114	unc93b1	3903.1	-0.466004	0.158663	-2.93706	0.00331336	0.0451617
ENSDARG00000016774	plekho2	4391.04	-0.469808	0.156783	-2.99655	0.0027305	0.0406216
ENSDARG00000044521	eef1b2	4429.89	-0.486288	0.164472	-2.95666	0.00310987	0.0435848
ENSDARG00000028335	hmga1a	7288.55	-0.506302	0.126731	-3.99509	6.46708e-05	0.00310599
ENSDARG00000111939	atf4a	3754.16	-0.507733	0.149469	-3.3969	0.000681536	0.016352
ENSDARG00000004954	grna	10311.7	-0.512961	0.107888	-4.75457	1.98871e-06	0.000241675
ENSDARG00000054272	caprin1b	3587.35	-0.513231	0.173167	-2.9638	0.00303868	0.0431848
ENSDARG00000026350	wasb	5433.57	-0.521671	0.137223	-3.80163	0.000143746	0.00561624
ENSDARG00000105116	p4hb	3004.69	-0.523721	0.165964	-3.15564	0.00160149	0.0289054
ENSDARG00000099572	hmgn2	4490.64	-0.569944	0.177837	-3.20486	0.00135128	0.0261832
ENSDARG00000053136	b2m	3503.99	-0.574183	0.158964	-3.61204	0.000303796	0.00939295
ENSDARG00000074168	tasor2	2579.07	-0.575908	0.192739	-2.98802	0.00280791	0.0413479
ENSDARG00000071437	ptprc	5414.48	-0.581301	0.152947	-3.80068	0.000144302	0.00561992
ENSDARG00000009087	cd74a	242445	-0.607996	0.170371	-3.56865	0.000358821	0.0104687
ENSDARG00000088439	gm2a	6541.67	-0.611927	0.141594	-4.32169	1.54836e-05	0.00112659
ENSDARG00000076574	si:ch211-171h4.6	2880.6	-0.612055	0.20168	-3.03479	0.00240706	0.0376634
ENSDARG00000004735	hnrnpub	3007.86	-0.63128	0.210817	-2.99444	0.00274947	0.0407922
ENSDARG00000079105	mhc2dab	40281	-0.637615	0.067722	-9.41517	4.72301e-21	5.21721e-18
ENSDARG00000007018	ms4a17a.6	2625.43	-0.639317	0.182187	-3.50912	0.000449597	0.0124443
ENSDARG00000101637	ccnd1	6301.21	-0.684257	0.144697	-4.72889	2.2575e-06	0.000263995
ENSDARG00000087897	macroh2a2	1709.27	-0.695742	0.236723	-2.93906	0.00329212	0.0450479
ENSDARG00000078734	myo1f	1731.16	-0.707014	0.219396	-3.22254	0.00127058	0.0251447
ENSDARG00000031745	si:busm1-266f07.2	33009	-0.716099	0.085971	-8.32954	8.11599e-17	7.0441e-14
ENSDARG00000018303	etv4	3059.53	-0.718367	0.19954	-3.60012	0.000318075	0.00963823
ENSDARG00000032619	tob1a	2762.67	-0.719603	0.225269	-3.19442	0.00140113	0.0267288
ENSDARG00000040245	kpnb3	1632.03	-0.756805	0.248225	-3.04887	0.00229704	0.0365692
ENSDARG00000069463	alox12	3161.05	-0.757692	0.166833	-4.54163	5.58218e-06	0.000529915
ENSDARG00000040917	cbfb	1908.34	-0.766452	0.254085	-3.01651	0.002557	0.0392456
ENSDARG00000003035	hspa9	1104.51	-0.772838	0.262827	-2.94049	0.00327698	0.0448913
ENSDARG00000016782	huwe1	1706.88	-0.783178	0.239648	-3.26804	0.00108297	0.0221534
ENSDARG00000060248	fgd4b	2432.44	-0.814714	0.198592	-4.10246	4.08782e-05	0.0022076
ENSDARG00000036628	cd74b	46540.4	-0.834295	0.0699799	-11.9219	9.09856e-33	2.21113e-29
ENSDARG00000055837	arhgef1b	1575.11	-0.852816	0.223222	-3.82048	0.000133193	0.00530632
ENSDARG00000020929	fam49ba	1632.9	-0.854346	0.220456	-3.87537	0.000106465	0.00454879
ENSDARG00000055868	rsl1d1	2348.91	-0.863465	0.246655	-3.50069	0.000464053	0.0126985
ENSDARG00000015524	prps1a	1539.57	-0.875596	0.227557	-3.84781	0.000119179	0.00492592
ENSDARG00000032868	pde4ba	758.003	-0.924591	0.317555	-2.91159	0.00359592	0.0478577
ENSDARG00000075327	dock10	1944.12	-0.935291	0.227687	-4.10779	3.9947e-05	0.00217667
ENSDARG00000094485	si:dkey-27h10.2	2335.47	-1.02763	0.231911	-4.43114	9.3735e-06	0.000764412
ENSDARG00000029639	tomm70a	1096.57	-1.03355	0.338189	-3.05613	0.00224211	0.0359418
ENSDARG00000053912	fbl	1778.1	-1.03708	0.222618	-4.65855	3.18449e-06	0.000336476
ENSDARG00000030116	susd6	1188.32	-1.05113	0.273178	-3.8478	0.000119185	0.00492592
ENSDARG00000097137	NA	689.362	-1.06685	0.368126	-2.89807	0.00375468	0.0491628
ENSDARG00000008184	mia3	632.842	-1.07571	0.360232	-2.98617	0.00282496	0.0414066
ENSDARG00000098024	si:dkey-262k9.2	882.774	-1.08547	0.30093	-3.60705	0.000309699	0.00950291
ENSDARG00000070261	crlf3	1264.9	-1.09458	0.320074	-3.41976	0.000626772	0.0153546
ENSDARG00000087012	NA	3797.14	-1.10138	0.373988	-2.94496	0.00323001	0.0448546
ENSDARG00000010317	gpr183a	1283.07	-1.10888	0.275396	-4.02648	5.66191e-05	0.00280808
ENSDARG00000060072	abi3a	1662.29	-1.1092	0.241858	-4.58617	4.51454e-06	0.000445985
ENSDARG00000062352	sema4ab	1301.25	-1.13512	0.262601	-4.32261	1.54196e-05	0.00112659
ENSDARG00000014017	rrm1	761.547	-1.15699	0.360341	-3.21082	0.00132358	0.0258151
ENSDARG00000017653	rgs13	1291.09	-1.17035	0.286384	-4.08663	4.37681e-05	0.00230228
ENSDARG00000016188	si:ch73-63e15.2	853.843	-1.18321	0.308748	-3.83228	0.000126963	0.00518657
ENSDARG00000070512	cnpy3	1127.66	-1.19009	0.345693	-3.44261	0.00057612	0.0144937
ENSDARG00000045877	ube2nb	587.561	-1.20671	0.407342	-2.9624	0.00305252	0.0432491
ENSDARG00000005821	ncf2	797.418	-1.22364	0.355918	-3.43798	0.000586078	0.0145931
ENSDARG00000101900	xrn2	869.871	-1.24208	0.403517	-3.07814	0.00208296	0.0341419
ENSDARG00000090851	ciita	449.724	-1.25471	0.431845	-2.90546	0.00366708	0.0483808
ENSDARG00000024488	top2a	1164.65	-1.27399	0.271968	-4.68435	2.80846e-06	0.000307438
ENSDARG00000098640	LOC100005927	760.856	-1.27687	0.373514	-3.41855	0.000629561	0.015392
ENSDARG00000103915	ero1b	1490.08	-1.29264	0.229443	-5.63381	1.76269e-08	3.75762e-06
ENSDARG00000104474	il6r	497.866	-1.29469	0.447278	-2.89459	0.00379657	0.049392
ENSDARG00000045749	ppfibp1a	487.479	-1.30674	0.433829	-3.01211	0.0025944	0.0394393
ENSDARG00000000861	scrib	598.926	-1.32762	0.455231	-2.91637	0.00354134	0.0473908
ENSDARG00000078694	phlpp1	728.275	-1.33058	0.350766	-3.79335	0.000148629	0.0057333
ENSDARG00000104181	tmsb1	578.817	-1.33437	0.411735	-3.24085	0.00119174	0.0238959
ENSDARG00000075952	mbd2	1075.7	-1.33622	0.303052	-4.40921	1.0375e-05	0.000829388
ENSDARG00000018574	sf3b4	704.893	-1.33807	0.451402	-2.96426	0.00303413	0.0431706
ENSDARG00000038066	kpna2	606.562	-1.39491	0.442952	-3.14912	0.00163764	0.0293062
ENSDARG00000028618	krt18b	2612.61	-1.39555	0.208114	-6.70567	2.00488e-11	7.85849e-09
ENSDARG00000089383	il1fma	1249.29	-1.40306	0.2944	-4.76583	1.88079e-06	0.000237507
ENSDARG00000099026	si:dkey-185m8.2	1404.01	-1.45701	0.276807	-5.26362	1.41244e-07	2.52391e-05
ENSDARG00000061854	lman2	550.849	-1.46992	0.498904	-2.9463	0.00321605	0.0447632
ENSDARG00000056414	usp1	742.844	-1.47469	0.335335	-4.39766	1.09426e-05	0.0008634
ENSDARG00000044332	zranb2	696.31	-1.51664	0.344104	-4.40752	1.04562e-05	0.000830415
ENSDARG00000062612	dhx37	411.025	-1.51982	0.469771	-3.23523	0.00121544	0.0242158
ENSDARG00000098602	NA	474.696	-1.54378	0.520945	-2.96343	0.00304231	0.0431859
ENSDARG00000016551	iqsec1b	451.487	-1.54419	0.467533	-3.30285	0.000957092	0.0206413
ENSDARG00000044622	polq	318.782	-1.56138	0.51835	-3.01221	0.00259351	0.0394393
ENSDARG00000077018	socs7	507.171	-1.56385	0.42095	-3.71506	0.000203158	0.00703299
ENSDARG00000063438	srebf2	431.323	-1.58713	0.508605	-3.12056	0.00180509	0.0310023
ENSDARG00000052721	prim2	407.609	-1.60392	0.472212	-3.3966	0.000682289	0.016352
ENSDARG00000060200	rgs14b	331.156	-1.61276	0.505229	-3.19214	0.00141222	0.0267288
ENSDARG00000003705	prnprs3	424.421	-1.63073	0.548937	-2.97071	0.00297114	0.0425233
ENSDARG00000038917	rad50	385.174	-1.64669	0.495691	-3.32201	0.000893717	0.0197417
ENSDARG00000116593	dok2l	649.157	-1.69189	0.394164	-4.29234	1.76803e-05	0.00122762
ENSDARG00000023003	ccdc12	380.807	-1.70319	0.554719	-3.07037	0.00213791	0.0347761
ENSDARG00000042428	gstt1a	654.046	-1.70514	0.405956	-4.2003	2.66556e-05	0.0016114
ENSDARG00000078654	tpx2	505.904	-1.71334	0.529596	-3.23518	0.00121567	0.0242158
ENSDARG00000044153	ppp1cb	642.277	-1.72829	0.400359	-4.31684	1.58279e-05	0.00114479
ENSDARG00000015552	phactr4a	466.325	-1.74009	0.470406	-3.69912	0.000216352	0.00730248
ENSDARG00000104300	wipf1a	1529.15	-1.74464	0.239541	-7.28328	3.25804e-13	1.79948e-10
ENSDARG00000042637	tert	332.818	-1.76529	0.559467	-3.15531	0.00160329	0.0289054
ENSDARG00000069839	NA	251.759	-1.79349	0.612983	-2.92585	0.00343521	0.0464307
ENSDARG00000070601	si:dkey-85p17.3	416.647	-1.81348	0.610219	-2.97186	0.00296004	0.0425148
ENSDARG00000043249	irf1b	347.135	-1.83123	0.60807	-3.01155	0.00259918	0.0394393
ENSDARG00000019596	nrd1a	563.852	-1.83828	0.436793	-4.20858	2.56983e-05	0.00157951
ENSDARG00000058100	b3gnt3.4	363.603	-1.89357	0.576602	-3.28402	0.00102337	0.0214398
ENSDARG00000003250	pik3cd	626.417	-1.93333	0.351384	-5.50204	3.75413e-08	7.4781e-06
ENSDARG00000008723	prkcba	339.464	-1.9574	0.589304	-3.32154	0.000895207	0.0197417
ENSDARG00000039429	adka	308.864	-1.96662	0.566457	-3.47178	0.000517011	0.0135101
ENSDARG00000089333	si:ch211-198c19.1	564.437	-1.96901	0.497761	-3.95574	7.62969e-05	0.00351168
ENSDARG00000069065	btg3	354.212	-2.0079	0.543378	-3.69521	0.000219704	0.00739508
ENSDARG00000003732	mitfa	300.716	-2.03113	0.624635	-3.25171	0.00114713	0.0231541
ENSDARG00000105479	si:ch211-126c2.4	225.896	-2.1121	0.711751	-2.96747	0.00300261	0.0428727
ENSDARG00000115657	prkcaa	366.764	-2.12908	0.724929	-2.93695	0.00331462	0.0451617
ENSDARG00000019636	yif1a	259.533	-2.18474	0.663202	-3.29423	0.000986932	0.020893
ENSDARG00000054847	xcr1a.1	293.569	-2.18848	0.705908	-3.10023	0.00193369	0.0323874
ENSDARG00000090473	LOC108179657	276.457	-2.29047	0.739945	-3.09546	0.00196509	0.0327093
ENSDARG00000101360	pigrl3.9	204.856	-2.29561	0.740673	-3.09935	0.00193944	0.0324155
ENSDARG00000012699	bbx	332.6	-2.34223	0.697456	-3.35825	0.000784366	0.0179151
ENSDARG00000055723	hsp70l	835.186	-2.39818	0.405202	-5.91848	3.24927e-09	7.89638e-07
ENSDARG00000009336	aif1l	867.003	-2.40144	0.390905	-6.14327	8.08379e-10	2.1828e-07
ENSDARG00000101707	si:ch211-156b7.4	277.442	-2.40711	0.667604	-3.60559	0.000311444	0.00952867
ENSDARG00000042123	nudt3b	247.467	-2.43775	0.636419	-3.83042	0.000127924	0.00518657
ENSDARG00000075697	si:ch73-380l3.2	303.866	-2.44043	0.759544	-3.21302	0.00131346	0.0257254
ENSDARG00000078285	pik3ap1	449.66	-2.44497	0.608771	-4.01625	5.91327e-05	0.00292082
ENSDARG00000019564	asap2b	293.016	-2.47713	0.619923	-3.99586	6.44593e-05	0.00310599
ENSDARG00000096508	NA	288.852	-2.5188	0.680876	-3.69935	0.000216154	0.00730248
ENSDARG00000079175	si:ch211-79k12.1	323.689	-2.51979	0.732255	-3.44114	0.000579278	0.014509
ENSDARG00000019098	cd82a	258.386	-2.52488	0.693502	-3.64077	0.00027182	0.00872744
ENSDARG00000071272	ncoa6	272.805	-2.54301	0.846744	-3.00328	0.0026709	0.0401553
ENSDARG00000063333	nup210	247.159	-2.57259	0.871419	-2.95218	0.00315535	0.0440697
ENSDARG00000036893	f13a1b	503.368	-2.58592	0.4453	-5.80714	6.35499e-09	1.48499e-06
ENSDARG00000009748	dffb	219.32	-2.59582	0.881253	-2.9456	0.00322333	0.0448131
ENSDARG00000036420	si:dkey-33c9.6	373.262	-2.60453	0.648837	-4.01415	5.96605e-05	0.00293496
ENSDARG00000088040	si:dkeyp-27c8.2	303.874	-2.61587	0.712701	-3.67035	0.000242216	0.00799775
ENSDARG00000022399	ntmt1	188.9	-2.65219	0.855957	-3.09851	0.00194497	0.0324634
ENSDARG00000099252	ipcef1	597.287	-2.67725	0.390182	-6.86153	6.81256e-12	3.0659e-09
ENSDARG00000067805	NA	278.527	-2.70361	0.674696	-4.00716	6.14537e-05	0.00301098
ENSDARG00000045847	si:ch211-214j24.10	216.107	-2.75434	0.886546	-3.10682	0.00189113	0.0321387
ENSDARG00000087402	tpm1	244.795	-2.75673	0.787745	-3.49952	0.000466097	0.0126985
ENSDARG00000076496	frmd4bb	226.933	-2.80058	0.683925	-4.09487	4.22406e-05	0.00226108
ENSDARG00000039754	xpc	203.58	-2.81801	0.95772	-2.94242	0.00325663	0.0448913
ENSDARG00000021378	phf21ab	196.71	-2.8533	0.842102	-3.38831	0.000703248	0.0166572
ENSDARG00000088612	si:ch211-153b23.7	218.237	-2.89485	0.801425	-3.61213	0.000303695	0.00939295
ENSDARG00000057248	sclt1	189.904	-2.91213	0.922226	-3.15772	0.00159009	0.0289054
ENSDARG00000028912	LOC565947	164.467	-2.9492	0.977417	-3.01734	0.00255	0.0392456
ENSDARG00000006514	her6	180.995	-2.96661	1.02303	-2.89982	0.00373374	0.049021
ENSDARG00000031680	ercc1	292.577	-2.98865	0.693988	-4.30649	1.65868e-05	0.00117863
ENSDARG00000036186	mbpa	599.219	-3.08511	0.414117	-7.44984	9.34502e-14	5.4072e-11
ENSDARG00000058503	flt3	430.843	-3.09039	0.639134	-4.83527	1.32964e-06	0.000175614
ENSDARG00000104832	LOC100332583	198.942	-3.10483	0.749458	-4.14276	3.43151e-05	0.00192149
ENSDARG00000057973	dph1	124.25	-3.14854	1.05513	-2.98402	0.00284485	0.0415979
ENSDARG00000038011	cyth4a	235.885	-3.16694	0.966492	-3.27674	0.00105013	0.0217379
ENSDARG00000091712	NA	338.985	-3.24986	0.513056	-6.33432	2.38396e-10	7.06525e-08
ENSDARG00000077307	tmem201	120.484	-3.25361	1.10626	-2.94109	0.00327063	0.0448913
ENSDARG00000062057	zgc:174945	149.867	-3.29817	1.07632	-3.06431	0.0021817	0.0352478
ENSDARG00000078430	tiam1a	252.478	-3.37573	0.80089	-4.21498	2.49802e-05	0.00155788
ENSDARG00000036870	arih1l	248.871	-3.38461	0.924062	-3.66276	0.000249516	0.00812834
ENSDARG00000074850	il12rb2l	520.438	-3.38799	0.544627	-6.22076	4.9475e-10	1.43136e-07
ENSDARG00000089362	grn1	1473.71	-3.40245	0.649498	-5.23858	1.61815e-07	2.76628e-05
ENSDARG00000037410	med28	183.801	-3.43542	0.999699	-3.43645	0.000589387	0.0146156
ENSDARG00000070266	spock3	531.556	-3.4586	1.04363	-3.31401	0.000919692	0.0200632
ENSDARG00000007783	blk	125.55	-3.47574	1.12352	-3.09363	0.00197725	0.0327925
ENSDARG00000102435	plekhf1	237.135	-3.5909	0.889753	-4.03584	5.44082e-05	0.00273188
ENSDARG00000027689	pold1	331.454	-3.61741	0.762091	-4.74669	2.06768e-06	0.000248757
ENSDARG00000074690	ppm1j	206.186	-3.63833	1.05107	-3.46157	0.000537043	0.0138548
ENSDARG00000078954	rxrba	149.23	-3.65384	1.11736	-3.27008	0.00107517	0.0220309
ENSDARG00000026225	nsd2	184.248	-3.65733	1.09219	-3.34861	0.000812178	0.0182667
ENSDARG00000044129	si:ch211-214p16.1	1655.91	-3.68297	0.280892	-13.1117	2.82227e-39	1.14311e-35
ENSDARG00000020397	snx15	151.17	-3.69465	1.20438	-3.06767	0.00215733	0.0349983
ENSDARG00000055493	hic1	206.912	-3.76821	1.04608	-3.60221	0.000315525	0.00960889
ENSDARG00000027169	kpna7	101.538	-3.8181	1.23432	-3.09329	0.0019795	0.0327925
ENSDARG00000114649	NA	96.4077	-3.86831	1.28581	-3.00845	0.0026258	0.039635
ENSDARG00000091548	stard9	133.237	-3.9264	1.28065	-3.06595	0.00216978	0.0351532
ENSDARG00000058563	ubox5	138.355	-3.92718	1.14062	-3.44303	0.000575229	0.0144937
ENSDARG00000062362	tpcn1	206.175	-3.9289	0.960893	-4.0888	4.33609e-05	0.00229077
ENSDARG00000076386	epdl1	546.124	-3.95162	1.07793	-3.66594	0.000246429	0.00807106
ENSDARG00000031240	kidins220a	165.574	-4.02969	1.08513	-3.71355	0.000204375	0.00703299
ENSDARG00000076132	siglec15l	1025.56	-4.08032	0.820997	-4.96995	6.69701e-07	9.59188e-05
ENSDARG00000029600	wdr32	122.89	-4.08843	1.28958	-3.17035	0.00152255	0.0283316
ENSDARG00000002077	mnat1	120.504	-4.10475	1.24816	-3.28865	0.00100671	0.0212002
ENSDARG00000062983	fbxo18	157.233	-4.1599	1.01572	-4.09551	4.21248e-05	0.00226108
ENSDARG00000010729	LOC795887	113.727	-4.21227	1.10238	-3.82107	0.000132872	0.00530632
ENSDARG00000098908	NA	115.307	-4.21258	1.42327	-2.95979	0.00307845	0.0433301
ENSDARG00000089924	aldh2.1	125.775	-4.25666	1.37056	-3.10579	0.00189769	0.0321602
ENSDARG00000070271	NA	102.522	-4.29314	1.43752	-2.98648	0.00282207	0.0414066
ENSDARG00000040432	klf2b	117.629	-4.32523	1.42083	-3.04416	0.00233333	0.0369171
ENSDARG00000102200	man2a1	94.0808	-4.3751	1.39351	-3.13964	0.00169157	0.029832
ENSDARG00000062568	mrpl2	135.465	-4.43222	1.34431	-3.29702	0.00097717	0.0207944
ENSDARG00000099351	igfbp1a	251.964	-4.44479	0.946278	-4.69712	2.6385e-06	0.000291458
ENSDARG00000018165	depdc1a	92.0676	-4.48127	1.55008	-2.89099	0.00384025	0.0498003
ENSDARG00000101635	dact1	98.5521	-4.50438	1.3428	-3.35446	0.000795192	0.0181119
ENSDARG00000036637	arl11	137.694	-4.53412	1.19436	-3.79629	0.00014688	0.00570203
ENSDARG00000098941	NA	151.129	-4.61003	1.25031	-3.68711	0.000226818	0.00759247
ENSDARG00000103186	si:ch73-389k6.1	108.227	-4.63146	1.46625	-3.1587	0.00158473	0.0289054
ENSDARG00000092074	hcst	160.046	-4.65475	0.931493	-4.99708	5.82039e-07	8.52091e-05
ENSDARG00000034174	mrrf	153.351	-4.65611	1.21911	-3.81926	0.000133854	0.00531521
ENSDARG00000070404	inka1b	111.862	-4.67712	1.50977	-3.09791	0.00194892	0.0324847
ENSDARG00000056515	spsb1	87.2874	-4.67879	1.54552	-3.02733	0.00246723	0.0383366
ENSDARG00000074765	mhc1zja	167.203	-4.68003	1.17094	-3.99682	6.41981e-05	0.00310599
ENSDARG00000053209	smad6a	140.63	-4.69138	1.30608	-3.59196	0.000328195	0.00984666
ENSDARG00000053131	irak3	97.4224	-4.71534	1.27442	-3.69998	0.000215616	0.00730248
ENSDARG00000101474	snapc3	85.3633	-4.71915	1.60476	-2.94072	0.00327446	0.0448913
ENSDARG00000007774	vash2	143.13	-4.8212	1.29073	-3.73525	0.000187526	0.00682224
ENSDARG00000034173	prkcq	65.3673	-4.84611	1.56325	-3.10002	0.00193508	0.0323874
ENSDARG00000015968	rabgef1l	97.4379	-4.86651	1.54447	-3.15092	0.00162755	0.0292551
ENSDARG00000100199	LOC100538151	150.534	-4.96688	1.22903	-4.04131	5.31533e-05	0.00269111
ENSDARG00000101469	NA	68.9111	-4.97844	1.57176	-3.16742	0.00153796	0.0284614
ENSDARG00000031796	ache	100.918	-4.99203	1.55778	-3.20458	0.00135259	0.0261832
ENSDARG00000051729	nfatc3b	65.727	-5.00059	1.67658	-2.98261	0.00285802	0.0416913
ENSDARG00000012325	zgc:110269	69.2301	-5.022	1.73537	-2.8939	0.0038049	0.0494474
ENSDARG00000005448	mtfmt	89.9508	-5.0262	1.48707	-3.37993	0.000725051	0.0169749
ENSDARG00000095922	NA	78.728	-5.02693	1.50962	-3.32993	0.000868684	0.0192968
ENSDARG00000070407	abitram	56.665	-5.05519	1.71804	-2.94242	0.00325662	0.0448913
ENSDARG00000054583	mfsd6b	102.155	-5.06096	1.52653	-3.31533	0.000915351	0.0200404
ENSDARG00000014962	ppp3cca	111.379	-5.06456	1.4254	-3.55307	0.000380757	0.0109117
ENSDARG00000054153	ftr46	81.7522	-5.11471	1.60143	-3.19383	0.00140396	0.0267288
ENSDARG00000062770	snx21	103.489	-5.13555	1.48225	-3.46469	0.000530838	0.0137805
ENSDARG00000112943	LOC100536657	80.4247	-5.14356	1.67517	-3.07047	0.00213725	0.0347761
ENSDARG00000004037	cog2	99.0176	-5.16982	1.52631	-3.38713	0.000706282	0.0166966
ENSDARG00000053021	grsf1	162.724	-5.18288	1.22787	-4.22104	2.43179e-05	0.00153102
ENSDARG00000046092	si:ch211-283g2.3	163.712	-5.22086	1.27262	-4.10247	4.08767e-05	0.0022076
ENSDARG00000104094	grk3	105.186	-5.24386	1.44132	-3.63824	0.000274503	0.00875455
ENSDARG00000000760	znf511	91.5334	-5.28949	1.703	-3.10598	0.00189649	0.0321602
ENSDARG00000021115	spata6	82.9359	-5.29949	1.69859	-3.11993	0.00180896	0.0310023
ENSDARG00000090232	NA	195.393	-5.30892	1.17216	-4.52917	5.92161e-06	0.000541398
ENSDARG00000055300	atxn7l2a	83.8272	-5.33223	1.66401	-3.20445	0.00135322	0.0261832
ENSDARG00000102643	chmp1a	121.583	-5.35172	1.36326	-3.92568	8.64835e-05	0.00384931
ENSDARG00000058389	ccl19a.1	9424.14	-5.3531	0.645994	-8.28661	1.16523e-16	9.43912e-14
ENSDARG00000010186	myo3a	91.9112	-5.36812	1.6589	-3.23596	0.00121235	0.0242158
ENSDARG00000074322	LOC797571	106.702	-5.3861	1.21508	-4.43272	9.30527e-06	0.000763975
ENSDARG00000007186	ppp1r8a	63.4493	-5.39878	1.7063	-3.16402	0.00155607	0.0287259
ENSDARG00000091320	nlrc6	83.4635	-5.43027	1.85715	-2.92398	0.00345589	0.0466066
ENSDARG00000062820	irgf3	70.658	-5.49638	1.67392	-3.28353	0.00102514	0.0214398
ENSDARG00000025820	chek2	94.7929	-5.49986	1.45656	-3.77593	0.00015941	0.00605309
ENSDARG00000060515	zdhhc9	67.8978	-5.4999	1.75218	-3.13889	0.0016959	0.0298443
ENSDARG00000097244	zgc:174263	117.266	-5.50394	1.41657	-3.8854	0.000102161	0.00441765
ENSDARG00000044718	vav2	82.103	-5.52625	1.8124	-3.04913	0.00229504	0.0365692
ENSDARG00000079472	LOC100333265	67.0829	-5.5627	1.79843	-3.09308	0.00198088	0.0327925
ENSDARG00000092652	LOC100331807	102.727	-5.56368	1.61745	-3.43979	0.000582161	0.0145253
ENSDARG00000025034	syngr3b	358.594	-5.59902	1.75448	-3.19126	0.00141652	0.0267685
ENSDARG00000033444	map4k6	140.237	-5.60975	1.15953	-4.83796	1.31181e-06	0.000175163
ENSDARG00000040474	snx10b	82.8987	-5.61621	1.70302	-3.2978	0.000974448	0.0207944
ENSDARG00000004979	elovl5	85.3071	-5.68804	1.6739	-3.39808	0.000678604	0.0163282
ENSDARG00000088641	grn2	69.5439	-5.69954	1.77846	-3.20476	0.00135174	0.0261832
ENSDARG00000092423	cxcl11.5	113.822	-5.72281	1.36323	-4.19797	2.69319e-05	0.00162005
ENSDARG00000011333	arhgap33	133.769	-5.74956	1.44496	-3.97904	6.91932e-05	0.00325879
ENSDARG00000057737	rxraa	72.0635	-5.76058	1.74412	-3.30286	0.000957033	0.0206413
ENSDARG00000077864	rasgrp3	95.5958	-5.76067	1.77556	-3.24442	0.00117688	0.0236369
ENSDARG00000096602	si:ch1073-357b18.4	100.1	-5.77886	1.54257	-3.74626	0.000179488	0.00660895
ENSDARG00000070798	pmvk	90.3593	-5.7908	1.66444	-3.47912	0.000503059	0.0132687
ENSDARG00000104185	LOC101882696	53.6795	-5.79151	1.97432	-2.93342	0.00335246	0.0455149
ENSDARG00000054856	zgc:113305	121.969	-5.8049	1.65868	-3.49972	0.000465746	0.0126985
ENSDARG00000103852	pigrl4.2	160.287	-5.81488	1.15635	-5.02865	4.93934e-07	7.31926e-05
ENSDARG00000069271	kbtbd4	85.0749	-5.81638	1.75538	-3.31346	0.000921484	0.0200662
ENSDARG00000058543	lama5	80.8692	-5.83511	1.67232	-3.48923	0.000484412	0.012965
ENSDARG00000060002	ogg1	101.991	-5.87095	1.57814	-3.72018	0.000199079	0.00703248
ENSDARG00000102914	NA	45.4935	-5.89675	2.00495	-2.94109	0.00327058	0.0448913
ENSDARG00000021924	hsp70.3	116.067	-5.91056	1.40234	-4.21479	2.50009e-05	0.00155788
ENSDARG00000051819	NA	52.2358	-5.9254	2.00147	-2.96052	0.0030712	0.0433301
ENSDARG00000026862	aktip	85.0525	-5.94438	1.70896	-3.47836	0.000504495	0.0132687
ENSDARG00000034855	ccnb3	77.5794	-5.94446	1.72391	-3.44825	0.000564233	0.0143131
ENSDARG00000001873	phgdh	148.941	-5.99058	1.31642	-4.55066	5.34769e-06	0.000515713
ENSDARG00000040387	mmd	147.99	-6.02038	1.38971	-4.33212	1.4768e-05	0.00111457
ENSDARG00000068833	dclre1b	132.274	-6.0242	1.50889	-3.99247	6.53899e-05	0.00311589
ENSDARG00000117419	LOC110437884	94.9073	-6.06508	1.65383	-3.66729	0.000245139	0.00805048
ENSDARG00000101431	gas8	80.3459	-6.08313	1.79522	-3.38852	0.000702704	0.0166572
ENSDARG00000117607	NA	121.779	-6.08843	1.67539	-3.63404	0.000279022	0.00882916
ENSDARG00000058666	dennd2da	115.285	-6.09439	1.35669	-4.4921	7.05249e-06	0.000615653
ENSDARG00000053617	camk2a	64.5879	-6.09644	1.95872	-3.11247	0.00185531	0.0316586
ENSDARG00000032043	ftr16	76.7362	-6.09683	1.97884	-3.08102	0.00206295	0.0338742
ENSDARG00000095693	NA	149.203	-6.099	1.26521	-4.82054	1.43168e-06	0.000185068
ENSDARG00000103849	mdh1ab	79.8327	-6.12479	1.72088	-3.5591	0.000372122	0.0107148
ENSDARG00000042221	mthfd1l	85.7171	-6.13203	1.59296	-3.84946	0.00011838	0.00492592
ENSDARG00000002826	cep57l1	62.5069	-6.15238	2.02441	-3.03909	0.0023729	0.0373003
ENSDARG00000095497	LOC108191949	77.1776	-6.2005	2.0844	-2.97471	0.00293265	0.0424034
ENSDARG00000030114	vps4a	77.1799	-6.23988	1.81703	-3.43411	0.000594511	0.0146827
ENSDARG00000070256	suz12a	105.624	-6.25103	1.31475	-4.75455	1.98893e-06	0.000241675
ENSDARG00000020758	tmem178	579.369	-6.28326	1.48648	-4.22694	2.36894e-05	0.00152302
ENSDARG00000099226	ppp1cc	66.889	-6.31816	1.60465	-3.93742	8.23641e-05	0.00367943
ENSDARG00000021849	si:dkey-256h2.1	74.0011	-6.32323	1.77395	-3.56449	0.000364563	0.0105723
ENSDARG00000094709	arl8	117.764	-6.3404	1.50853	-4.20303	2.6337e-05	0.00160011
ENSDARG00000042577	batf3	221.412	-6.35773	0.986367	-6.4456	1.15141e-10	3.78129e-08
ENSDARG00000089616	coro7	43.0098	-6.37083	2.12469	-2.99847	0.00271339	0.0405042
ENSDARG00000105568	si:ch211-194p6.10	51.9577	-6.37522	2.18119	-2.92282	0.00346874	0.0466762
ENSDARG00000008953	pofut1	77.6242	-6.37698	1.72356	-3.69989	0.00021569	0.00730248
ENSDARG00000056638	pir	174.718	-6.39382	1.25247	-5.10498	3.30829e-07	5.08848e-05
ENSDARG00000098871	gga3b	64.5526	-6.39544	1.82216	-3.50981	0.000448421	0.0124401
ENSDARG00000006345	med17	56.3668	-6.43154	2.15734	-2.98124	0.00287086	0.0417271
ENSDARG00000100944	glrx2	96.0044	-6.43377	1.71301	-3.75584	0.000172764	0.00649923
ENSDARG00000070127	nfxl1	54.7324	-6.43993	2.22122	-2.89928	0.00374024	0.0490266
ENSDARG00000021859	erap1b	91.2038	-6.44983	1.67669	-3.84676	0.000119688	0.00492995
ENSDARG00000056517	thoc3	89.1903	-6.47989	1.91399	-3.38555	0.000710366	0.0167605
ENSDARG00000005397	trim3b	147.561	-6.49029	1.09512	-5.92656	3.09355e-09	7.67137e-07
ENSDARG00000071709	ppp1r9bb	74.4631	-6.50146	1.82554	-3.56138	0.000368908	0.0106728
ENSDARG00000111509	dtwd1	127.248	-6.51828	1.5307	-4.25838	2.05918e-05	0.00137478
ENSDARG00000027572	as3mt	58.1603	-6.52026	2.15259	-3.02902	0.00245346	0.0381715
ENSDARG00000071261	LOC101884253	106.773	-6.55044	1.35815	-4.82307	1.41362e-06	0.000184698
ENSDARG00000021589	tmem60	59.1581	-6.5662	1.88768	-3.47844	0.00050434	0.0132687
ENSDARG00000115843	NA	67.8743	-6.57227	1.83272	-3.58607	0.000335704	0.0100225
ENSDARG00000007219	actn1	824.138	-6.62046	1.28578	-5.14898	2.61902e-07	4.18733e-05
ENSDARG00000029581	tbc1d7	54.7668	-6.64122	2.07621	-3.19872	0.00138039	0.0265818
ENSDARG00000029688	hsp70.1	212.368	-6.64521	1.78697	-3.7187	0.00020025	0.00703248
ENSDARG00000027676	LOC100005423	67.1774	-6.6499	2.06014	-3.22788	0.00124711	0.0247609
ENSDARG00000103067	adgrd2	59.751	-6.6507	2.071	-3.21135	0.00132113	0.0258087
ENSDARG00000090998	si:cabz01071911.3	105.952	-6.7069	1.55826	-4.30411	1.67662e-05	0.00118445
ENSDARG00000117639	NA	51.8048	-6.7104	1.99474	-3.36405	0.000768072	0.0176758
ENSDARG00000110991	zgc:158366	75.8972	-6.73059	1.66759	-4.03611	5.4345e-05	0.00273188
ENSDARG00000045343	usp46	54.5512	-6.73785	2.15926	-3.12044	0.00180579	0.0310023
ENSDARG00000088709	tnfaip8l3	62.4435	-6.74213	2.0416	-3.30238	0.000958687	0.0206413
ENSDARG00000103470	polm	45.3107	-6.75416	2.26332	-2.98417	0.00284344	0.0415979
ENSDARG00000068916	ppp1r35	103.334	-6.77332	1.60808	-4.21206	2.53049e-05	0.00156878
ENSDARG00000115335	ubald2	57.463	-6.81689	2.26202	-3.01363	0.00258142	0.0394393
ENSDARG00000076721	zgc:171686	167.499	-6.86301	1.25303	-5.47713	4.32289e-08	8.47217e-06
ENSDARG00000076277	NA	121.4	-6.90183	1.35332	-5.09994	3.39761e-07	5.16055e-05
ENSDARG00000097176	NA	341.432	-6.91459	1.03437	-6.68486	2.31147e-11	8.5111e-09
ENSDARG00000006601	kaznb	66.9815	-6.94174	1.74453	-3.97915	6.91607e-05	0.00325879
ENSDARG00000053455	ccdc103	85.3772	-6.97354	1.85765	-3.75395	0.000174069	0.00651003
ENSDARG00000061769	bmp10	95.0236	-6.99382	1.82668	-3.82871	0.000128818	0.00520021
ENSDARG00000039724	osbpl8	95.6322	-7.0361	1.83601	-3.83227	0.000126965	0.00518657
ENSDARG00000006065	znf385b	57.3652	-7.04128	2.24953	-3.13011	0.00174739	0.0305056
ENSDARG00000062132	cyp4v8	51.1984	-7.12178	2.35344	-3.02611	0.0024772	0.0384425
ENSDARG00000020964	thap12b	94.8587	-7.12395	1.91672	-3.71673	0.000201817	0.00703299
ENSDARG00000099339	pacsin3	74.6845	-7.17661	2.02876	-3.53743	0.000404036	0.0114439
ENSDARG00000029660	commd5	68.3198	-7.19983	1.93513	-3.72059	0.00019876	0.00703248
ENSDARG00000071198	fopnl	48.1368	-7.20849	2.21404	-3.25581	0.0011307	0.0228604
ENSDARG00000097441	NA	97.4869	-7.23164	1.74011	-4.15584	3.24094e-05	0.00184886
ENSDARG00000006677	ripk1l	50.041	-7.26104	2.34128	-3.10132	0.00192663	0.0323349
ENSDARG00000021370	actr6	73.685	-7.26691	2.08351	-3.48782	0.000486972	0.0130048
ENSDARG00000098570	NA	57.7243	-7.2749	2.22848	-3.26451	0.00109654	0.0222747
ENSDARG00000040815	tsku	56.1056	-7.27745	1.9443	-3.74296	0.000181862	0.00667615
ENSDARG00000025254	s100a10b	83.2536	-7.30551	2.03183	-3.59553	0.000323738	0.00973698
ENSDARG00000099913	snrnp35	38.018	-7.31603	2.38438	-3.06831	0.00215272	0.0349701
ENSDARG00000043093	mpeg1.2	59.0215	-7.33186	2.13827	-3.42888	0.000606085	0.014908
ENSDARG00000075571	bicd2	204.308	-7.33884	1.14368	-6.41689	1.39084e-10	4.44741e-08
ENSDARG00000087978	NA	65.189	-7.35854	1.98105	-3.71447	0.00020363	0.00703299
ENSDARG00000056950	epyc	53.172	-7.39417	2.25857	-3.27383	0.00106101	0.0218515
ENSDARG00000044404	pars2	106.207	-7.4002	1.72108	-4.29973	1.71006e-05	0.00120109
ENSDARG00000109654	cmklr1l1	209.438	-7.40739	1.02796	-7.20589	5.76667e-13	3.04656e-10
ENSDARG00000117247	NA	44.8064	-7.45416	2.37308	-3.14113	0.00168299	0.0297671
ENSDARG00000088810	prox3	51.7134	-7.46744	2.56713	-2.90887	0.00362741	0.0480648
ENSDARG00000099984	LOC110438218	60.5849	-7.4676	2.02295	-3.69144	0.000222984	0.00748474
ENSDARG00000054337	ap1g2	48.9422	-7.46833	2.51741	-2.96667	0.00301045	0.0429342
ENSDARG00000110960	NA	44.3351	-7.48611	2.51556	-2.97593	0.00292102	0.0423043
ENSDARG00000090607	si:dkeyp-117b11.1	112.691	-7.49386	1.61398	-4.6431	3.4322e-06	0.000356451
ENSDARG00000103316	si:ch211-212k18.5	40.5191	-7.50367	2.40503	-3.11999	0.00180855	0.0310023
ENSDARG00000101039	zdhhc15a	41.4493	-7.5045	2.37549	-3.15913	0.00158238	0.0289054
ENSDARG00000058830	zdhhc3b	46.6046	-7.51363	2.46793	-3.04451	0.00233059	0.0369171
ENSDARG00000102068	shcbp1	49.1901	-7.58895	2.26511	-3.35037	0.000807039	0.0182613
ENSDARG00000067958	sh3gl1a	58.2145	-7.59834	2.04594	-3.71386	0.000204122	0.00703299
ENSDARG00000039863	lifrb	128.504	-7.60907	1.41834	-5.36479	8.1044e-08	1.51528e-05
ENSDARG00000005762	col14a1a	47.5505	-7.62211	2.55924	-2.97827	0.00289878	0.0420323
ENSDARG00000071863	itgb1a	58.6167	-7.63012	2.13589	-3.57234	0.000353811	0.0104096
ENSDARG00000011449	fes	200.159	-7.63573	0.982751	-7.76975	7.86415e-15	5.30874e-12
ENSDARG00000008575	lyst	35.8957	-7.64057	2.61633	-2.92034	0.00349647	0.0469455
ENSDARG00000053260	zgc:113090	61.4623	-7.64716	2.0796	-3.67723	0.000235779	0.00782772
ENSDARG00000092421	NA	56.4632	-7.6635	2.4775	-3.09323	0.00197989	0.0327925
ENSDARG00000113346	NA	49.8942	-7.67812	2.17016	-3.53805	0.000403101	0.0114439
ENSDARG00000038467	igsf8	48.638	-7.68536	2.6393	-2.91189	0.00359245	0.0478577
ENSDARG00000096853	NA	35.7685	-7.69184	2.65631	-2.89569	0.00378327	0.0493115
ENSDARG00000043021	slc26a11	31.6585	-7.69466	2.55095	-3.01639	0.00255802	0.0392456
ENSDARG00000077881	chl1a	288.399	-7.7081	0.751196	-10.2611	1.0549e-24	1.83116e-21
ENSDARG00000099844	gnaz	40.6886	-7.72004	2.54593	-3.0323	0.00242695	0.0379047
ENSDARG00000021408	poglut3	37.3774	-7.7245	2.47397	-3.12231	0.00179439	0.0310023
ENSDARG00000101967	sult4a1	50.3305	-7.72654	2.20613	-3.50231	0.00046124	0.0126799
ENSDARG00000061365	hepacam2	326.648	-7.73179	0.708443	-10.9138	9.90553e-28	2.00603e-24
ENSDARG00000073957	tox3	65.8177	-7.73968	2.54646	-3.03939	0.00237057	0.0373003
ENSDARG00000095939	si:ch73-226l13.2	62.5694	-7.74098	2.07582	-3.72911	0.000192154	0.00694899
ENSDARG00000023963	tpm4a	69.646	-7.76832	2.09183	-3.71364	0.000204298	0.00703299
ENSDARG00000029766	nr1i2	62.1533	-7.77988	2.38346	-3.26412	0.00109806	0.0222747
ENSDARG00000011334	ncaldb	55.9257	-7.78939	2.2366	-3.4827	0.000496387	0.0131982
ENSDARG00000105462	NA	39.086	-7.80666	2.57618	-3.03032	0.00244294	0.0380567
ENSDARG00000097782	si:dkey-42l23.4	115.969	-7.80901	1.36128	-5.73652	9.66397e-09	2.13503e-06
ENSDARG00000028148	pax2a	34.7921	-7.838	2.48323	-3.15637	0.00159747	0.0289054
ENSDARG00000057049	kcnk18	61.8617	-7.85885	2.21738	-3.5442	0.000393806	0.0112584
ENSDARG00000060500	l2hgdh	37.6234	-7.88176	2.67459	-2.94691	0.00320966	0.0447254
ENSDARG00000079233	si:ch211-160f23.5	58.4683	-7.88327	2.44933	-3.21854	0.00128847	0.0253746
ENSDARG00000103802	si:ch73-389b16.2	45.2212	-7.89138	2.25908	-3.49318	0.000477307	0.0128402
ENSDARG00000099420	nme2b.2	55.7688	-7.92642	2.09753	-3.77893	0.000157504	0.00603731
ENSDARG00000079145	LOC100007503	47.0419	-7.96755	2.36997	-3.36188	0.000774144	0.0177819
ENSDARG00000036252	rras2	115.501	-7.97397	1.51042	-5.2793	1.29679e-07	2.35183e-05
ENSDARG00000011422	ryr1a	69.933	-8.00063	2.19705	-3.64153	0.000271023	0.00872744
ENSDARG00000101963	tmem141	44.0903	-8.00413	2.33681	-3.42524	0.000614255	0.0150784
ENSDARG00000030972	dnaja1	78.983	-8.01369	1.88153	-4.25914	2.05216e-05	0.00137478
ENSDARG00000076134	NA	68.7194	-8.02499	1.98116	-4.05066	5.10733e-05	0.00260753
ENSDARG00000045224	glipr1a	48.1177	-8.07081	2.67081	-3.02185	0.00251232	0.0387893
ENSDARG00000033182	arl4ab	34.2442	-8.08337	2.68657	-3.00881	0.00262274	0.039635
ENSDARG00000117533	nadsyn1	90.0526	-8.09235	1.93791	-4.17581	2.96922e-05	0.00173457
ENSDARG00000078841	si:ch211-195b13.6	39.5419	-8.1156	2.57337	-3.15369	0.00161219	0.0290218
ENSDARG00000028321	synj2bp	207.975	-8.1173	2.50876	-3.23558	0.00121395	0.0242158
ENSDARG00000101883	zgc:172128	62.6285	-8.12649	2.33448	-3.48107	0.00049941	0.0132268
ENSDARG00000029729	clybl	95.8199	-8.12786	1.66107	-4.89315	9.92337e-07	0.000135482
ENSDARG00000019541	gpt2l	65.7073	-8.13991	2.03722	-3.9956	6.45295e-05	0.00310599
ENSDARG00000021794	hmmr	47.4185	-8.16028	2.80565	-2.90852	0.00363142	0.0480648
ENSDARG00000094133	wu:fc21g02	32.4225	-8.19969	2.73156	-3.00183	0.00268361	0.0402574
ENSDARG00000098360	cyp19a1b	45.8488	-8.21392	2.27549	-3.60974	0.000306506	0.00943413
ENSDARG00000061185	nat15	72.3005	-8.23503	2.11683	-3.89027	0.000100134	0.00434945
ENSDARG00000091161	rpz	54.7395	-8.24777	2.54187	-3.24477	0.00117547	0.0236369
ENSDARG00000092500	si:dkey-222h21.1	56.0284	-8.26952	2.47548	-3.34057	0.000836079	0.0187094
ENSDARG00000009178	zfand1	63.5463	-8.27333	2.00058	-4.13547	3.54223e-05	0.00197439
ENSDARG00000013317	pygmb	74.2438	-8.27898	1.83844	-4.50325	6.69208e-06	0.000597908
ENSDARG00000087954	rac1b	90.583	-8.31907	1.98531	-4.19031	2.7857e-05	0.00164315
ENSDARG00000036168	nfatc1	50.1486	-8.31941	2.75195	-3.0231	0.00250199	0.0387283
ENSDARG00000103860	wu:fu71h07	60.9188	-8.3203	2.48905	-3.34276	0.000829497	0.0185963
ENSDARG00000036548	s1pr2	60.581	-8.32538	2.44553	-3.40432	0.000663287	0.0160521
ENSDARG00000103135	stoml2	50.3574	-8.32738	2.75239	-3.02551	0.00248211	0.0384695
ENSDARG00000053272	si:dkey-166d12.2	55.7602	-8.34522	2.5302	-3.29825	0.000972896	0.0207944
ENSDARG00000096373	NA	45.428	-8.35454	2.82606	-2.95625	0.00311409	0.0435937
ENSDARG00000092810	stap2a	30.4501	-8.35802	2.77456	-3.01238	0.00259208	0.0394393
ENSDARG00000020642	gtdc1	39.75	-8.38019	2.55868	-3.27521	0.00105585	0.0218036
ENSDARG00000078423	zgc:194285	62.6897	-8.386	2.40911	-3.48095	0.000499637	0.0132268
ENSDARG00000043932	stmn4l	41.6913	-8.41397	2.90594	-2.89544	0.00378632	0.0493115
ENSDARG00000117065	NA	101.851	-8.47715	1.70581	-4.96958	6.70981e-07	9.59188e-05
ENSDARG00000051768	fhod1	35.2143	-8.47866	2.65534	-3.19306	0.00140772	0.0267288
ENSDARG00000104765	chek1	49.7407	-8.4893	2.74813	-3.08912	0.00200751	0.0331882
ENSDARG00000102434	si:dkey-13m1.2	54.5347	-8.53343	2.27396	-3.75267	0.000174962	0.00652137
ENSDARG00000034633	emc9	56.2068	-8.55334	2.67086	-3.20247	0.00136253	0.0263214
ENSDARG00000104114	kmt5ab	49.3633	-8.59506	2.75052	-3.12488	0.00177877	0.0308927
ENSDARG00000069249	aftpha	39.6864	-8.60905	2.54783	-3.37898	0.000727561	0.0169749
ENSDARG00000079946	sqlea	73.836	-8.61555	1.87697	-4.59014	4.42958e-06	0.000441179
ENSDARG00000005619	nek2	51.8607	-8.62434	2.7217	-3.16874	0.00153103	0.0284458
ENSDARG00000028354	stxbp6l	58.2993	-8.63059	2.62914	-3.28266	0.00102832	0.0214491
ENSDARG00000102833	NA	35.5715	-8.67504	2.64135	-3.28431	0.00102231	0.0214398
ENSDARG00000076381	slc25a1b	57.6775	-8.73709	2.21792	-3.93931	8.17157e-05	0.00366907
ENSDARG00000022810	fzr1b	76.1665	-8.74653	1.86009	-4.7022	2.57378e-06	0.000289574
ENSDARG00000101062	fdft1	49.3908	-8.74996	2.35149	-3.72103	0.000198412	0.00703248
ENSDARG00000061762	trim108	41.51	-8.7653	2.50863	-3.49406	0.000475737	0.0128402
ENSDARG00000011594	smarcb1b	128.313	-8.76657	2.82579	-3.10234	0.00191999	0.0323349
ENSDARG00000055158	prox1a	102.123	-8.86158	1.69198	-5.23741	1.62843e-07	2.76628e-05
ENSDARG00000018814	esrp2	48.8042	-8.86457	2.36145	-3.75387	0.000174122	0.00651003
ENSDARG00000068919	rad51c	47.3082	-8.86936	2.38879	-3.7129	0.000204895	0.00703299
ENSDARG00000098578	pdgfab	43.787	-8.88814	2.45905	-3.61446	0.000300976	0.00937734
ENSDARG00000068691	kctd4	48.9544	-8.99979	2.35981	-3.81378	0.000136856	0.00538166
ENSDARG00000043566	nepro	61.4142	-9.28858	2.15578	-4.30869	1.64228e-05	0.00117384
ENSDARG00000079723	si:dkey-46g23.1	65.7974	-9.46191	2.09467	-4.51713	6.26824e-06	0.000568398
ENSDARG00000042021	mapk12a	158.13	-9.51806	2.79628	-3.40383	0.000664488	0.0160521
ENSDARG00000079264	baiap3	96.183	-9.96713	1.80535	-5.52087	3.37327e-08	6.83143e-06
ENSDARG00000052176	shfl	143.404	-10.5463	1.56977	-6.71833	1.83813e-11	7.44505e-09
