# Supplementary material for: In situ and transcriptomic identification of microglia in synapse-rich regions of the developing zebrafish brain
Source: Nat Commun. 2021 Oct 8;12:5916. doi: 10.1038/s41467-021-26206-x (PMC8501082; doi:10.1038/s41467-021-26206-x)
Supplement: Supplementary file 8 — Supplementary Data 5 [file 41467_2021_26206_MOESM8_ESM.xlsx]

## Sheet: Silva_JM4vsJM1
gene	p_val	avg_logFC	pct.JM4	pct.JM1	p_val_adj
apoeb	0	-3.34374	0.963	1	0
g0s2	7.85e-128	-2.64085	0.08	0.786	1.83e-123
bzw2	1.6e-167	-2.34127	0.09	0.894	3.73e-163
apoc1	5.01e-229	-2.09085	0.995	1	1.17e-224
mt2	5.2e-120	-1.9727	0.273	0.909	1.21e-115
havcr1	3.58e-238	-1.90395	0.734	1	8.37e-234
ctsla	4.79e-146	-1.86161	0.371	0.942	1.12e-141
abhd12	1.46e-189	-1.80266	0.341	0.985	3.41e-185
ctsz	3.06e-164	-1.73608	0.505	0.983	7.15e-160
npc2	1.11e-216	-1.69008	0.761	0.996	2.59e-212
glula	2.93e-227	-1.68702	0.824	1	6.86e-223
ctsba	1.74e-176	-1.5497	0.854	1	4.08e-172
lgals9l1	2.14e-147	-1.52007	0.632	0.988	5e-143
slc40a1	2.52e-104	-1.49176	0.276	0.865	5.89e-100
psap	4.24e-211	-1.45426	0.973	1	9.92e-207
rnaset2	1.43e-101	-1.45426	0.341	0.878	3.35e-97
lgals3bpb	4.06e-162	-1.43281	0.978	1	9.48e-158
mpp1	2.05e-157	-1.42786	0.559	0.988	4.78e-153
MFAP4 (1 of many).2	5.52e-105	-1.4228	0.349	0.934	1.29e-100
slc43a2b	3.28e-99	-1.38739	0.154	0.811	7.67e-95
ctsc	4.1e-117	-1.38023	0.502	0.948	9.57e-113
pcbd1	1.15e-73	-1.37388	0.083	0.629	2.7e-69
glud1a	3.09e-111	-1.36677	0.498	0.921	7.22e-107
abcc5	6.91e-138	-1.35221	0.527	0.979	1.61e-133
mafaa	1.57e-107	-1.34707	0.034	0.699	3.68e-103
ccl34b.1	1.14e-144	-1.33399	0.99	1	2.66e-140
CR855337.1	3.94e-99	-1.27219	0.378	0.905	9.22e-95
si:zfos-741a10.3	3.17e-75	-1.20185	0.337	0.811	7.41e-71
havcr2	1.64e-137	-1.16591	0.715	0.979	3.83e-133
ctsd	1.35e-99	-1.16522	0.641	0.967	3.15e-95
rbp2a	1.31e-85	-1.1376	0.451	0.932	3.05e-81
cd63	1.86e-148	-1.11263	0.912	0.998	4.35e-144
ppdpfb	5.7e-83	-1.09302	0.688	0.942	1.33e-78
si:ch211-212k18.7	5.38e-111	-1.09044	0.739	0.977	1.26e-106
tnfsf12	8.49e-82	-1.08996	0.351	0.84	1.98e-77
spns1	9.07e-74	-1.07412	0.166	0.724	2.12e-69
abca1a	3.12e-65	-1.06765	0.439	0.857	7.3e-61
slco2b1	4.92e-86	-1.06488	0.62	0.952	1.15e-81
mertka	4.06e-70	-1.04604	0.271	0.799	9.48e-66
vat1	6.06e-80	-1.02785	0.512	0.896	1.42e-75
lgals9l3	2.03e-80	-1.0267	0.459	0.913	4.74e-76
gpd1a	2.34e-73	-1.00198	0.032	0.548	5.47e-69
cblb	7.55e-65	-0.990236	0.251	0.776	1.76e-60
selenop	4.29e-74	-0.985216	0.693	0.956	1e-69
eepd1	1.82e-61	-0.98402	0.183	0.703	4.26e-57
rnaseka	1.32e-73	-0.977608	0.568	0.898	3.09e-69
ctsk	5.33e-60	-0.968019	0.432	0.799	1.24e-55
col5a1	1.8e-51	-0.962587	0.12	0.589	4.21e-47
npc1	4.51e-62	-0.940386	0.161	0.654	1.05e-57
slc37a2	7.74e-56	-0.935525	0.344	0.757	1.81e-51
lgmn	8.57e-55	-0.931179	0.249	0.743	2e-50
slc16a10	1.47e-45	-0.92168	0.2	0.598	3.43e-41
si:dkey-33i11.9	3.29e-43	-0.915408	0.241	0.651	7.69e-39
cndp2	2.4e-66	-0.902023	0.566	0.907	5.62e-62
swap70b	1.08e-59	-0.876258	0.466	0.832	2.52e-55
si:ch211-226m16.2	8.97e-51	-0.870132	0.439	0.807	2.1e-46
si:dkey-27i16.2	2.09e-63	-0.864328	0.688	0.942	4.89e-59
pdgfd	5.9e-59	-0.850733	0.041	0.504	1.38e-54
rnaset2l	3.99e-62	-0.850603	0.566	0.896	9.32e-58
tgm2l	1.16e-32	-0.842101	0.034	0.328	2.7e-28
slc3a2a	4.81e-73	-0.841624	0.795	0.975	1.12e-68
arrdc3a	5.23e-31	-0.830054	0.163	0.523	1.22e-26
tspan36	2.58e-72	-0.804968	0.78	0.969	6.02e-68
pepd	5.46e-51	-0.802427	0.522	0.826	1.28e-46
slc29a1b	2.9e-49	-0.79599	0.346	0.797	6.77e-45
scarb2a	8.98e-38	-0.793449	0.376	0.728	2.1e-33
kctd12.2	7.9e-82	-0.78986	0.834	0.99	1.85e-77
si:ch211-171h4.6	1e-41	-0.788579	0.159	0.571	2.34e-37
bcam	3.46e-42	-0.787831	0.39	0.766	8.08e-38
si:dkeyp-121d4.3	6.39e-24	-0.786318	0.222	0.467	1.49e-19
rac1a	4.72e-38	-0.777723	0.307	0.656	1.1e-33
anxa3b	3.15e-60	-0.776595	0.639	0.938	7.37e-56
slc22a21	1.27e-102	-0.77096	0.973	0.998	2.98e-98
acvrl1	1.8e-44	-0.765615	0.078	0.488	4.22e-40
smox	1.53e-70	-0.763773	0.871	0.965	3.57e-66
cd59	2.13e-16	-0.748919	0.227	0.475	4.97e-12
gnsb	1.18e-41	-0.746834	0.085	0.473	2.75e-37
marcksl1a	4.99e-90	-0.746825	0.954	1	1.17e-85
mpeg1.1	1.69e-67	-0.746101	0.746	0.981	3.94e-63
sall3a	4.9e-36	-0.738524	0.08	0.434	1.15e-31
scn4bb	3.09e-45	-0.736929	0.478	0.878	7.21e-41
dpp7	4.53e-44	-0.724718	0.583	0.855	1.06e-39
mfap4	4.8e-58	-0.718109	0.602	0.952	1.12e-53
sh3d21	1.38e-43	-0.71267	0.024	0.346	3.22e-39
bsg	5.09e-72	-0.709923	0.89	0.975	1.19e-67
tmem63ba	2.27e-38	-0.698179	0.098	0.488	5.3e-34
slc35f6	5.05e-33	-0.69169	0.283	0.651	1.18e-28
si:ch73-86n18.1	5.04e-31	-0.690639	0.268	0.635	1.18e-26
ctsh	1.14e-43	-0.689164	0.737	0.913	2.65e-39
sdc4	5.15e-29	-0.685837	0.239	0.598	1.2e-24
mgst1.2	4.49e-48	-0.677455	0.673	0.871	1.05e-43
rpl26.1	2.07e-56	-0.677237	0.829	0.965	4.84e-52
agpat3	8.98e-30	-0.675507	0.156	0.485	2.1e-25
serpine3	4.33e-24	-0.67514	0.383	0.668	1.01e-19
gng10	6.3e-35	-0.67193	0.698	0.882	1.47e-30
slc7a7	4.05e-45	-0.669769	0.627	0.911	9.46e-41
CABZ01041494.1	1.79e-26	-0.66756	0.212	0.517	4.19e-22
prss16	1.93e-32	-0.66251	0.232	0.546	4.51e-28
MFAP4 (1 of many).3	3.36e-16	-0.6605	0.102	0.27	7.85e-12
zgc:153184	7.13e-35	-0.660213	0.461	0.778	1.67e-30
agtrap	9.91e-32	-0.657893	0.149	0.477	2.32e-27
ctsf	1.97e-35	-0.652273	0.076	0.427	4.59e-31
slc7a8a	7.1e-30	-0.649882	0.461	0.751	1.66e-25
sat1a.2	1.39e-48	-0.62928	0.859	0.973	3.25e-44
irf8	6.31e-32	-0.627029	0.546	0.782	1.47e-27
arl6ip1	2.05e-44	-0.624454	0.802	0.956	4.8e-40
srgap2	5.56e-32	-0.622577	0.532	0.817	1.3e-27
CABZ01073834.1	2.3e-36	-0.616981	0.69	0.896	5.37e-32
tob1b	4.2e-24	-0.608777	0.368	0.635	9.81e-20
CABZ01111959.1	7.9e-33	-0.60716	0.029	0.324	1.85e-28
bin2b	3.25e-25	-0.60502	0.29	0.581	7.6e-21
ndfip1l	1.71e-26	-0.602592	0.478	0.739	3.98e-22
rgl1	2.15e-25	-0.601865	0.22	0.552	5.03e-21
zgc:123107	8.17e-31	-0.599359	0.566	0.824	1.91e-26
gstr	7.52e-25	-0.586697	0.373	0.627	1.76e-20
plxna4	1.04e-26	-0.584038	0.039	0.297	2.43e-22
etnk1	1.13e-20	-0.582565	0.351	0.616	2.63e-16
sgk494a	4.93e-30	-0.577937	0.002	0.22	1.15e-25
igsf9ba	5.58e-24	-0.577642	0.185	0.494	1.3e-19
tcirg1b	4.89e-24	-0.576502	0.427	0.683	1.14e-19
si:ch73-158p21.2	6.31e-25	-0.574758	0.107	0.407	1.48e-20
aspa	1.2e-24	-0.572347	0.112	0.405	2.81e-20
cd99l2	7.85e-27	-0.567437	0.498	0.799	1.83e-22
cpvl	7.78e-22	-0.567109	0.28	0.556	1.82e-17
mafbb	3.35e-21	-0.566144	0.598	0.728	7.82e-17
ip6k2a	3.37e-22	-0.562331	0.42	0.68	7.88e-18
btk	4.53e-23	-0.542823	0.2	0.508	1.06e-18
dusp2	4.06e-13	-0.542515	0.032	0.168	9.48e-09
naga	1.36e-30	-0.541627	0.7	0.873	3.17e-26
itgb5	1.9e-25	-0.541409	0.098	0.396	4.45e-21
si:dkey-69o16.5	7e-22	-0.535795	0.176	0.396	1.64e-17
dock4b	4.05e-21	-0.535659	0.337	0.614	9.46e-17
si:ch211-198c19.3	1.63e-16	-0.535505	0.078	0.29	3.82e-12
ube2e3	3.42e-26	-0.535098	0.39	0.595	7.99e-22
slc31a1	4.2e-19	-0.53469	0.229	0.481	9.81e-15
dnase1l4.1	5.62e-17	-0.530781	0.268	0.481	1.31e-12
stab1	6.36e-21	-0.529414	0.205	0.512	1.49e-16
ergic2	8.47e-23	-0.52821	0.154	0.415	1.98e-18
snx17	4.21e-20	-0.523819	0.293	0.564	9.84e-16
actb1	1.5e-63	-0.523202	1	1	3.51e-59
fuca2	3.87e-24	-0.520111	0.527	0.755	9.05e-20
rnf213a	3.2e-21	-0.518541	0.534	0.763	7.48e-17
srgap3	3.12e-19	-0.518099	0.498	0.716	7.29e-15
BX908750.1	4.08e-08	-0.517173	0.168	0.29	0.000952616
cgref1	8.67e-14	-0.51567	0.168	0.371	2.03e-09
itm2ba	5.22e-40	-0.510511	0.898	0.963	1.22e-35
rnf145a	5.19e-19	-0.51045	0.071	0.293	1.21e-14
atp6ap2	1.66e-24	-0.510267	0.676	0.857	3.88e-20
tcima	9.6e-37	-0.50996	0.924	0.992	2.24e-32
cmklr1	5.5e-35	-0.509763	0.673	0.942	1.29e-30
fuca1.2	7.23e-21	-0.507854	0.122	0.39	1.69e-16
itprid2	6.8e-23	-0.507418	0.088	0.322	1.59e-18
atp5mc1	1.43e-19	-0.507266	0.602	0.788	3.33e-15
tmem9b	3.48e-18	-0.504965	0.234	0.477	8.13e-14
zgc:110239	9.73e-21	-0.504502	0.537	0.739	2.27e-16
zgc:165573	1.35e-20	-0.504416	0.076	0.317	3.15e-16
mdh1aa	9.37e-29	-0.497386	0.739	0.882	2.19e-24
histh1l	2.81e-10	-0.496987	0.4	0.546	6.58e-06
slc12a2	1.66e-16	-0.496014	0.383	0.6	3.89e-12
dapk1	5.03e-19	-0.49554	0.371	0.631	1.17e-14
tmem106c	1.72e-18	-0.492063	0.127	0.365	4.02e-14
fuca1.1	4.27e-18	-0.490482	0.171	0.413	9.98e-14
slc36a1	8.9e-16	-0.490185	0.144	0.351	2.08e-11
mgst1.1	1.96e-24	-0.489607	0.063	0.305	4.58e-20
cx32.2	3.68e-15	-0.488622	0.19	0.407	8.59e-11
fabp11a	3.6e-23	-0.486136	0.127	0.427	8.41e-19
sh3gl3a	2.5e-17	-0.48595	0.334	0.616	5.84e-13
aldocb	6.75e-19	-0.485087	0.134	0.33	1.58e-14
p2ry12	5.66e-20	-0.482944	0.351	0.645	1.32e-15
ckbb	1.59e-43	-0.481517	0.946	0.992	3.72e-39
UBB	4.18e-17	-0.481408	0.415	0.624	9.77e-13
afdna	2.39e-23	-0.480208	0.041	0.284	5.59e-19
timd4	1.09e-25	-0.479591	0.024	0.259	2.54e-21
washc2c	2.39e-19	-0.477829	0.334	0.544	5.58e-15
laptm5	4.21e-50	-0.477426	0.993	0.998	9.83e-46
hsd17b14	8.35e-18	-0.476467	0.056	0.261	1.95e-13
lamp2	1.7e-17	-0.474295	0.22	0.45	3.98e-13
npl	5.46e-17	-0.473398	0.156	0.38	1.28e-12
serinc1	1.63e-17	-0.472394	0.227	0.49	3.81e-13
vmp1	1.08e-14	-0.471023	0.483	0.658	2.52e-10
asah1b	8.06e-21	-0.469697	0.768	0.898	1.88e-16
atp6v1f	7.86e-17	-0.467341	0.156	0.388	1.84e-12
scpep1	9.75e-29	-0.466942	0.917	0.975	2.28e-24
zfp36l1b	4.26e-15	-0.457997	0.166	0.365	9.96e-11
nfkbiab	1.27e-14	-0.457638	0.771	0.865	2.96e-10
hexb	9.91e-14	-0.453222	0.307	0.492	2.32e-09
gnpda1	1.21e-18	-0.451447	0.527	0.707	2.82e-14
adcy7	5.67e-16	-0.44961	0.285	0.527	1.32e-11
gpcpd1	6e-17	-0.448521	0.1	0.332	1.4e-12
pecam1	4.05e-13	-0.446902	0.224	0.463	9.46e-09
atp6v0ca	1.36e-24	-0.446628	0.863	0.965	3.17e-20
crym	6.99e-19	-0.444178	0.056	0.27	1.63e-14
bnip4	7.79e-15	-0.44392	0.246	0.467	1.82e-10
BX322618.1	9.1e-19	-0.443804	0.856	0.956	2.13e-14
hmgb3a	2.74e-14	-0.44189	0.307	0.548	6.4e-10
MPRIP	6.25e-18	-0.441616	0.071	0.295	1.46e-13
CU928117.1	2.54e-13	-0.440576	0.232	0.459	5.94e-09
osbpl10b	4.68e-24	-0.439539	0.022	0.245	1.09e-19
hck	6.85e-14	-0.438895	0.244	0.465	1.6e-09
tmem59	2.41e-18	-0.43846	0.534	0.743	5.63e-14
mafba	2.42e-13	-0.437604	0.363	0.562	5.66e-09
rin2	4.03e-15	-0.437131	0.38	0.618	9.42e-11
atp6ap1b	1.76e-15	-0.436174	0.295	0.488	4.11e-11
cacng8b	3.48e-21	-0.434815	0.027	0.232	8.14e-17
slc16a9a	7.38e-10	-0.433471	0.302	0.471	1.72e-05
gapdhs	1.06e-27	-0.433015	0.902	0.932	2.47e-23
slc15a4	1.84e-14	-0.431315	0.312	0.539	4.31e-10
rgcc	5.61e-10	-0.429935	0.11	0.282	1.31e-05
glmp	1.14e-14	-0.427907	0.205	0.427	2.67e-10
slc45a4	2.23e-14	-0.427796	0.222	0.465	5.22e-10
slc38a7	3.25e-16	-0.426971	0.063	0.268	7.6e-12
si:dkey-7j14.6	2.29e-17	-0.426967	0.6	0.799	5.34e-13
reep3a	1.46e-13	-0.42665	0.129	0.338	3.4e-09
mcamb	2.18e-29	-0.42616	0.632	0.925	5.09e-25
plxnb1a	1.14e-16	-0.424662	0.085	0.307	2.65e-12
arpc1b	8.97e-36	-0.423947	0.959	0.996	2.1e-31
myo18ab	1.2e-12	-0.423322	0.346	0.564	2.8e-08
hhipl1	2.09e-18	-0.421989	0.051	0.266	4.88e-14
me2	7.04e-16	-0.417685	0.241	0.479	1.65e-11
qki2	3.1e-13	-0.416338	0.166	0.355	7.25e-09
entpd1	1.88e-17	-0.415718	0.624	0.768	4.4e-13
atp11a	5.69e-18	-0.413799	0.02	0.193	1.33e-13
appb	2.14e-14	-0.413122	0.176	0.413	5e-10
mtss1lb	2.25e-14	-0.41061	0.217	0.461	5.25e-10
tmem104	7.31e-13	-0.409728	0.132	0.336	1.71e-08
mgat1b	2.57e-12	-0.409317	0.271	0.485	5.99e-08
cst14a.2	1.19e-13	-0.407707	0.551	0.695	2.78e-09
zgc:85777	2.33e-14	-0.405343	0.163	0.378	5.43e-10
si:ch211-102c2.4	4.43e-23	-0.403553	0.795	0.936	1.03e-18
rap1b	3.33e-23	-0.403553	0.841	0.919	7.78e-19
aplp2	4.18e-15	-0.401811	0.595	0.776	9.78e-11
coro1ca	2.49e-14	-0.400715	0.373	0.579	5.82e-10
igf1	1.95e-18	-0.398312	0.024	0.21	4.57e-14
mgat4a	1.49e-12	-0.397973	0.176	0.373	3.47e-08
csf1rb	1.36e-19	-0.396272	0.888	0.95	3.19e-15
cst3	5.01e-18	-0.395949	0.69	0.82	1.17e-13
zeb2a	1.63e-09	-0.395058	0.251	0.398	3.82e-05
ctsa	2.9e-18	-0.392347	0.568	0.799	6.77e-14
ston2	4.95e-13	-0.392215	0.105	0.295	1.16e-08
ubb	7.7e-12	-0.390977	0.317	0.502	1.8e-07
lyn	2.06e-12	-0.388743	0.42	0.612	4.81e-08
cyth3a	1.27e-19	-0.387284	0.098	0.346	2.97e-15
xbp1	6.45e-22	-0.387172	0.954	0.988	1.51e-17
hsd11b2	1.59e-16	-0.387155	0.01	0.156	3.72e-12
trip10a	9.38e-12	-0.384708	0.149	0.351	2.19e-07
pitpnaa	9.39e-11	-0.384189	0.207	0.378	2.2e-06
si:ch211-269k10.5	7.68e-12	-0.382145	0.127	0.313	1.8e-07
selenow2a	4.59e-14	-0.3803	0.424	0.595	1.07e-09
atp6v0b	2.42e-11	-0.380209	0.356	0.533	5.66e-07
pfkfb4b	2.64e-11	-0.379268	0.666	0.768	6.16e-07
ppp1r14bb	7.64e-15	-0.378525	0.059	0.216	1.79e-10
wbp2nl	2.57e-13	-0.377071	0.417	0.622	6e-09
atp6v1e1b	2.81e-16	-0.376266	0.685	0.778	6.57e-12
CU984600.2	3.77e-08	-0.374885	0.073	0.201	0.000881998
itgav	2.83e-12	-0.374437	0.154	0.361	6.6e-08
h2afx1	4.33e-09	-0.374229	0.437	0.585	0.000101178
porb	5.86e-11	-0.370915	0.098	0.257	1.37e-06
tmem176l.1	1.14e-11	-0.370555	0.234	0.432	2.67e-07
camk1b	6.76e-12	-0.369958	0.129	0.326	1.58e-07
atp1a1a.1	1.76e-12	-0.369179	0.498	0.631	4.1e-08
hmgb1a	1.43e-13	-0.36836	0.637	0.778	3.33e-09
mef2d	9.26e-13	-0.368254	0.137	0.278	2.16e-08
dennd5b	2.8e-13	-0.368253	0.083	0.274	6.54e-09
inpp5b	1.81e-12	-0.366756	0.122	0.309	4.23e-08
gbp1	3.22e-10	-0.364886	0.202	0.371	7.53e-06
iscub	2.46e-10	-0.363211	0.212	0.365	5.75e-06
oxsr1a	1.02e-10	-0.362979	0.28	0.456	2.37e-06
alpk3a	3.18e-16	-0.362732	0.029	0.201	7.44e-12
foxo3b	2.98e-13	-0.362575	0.059	0.22	6.95e-09
aatka	5.22e-12	-0.362517	0.083	0.261	1.22e-07
serinc2	2.69e-11	-0.362448	0.429	0.571	6.28e-07
ndfip1	1.24e-12	-0.361988	0.483	0.674	2.89e-08
slc30a8	6.76e-22	-0.360301	0	0.149	1.58e-17
csk	6.81e-11	-0.359019	0.254	0.419	1.59e-06
hexa	9.53e-14	-0.358235	0.063	0.23	2.23e-09
kif1b	3.14e-09	-0.357946	0.21	0.392	7.33e-05
zgc:153631	5.37e-12	-0.3572	0.032	0.172	1.25e-07
sdha	3.2e-11	-0.355706	0.263	0.44	7.49e-07
SCARF2	1.91e-10	-0.354017	0.09	0.253	4.46e-06
galk1	5.35e-11	-0.352605	0.251	0.438	1.25e-06
tmcc3	7.17e-09	-0.348883	0.127	0.282	0.000167472
ch25h	1.19e-08	-0.348588	0.061	0.191	0.000278937
ccr2	1.82e-09	-0.347874	0.107	0.268	4.26e-05
rsrp1	1.94e-08	-0.346965	0.229	0.388	0.000453676
timp2a	2.15e-12	-0.346395	0.022	0.154	5.02e-08
hipk2	2.48e-15	-0.34554	0.054	0.245	5.8e-11
slc3a2b	3.98e-08	-0.345538	0.4	0.562	0.000929453
caspbl	5.61e-15	-0.345467	0.039	0.212	1.31e-10
osbpl9	1.37e-09	-0.344603	0.195	0.363	3.19e-05
itgb4	2.11e-15	-0.343305	0.01	0.143	4.94e-11
amdhd2	3.51e-11	-0.342262	0.151	0.301	8.2e-07
mt-atp6	8.14e-19	-0.339533	0.983	0.988	1.9e-14
si:dkey-82k12.13	4.09e-12	-0.339294	0.054	0.21	9.57e-08
si:dkey-148a17.5	7.11e-12	-0.339063	0.071	0.239	1.66e-07
cyp46a1.2	3.34e-17	-0.337465	0.01	0.158	7.81e-13
pgrmc1	2.11e-11	-0.337008	0.185	0.33	4.92e-07
slc43a2a	2.92e-09	-0.336401	0.39	0.575	6.83e-05
dcxr	7.75e-12	-0.33634	0.1	0.237	1.81e-07
calm2b	7.07e-09	-0.335763	0.493	0.633	0.000165095
tmed5	2.37e-10	-0.334925	0.151	0.33	5.54e-06
selenou1a	1.32e-09	-0.332039	0.251	0.4	3.08e-05
ttyh3a	8.45e-10	-0.331959	0.473	0.651	1.98e-05
tuba8l2	3.73e-11	-0.331543	0.115	0.27	8.72e-07
zgc:64065.1	9.01e-10	-0.331334	0.307	0.508	2.1e-05
tpte	2.37e-09	-0.329897	0.2	0.355	5.53e-05
fam117ab	1.44e-09	-0.328033	0.146	0.29	3.37e-05
abi2b	1.37e-08	-0.327244	0.268	0.434	0.000320663
pak2a	9.22e-12	-0.325926	0.59	0.703	2.15e-07
slc39a1	2.9e-10	-0.324573	0.073	0.224	6.77e-06
ifrd1	1.28e-08	-0.324173	0.237	0.371	0.000300042
gde1	3.07e-10	-0.323853	0.163	0.295	7.18e-06
npepl1	2.96e-10	-0.323752	0.393	0.521	6.93e-06
cyfip1	1.06e-11	-0.322551	0.585	0.683	2.47e-07
atp6v1ba	5.16e-09	-0.322139	0.427	0.566	0.00012068
si:dkey-4c23.5	2.34e-08	-0.320684	0.146	0.307	0.000547885
mvb12ba	1.22e-08	-0.320651	0.149	0.303	0.000283935
xirp2a	3.41e-08	-0.319155	0.12	0.274	0.000796075
sh3bgrl	3.37e-09	-0.319119	0.507	0.593	7.88e-05
ccdc57	1.4e-08	-0.318715	0.09	0.201	0.000326637
arhgap27	5.55e-10	-0.318317	0.088	0.247	1.3e-05
rab5c	4.01e-12	-0.31827	0.617	0.714	9.37e-08
CABZ01066694.1	1.65e-08	-0.318171	0.405	0.546	0.00038643
myorg	4.02e-09	-0.317072	0.154	0.303	9.39e-05
pycard	9.15e-11	-0.316348	0.58	0.695	2.14e-06
myo9ab	8.1e-10	-0.316301	0.083	0.234	1.89e-05
tnika	3.68e-13	-0.315408	0.02	0.156	8.61e-09
tmem50a	2.26e-09	-0.314849	0.251	0.413	5.28e-05
napab	1.89e-10	-0.314358	0.212	0.322	4.42e-06
scarf1	3.07e-08	-0.313288	0.137	0.263	0.000717439
rbm47	1.62e-09	-0.313071	0.276	0.436	3.79e-05
socs3a	3.27e-16	-0.312836	0.846	0.952	7.65e-12
clcn3	8.11e-09	-0.312169	0.1	0.245	0.000189619
fzd2	5.65e-10	-0.309932	0.593	0.749	1.32e-05
tuba8l4	1.57e-15	-0.30839	0.907	0.979	3.67e-11
m6pr	2e-10	-0.30766	0.512	0.658	4.68e-06
epb41l3b	3.36e-09	-0.307455	0.105	0.261	7.86e-05
sec11a	5.43e-10	-0.306991	0.512	0.662	1.27e-05
gpd1c	5.73e-09	-0.304466	0.178	0.334	0.000133911
mical3b	4.03e-09	-0.304347	0.105	0.23	9.42e-05
zgc:64051	1.98e-15	-0.303754	0.846	0.932	4.62e-11
zgc:101663	1.16e-14	-0.30295	0.022	0.174	2.72e-10
cpt1b	4.65e-11	-0.301791	0.037	0.172	1.09e-06
soga1	3.42e-10	-0.301442	0.237	0.446	7.99e-06
2021-09-02	3.28e-08	-0.300796	0.432	0.562	0.000765484
psen2	1.68e-08	-0.300657	0.09	0.222	0.000391928
gnpda2	4.26e-10	-0.30059	0.08	0.212	9.96e-06
atp6v1g1	4.94e-10	-0.300334	0.79	0.867	1.15e-05
degs1	1.13e-08	-0.300229	0.244	0.382	0.000263074
cbsb	2.83e-14	-0.300006	0.032	0.191	6.62e-10
gphnb	2.71e-12	-0.298938	0.01	0.124	6.33e-08
wipf1b	5.28e-09	-0.298933	0.554	0.716	0.000123345
tpcn3	7.74e-15	-0.297869	0.017	0.164	1.81e-10
rabep2	1.09e-08	-0.297647	0.141	0.303	0.000254443
PAQR9	1.07e-10	-0.29647	0.302	0.525	2.5e-06
grna	1.67e-09	-0.295926	0.827	0.867	3.91e-05
cd81a	2.92e-09	-0.293191	0.717	0.817	6.82e-05
atp6v0d1	8.49e-09	-0.292647	0.222	0.32	0.000198382
hmgn3	6.93e-10	-0.29086	0.08	0.222	1.62e-05
tmbim4	1.51e-08	-0.290498	0.207	0.382	0.000352418
cd164	3.46e-08	-0.288442	0.173	0.282	0.000808381
gpr137c	9.88e-12	-0.287429	0.015	0.127	2.31e-07
hsd17b12b	7.36e-09	-0.286101	0.166	0.288	0.000172041
lima1a	1.12e-08	-0.28486	0.08	0.203	0.000261663
macrod2	1.23e-08	-0.282909	0.129	0.253	0.000286833
si:cabz01074946.1	7.95e-09	-0.282155	0.293	0.492	0.000185739
rabac1	2.79e-08	-0.280459	0.12	0.253	0.000652632
tnni4b.1	9.86e-14	-0.280388	0.012	0.135	2.3e-09
ap2s1	3.62e-09	-0.278498	0.341	0.463	8.47e-05
arhgef4	1.18e-08	-0.277393	0.083	0.228	0.000275777
si:ch211-74f19.2	1.29e-10	-0.276382	0.049	0.187	3.01e-06
lrp1ab	2.13e-09	-0.275157	0.132	0.301	4.99e-05
zgc:152863	1.21e-09	-0.273496	0.09	0.247	2.83e-05
gba	8.85e-10	-0.270719	0.054	0.185	2.07e-05
marco	5.21e-24	-0.270527	0.732	0.954	1.22e-19
rbms2a	1.02e-12	-0.269758	0.007	0.12	2.37e-08
epdl1	5.43e-10	-0.268811	0.032	0.156	1.27e-05
gpc1b	6.44e-09	-0.268556	0.107	0.261	0.000150542
rarres3l	6.03e-12	-0.266393	0.015	0.129	1.41e-07
slc11a2	1.82e-09	-0.266012	0.288	0.349	4.26e-05
dok4	3.37e-11	-0.264802	0.022	0.145	7.88e-07
snx33	1.9e-13	-0.263117	0.012	0.139	4.44e-09
atp6v1h	1.1e-08	-0.26252	0.378	0.456	0.000257763
elovl1b	7.32e-09	-0.262299	0.622	0.734	0.000171053
mcoln1a	8.9e-10	-0.260561	0.046	0.178	2.08e-05
tbxas1	4.18e-09	-0.259396	0.054	0.156	9.76e-05
abca3b	4.08e-08	-0.254895	0.041	0.151	0.000953296
rab3il1	2.91e-09	-0.253665	0.063	0.17	6.8e-05
myo5aa	7.65e-11	-0.253535	0.01	0.11	1.79e-06
selenot1a	2.98e-08	-0.250857	0.344	0.429	0.00069555
capn8	5e-13	-0.248726	0.01	0.129	1.17e-08
prf1.9	1.02e-10	-0.248548	0.017	0.131	2.38e-06
zgc:92313	1.93e-10	-0.245412	0.093	0.253	4.51e-06
gabarapb	5.71e-09	-0.238279	0.763	0.811	0.000133373
kctd12.1	2.6e-10	-0.238194	0.015	0.12	6.07e-06
slc30a4	1.77e-08	-0.23733	0.09	0.176	0.000413688
lum	7.04e-12	-0.236497	0.007	0.108	1.65e-07
brinp3b	8.33e-11	-0.236161	0.02	0.137	1.95e-06
CT027638.1	2.39e-10	-0.23544	0.988	0.994	5.58e-06
hcls1	2.4e-09	-0.234423	0.768	0.784	5.61e-05
hspg2	3.45e-12	-0.234054	0.01	0.122	8.06e-08
CR556696.1	1.84e-14	-0.232738	0	0.098	4.29e-10
cldn7a	4.85e-12	-0.232567	0.01	0.12	1.13e-07
sdhc	1.44e-08	-0.23027	0.249	0.33	0.000336381
si:ch1073-345a8.1	2.66e-10	-0.228916	0.007	0.102	6.23e-06
prnprs3	2.43e-08	-0.221646	0.029	0.135	0.000568199
fcer1gl	3.48e-08	-0.214569	0.983	0.981	0.000812638
si:ch73-281k2.5	2.96e-08	-0.211526	0.049	0.166	0.000691076
mfsd8	1.45e-08	-0.211045	0.015	0.104	0.000338968
hvcn1	3.28e-08	-0.204378	0.02	0.11	0.000766663
mt-cyb	1.14e-10	-0.200519	0.995	0.996	2.67e-06
ror2	2.61e-10	-0.200181	0.005	0.093	6.09e-06
si:cabz01036022.1	4.47e-16	0.20075	0.12	0.002	1.04e-11
prg4a	1.31e-09	0.201615	0.059	0	3.06e-05
CABZ01046432.1	1.27e-08	0.203943	0.139	0.031	0.000297127
cdh28	1.03e-10	0.208143	0.11	0.01	2.4e-06
mhc1uka	1.61e-10	0.209524	0.102	0.008	3.77e-06
rpgrb	3.62e-09	0.210197	0.098	0.01	8.46e-05
si:dkey-15j16.3	2.32e-11	0.215053	0.095	0.004	5.41e-07
zgc:195175	9.27e-13	0.217166	0.156	0.025	2.17e-08
cfbl	3.05e-17	0.220811	0.11	0	7.12e-13
gars	1.94e-09	0.221044	0.349	0.172	4.53e-05
anxa1a	2.08e-11	0.222122	0.071	0	4.87e-07
vaspa	6.74e-09	0.222382	0.154	0.037	0.000157524
rarab	4.34e-13	0.222778	0.107	0.004	1.01e-08
slc2a6	1.1e-08	0.224062	0.268	0.118	0.000256372
shmt1	1.59e-08	0.225679	0.315	0.154	0.000372399
ppan	1.15e-09	0.225724	0.22	0.075	2.69e-05
syne2b	2.23e-08	0.226338	0.149	0.037	0.000522126
noc2l	7.56e-12	0.22746	0.246	0.085	1.77e-07
CU929418.1	2.49e-08	0.229355	0.273	0.12	0.000581968
rrp15	5.45e-10	0.230587	0.212	0.066	1.27e-05
znrf2b	9.97e-09	0.230826	0.246	0.102	0.000233054
fgd4a	6.88e-11	0.231186	0.098	0.006	1.61e-06
tspan18a	4.13e-15	0.231298	0.11	0.002	9.64e-11
slc25a3b	2.77e-10	0.232938	0.893	0.871	6.47e-06
dnah3	4.01e-08	0.23319	0.093	0.012	0.000937921
twistnb	7.51e-09	0.234071	0.278	0.12	0.000175402
knop1	4.24e-09	0.236156	0.19	0.058	9.92e-05
BX640512.3	6.76e-16	0.239199	0.127	0.004	1.58e-11
aamp	1e-10	0.239645	0.324	0.143	2.35e-06
srsf7a	4.19e-08	0.241145	0.361	0.191	0.000979926
cd3eap	6.04e-12	0.242034	0.249	0.079	1.41e-07
wdr36	4.02e-12	0.242179	0.215	0.056	9.38e-08
si:ch73-308l14.2	1.01e-09	0.242286	0.241	0.087	2.36e-05
si:dkeyp-23e4.3	9.95e-11	0.244398	0.149	0.027	2.32e-06
fermt3b	2.34e-11	0.245593	0.222	0.066	5.46e-07
il4r.2	5.26e-10	0.250087	0.18	0.048	1.23e-05
caprin1b	7.09e-10	0.253743	0.366	0.178	1.66e-05
ehbp1l1b	4.21e-08	0.254585	0.359	0.191	0.000983953
stat3	3.43e-09	0.256268	0.324	0.151	8e-05
zfp36l1a	1.81e-08	0.258052	0.229	0.087	0.000423939
mak16	1.22e-12	0.258131	0.28	0.1	2.85e-08
tgm1l1	1.42e-16	0.258577	0.139	0.006	3.33e-12
stk17b	7.65e-10	0.258991	0.383	0.193	1.79e-05
eml3	6.8e-18	0.259304	0.132	0.002	1.59e-13
card9	2.4e-13	0.260567	0.22	0.056	5.61e-09
baz1a.1	2.9e-10	0.264455	0.256	0.093	6.77e-06
grap2b	8.98e-10	0.266038	0.671	0.456	2.1e-05
clcn5b	1.66e-09	0.266234	0.18	0.05	3.89e-05
gna13b	2.88e-08	0.267944	0.222	0.083	0.000671967
nap1l1	3.65e-08	0.269898	0.398	0.218	0.000853269
BX649442.1	9.62e-14	0.270005	0.12	0.006	2.25e-09
psma2	1.12e-08	0.271538	0.539	0.338	0.000261124
pfdn4	2.49e-08	0.273704	0.483	0.29	0.000580797
tomm5	1.27e-10	0.275951	0.485	0.27	2.98e-06
trpv1	1.87e-08	0.276686	0.249	0.1	0.000436297
pa2g4a	2.72e-09	0.277534	0.366	0.18	6.37e-05
sik2b	5.34e-10	0.277674	0.183	0.048	1.25e-05
ddx27	9.32e-09	0.280084	0.359	0.18	0.000217696
c1qbp	2.13e-09	0.280489	0.405	0.212	4.99e-05
flna	9.71e-18	0.280907	0.173	0.015	2.27e-13
rnd3a	2.26e-12	0.281192	0.176	0.033	5.28e-08
fosl2	6.03e-11	0.281412	0.21	0.06	1.41e-06
aimp2	1.23e-10	0.281981	0.444	0.232	2.88e-06
lmf2b	1.19e-15	0.28211	0.198	0.031	2.79e-11
gng2	2.54e-14	0.282513	0.159	0.019	5.93e-10
rac2	9.34e-10	0.282713	0.861	0.77	2.18e-05
CU638870.1	9.82e-23	0.283225	0.18	0.006	2.29e-18
CT030188.1	2.06e-20	0.28356	0.166	0.006	4.82e-16
psmb12	7.61e-09	0.284109	0.244	0.093	0.00017793
rwdd1	2.23e-09	0.284775	0.463	0.261	5.22e-05
tgfbi	1.72e-14	0.286903	0.176	0.025	4.03e-10
naa10	1.54e-10	0.288163	0.439	0.228	3.61e-06
cct5	2.42e-08	0.288294	0.666	0.544	0.000565258
cox7a2l	9.47e-10	0.288879	0.473	0.266	2.21e-05
arhgef15	3.93e-09	0.289285	0.232	0.083	9.18e-05
hspa12b	1.51e-19	0.290034	0.188	0.017	3.53e-15
gpr183a	2.2e-08	0.291529	0.371	0.193	0.00051425
csf3r	8.08e-09	0.294155	0.288	0.124	0.000188724
add3a	1.69e-15	0.294368	0.217	0.041	3.96e-11
palm1b	7.59e-22	0.294978	0.183	0.008	1.77e-17
mxd	1.68e-16	0.295464	0.185	0.023	3.92e-12
rcl1	5.06e-15	0.296119	0.202	0.035	1.18e-10
sarnp	4.42e-11	0.300065	0.366	0.164	1.03e-06
GNAZ	3.41e-13	0.300377	0.183	0.033	7.98e-09
pfn1	5.72e-25	0.303194	1	1	1.34e-20
grap2a	3.58e-20	0.306484	0.222	0.029	8.37e-16
pno1	1.45e-08	0.307589	0.49	0.299	0.000337974
wasb	1.37e-08	0.309499	0.829	0.701	0.00031951
snrpf	2.25e-10	0.310437	0.539	0.32	5.27e-06
si:dkey-187i8.2	2.03e-12	0.310538	0.11	0.006	4.75e-08
il6r	1.06e-11	0.311274	0.193	0.046	2.47e-07
sowahd	2.54e-09	0.311966	0.354	0.17	5.94e-05
slc25a5	6.27e-32	0.312323	1	1	1.46e-27
igf2bp3	4.27e-17	0.312466	0.21	0.031	9.98e-13
setb	5.57e-09	0.313721	0.607	0.438	0.000130147
TXN	3.95e-15	0.314241	0.927	0.861	9.23e-11
si:dkey-42l23.4	2.56e-16	0.316805	0.151	0.01	5.98e-12
cnn2	4.34e-10	0.316834	0.559	0.34	1.01e-05
blnk	8.2e-16	0.320418	0.368	0.135	1.92e-11
si:ch211-199g17.2	8.13e-09	0.321756	0.363	0.183	0.000189897
sumo2b	6.87e-09	0.323405	0.607	0.417	0.000160461
dkc1	6.45e-10	0.32548	0.322	0.141	1.51e-05
mych	6.17e-09	0.327117	0.512	0.311	0.000144258
pim1	1.07e-08	0.329768	0.254	0.102	0.000250829
cct7	7.93e-10	0.329958	0.605	0.454	1.85e-05
fbl	3.23e-08	0.330073	0.402	0.234	0.000753918
cfp	1.62e-09	0.333343	0.534	0.324	3.79e-05
LO018340.1	6.03e-18	0.334367	0.2	0.025	1.41e-13
si:ch73-237c6.1	7.23e-10	0.335893	0.341	0.156	1.69e-05
usp39	9.04e-16	0.336628	0.19	0.027	2.11e-11
il1fma	8.08e-17	0.337707	0.271	0.066	1.89e-12
cdkn1bb	3.85e-09	0.339127	0.359	0.176	8.99e-05
gnai2b	6.45e-11	0.340552	0.559	0.332	1.51e-06
mtpn	5.11e-09	0.34068	0.532	0.334	0.000119411
nutf2l	1.21e-13	0.342118	0.295	0.095	2.83e-09
ahr2	3.84e-12	0.342345	0.422	0.199	8.97e-08
myca	5.6e-12	0.342841	0.205	0.05	1.31e-07
usp36	9.74e-11	0.343149	0.459	0.243	2.28e-06
itgb2	1.17e-08	0.343707	0.785	0.637	0.000272418
vdac2	1.75e-14	0.344086	0.839	0.728	4.08e-10
lipg	5.31e-13	0.344857	0.132	0.012	1.24e-08
cct6a	5.52e-11	0.344859	0.617	0.456	1.29e-06
cd99	2.34e-18	0.344872	0.215	0.029	5.48e-14
ak1	1.08e-15	0.347182	0.212	0.037	2.52e-11
CABZ01088134.1	1.97e-19	0.347413	0.151	0.004	4.6e-15
psmb8a	1.97e-12	0.34801	0.293	0.102	4.6e-08
si:dkey-112e7.2	2.51e-12	0.350799	0.768	0.62	5.86e-08
cct2.1	4.63e-11	0.351222	0.639	0.506	1.08e-06
btg1	7.23e-09	0.352871	0.954	0.921	0.000168939
BX005340.1	1.71e-18	0.357934	0.28	0.062	3.99e-14
ranbp1	8.01e-10	0.359923	0.527	0.328	1.87e-05
wls	1.55e-21	0.360913	0.2	0.015	3.63e-17
il4r.1	6.46e-12	0.361004	0.29	0.104	1.51e-07
klf6a	6.11e-11	0.363025	0.88	0.766	1.43e-06
rrp1	1.55e-13	0.363811	0.38	0.156	3.61e-09
ms4a17a.3.1	1.12e-11	0.364224	0.383	0.172	2.61e-07
ly75	7.28e-11	0.364357	0.227	0.071	1.7e-06
ccni	7.02e-12	0.365106	0.8	0.658	1.64e-07
nansa	5.66e-10	0.365928	0.241	0.085	1.32e-05
fam129bb	8.81e-30	0.36594	0.19	0	2.06e-25
glipr1a	1.77e-29	0.366148	0.268	0.025	4.14e-25
mef2aa	3.98e-13	0.367485	0.288	0.093	9.3e-09
eif3c	1.57e-14	0.369743	0.766	0.577	3.67e-10
eif3i	7.14e-13	0.372715	0.485	0.257	1.67e-08
bccip	2.02e-16	0.373203	0.427	0.17	4.73e-12
cct4	2.44e-13	0.37378	0.668	0.488	5.7e-09
ctsl.1	1.18e-16	0.373804	0.166	0.015	2.76e-12
si:dkey-180p18.9	1.2e-13	0.376452	0.427	0.191	2.81e-09
lmnb1	1.11e-16	0.376742	0.249	0.052	2.59e-12
kdm2ba	1.18e-14	0.377421	0.285	0.083	2.76e-10
ncl	1.52e-13	0.377677	0.78	0.66	3.55e-09
eif2s3	5.54e-16	0.378119	0.773	0.587	1.29e-11
ybx1	9.94e-34	0.37931	0.993	0.99	2.32e-29
dhrs9	6.31e-15	0.380684	0.641	0.373	1.48e-10
CU861453.1	2.53e-23	0.381302	0.222	0.019	5.92e-19
alox5ap	4.47e-09	0.381392	0.654	0.483	0.000104522
sec61b	8.59e-13	0.382864	0.732	0.577	2.01e-08
hlx1	2.44e-30	0.384391	0.212	0.002	5.7e-26
CABZ01080702.1	5.31e-14	0.386186	0.451	0.207	1.24e-09
rplp2	4.76e-39	0.386322	0.998	0.988	1.11e-34
rps27.2	1.2e-28	0.393357	0.968	0.936	2.8e-24
asap1b	4.47e-18	0.395095	0.346	0.104	1.04e-13
sdr16c5b	4.62e-22	0.396442	0.263	0.039	1.08e-17
rpl26	5.24e-15	0.396663	0.459	0.205	1.22e-10
si:ch211-79k12.1	3.06e-11	0.399085	0.163	0.037	7.16e-07
tubb4b	3.18e-22	0.399771	0.954	0.888	7.44e-18
nccrp1	2.68e-13	0.403988	0.678	0.465	6.26e-09
si:ch211-74m13.3	6.19e-12	0.404799	0.278	0.095	1.45e-07
nop10	3.56e-14	0.410337	0.507	0.266	8.32e-10
cct8	6.05e-15	0.411268	0.48	0.226	1.41e-10
hif1al	4.74e-15	0.413379	0.646	0.378	1.11e-10
eif4a1b	8.58e-18	0.414187	0.763	0.512	2.01e-13
eif3s6ip	1.19e-13	0.418065	0.59	0.369	2.79e-09
mcl1a	5.53e-17	0.418463	0.941	0.842	1.29e-12
sec61g	5.18e-21	0.4189	0.9	0.745	1.21e-16
slc38a5b	9.6e-27	0.41965	0.215	0.008	2.24e-22
pde10a	3.54e-12	0.420007	0.344	0.139	8.26e-08
irf2	5.86e-12	0.421771	0.578	0.351	1.37e-07
arhgap33	3.05e-23	0.431206	0.268	0.037	7.13e-19
nfil3-6	7.05e-15	0.432354	0.3	0.091	1.65e-10
cybb	5.42e-19	0.433085	0.329	0.087	1.27e-14
mibp2	1.94e-29	0.438297	0.905	0.859	4.54e-25
gpx1a	5.07e-21	0.438672	0.856	0.803	1.18e-16
eif3d	1.07e-16	0.440103	0.7	0.521	2.5e-12
anxa5b	1.48e-28	0.44095	0.227	0.008	3.45e-24
rhoab	7.13e-15	0.441046	0.612	0.357	1.67e-10
si:dkey-102g19.3	6.74e-11	0.442171	0.38	0.183	1.58e-06
kdm6ba	4.32e-15	0.443271	0.334	0.112	1.01e-10
NPC2 (1 of many)	1.18e-21	0.445617	0.346	0.087	2.75e-17
eif5a	4.03e-18	0.448481	0.702	0.531	9.42e-14
marcksl1b	5.05e-11	0.44911	0.246	0.081	1.18e-06
arl11	3.89e-12	0.45052	0.407	0.207	9.09e-08
rab11fip4b	1.35e-18	0.450633	0.263	0.052	3.15e-14
eif3ba	1.24e-20	0.454285	0.683	0.533	2.89e-16
crema	4.16e-18	0.455809	0.298	0.075	9.71e-14
si:ch211-15b10.6	5.11e-16	0.456322	0.512	0.243	1.19e-11
f11r.1	9.26e-17	0.456785	0.349	0.112	2.16e-12
ran	1.96e-26	0.457976	0.9	0.778	4.59e-22
ssr3	2.96e-20	0.458283	0.802	0.639	6.92e-16
nop58	1.23e-14	0.458957	0.488	0.239	2.88e-10
ms4a17a.6	2.52e-19	0.462677	0.495	0.203	5.89e-15
atp5mc3b	2.85e-28	0.46314	0.941	0.896	6.66e-24
si:ch211-217k17.7	1.23e-16	0.46336	0.412	0.162	2.87e-12
si:ch73-335l21.1	2.1e-39	0.464345	0.249	0	4.91e-35
ppiab	4.92e-40	0.465283	0.998	0.983	1.15e-35
ponzr1	4.19e-15	0.46663	0.344	0.12	9.8e-11
zgc:101699	2.52e-13	0.467132	0.127	0.01	5.88e-09
cct3	7.41e-18	0.467379	0.644	0.444	1.73e-13
mhc1uba	1.21e-14	0.473064	0.207	0.044	2.82e-10
anxa4	4.87e-19	0.473252	0.737	0.519	1.14e-14
sult6b1	1.28e-20	0.473615	0.376	0.108	3e-16
romo1	1.28e-23	0.475695	0.812	0.593	2.99e-19
pinx1	1.4e-20	0.477235	0.417	0.137	3.27e-16
c1qb	2.97e-18	0.477439	0.898	0.815	6.95e-14
gstp1	4.09e-18	0.47817	0.651	0.425	9.55e-14
ccl38.1	6.17e-21	0.478439	0.417	0.135	1.44e-16
sec61a1	6.22e-19	0.48012	0.698	0.429	1.45e-14
sash1a	1.94e-20	0.48033	0.29	0.058	4.53e-16
ets2	1.58e-13	0.481188	0.71	0.519	3.69e-09
rgs13	1.87e-12	0.482765	0.471	0.243	4.37e-08
si:ch73-343l4.2	5.67e-44	0.484911	0.276	0	1.32e-39
eif3ea	9.75e-30	0.485646	0.856	0.716	2.28e-25
AL831726.2	7.27e-26	0.489974	0.268	0.029	1.7e-21
rarga	5.45e-40	0.491808	0.273	0.004	1.27e-35
pabpc1a	1.06e-41	0.497159	0.985	0.938	2.48e-37
SERP1	1.37e-19	0.49849	0.761	0.541	3.2e-15
myh9a	1.15e-23	0.499729	0.439	0.135	2.69e-19
nop56	6.75e-19	0.501073	0.646	0.376	1.58e-14
cebpa	4.01e-19	0.503938	0.912	0.776	9.38e-15
ccl34a.4	1.61e-15	0.508592	0.139	0.008	3.77e-11
hmga1a	6.6e-18	0.510388	0.639	0.5	1.54e-13
npm1a	1.26e-14	0.510411	0.6	0.407	2.93e-10
ccl34b.8	5.56e-18	0.511006	0.141	0.004	1.3e-13
eif3f	1.27e-45	0.511344	0.951	0.9	2.97e-41
ptmaa	2.15e-36	0.513631	0.963	0.911	5.03e-32
si:ch211-283g2.3	7.99e-21	0.513808	0.151	0.002	1.87e-16
hp.1	1.67e-16	0.522627	0.122	0.002	3.89e-12
adh5	8.46e-21	0.523455	0.593	0.315	1.98e-16
mcl1b	7.86e-11	0.52425	0.683	0.537	1.84e-06
socs3b	1.13e-39	0.526585	0.268	0.002	2.63e-35
si:dkey-26c10.5	2.07e-17	0.52907	0.322	0.093	4.83e-13
wu:fc75a09	2.3e-22	0.542697	0.329	0.073	5.37e-18
si:ch211-194m7.4	6.16e-35	0.545083	0.222	0	1.44e-30
dub	3.42e-41	0.551518	0.324	0.015	7.98e-37
eif3g	4.11e-29	0.555476	0.785	0.537	9.61e-25
rps29	8.15e-56	0.558771	0.99	0.973	1.9e-51
hnrnpa0l.1	1.04e-42	0.559484	0.9	0.801	2.42e-38
hspa8	2.46e-47	0.561569	0.995	0.983	5.76e-43
si:cabz01036006.1	1.99e-28	0.564499	0.244	0.015	4.65e-24
eif3k	8.94e-34	0.566121	0.807	0.654	2.09e-29
ncf2	8.53e-29	0.566746	0.378	0.073	1.99e-24
ahcy	6.25e-22	0.567651	0.537	0.268	1.46e-17
lgals2a	4.08e-26	0.572626	0.895	0.778	9.54e-22
eif2s1b	7.41e-27	0.579541	0.627	0.288	1.73e-22
rpl35a	1.9e-65	0.582974	0.99	0.985	4.44e-61
rps21	1.08e-58	0.583191	0.983	0.94	2.52e-54
mknk2b	1.94e-17	0.584794	0.705	0.469	4.52e-13
eef2b	4.75e-53	0.588315	0.983	0.961	1.11e-48
ak2	7.49e-26	0.589379	0.598	0.286	1.75e-21
ncf1	8.25e-14	0.590011	0.641	0.407	1.93e-09
RPL37A	1.49e-70	0.591381	0.99	0.973	3.49e-66
si:ch211-147m6.1	6.16e-35	0.596699	0.222	0	1.44e-30
rps26	2.53e-58	0.599887	0.966	0.894	5.92e-54
midn	2.26e-22	0.604111	0.468	0.17	5.29e-18
rpl38	8.52e-54	0.610683	0.966	0.894	1.99e-49
ola1	4.92e-30	0.612506	0.7	0.446	1.15e-25
hsp90ab1	3.03e-88	0.612681	1	1	7.08e-84
antxr1c	2.83e-24	0.612849	0.285	0.046	6.61e-20
dbn1	4.17e-48	0.6129	0.351	0.01	9.74e-44
eif3m	4.37e-43	0.617929	0.878	0.67	1.02e-38
bzw1b	2.17e-20	0.624266	0.605	0.344	5.08e-16
timp2b	8.47e-25	0.627659	0.349	0.075	1.98e-20
tdh	1.93e-25	0.638155	0.337	0.064	4.51e-21
zgc:77650	2.28e-31	0.639582	0.876	0.649	5.32e-27
ms4a17a.10	3.39e-25	0.642529	0.868	0.633	7.93e-21
rpl39	2.9e-80	0.646454	1	0.99	6.77e-76
hmox1a	4.77e-17	0.652399	0.08	0.278	1.11e-12
faua	2.27e-80	0.653932	0.998	0.99	5.32e-76
rpl14	6.4e-73	0.654817	1	0.985	1.49e-68
actb2	2.46e-111	0.656959	1	1	5.74e-107
cirbpb	7.43e-49	0.658456	0.951	0.882	1.74e-44
rps23	6.28e-85	0.662514	1	0.994	1.47e-80
rpl29	6.78e-57	0.663005	0.944	0.851	1.58e-52
cotl1	4.33e-50	0.663125	0.959	0.861	1.01e-45
rpl12	2.33e-84	0.663859	1	0.998	5.45e-80
clic2	1.63e-25	0.666108	0.668	0.353	3.81e-21
rps15	1.81e-97	0.67462	1	0.988	4.23e-93
serbp1a	4.58e-73	0.677005	0.971	0.932	1.07e-68
b2m	2.29e-22	0.684187	0.715	0.465	5.35e-18
tpt1	3.56e-78	0.687566	0.995	0.981	8.33e-74
rpl28	1.29e-100	0.694394	1	0.99	3.02e-96
rps25	6.96e-90	0.700018	0.993	0.977	1.63e-85
rps28	5.35e-67	0.701016	0.985	0.898	1.25e-62
rsl1d1	4.59e-36	0.701257	0.634	0.228	1.07e-31
uba52	1.21e-93	0.702789	1	0.988	2.82e-89
ahnak	4.03e-23	0.704964	0.622	0.324	9.43e-19
gtpbp4	1.06e-34	0.705974	0.659	0.365	2.47e-30
eef1db	2.9e-43	0.715962	0.849	0.581	6.77e-39
rpl37.1	2.37e-90	0.717235	0.995	0.977	5.53e-86
prdx5	2.18e-38	0.717272	0.671	0.28	5.09e-34
rpl35	4.28e-94	0.719499	0.998	0.973	1e-89
nop53	3.8e-35	0.719664	0.695	0.349	8.88e-31
rpl31	2.46e-95	0.719808	0.995	0.985	5.74e-91
rpl30	7e-90	0.724639	1	0.973	1.64e-85
ddx21	1.06e-36	0.730273	0.715	0.351	2.49e-32
rps15a	2.1e-105	0.731106	0.995	0.992	4.91e-101
rpl6	3.53e-74	0.734572	0.983	0.925	8.25e-70
zgc:103700	5.73e-20	0.736428	0.715	0.436	1.34e-15
rps10	3.09e-121	0.737391	0.998	0.996	7.21e-117
rps5	2.04e-107	0.739324	1	0.992	4.76e-103
RPS17	3.94e-92	0.739578	0.983	0.975	9.21e-88
rps17	1.34e-89	0.739965	0.995	0.94	3.13e-85
rps2	7.22e-135	0.744863	1	1	1.69e-130
rpsa	5.39e-105	0.747972	0.998	0.988	1.26e-100
rpl8	1.34e-127	0.751031	1	1	3.14e-123
ccl39.2	1.26e-14	0.751542	0.11	0.002	2.94e-10
rpl27	8.59e-108	0.754524	0.995	0.975	2.01e-103
rps13	5.89e-96	0.755529	0.993	0.981	1.38e-91
timp4.3	7.33e-31	0.760008	0.322	0.039	1.71e-26
rpl34	4.42e-97	0.76002	0.995	0.963	1.03e-92
rpl23	9.65e-113	0.760092	1	0.996	2.25e-108
nme2b.1	2.16e-114	0.762306	1	0.994	5.05e-110
rps19	1.02e-106	0.763207	0.998	0.994	2.38e-102
rpl11	6.28e-96	0.76548	1	0.994	1.47e-91
rpl4	8.57e-75	0.770976	0.973	0.882	2e-70
rps24	9.91e-109	0.772524	0.99	0.985	2.32e-104
si:dkey-151g10.6	3.53e-121	0.773416	1	0.996	8.26e-117
ppiaa	3.05e-116	0.774625	1	0.992	7.13e-112
rack1	5.4e-106	0.775282	0.995	0.992	1.26e-101
c1qc	5.87e-45	0.776744	0.944	0.844	1.37e-40
rps27a	2.55e-122	0.777179	0.998	1	5.96e-118
rps3	1.53e-103	0.780187	0.998	0.988	3.58e-99
rpl23a	5.85e-82	0.782075	0.998	0.952	1.37e-77
eef1b2	1.17e-91	0.78524	0.985	0.965	2.74e-87
rps27.1	6.58e-121	0.792334	0.995	0.99	1.54e-116
btf3	9.76e-78	0.792796	0.946	0.813	2.28e-73
rpl17	7.12e-115	0.79414	1	0.992	1.66e-110
rpl22	2.89e-98	0.79683	0.995	0.936	6.75e-94
rpl18a	4.67e-115	0.79823	1	0.994	1.09e-110
rps18	8.45e-89	0.80322	0.983	0.9	1.97e-84
rpl13	1.93e-132	0.803435	1	0.992	4.51e-128
rps7	5.6e-116	0.804548	1	0.996	1.31e-111
rps16	5.95e-104	0.804838	0.998	0.981	1.39e-99
rps14	2.28e-133	0.810744	1	0.998	5.33e-129
rps11	4.52e-105	0.812779	0.998	0.977	1.06e-100
rpl21	1.04e-115	0.813059	1	0.994	2.43e-111
rps8a	1.99e-129	0.815848	0.995	1	4.66e-125
rpl3	2.81e-119	0.815921	0.998	0.994	6.56e-115
rps6	7.3e-109	0.81814	0.998	0.988	1.71e-104
mhc2dab	6.88e-43	0.82015	0.973	0.842	1.61e-38
nsa2	4.51e-60	0.82103	0.866	0.589	1.05e-55
rps3a	1.37e-124	0.822898	1	0.998	3.2e-120
zgc:153317	5.99e-54	0.823485	0.449	0.033	1.4e-49
rpl10a	8.42e-114	0.825009	1	0.994	1.97e-109
rps12	4.31e-104	0.828313	0.998	0.99	1.01e-99
rpl24	5.61e-122	0.835615	0.993	0.996	1.31e-117
eif3ha	9.99e-54	0.838618	0.698	0.295	2.33e-49
junba	1.24e-37	0.845034	0.578	0.187	2.9e-33
rpl32	1.74e-127	0.84554	1	0.985	4.07e-123
naca	2.59e-109	0.846794	0.998	0.956	6.05e-105
rpl19	1.91e-128	0.849764	1	0.998	4.46e-124
rps26l	8.79e-102	0.851547	0.99	0.932	2.05e-97
nrros	7.06e-40	0.857896	0.622	0.216	1.65e-35
rpl7	1.83e-117	0.859787	1	0.994	4.27e-113
eef1g	1.95e-111	0.860956	0.995	0.979	4.55e-107
ccr9a	7.96e-37	0.861095	0.432	0.081	1.86e-32
rpl9	1.89e-138	0.86344	1	0.981	4.41e-134
rpl36	3.45e-96	0.870056	0.983	0.909	8.06e-92
CR936442.1	9.52e-45	0.871175	0.971	0.851	2.22e-40
rpl13a	6.27e-129	0.87298	0.998	0.981	1.47e-124
rpl7a	1.42e-139	0.877242	1	0.996	3.33e-135
rpl22l1	2.31e-54	0.879657	0.778	0.566	5.4e-50
rpl10	2.62e-135	0.880358	0.995	0.994	6.11e-131
eef1a1l1	3.69e-135	0.891202	1	1	8.62e-131
rps9	9.67e-145	0.895742	0.998	0.994	2.26e-140
rpl18	1e-121	0.897162	0.998	0.992	2.34e-117
rplp2l	3.98e-112	0.910588	0.993	0.963	9.3e-108
robo4	6.63e-46	0.911039	0.344	0.012	1.55e-41
rpl5a	2.6e-106	0.917103	0.983	0.888	6.08e-102
rpl36a	3.61e-124	0.920097	0.998	0.967	8.43e-120
eef1da	7.36e-82	0.921173	0.902	0.624	1.72e-77
rpl15	2.16e-146	0.921894	1	0.99	5.04e-142
cd74a	3.46e-29	0.927971	1	0.996	8.08e-25
si:dkey-185m8.2	5.31e-56	0.935473	0.427	0.021	1.24e-51
rps4x	8.41e-140	0.978001	1	0.983	1.97e-135
rplp0	3.58e-147	0.984746	1	0.992	8.36e-143
si:busm1-266f07.2	1.33e-45	1.00043	0.976	0.884	3.11e-41
CR753876.1	1.45e-28	1.00491	0.734	0.593	3.38e-24
cd74b	6.21e-55	1.0061	0.995	0.963	1.45e-50
rplp1	2.1e-152	1.01792	1	1	4.92e-148
rsl24d1	2.7e-96	1.02845	0.932	0.676	6.32e-92
si:ch211-264f5.2	2.09e-73	1.03058	0.517	0.023	4.89e-69
rpl5b	1.04e-99	1.0576	0.954	0.741	2.42e-95
crip1	1.55e-62	1.06157	0.756	0.274	3.63e-58
gstt1a	3.65e-59	1.08254	0.493	0.041	8.52e-55
si:ch211-194m7.3	3e-51	1.08322	0.317	0	7.01e-47
s100a10b	1.28e-28	1.17018	0.312	0.048	2.99e-24
si:dkey-262k9.4	1.33e-81	1.20006	0.876	0.338	3.11e-77
si:ch211-136m16.8	3.82e-78	1.26842	0.583	0.041	8.93e-74
c1qa	6.47e-85	1.30746	0.856	0.34	1.51e-80
gsto2	9.59e-64	1.31688	0.754	0.299	2.24e-59
icn	8.18e-41	1.38322	0.32	0.019	1.91e-36
tmsb1	5.33e-90	1.41707	0.707	0.106	1.25e-85
fgl2a	2.39e-70	1.45907	0.695	0.154	5.57e-66
si:ch211-165i18.2	1.49e-69	1.50907	0.439	0.004	3.49e-65
zgc:174904	2.37e-71	1.52795	0.441	0.002	5.54e-67
f13a1b	1.03e-100	1.53969	0.583	0.004	2.41e-96
sftpbb	5.83e-109	1.57517	0.617	0.004	1.36e-104
krt8	1.92e-95	1.66097	0.732	0.122	4.5e-91
grn1	9.16e-65	1.69679	0.759	0.274	2.14e-60
lygl1	6e-122	1.71628	0.924	0.541	1.4e-117
cxcr4b	3.87e-132	1.73379	0.963	0.517	9.05e-128
cebpb	1.74e-100	1.74247	0.856	0.293	4.07e-96
krt18b	9.32e-176	2.14053	0.951	0.257	2.18e-171
