# Supplementary material for: In situ and transcriptomic identification of microglia in synapse-rich regions of the developing zebrafish brain
Source: Nat Commun. 2021 Oct 8;12:5916. doi: 10.1038/s41467-021-26206-x (PMC8501082; doi:10.1038/s41467-021-26206-x)
Supplement: Supplementary file 9 — Source Data [file 41467_2021_26206_MOESM9_ESM.xlsx]

## Sheet: Fig1b
				SV2
Samples	#of mpeg +cells	Sv2 Area (Millimeter sq)	micrometer sq	#mpeg/area
1A_7dpf_mpeg_20x_1x	2	0.009	9000	0.000222222	0.222222
2B_7dpf_mpeg_20x_1x	3	0.013	13000	0.000230769	0.230769
3C_7dpf_mpeg_20x_1x	3	0.014	14000	0.000214286	0.214286
4A_7dpf_mpeg_20x_1x	1	0.01	10000	0.0001	0.1
1C_14dpf_mpeg_20x_1x	4	0.011	11000	0.000363636	0.363636
2A_14dpf_mpeg_20x_1x	7	0.018	18000	0.000388889	0.388889
3B_14dpf_mpeg_20x_1x	4	0.016	16000	0.00025	0.25
4A_14dpf_mpeg_20x_1x	5	0.011	11000	0.000454545	0.454545
1A_21dpf_mpeg_20x_1x	10	0.211	211000	4.73934e-05	0.0473934
2A_21dpf_mpeg_20x_1x	12	0.2711	271100	4.42641e-05	0.0442641
3B_21dpf_mpeg_20x_1x	16	0.3102	310200	5.15796e-05	0.0515796
4A_21dpf_mpeg_20x_1x	11	0.291	291000	3.78007e-05	0.0378007
1A_HB_28dpf_mpeg_20x_1x	22	0.418	418000	5.26316e-05	0.0526316
2B_HB_28dpf_mpeg_20x_1x	20	0.3187	318700	6.27549e-05	0.0627549
3A_HB_28dpf_mpeg_20x_1x	23	0.3866	386600	5.9493e-05	0.059493
4B_HB_28dpf_mpeg_20x_1x	23	0.3905	390500	5.88988e-05	0.0588988

## Sheet: Fig1d-f
	Within SV2			Outside SV2
Region	n=1	n=2	n=3	n=1	n=2	n=3
OT	34	38	35	66	62	65
MB	69	68	69	31	32	31
HB	77	77	86	23	23	14
	Within BrdU			Outside BrdU
	n=1	n=2	n=3	n=1	n=2	n=3
OT	61	66	61	39	34	39
MB	32	34	25	68	66	75
HB	22	17	19	78	83	81

## Sheet: Fig1h
	Optic Tectum	Hindbrain
Sphericity	0.809	0.526
	0.719	0.378
	0.614	0.61
	0.79	0.346
	0.77	0.471
	0.655	0.392
	0.705	0.515
	0.574	0.407
	0.616	0.42
	0.635	0.453
	0.62	0.414
	0.567	0.535
	0.581	0.483
	0.665	0.606
	0.613	0.584
	0.555	0.487
	0.761	0.866
	0.529	0.561
	0.585	0.654
	0.557	0.394
	0.617	0.357
	0.732	0.487
	0.771	0.556
	0.8	0.426
	0.513	0.44
	0.595	0.658
	0.85	0.414
	0.598	0.377
	0.639	0.485
	0.565	0.583
	0.684	0.499
	0.494	0.608
	0.525	0.384
	0.558	0.576
	0.619	0.402
	0.581	0.406
	0.623	0.479
	0.57	0.53
	0.679	0.392
	0.398	0.422
	0.46	0.521
	0.8	0.452
	0.657	0.427
	0.545	0.458
	0.648	0.43
	0.562	0.444
	0.624	0.474
	0.587	0.322
	0.704	0.666
	0.545	0.641

## Sheet: Fig1i
um	Optic Tectum (OT)									Hindbrain (HB)
0	0	0	0	0	0	0	0	0	0	0	0	0	0	0	0	0	0	0	0	0	0	0	0	0
1	1	0	1	0	1	1	2	1	2	3	4	2	3	3	4	4	4	3	3	2	2	2	1	2
2	1		1		1	1	2	1	2	4	4	2	4	3	4	4	4	3	3	4	2	2	2	2
3	1		1		1	1	2	1	2	4	4	2	5	3	4	4	4	3	3	4	2	2	2	2
4	1		1		1	1	2	1	2	4	4	2	5	3	4	5	5	4	3	4	2	2	3	2
5	1		1		1	1	2	1	2	4	4	2	5	3	4	5	5	4	3	5	2	2	3	2
6	1		1		1	1	2	1	2	5	4	2	5	3	5	5	5	4	3	5	2	2	3	2
7	1		1		1	1	2	2	3	5	4	2	5	3	4	5	5	5	5	5	2	2	3	2
8	1		1		1	1	1	2	4	5	5	2	5	3	5	5	5	5	5	5	1	2	3	2
9	1		1		1	1	2	2	4	5	5	2	5	3	5	5	5	6	5	5	1	2	3	2
10	1		1		1	1	2	3	4	6	5	2	5	3	6	6	6	6	5	5	1	2	4	2
11	0		1		1	1	1	2	3	5	4	2	5	1	7	6	6	5	5	5	1	2	3	2
12			1		1	1	1	2	2	6	8	1	4	1	8	6	6	4	4	5	1	1	5	1
13			1		2	1	1	1	1	7	4	2	4	0	7	5	5	5	3	4	1	1	6	0
14			0		2	1	1	1	0	7	6	4	2		6	4	4	5	3	1	0	1	7
15					1	1	1	1		6	3	5	2		5	3	3	5	4	0		1	7
16					1	1	1	1		6	3	7	1		7	3	3	4	4			0	5
17					0	0	1	1		4	3	4	1		4	3	3	2	4				3
18							1	0		1	4	3	1		4	2	2	2	3				1
19							1			2	4	3	1		4	2	2	2	3				1
20							0			4	3	2	1		4	3	3	1	3				1
21										4	3	2	1		4	1	1	0	0				1
22										1	3	3	1		2	1	1						0
23										0	2	2	0		2	0	0
24											2	2			1
25											1	1			1
26											1	1			1
27											1	1			1
28											1	1			1
29											1	1			1
30											1	0			1
31											1				0

## Sheet: Fig 2d
Log Normalized Expression for Juvenile mpeg1.1+ cells by cluster of select genes
Cell barcode	cluster	ccl19a.1	hexb	mpeg1.1	mki67	p2ry12	csf1rb	pcna	ptprc
AAACGAAAGGTGCCAA-1	JM0	0	1.19679	3.08123	0	0	2.07045	0	1.72614
AAAGAACCAGATTCGT-1	JM0	1.07302	1.57864	3.00775	0	1.91288	1.07302	1.07302	2.16295
AAAGGGCAGAATACAC-1	JM0	1.73359	1.20311	2.33426	0	1.73359	2.33426	0	0.772526
AAAGGTATCTCCTGCA-1	JM0	1.99651	1.43071	0	0	0	1.99651	0	2.35565
AAAGTGATCGGAGTAG-1	JM0	0	1.92478	2.92106	0	1.92478	2.17531	0	1.92478
AAATGGAAGGACAGCT-1	JM0	1.53436	1.03644	3.27595	0	1.53436	2.31213	0	1.53436
AAATGGATCGCCAACG-1	JM0	1.8789	0	2.87011	0	0	1.8789	0	2.4926
AACAAAGCAAGCTGCC-1	JM0	1.63704	0	1.97545	0	2.22785	2.22785	0	2.4292
AACAAGATCGCGTAGC-1	JM0	2.05864	0	0	0	0	2.05864	0	2.05864
AACAGGGGTTGGGCCT-1	JM0	0	0	2.81803	0	2.18289	2.18289	0	0
AACCACAAGGGATCTG-1	JM0	0	0	2.21448	0	0.967486	2.21448	0	2.21448
AACCATGGTATCGGTT-1	JM0	0.988922	0.988922	2.55088	0	0.988922	2.24513	0	1.47629
AACCTTTGTCGATTCA-1	JM0	1.1489	0	2.26372	0	1.66948	2.77776	0	1.1489
AAGAACACACTGCGTG-1	JM0	0	0	2.49565	0	2.23508	2.87325	0	2.23508
AAGAACATCCCAGCGA-1	JM0	0	1.51524	2.83188	0	1.02074	1.84463	0	2.45544
AAGACAATCTCGGTAA-1	JM0	1.2748	1.2748	1.81742	0	0	2.16722	0	2.16722
AAGCCATGTCTTCATT-1	JM0	1.19213	1.19213	1.72066	0	0	2.06462	0	2.32007
AAGGTAATCTTCACAT-1	JM0	0	1.05573	2.50507	0	0	2.64748	0	1.55775
AATCGACGTCTAACGT-1	JM0	0	0	2.66798	0	0	2.29662	0	1.69933
AATCGTGTCGAGGCAA-1	JM0	1.32243	0	2.86307	0	0	1.87259	2.22545	0
AATGGAAAGCAAACAT-1	JM0	1.55391	0	2.76756	0	0	2.87834	0	1.55391
AATGGCTAGCGGGTTA-1	JM0	1.94831	1.3884	2.30511	0	0	1.3884	0	1.94831
AATGGCTTCTGGGAGA-1	JM0	1.02336	1.02336	1.51843	0	1.02336	2.60104	0	1.84808
AATTCCTCAGTAGAGC-1	JM0	0.949157	1.42721	2.82348	0	1.42721	1.42721	0	0.949157
AATTTCCAGAAATTGC-1	JM0	0	0	3.25642	0	1.25151	2.39631	0	0
AATTTCCGTCGCGGTT-1	JM0	0.767482	0.767482	2.61723	0	1.19655	2.07015	0.767482	0.767482
ACAAAGATCGAACGCC-1	JM0	1.5625	0	2.88861	0	1.5625	1.05965	0	2.14493
ACACTGAAGTTAGTGA-1	JM0	0.817867	1.56799	2.15106	0	0	1.56799	0.817867	1.80215
ACATCCCCACAATTCG-1	JM0	2.09495	0	3.3844	0	0	3.3844	0	2.45853
ACCAACAAGCGATGAC-1	JM0	1.80798	0	3.06304	0	2.15724	2.79082	1.26669	1.26669
ACCAACACATAGTCGT-1	JM0	0	1.52642	3.4536	0	0	2.7348	0	2.10454
ACCATTTCATGGCCAC-1	JM0	0	0	3.14857	0	1.88338	2.23682	0	1.3318
ACCTGAAGTGGCTACC-1	JM0	0	1.00368	1.82212	0	1.00368	2.90598	0	1.00368
ACGATGTGTATGCGTT-1	JM0	0	0	2.96567	0	0	2.83947	0	1.72311
ACGGAAGTCCTTATAC-1	JM0	1.81484	0	0	0	0	2.6283	0	1.27257
ACGGTCGAGAGTGACC-1	JM0	1.13553	1.65358	2.88495	0	1.99313	2.24615	0	1.13553
ACGGTTAAGAATAACC-1	JM0	0	0	2.80863	0	0	1.82386	0	1.82386
ACGTAACTCCGCTAGG-1	JM0	1.25653	1.79615	3.26316	0	1.25653	2.60756	0	2.14471
ACTATTCTCGTGGCTG-1	JM0	0	1.01938	2.82987	0	2.09012	1.51358	0	2.28822
ACTCCCATCACGGAGA-1	JM0	0.973288	1.45705	0.973288	0	1.78169	2.02637	0	0
ACTCTCGCAGGACAGT-1	JM0	0	2.74037	2.36667	0	0	2.10977	0	2.10977
ACTGATGCATTACGGT-1	JM0	1.61024	1.09928	2.3988	0	1.61024	2.56587	0	1.94677
ACTGCAATCCTCACCA-1	JM0	0	0	3.24477	0	1.11667	3.07022	0	1.96906
ACTTAGGAGGAGACCT-1	JM0	1.12334	1.63904	2.43147	0	1.12334	1.9776	0	1.63904
ACTTTGTTCAAGCCGC-1	JM0	0	0	1.86941	0	1.53822	2.62446	0	1.53822
AGAAGTACAATACCCA-1	JM0	0	1.55908	1.89186	0	1.05683	2.98428	0	1.55908
AGACAGGAGGATGCGT-1	JM0	0	0.97206	2.22104	0	0.97206	1.45553	0	0
AGACCATCACTGTGAT-1	JM0	0	1.13769	2.45081	0	1.99587	2.45081	1.13769	1.13769
AGACTCACACGCACCA-1	JM0	1.37236	0	1.68953	0	0.905157	2.42536	0.905157	1.92997
AGATCCAGTCCACACG-1	JM0	0.802686	0.802686	2.75864	0	1.24215	2.26392	2.38437	1.24215
AGCCAATCATCATCTT-1	JM0	0	0	2.67508	0	1.30906	2.46902	0	2.20917
AGCCAATTCTCATTGT-1	JM0	1.82132	0	2.17134	0	0	2.17134	0	2.01156
AGCCACGCACAGTCCG-1	JM0	1.84113	0	3.10075	0	1.29522	2.45163	1.29522	2.45163
AGCCACGGTACAACGG-1	JM0	0	0.895278	2.73956	0.895278	1.35996	1.67598	0	1.35996
AGCGCCAAGACGCATG-1	JM0	0	0	2.62102	0	1.13942	2.45314	0	2.62102
AGCTACAAGAAGTCAT-1	JM0	0	0	3.13139	0	0	2.6231	0	2.6231
AGGACGAAGCTGCCTG-1	JM0	1.93333	1.5977	2.5514	0	0	2.38455	1.08884	1.08884
AGGACGAGTCACTAGT-1	JM0	1.48852	0	2.42406	0	1.48852	2.68935	0	2.42406
AGGCATTTCGATCCAA-1	JM0	1.58803	1.0808	2.80798	0	0	1.92295	1.58803	0
AGGGTCCAGTTTGGCT-1	JM0	1.14508	0	2.89821	0	1.14508	2.89821	1.14508	2.00527
AGGGTCCTCTCCGATC-1	JM0	1.23796	0	2.89812	0	1.23796	2.12175	0	0
AGGGTTTAGTCCTACA-1	JM0	1.49546	0	2.43223	0	1.49546	2.06975	0	2.06975
AGGGTTTGTATTTCCT-1	JM0	1.36385	1.36385	1.92021	0	1.92021	2.27559	0	0
AGGTGTTGTCACTCGG-1	JM0	1.05207	1.05207	2.33388	0	1.05207	1.88567	0	1.05207
AGTACTGCAACACGAG-1	JM0	1.10424	0	3.05256	0	1.61619	1.95314	0	1.61619
AGTACTGGTGGTCTAT-1	JM0	1.38975	0	2.77691	0	1.94986	2.30674	0	0
AGTGACTCACCGTACG-1	JM0	0.940507	0.940507	2.98241	0	0	2.33869	0	1.73763
AGTGTTGAGAAGTGTT-1	JM0	1.34718	0	2.51659	0	1.90108	2.25546	0	1.34718
AGTTAGCGTTGCATCA-1	JM0	0	0	1.08793	0	0	2.18295	0	1.93215
AGTTCCCAGGGCAGAG-1	JM0	2.08061	1.7357	2.5402	0	0	1.20491	0	1.7357
ATACCGACAGTAACCT-1	JM0	0	2.1878	2.44704	0	1.29158	2.44704	0	1.8369
ATACCTTAGGTTTGAA-1	JM0	1.29158	0	2.82323	0	0	2.44704	0	1.29158
ATACCTTTCATCACCC-1	JM0	0	0	3.3733	0	1.10276	2.71386	0	1.61442
ATAGAGACATCCCACT-1	JM0	1.93097	1.37324	3.31539	0	1.37324	3.0744	0	2.2869
ATATCCTTCAGGAAGC-1	JM0	1.46724	1.46724	2.54005	0	0.981559	2.0379	0	0.981559
ATCACGAAGGACGCTA-1	JM0	0	1.35332	2.7312	0	1.90814	2.26289	0	1.35332
ATCACGACAAGGAGTC-1	JM0	1.73705	0	2.54171	0	0	2.33806	0	0
ATCAGGTTCTGGGCCA-1	JM0	0	0	2.68976	0	0	2.54686	0	1.59378
ATCCACCAGACGACTG-1	JM0	1.99734	0	3.35344	0	0	2.45236	0	1.99734
ATCCACCGTAGATGTA-1	JM0	1.03096	1.03096	2.94641	0	1.52769	1.52769	0	1.52769
ATCCTATCAGATCACT-1	JM0	0	0	2.53079	0	0	2.84425	0	1.72728
ATCGATGTCCCTCTTT-1	JM0	0	0	3.29838	0	2.43603	1.82677	1.82677	2.81189
ATCGGATTCACTGGTA-1	JM0	0	0	3.13244	0	1.8691	2.68827	0	2.48198
ATCGTGATCGACCAAT-1	JM0	0	0	1.38908	0	1.38908	3.09458	0	2.30592
ATCTCTACAAGACTGG-1	JM0	0	1.23467	2.74877	0	0	2.89374	0	0
ATCTTCATCACCCATC-1	JM0	1.76438	0	2.36798	0	0	2.36798	0	0
ATGAAAGAGTGAATAC-1	JM0	0	1.24514	2.90766	0	1.24514	1.24514	1.24514	1.24514
ATGACCATCGCTCCTA-1	JM0	1.26577	1.26577	2.15611	0	1.26577	1.80692	0	1.26577
ATGAGGGAGGCTAAAT-1	JM0	1.19422	1.19422	2.52612	0	0	2.32277	0	0
ATGATCGCAACCACGC-1	JM0	1.75258	1.43023	2.19156	0	1.75258	1.75258	0	0.95159
ATGCATGAGGTTGACG-1	JM0	0	1.61458	2.20293	0	1.61458	2.83926	0	3.22504
ATGCATGGTATAGCTC-1	JM0	1.10532	1.10532	1.10532	0	0	2.40704	0	1.95453
ATGGAGGAGTCCGCGT-1	JM0	1.25169	0	2.91635	0	0	2.91635	0	1.79051
ATGGAGGGTCCACTCT-1	JM0	0	1.90944	2.52562	0	1.07036	2.35917	0	1.07036
ATGGATCAGTGTTGAA-1	JM0	1.68344	0	3.30704	0	0	2.27912	0	1.68344
ATGGGAGTCGCCTTGT-1	JM0	1.5631	1.5631	3.44006	0	2.51129	3.44006	0	2.1456
ATGGGTTGTCTTACTT-1	JM0	0	0	3.01762	0	1.67158	2.46822	0	0
ATGTCCCTCTTCGATT-1	JM0	0.894764	0.894764	3.24239	0	1.35931	1.91501	0	2.10825
ATTCACTTCCACCCTA-1	JM0	0	0	2.72084	0	1.62041	2.5776	0	1.62041
ATTCAGGTCACTCCGT-1	JM0	1.95505	0	2.2067	0	1.10573	2.57479	0	1.61797
ATTCATCCATCTTTCA-1	JM0	0	1.12615	2.60288	0	0	2.98335	0	0
ATTCATCTCGAGTGGA-1	JM0	0	0	2.91753	0	0	2.13985	0	1.79155
ATTCCCGCACCCTTGT-1	JM0	1.79051	0.979893	2.66119	0	1.79051	1.79051	0	1.79051
ATTCCTACAAGGTCTT-1	JM0	1.6429	0	2.74698	0	1.12657	3.08423	0	2.43583
ATTCGTTCACGTTGGC-1	JM0	0	0	2.03111	0	0	2.48803	0	1.68917
ATTGGGTAGATTGCGG-1	JM0	1.94986	1.61313	2.20132	0	1.10169	2.71235	0	0
ATTTCACTCTGGCCAG-1	JM0	1.31481	0	3.12643	1.31481	1.86379	1.31481	1.31481	2.47622
ATTTCTGGTATGTCTG-1	JM0	3.46308	0	2.97293	0	0	2.73612	0	2.22398
CAAGGGATCACCATCC-1	JM0	0	0.863308	2.48223	0	0.863308	2.06114	0.863308	0.863308
CAATGACGTCCAAAGG-1	JM0	0	0	2.56865	0	1.76118	2.73812	0	0
CAATTTCCATACTGAC-1	JM0	1.10209	1.10209	2.71292	0	1.61361	2.40264	0	1.61361
CACAACATCTCAGTCC-1	JM0	1.04605	1.04605	2.63366	0	0	2.12651	0	1.54602
CACAGGCCACAATGTC-1	JM0	1.0799	1.0799	0	0	1.92179	2.1722	0	1.92179
CACATGAAGTAGGGTC-1	JM0	0	0	3.27772	0	1.0861	2.92662	0	1.59441
CACATGACAAGAAACT-1	JM0	1.99817	1.43217	2.35738	0	1.43217	2.35738	0	0
CACCAAAAGCAATAGT-1	JM0	1.1168	0	3.24497	0	0	1.96924	0	1.63123
CACCGTTGTGTTACAC-1	JM0	0	0	2.76978	0	0	1.78926	0	0
CACTAAGTCCTGTACC-1	JM0	2.17652	0	2.6863	0	1.59082	1.59082	0	1.08312
CACTGTCCAGTTGTCA-1	JM0	1.04093	0	2.62632	0	1.5398	2.62632	0	1.5398
CACTGTCGTGTTACTG-1	JM0	1.6612	0.884539	1.6612	0.884539	0.884539	1.34644	0	0.884539
CAGATCATCTCGAACA-1	JM0	0.791568	1.53052	2.73969	0	1.53052	1.76257	0	1.2278
CAGCACGAGTCAGCGA-1	JM0	1.22152	1.22152	3.1149	0	1.22152	2.562	0	1.22152
CAGCACGGTAATACCC-1	JM0	1.8369	1.29158	2.1878	0	1.8369	2.65272	1.29158	2.44704
CAGGCCACACAATGTC-1	JM0	2.58815	0	3.99494	0	0	3.06845	0	1.62958
CAGGCCAGTACCCGCA-1	JM0	0	1.5089	1.83779	0	1.5089	2.28283	0	2.71383
CATAAGCGTATATGGA-1	JM0	0	0	3.78501	0	0	2.17756	0	2.17756
CATAAGCTCACTGTTT-1	JM0	0	0	2.28723	1.16686	1.6908	1.6908	0	1.16686
CATACAGGTTCCGCTT-1	JM0	0	1.53794	3.20912	0	1.8691	1.53794	0	1.8691
CATACCCTCGTCTAAG-1	JM0	0	1.40453	2.32443	0	0.930906	2.32443	0.930906	0.930906
CATCCACAGCCTTCTC-1	JM0	0	1.74072	1.74072	0	0	2.98598	0	2.71498
CATCCACTCGCGTCGA-1	JM0	4.92498	1.31741	3.00252	0	1.31741	2.47947	0	2.47947
CATCCCAGTACTCCCT-1	JM0	1.16367	0	3.75728	0	0	2.4856	0	0
CATGCCTAGACGGTCA-1	JM0	0	1.92695	3.19762	0	0	2.54452	0	1.92695
CATTCATAGTCATTGC-1	JM0	1.12573	0	2.98276	0	1.12573	2.43469	0	2.23322
CATTGCCCAAAGGCGT-1	JM0	0	0	2.92035	0	1.68398	2.79449	0	1.16111
CCACACTGTACCCAGC-1	JM0	1.78812	1.24965	2.13622	0	0	1.78812	0	1.5547
CCACCATTCTCGCTTG-1	JM0	0	0	2.3564	0	1.57302	2.15667	0	1.57302
CCACGTTCAAGCAGGT-1	JM0	0	0	3.35509	0	1.49426	1.82197	0	1.82197
CCCATTGTCTGCATAG-1	JM0	0	1.01191	2.36365	0	0.628836	1.96403	0.628836	2.07987
CCCGAAGAGTTGAATG-1	JM0	1.19937	1.19937	2.70191	0	1.19937	2.07369	0	1.72919
CCCGAAGCACTTGAGT-1	JM0	0	0	3.44918	0	0	2.64337	0	2.27285
CCCGAAGGTGGTACAG-1	JM0	0	0	3.3729	0	2.01479	2.01479	0	2.01479
CCCTAACCAGCAGGAT-1	JM0	2.0392	0	3.60143	0	1.69678	2.49657	0	0
CCCTCAAGTTACCCAA-1	JM0	1.04116	1.04116	2.62666	0	0	1.87142	1.04116	1.54009
CCGGACAGTAATTGGA-1	JM0	1.58787	1.58787	1.92279	0	1.58787	2.37335	2.37335	1.08067
CCGGTAGCATGAGGGT-1	JM0	0	0	2.75783	0	0	1.04581	0	1.87749
CCGGTAGCATTAGGAA-1	JM0	0.983127	0	2.54236	0	1.46916	1.79482	0.983127	1.46916
CCGTAGGTCGGTCTGG-1	JM0	0	0	2.61522	0	0	2.82363	0	1.42733
CCGTGAGCATGGGCAA-1	JM0	1.35247	0	3.17537	0	1.35247	2.73013	0	1.35247
CCGTTCACAAAGGGCT-1	JM0	1.57712	0	1.57712	0	0	2.36109	0	1.91124
CCGTTCATCATCTCTA-1	JM0	1.17515	1.17515	1.70061	0	1.17515	2.66944	1.17515	2.29803
CCTAACCCACGTAACT-1	JM0	0	0	2.48651	0	0	2.48651	0	1.32304
CCTATCGTCAAGGCTT-1	JM0	0	0.833299	0.833299	0	0.833299	2.54224	0	2.43424
CCTCAACTCCATTGTT-1	JM0	0	0	2.76002	0	0	3.03176	0	1.7806
CCTCATGGTTGCTCCT-1	JM0	0	0	2.0131	0	1.15126	3.11891	0	1.15126
CCTCCTCTCTACACAG-1	JM0	1.19759	1.19759	3.08233	0	1.19759	2.97027	0	2.32714
CCTCCTCTCTGAGCAT-1	JM0	2.22594	0	3.35133	0	0	2.69262	1.32284	1.87305
CCTGCATCAGCCTATA-1	JM0	0	0	1.66843	0	0	2.00899	0	2.26257
CCTTCAGCACTGAGTT-1	JM0	1.06961	0	3.17684	0	0	2.15836	0	1.57453
CCTTGTGTCAGAGTTC-1	JM0	2.82042	1.01297	2.91981	0	1.50575	2.44431	0	2.71006
CGAAGGAAGATTAGAC-1	JM0	0	0	2.48854	0	0	2.63075	0	1.04402
CGAAGGAAGTATTCCG-1	JM0	0	0	2.0801	0	0	2.0801	1.50466	0
CGAAGTTCACATATCG-1	JM0	0	2.01544	3.16818	0	0	2.37547	0	0
CGAGAAGTCCGCCTAT-1	JM0	1.63988	1.12404	2.43242	0	1.12404	2.86893	0	1.63988
CGAGGAAAGTTTGGCT-1	JM0	0	0	2.49158	0	1.87796	0	0	1.87796
CGAGGCTGTATGGTAA-1	JM0	0	0	2.10977	0	1.76317	2.74037	0	1.76317
CGCAGGTGTATCGAGG-1	JM0	0	1.22186	3.0031	0	1.22186	2.10175	0	1.75561
CGCAGGTGTGATATAG-1	JM0	0	1.34006	3.03182	0	0	2.88568	0	2.24685
CGCGTGACATGAAGCG-1	JM0	1.8977	0	1.34424	0	0	2.2519	0	0
CGGAACCCATTGTCGA-1	JM0	0	1.00599	1.49721	0	1.82516	1.82516	0	0
CGGACACAGGCTTCCG-1	JM0	1.28002	0.832198	2.43246	0	1.82349	2.01381	0	2.01381
CGGAGAAAGCGCAATG-1	JM0	1.29928	0	3.21888	0	2.19722	2.45674	0	2.19722
CGTGATAGTAGACAGC-1	JM0	1.48693	0.997591	2.56358	0	1.48693	2.06013	0	2.25745
CGTGCTTCATGTGACT-1	JM0	1.18768	0	2.68627	0	0	2.3143	0	0
CGTTAGAAGCCTGAAG-1	JM0	2.14961	0	2.6127	0	1.80077	2.40773	0	2.14961
CGTTCTGTCTACTCAT-1	JM0	2.05983	0	2.68712	0	2.05983	3.06963	0	0
CTAACCCCAACCCTCT-1	JM0	0	2.90532	2.52686	0	2.52686	3.17923	0	0
CTAAGTGCAGCACCCA-1	JM0	1.08003	0	3.4069	0	1.92195	1.5871	0	1.5871
CTAAGTGCAGTTTCGA-1	JM0	1.50548	1.50548	3.09276	0	0	2.70973	0	0
CTACAGATCCCAGCGA-1	JM0	1.88126	1.32995	3.01877	0	0	2.70165	0	1.32995
CTACCTGGTCGTGGTC-1	JM0	1.49923	1.49923	2.91188	0	0	2.70224	0	2.07399
CTATAGGAGCTCACTA-1	JM0	0	1.96977	2.32762	0	1.4072	2.97078	0	0
CTCAATTAGTTGGGAC-1	JM0	0	0	2.34166	1.74033	0	1.74033	0	2.71455
CTCACTGCAGTCTACA-1	JM0	0	1.19389	2.96524	0	1.72273	2.69459	0	1.19389
CTCAGAAGTGAACCGA-1	JM0	1.62465	1.1113	2.21411	0	1.9622	1.62465	0	1.1113
CTCAGGGAGCCAGTAG-1	JM0	2.07572	0	2.07572	0	0	2.53505	0	2.33153
CTCAGGGGTGTTGCCG-1	JM0	0	0	2.41226	0	1.47851	0	0	1.47851
CTCAGTCGTCAGATTC-1	JM0	1.7759	0	2.58505	0	0	1.7759	1.23918	1.23918
CTCATGCAGGATACAT-1	JM0	1.1175	1.63206	2.591	0	0	2.97117	0	2.42356
CTCTGGTCACGACGTC-1	JM0	1.4021	0	0	0	1.4021	2.58437	0	1.96395
CTGGACGGTTGCACGC-1	JM0	0	2.03149	3.03862	0	1.68953	2.65682	0	1.68953
CTGGCAGGTTAGGCCC-1	JM0	0	0	3.02505	0	1.15601	2.27304	0	2.27304
CTGTATTAGGGTCACA-1	JM0	0	0	2.82671	0	0	2.65616	0	2.19109
CTGTCGTAGTAAGCAT-1	JM0	0	1.22186	3.60828	0	0	2.87663	0	1.75561
CTGTCGTGTATCTCTT-1	JM0	1.42902	2.35364	3.38681	0	1.42902	1.99459	0	0
CTTACCGCATAATGAG-1	JM0	0	1.71242	2.51413	0	0	1.18515	0	1.18515
CTTACCGTCATCACTT-1	JM0	0	0	3.1117	0	0	3.41794	1.30357	1.30357
CTTACCGTCGAAATCC-1	JM0	0	0	1.93756	0	1.37899	1.93756	0	2.55595
CTTCTAAAGTCACGCC-1	JM0	0	1.23519	2.57985	0	0	2.37547	0	2.57985
CTTCTAACAGTCCGTG-1	JM0	0	1.11791	2.22288	0	1.63255	2.86035	1.63255	0
CTTGAGAAGGTCGAGT-1	JM0	0	0	2.68013	0	0	2.68013	1.31302	0
GAACACTTCTTCGTAT-1	JM0	0	0	3.13643	0	1.16382	2.28326	0	0
GAACTGTCAGCCTATA-1	JM0	1.75541	0	2.56222	0	0	1.75541	0	2.10154
GAAGAATTCGTCAACA-1	JM0	0	0	3.42858	0	1.94113	3.21352	0	2.29756
GAAGCGAGTTGGGTAG-1	JM0	1.03422	1.86233	3.12478	0	1.03422	1.86233	0	2.11041
GAAGGACTCCGTCAAA-1	JM0	0.899669	0	2.74649	0	1.68201	1.92208	0	1.68201
GACAGCCTCTTCGTGC-1	JM0	1.04653	1.04653	2.86959	0	1.04653	1.87843	0	1.5466
GACCCTTGTGTCCCTT-1	JM0	0	1.24198	2.75841	0	1.24198	2.58868	0	1.24198
GACCGTGGTAGAGATT-1	JM0	0	1.29081	2.44608	0	0	2.18686	0	1.83601
GACCTTCTCTAGAGCT-1	JM0	1.13524	0.720746	2.44752	0	1.42741	1.83734	0.720746	1.13524
GACGCTGCAAATCAAG-1	JM0	1.09595	0	2.39427	0	1.94249	2.39427	0	1.09595
GACGTTAAGTGTTGTC-1	JM0	2.14939	0	1.80056	0	1.26031	2.14939	0	1.26031
GACTATGCAAATTAGG-1	JM0	0	0	2.79346	0	2.15972	3.45552	0	2.15972
GACTCAAGTTTGCCGG-1	JM0	0	0	2.02996	0	1.46021	2.39065	0.975857	0
GACTCAATCTCAGTCC-1	JM0	0	0	2.76095	0	1.54835	1.54835	0	0
GACTCAATCTTTGCAT-1	JM0	1.46276	0	2.86729	0	1.46276	2.39366	0	0
GACTGATAGTTCCATG-1	JM0	1.39773	1.95897	2.95886	0	1.39773	2.579	0	1.39773
GAGAGGTGTCTAGGTT-1	JM0	0.904281	0.904281	3.19959	0	0.904281	0.904281	0	2.12235
GAGAGGTGTTGCTCCT-1	JM0	0	1.47746	2.67602	0	0	1.8038	0	1.47746
GAGATGGTCTCTCGCA-1	JM0	1.00676	1.00676	3.16028	0	1.49816	2.81123	1.82618	1.00676
GAGGGATAGTGAGCCA-1	JM0	1.69569	0	2.66383	0	2.29261	2.66383	0	0
GAGGGTAAGACAGTCG-1	JM0	1.64864	0	3.09102	0	0	1.64864	0	0
GAGTCATGTCGCTCGA-1	JM0	0	1.88196	1.88196	0	0	2.49591	0	1.33057
GAGTCTATCCTACAAG-1	JM0	1.06848	1.57317	2.66561	0	1.57317	2.15684	0	1.06848
GAGTCTATCGCGTGCA-1	JM0	0	0	2.21629	0	0	2.58475	0	2.58475
GAGTTTGGTACGTGAG-1	JM0	0.953057	1.43204	2.62097	0	2.73064	2.73064	0	1.43204
GATCACACAAACCATC-1	JM0	0	0	2.58569	0	0	1.62744	0	2.85436
GATCAGTAGCTCGCAC-1	JM0	1.06076	0	2.89021	0	1.06076	2.51215	0	2.34592
GATCAGTGTAGCTGCC-1	JM0	0	0	1.99807	0	1.99807	2.76472	0	2.62102
GATGACTAGGTAAGTT-1	JM0	1.61749	1.10532	2.20616	0	0	2.40704	1.10532	2.57423
GATGAGGAGACTCGAG-1	JM0	0	0	2.49944	0	2.04192	1.69933	0	2.81217
GATGAGGGTGGACCAA-1	JM0	0	0	2.61161	0	1.13253	1.98931	0	1.65
GATGTTGCATGACCCG-1	JM0	0	0	2.25822	0	1.81476	2.56437	0	1.48759
GATTCTTTCTTGGCTC-1	JM0	1.37966	0	2.29461	0	1.37966	1.93832	0	1.37966
GATTGGTGTTCCGCTT-1	JM0	2.05073	0	2.05073	0	0	2.82167	0	1.18107
GATTTCTAGGCCATAG-1	JM0	1.43802	0	2.62824	0	0	2.83683	0	2.00481
GCAACATAGACAGCTG-1	JM0	0	0.968093	1.77474	0	1.45064	2.85239	0	0.968093
GCAACATAGCTGGAGT-1	JM0	0.680251	1.08138	1.9237	0	2.46114	1.36689	0	1.08138
GCATCTCTCGAGAGCA-1	JM0	1.46314	0.978233	3.11692	0	1.7883	2.76869	0	0.978233
GCCAACGCACCTGCGA-1	JM0	0	0	3.39513	0	1.35631	1.91157	0	0
GCCAACGCACTATGTG-1	JM0	1.27073	1.27073	2.4207	0	1.27073	1.27073	0	2.4207
GCCATGGCAGCGAACA-1	JM0	1.87282	0	1.32264	0	0	2.48601	0	1.32264
GCCCGAAGTTCTCTAT-1	JM0	0	1.17748	2.94283	0	1.17748	2.30106	0	1.70336
GCGGAAAGTGCCGTAC-1	JM0	0	1.45768	3.70258	0	0	2.38766	0	1.45768
GCGGATCGTATGTCCA-1	JM0	2.03688	0.980829	2.03688	0	0	2.03688	0	1.79176
GCTGAATTCGGAATGG-1	JM0	2.00435	1.66408	2.62774	0	1.14435	3.20049	0	1.14435
GCTTGGGCATGTGACT-1	JM0	1.27184	0	3.37558	1.27184	1.81398	2.16357	0	1.27184
GGAACCCTCCGTCAAA-1	JM0	0	0	2.91235	0	0	2.39268	0	0
GGAAGTGTCTCCAATT-1	JM0	0	0.955807	2.83367	0	0.955807	2.92362	0	0.955807
GGACGTCCACGTCATA-1	JM0	1.22186	0	2.35839	0	0	2.73183	0	1.75561
GGAGGATGTATATGGA-1	JM0	0.963359	1.44479	2.74627	0	0.963359	2.51312	2.01249	0
GGATCTAGTGTTCCTC-1	JM0	2.45722	1.84628	2.83372	0	2.45722	1.84628	0	2.45722
GGCACGTTCTCGGTAA-1	JM0	1.04557	0	2.32484	0	0	1.87718	0	1.54544
GGCGTCAAGCGAGTCA-1	JM0	1.07619	1.07619	3.01234	0	0	2.3672	0	1.58247
GGCGTCAAGGCCCAAA-1	JM0	1.22253	0	2.73272	0	1.7564	1.22253	0	1.22253
GGCTGTGAGCTAGTTC-1	JM0	0.960263	0.960263	3.16012	0	0	2.00815	0	1.44096
GGGATCCGTCACTGAT-1	JM0	1.8698	1.8698	2.68903	0	0	2.22251	0	1.32002
GGGCGTTCAAAGGGTC-1	JM0	0	0	2.1144	0	1.03715	2.4788	0	1.86617
GGGCTCAAGAGGATCC-1	JM0	2.06944	0	3.35626	0	1.72519	2.52845	0	0
GGGCTCATCAAGGAGC-1	JM0	0.931465	0	2.6976	0	0	2.6976	0	0.931465
GGGTTATTCATCGCTC-1	JM0	0.797556	0.797556	2.48332	0	0.797556	2.11874	0.797556	2.11874
GGGTTTATCAACACGT-1	JM0	1.65204	1.65204	2.88315	0	0	3.26979	0	0
GGTAACTGTACGCTTA-1	JM0	2.15566	0	3.99701	0	0	2.15566	0	2.78915
GGTAATCAGAGAAGGT-1	JM0	1.26889	0	2.62354	0	0	2.62354	0	1.26889
GGTAATCGTCCACTTC-1	JM0	1.8099	0	3.279	0	1.8099	1.8099	1.8099	0
GGTGATTAGTTGGAGC-1	JM0	0.844943	1.60614	2.0333	0	1.60614	1.60614	0	2.19356
GGTTAACTCTCGCAGG-1	JM0	0	0	1.17407	0	0	2.49944	0	1.69933
GTAACACGTCTGATCA-1	JM0	1.36017	1.916	2.27116	0	0	1.36017	0	1.916
GTACAACGTGACCGAA-1	JM0	0	0	2.00268	0	1.14304	1.14304	0	1.66252
GTACAGTCATTGCCGG-1	JM0	1.03224	1.03224	2.61384	0	1.03224	0	0	2.10771
GTAGATCGTTCTCTCG-1	JM0	0	0	2.24691	0	0	2.76015	0	0
GTAGCTATCATAGCAC-1	JM0	0	1.39339	2.1484	0	0.921968	2.78145	0.921968	0
GTAGGTTTCTTCTCAA-1	JM0	1.59896	1.59896	3.03204	0	0	3.03204	0	1.59896
GTCAAACAGCGTATAA-1	JM0	0.871232	0.871232	2.94802	0	0	0	0.871232	1.64279
GTCAAGTCACAAAGTA-1	JM0	1.48455	1.48455	2.05744	0	1.48455	3.06702	0	2.05744
GTCAAGTTCACATTGG-1	JM0	1.52318	0	2.29928	0	1.52318	2.84145	0	1.8532
GTCATCCGTAACGGTG-1	JM0	1.92395	0	2.74854	0	0	2.27951	0	2.27951
GTCATTTAGGGAGTGG-1	JM0	1.13281	0	2.88116	0	1.13281	2.24257	2.44425	1.65034
GTCATTTGTGCAGTGA-1	JM0	1.04402	1.87515	2.86593	0	2.32268	3.21599	0	1.04402
GTCGAATAGAGCCTGA-1	JM0	1.23501	0	2.74923	0	0	2.57962	0	1.23501
GTCTAGAAGCGACTGA-1	JM0	0.877832	0.877832	2.71183	0	0.877832	2.61382	0	1.89051
GTCTCACAGGAATTAC-1	JM0	0	0	3.2429	0	1.40511	2.79605	1.40511	1.96739
GTCTCACCAGTAGTTC-1	JM0	1.04533	0	1.04533	0	1.04533	1.54515	0	1.87687
GTGAGGACATGGAGAC-1	JM0	0	0	2.86611	0	1.87531	2.12391	0	1.5437
GTGAGTTTCCTATTGT-1	JM0	0	1.09476	3.36171	0	2.19209	2.39264	1.09476	1.60481
GTGCTTCTCGCATAGT-1	JM0	0	0	1.73686	0	1.20589	2.08184	1.20589	2.08184
GTGGAAGCACAAATCC-1	JM0	1.88409	0	1.88409	0	1.33241	2.70477	0	1.33241
GTGGAGAGTCTAGGTT-1	JM0	1.57651	1.07125	2.52686	0	1.57651	1.07125	0	1.57651
GTGGAGATCCCTTGGT-1	JM0	1.37589	0	1.93401	0	0	1.93401	0	1.37589
GTGTAACGTCTCTCTG-1	JM0	1.15274	0	2.471	0	0	2.63913	0	2.01498
GTGTAACTCATCAGTG-1	JM0	0.917432	0	1.94754	0	1.38772	2.56671	0	2.3043
GTGTTAGCACACCAGC-1	JM0	1.5631	0	2.65377	0	0	3.07983	1.06015	2.1456
GTTCATTTCCGCCTAT-1	JM0	0	0	2.46921	0	0	2.7812	0	1.67246
GTTGCTCCATCCGTTC-1	JM0	0.96992	1.45289	2.85517	0	2.38199	2.75618	0	2.21797
GTTGTAGTCCCTTTGG-1	JM0	0	0	1.89138	0	0	2.88399	0	1.55864
GTTGTGACAGTTGTCA-1	JM0	1.20099	0	2.53505	0	0	2.53505	0	2.07572
GTTGTGATCAAGTCGT-1	JM0	1.20737	2.08368	2.08368	0	1.20737	2.08368	0	2.33975
TAACTTCGTGTATTCG-1	JM0	1.472	0	3.05153	0	1.472	2.40459	0	2.04329
TACACCCAGCGAGGAG-1	JM0	0	1.38998	3.22359	0	1.95012	2.94909	0	1.38998
TACCTCGGTAGACGTG-1	JM0	1.06648	0	2.35381	0	1.06648	1.06648	1.06648	2.15414
TACCTCGTCTCAACGA-1	JM0	1.16869	1.16869	2.66073	0	0	2.03514	0	2.28962
TACGCTCGTATTTCGG-1	JM0	1.9935	0	2.35249	0	1.9935	2.35249	0	1.9935
TACGTCCTCACCTGGG-1	JM0	0.628305	1.01119	2.27668	0	0.628305	2.51508	0	0.628305
TACTTACAGGTAGATT-1	JM0	1.04057	1.04057	2.31788	0	1.04057	0	0	1.53937
TACTTCAGTGACTAAA-1	JM0	0	0.996189	3.51008	0	0.996189	2.89477	0	1.48521
TAGACCACAACTCATG-1	JM0	1.24796	0	2.59646	0	0	2.76628	0	2.13413
TAGACTGGTCGAAACG-1	JM0	0	1.32588	2.49006	0	1.32588	3.25383	0	2.49006
TAGAGTCTCGAACACT-1	JM0	0	0	1.75938	0	0	1.75938	0	2.73609
TAGATCGAGCAGCACA-1	JM0	1.80416	0	3.17123	0	1.2634	2.93183	0	2.41141
TAGATCGGTCACGACC-1	JM0	0	1.09107	2.3876	0	1.60038	1.9362	0	1.60038
TAGGTACGTAACTGCT-1	JM0	0	0	2.03024	0	0	2.86448	0	0.976063
TAGGTACTCATCGACA-1	JM0	0	0	2.90329	0	0	2.26353	0	1.66931
TATCGCCAGGTCGACA-1	JM0	1.36667	0	2.54074	0	0	2.27899	0	0
TCAATTCAGCGGGTTA-1	JM0	2.06252	1.48905	3.22008	0	0	2.42468	0	2.06252
TCACAAGTCTTCCGTG-1	JM0	1.1294	1.98532	3.26292	0	0	2.43965	0	1.1294
TCACACCAGCGATCGA-1	JM0	0	1.6018	3.42474	0	1.09225	2.18874	1.09225	1.6018
TCACACCTCTTCTGTA-1	JM0	0.719555	0	2.34963	0	0.719555	1.42565	0	1.13367
TCACGGGCAGGTAGTG-1	JM0	0	1.62465	2.85109	0	1.62465	3.62939	0	2.21411
TCACGGGTCAAACGAA-1	JM0	0	1.26213	2.61481	0	0	1.26213	0	1.26213
TCACTATCAGGTGTGA-1	JM0	1.0895	1.93417	1.0895	0	0	1.93417	0	1.59849
TCAGCCTCACAGTGAG-1	JM0	1.58679	0	3.19163	0	1.58679	0	0	2.80651
TCAGTGAAGACCTTTG-1	JM0	0	0	2.23807	0	0	2.49872	0	1.88456
TCAGTTTAGTCTAGAA-1	JM0	1.50712	0	2.08286	0	0	3.37107	0	0
TCATCATTCCCAAGTA-1	JM0	0	0	2.77423	0	2.14161	2.77423	0	2.39949
TCATCCGTCCGAAGGA-1	JM0	1.34382	0	1.89722	0	1.34382	3.03667	0	2.51241
TCATGCCTCTGGACTA-1	JM0	1.09318	1.60291	2.9367	0	1.60291	1.93891	0	1.93891
TCATGTTGTGAATTAG-1	JM0	1.23883	0.800112	2.38013	0	1.54274	1.77549	0	0.800112
TCATTACTCTCATTTG-1	JM0	1.77183	0	3.02172	0	1.77183	3.13407	0	0
TCATTCACACGTAGAG-1	JM0	0	1.24268	2.90439	0	1.24268	2.75933	0	1.24268
TCCAGAACAGAGACTG-1	JM0	0	0	2.50558	0	0	2.14012	1.05609	1.8909
TCCCAGTTCTGGGATT-1	JM0	0.978958	0.978958	2.86885	0	0.978958	1.78926	0.978958	1.46403
TCCGATCCATACTGTG-1	JM0	0	1.69278	0	0	2.66052	0	0	1.69278
TCCGTGTCAAGCAATA-1	JM0	0	1.75581	2.73205	0	1.22203	1.75581	0	1.22203
TCCGTGTGTCCGAAGA-1	JM0	1.13725	0	2.99892	0	0	1.65563	0	2.88734
TCCTCGAGTTGTTGTG-1	JM0	1.44491	0.963459	2.51327	0	0.963459	1.76853	0.963459	1.44491
TCCTCTTCATCGTCCT-1	JM0	0	1.26331	2.8617	0	1.26331	2.51906	0	1.99372
TCCTTTCCACGACGTC-1	JM0	0	1.50548	2.91948	0	1.50548	2.08102	0	2.44399
TCGAACAGTTTGATCG-1	JM0	0	0.88806	2.52118	0	0	1.35088	0	1.35088
TCGAACATCTGCATGA-1	JM0	1.66443	0	3.28451	0	2.62814	2.25814	0	0
TCGAAGTTCGCTACAA-1	JM0	0	0	3.44371	0	1.20327	2.33447	0	1.20327
TCGACCTCACGACCTG-1	JM0	0	0	2.75679	0	0	2.12521	0	1.54486
TCGACGGTCGGAACTT-1	JM0	0	0	3.40352	1.76558	0	1.76558	0	1.76558
TCGCACTGTAACGTTC-1	JM0	0	1.31521	3.59545	0	0	3.34128	0	1.31521
TCGGGTGGTTTACGAC-1	JM0	1.99872	0	1.43265	0	0	1.43265	0	1.43265
TCGGTCTAGTCAGCGA-1	JM0	1.26595	1.26595	1.26595	0	1.80713	2.61976	1.26595	2.41465
TCGGTCTTCAAGCTGT-1	JM0	0	0	2.35278	0	0	2.99721	0	1.75048
TCGTCCATCCGGACGT-1	JM0	0.974622	0	2.9524	0	0.974622	2.02824	0	1.78347
TCTACCGGTGGCTTGC-1	JM0	1.48086	0	2.05329	0	2.05329	2.25043	0.992648	0.992648
TCTATACGTCAACCAT-1	JM0	2.62794	1.43777	2.83653	0	1.43777	3.15611	0	2.62794
TCTGCCATCGGAATGG-1	JM0	0.99522	0	0.99522	0	0.99522	1.8109	0	0.99522
TCTGGCTTCGACACTA-1	JM0	0	1.16156	2.92097	0	1.68451	3.13328	0	1.16156
TCTTAGTTCACGACTA-1	JM0	0	0	3.38378	0	0	3.16908	1.3476	2.51711
TGAATGCCACGCTTAA-1	JM0	1.68953	0	2.65682	0	0	2.28584	0	0
TGAATGCCAGCAGTTT-1	JM0	4.38992	0	2.70377	0	0	2.82889	0	1.94198
TGACCCTGTACTTGTG-1	JM0	1.00919	1.50113	2.43888	0	1.00919	2.43888	0	1.00919
TGACGCGCAATCCTTT-1	JM0	1.17053	0	1.17053	0	0	2.93331	1.17053	1.69514
TGACTCCTCAGCAATC-1	JM0	0	0	3.04659	0	0	2.77462	0	1.46801
TGAGCATTCCACAGGC-1	JM0	0.930999	1.40465	1.40465	0	1.72475	1.96686	0	2.16162
TGAGCGCTCTCACTCG-1	JM0	0	1.03224	2.61384	0	1.03224	2.73817	1.03224	2.10771
TGAGGAGCACGCCAGT-1	JM0	1.27909	0	2.63668	1.27909	1.82241	2.43128	0	1.82241
TGAGTCAAGGCCGCTT-1	JM0	0	1.56804	2.65958	0	1.56804	2.15112	0	1.90149
TGATGGTAGCACAAAT-1	JM0	0	0	2.83653	0	2.00453	2.00453	0	2.36405
TGATGGTCAGGCATGA-1	JM0	0	1.59959	1.59959	0	1.09041	1.93536	0	1.09041
TGATTTCTCAGCAATC-1	JM0	1.04966	0	1.88251	0	1.04966	2.33052	1.04966	1.55039
TGCATCCGTTCAGCGC-1	JM0	0	1.10695	2.20832	0	0	1.10695	1.10695	1.95661
TGCGGGTGTAAGCTCT-1	JM0	1.92946	1.37192	1.37192	0	1.37192	2.28531	0	2.28531
TGCTCCAAGGAAGTGA-1	JM0	0	0	2.361	0	2.361	3.00583	0	1.75799
TGGATGTCAACACGAG-1	JM0	2.1456	2.1456	2.98911	0	0	2.1456	0	1.5631
TGGGATTCATTCATCT-1	JM0	1.64301	2.07332	2.94828	1.32985	1.32985	2.3732	0	1.32985
TGGGATTGTGAATGTA-1	JM0	0	0	3.35766	0	1.25851	1.79846	0	2.14716
TGGGTTAGTGATACAA-1	JM0	0	0	2.10028	0	1.75423	2.10028	1.22068	2.10028
TGGTTAGAGTTTAGGA-1	JM0	1.58617	0	3.33915	0	0	2.17134	0	0
TGTAACGTCGAACCAT-1	JM0	0	1.34194	1.34194	0	0	1.34194	0	0
TGTCCACCAAGGAGTC-1	JM0	1.75779	1.75779	2.73429	0	0	3.11787	0	0
TGTTGAGTCGGCATTA-1	JM0	0	0	2.52456	0	1.06961	1.06961	0	0
TTAATCCGTCGACTTA-1	JM0	1.64864	0	2.75364	0	1.98786	2.75364	0	1.13139
TTACCATAGCCATGCC-1	JM0	0	0.896995	2.11156	0	0	2.41283	0	0.896995
TTACGTTAGCTAATCC-1	JM0	0	0.88196	2.08916	0	0.88196	1.8965	1.8965	1.8965
TTACTGTAGCAATTAG-1	JM0	1.21431	1.74676	2.99292	0	0	1.74676	1.21431	1.21431
TTACTGTGTTGCTCAA-1	JM0	1.44765	0.965669	2.51655	0	1.77149	2.37577	0	0.965669
TTCAATCAGTGCTACT-1	JM0	1.95332	0	0	0	1.61635	3.14376	0	1.95332
TTCAATCTCCGACGGT-1	JM0	0	1.00084	2.80246	0	0	1.49091	1.00084	1.49091
TTCACCGCAACTGTGT-1	JM0	1.08351	1.08351	2.54398	0	1.59129	1.92645	0	2.17704
TTCACGCCATCCCACT-1	JM0	1.51871	0	3.38543	0	1.51871	1.51871	0	2.4595
TTCACGCGTGCAATAA-1	JM0	0	0	2.50001	0	0	1.33385	1.33385	1.6474
TTCAGGACAAACGAGC-1	JM0	0	0	3.62513	0	1.71671	2.68775	0	2.31574
TTCATTGAGAAGCCAC-1	JM0	1.76018	0	2.73699	0	2.1066	3.12063	0	1.76018
TTCATTGCAAACTAGA-1	JM0	0	1.39704	2.95799	0	1.95818	2.57816	0	1.95818
TTCCACGGTCGCGTTG-1	JM0	1.70006	1.17469	2.93901	0	1.70006	2.29743	0	1.17469
TTCCACGTCATATGGC-1	JM0	0.85028	1.61361	2.04142	0	2.04142	2.34009	0	2.20186
TTCCGGTTCTCGAACA-1	JM0	0	0	2.67584	0	0	1.85783	0	2.67584
TTCCTAACAAAGAGTT-1	JM0	2.43793	1.82852	3.87166	0	1.82852	3.08642	0	2.43793
TTCCTCTCAGTGAGCA-1	JM0	1.40954	1.40954	3.46388	0	0	2.33041	0	1.97243
TTCTAACCAAAGGCAC-1	JM0	0	0	2.09871	0	1.02565	2.09871	0	2.09871
TTCTGTACAAGGTCGA-1	JM0	0	0	2.53841	0	1.58648	2.80615	0	1.58648
TTGAACGGTCAGTCCG-1	JM0	1.05438	1.55612	2.50318	0	1.55612	3.23131	1.55612	1.55612
TTGATGGTCTTTCGAT-1	JM0	1.56161	1.56161	3.83293	0	0	0	0	2.14394
TTGCCTGCATCGCCTT-1	JM0	1.34908	0.886631	2.25776	0	0.886631	2.51895	1.34908	1.90327
TTGGATGAGACCATAA-1	JM0	2.54668	1.59363	3.69426	0	0	2.17964	0	2.54668
TTGGGCGGTAACCCTA-1	JM0	0	0	3.40352	0	1.36276	2.74309	0	1.91897
TTGTTCAGTTAGCTAC-1	JM0	0	0	0	0	0	1.55495	1.05341	0
TTTACTGGTTCTTGCC-1	JM0	1.27174	0.825723	2.87277	0	0	2.52986	0	1.27174
TTTAGTCGTAGTCTTG-1	JM0	1.18484	1.18484	2.51372	0	1.71205	2.68245	1.18484	2.31061
TTTAGTCGTGACATCT-1	JM0	1.8535	0	2.20532	0	0	2.84179	0	0
TTTCACACAAGTCATC-1	JM0	1.77488	0	3.02521	0	0	3.49186	0	1.77488
TTTCATGTCAAACCCA-1	JM0	2.19439	0	2.19439	0	1.29696	3.10303	0	2.19439
TTTCGATGTCAGCGTC-1	JM0	1.5791	0	3.67645	0	0	2.16346	0	0
TTTGACTGTTTGGAGG-1	JM0	1.61426	0	2.71367	0	1.61426	1.95107	0	2.20258
TTTGATCCACCCTTGT-1	JM0	0	1.00489	2.26779	0	1.49587	2.69819	0	1.49587
TTTGGAGAGTGATAGT-1	JM0	0	1.23814	2.12197	0	0	2.37924	0	1.23814
AAACGAACAAGATGTA-4	JM0	0.966375	1.44852	2.21288	0	1.77244	1.77244	0	0
AAACGAATCCGTGGGT-4	JM0	1.73995	1.73995	1.73995	0	0	1.73995	0	1.73995
AAACGCTTCCTACAAG-4	JM0	1.42445	0	1.42445	0	1.42445	3.57547	0	0
AAAGGATCACACCGAC-4	JM0	1.20132	1.73148	2.84906	0	1.20132	1.73148	0	2.33195
AAAGGTAGTTAATCGC-4	JM0	1.88741	0	3.02567	0	0	2.5018	0	1.3353
AAAGTCCAGGAGAGGC-4	JM0	1.29948	1.29948	1.29948	0	1.29948	1.84605	0	1.29948
AACAAAGAGAAATTGC-4	JM0	0	1.36863	2.54317	0	0	0	0	1.36863
AACAAAGGTACTGTTG-4	JM0	1.18468	1.18468	2.82657	0	2.31041	2.05526	0	1.18468
AACAAAGGTGTTGCCG-4	JM0	1.3355	0	2.87984	0	1.3355	2.87984	0	2.50206
AACAACCCACCGTCTT-4	JM0	1.22457	0	1.75879	0	0	1.75879	0	1.75879
AACAACCCATTGCAAC-4	JM0	1.52094	0	2.46212	0	1.52094	2.0984	0	1.52094
AACAACCGTGACATCT-4	JM0	2.35472	1.219	2.8728	0	1.219	1.75225	0	2.35472
AACACACAGATTGTGA-4	JM0	0	0	2.7094	0	0	3.09243	0	0
AACACACCAAGACGAC-4	JM0	0	0	2.8351	0	0	3.49845	0	2.199
AACACACGTGTCTAAC-4	JM0	1.72444	0	2.5276	0	0	2.32422	0	1.72444
AACCATGCACCACTGG-4	JM0	1.33695	0	2.24307	0	1.33695	1.88931	0	2.24307
AACCATGGTGAGCTCC-4	JM0	0.724509	0	1.43298	0	0	0	1.14021	1.14021
AACCCAATCCCTTTGG-4	JM0	1.6975	0	2.29461	0	0	2.6659	0	2.29461
AACCTTTGTAAGGTCG-4	JM0	1.62285	1.1098	1.1098	0	1.1098	2.21212	0	1.62285
AACGAAATCCACGTCT-4	JM0	1.94036	0	2.29676	0	0	3.08486	0	2.29676
AACGGGAAGAGAGGGC-4	JM0	1.28473	0	2.43841	0	0	1.82896	1.28473	1.82896
AACGGGAGTCAAGCCC-4	JM0	2.176	1.08273	2.37618	0	0	2.5429	1.08273	1.08273
AACGTCAGTCCAGCAC-4	JM0	0	0	1.51663	0	1.84613	2.09355	0	2.45706
AACTTCTCAGCCGGTT-4	JM0	2.1047	1.22423	2.1047	0	1.22423	2.56554	0	2.1047
AAGAACACATGCAGGA-4	JM0	1.04881	1.54937	2.8729	0	1.88141	2.49531	0	2.63761
AAGACTCTCATTACCT-4	JM0	0	0	2.38616	0	0	2.18575	0	2.18575
AAGCATCCACGCGTCA-4	JM0	1.47929	0	2.67823	0	0	0	1.47929	2.41319
AAGCCATTCTTGGCTC-4	JM0	0	0	2.35796	0	1.75521	2.73138	0	2.10133
AAGCGAGTCCTGTAGA-4	JM0	1.95766	0	2.5776	0	0	0	0	0
AAGCGTTTCGCCACTT-4	JM0	1.0522	1.0522	1.88583	0	0	1.55347	1.55347	1.88583
AAGGAATCAAGAGTGC-4	JM0	2.45268	1.01882	2.08935	0	0	2.28743	0	1.01882
AAGGAATCACCCGTAG-4	JM0	0	0	2.63532	0	2.26508	3.5703	0	1.67071
AAGGAATTCCCTCGAT-4	JM0	1.87843	0	2.49209	0	0	1.87843	0	1.87843
AAGGTAAGTATGCGTT-4	JM0	1.33396	1.33396	2.87786	0	0.874641	0.874641	0	2.0782
AAGGTAAGTCGGCTAC-4	JM0	1.80564	0.99126	2.05137	0	0.99126	1.47916	0	1.80564
AAGGTAATCGTAGTCA-4	JM0	1.63421	0	3.07395	0	0	0	0	1.63421
AAGTGAAAGGTGGTTG-4	JM0	1.00599	0	2.69981	0	0	2.26934	1.00599	1.49721
AATCGACCAAGACTGG-4	JM0	1.3739	1.3739	2.75707	0	1.93173	1.93173	0	1.3739
AATCGACCAGTAGGAC-4	JM0	1.23675	1.23675	2.58188	0	1.23675	2.58188	0	0
AATCGACCATCATGAC-4	JM0	0	0	2.12933	0	0	1.78162	0	0
AATCGACGTCATAGTC-4	JM0	0.961359	0	2.51015	0	0	2.20566	0	1.44232
AATCGACGTCGAGTGA-4	JM0	0	0	2.71393	1.33965	0	2.50722	1.33965	1.33965
AATCGACTCTCGCCTA-4	JM0	0	1.37434	2.75762	0	0	2.28822	0	1.93224
AATGAAGCACGTAGTT-4	JM0	0	2.11585	2.95707	0	0	3.52149	0	1.5365
AATGAAGGTGGAACAC-4	JM0	0	0	2.76313	0	1.13826	2.24975	0	1.13826
AATGCCAAGGCACAAC-4	JM0	0	0	1.68368	0	0.900882	2.4188	0	1.367
AATGCCACACTCAGAT-4	JM0	0	1.77773	0	0	1.77773	2.75679	0	0
AATGGAAAGTCTAGAA-4	JM0	1.31721	1.31721	2.47922	0	0	2.68546	0	2.68546
AATGGAATCACCTTGC-4	JM0	2.5402	2.08061	2.5402	0	0	2.7093	0	1.7357
AATTTCCCAATCGCCG-4	JM0	1.92295	0	3.40803	0	1.92295	2.5402	0	1.92295
AATTTCCGTTTCGACA-4	JM0	0	2.11745	2.11745	0	2.11745	3.62567	0	0
AATTTCCTCGTGCACG-4	JM0	1.67704	0	2.47438	0	2.01817	2.27207	0	2.01817
ACAACCATCAAGCTTG-4	JM0	1.29715	0	2.19462	0	0	2.19462	0	1.84336
ACAACCATCACTTCTA-4	JM0	0	1.63471	3.32618	0	1.97296	1.63471	0	1.63471
ACACCAAAGAGGATCC-4	JM0	1.71484	0	3.26028	0	0	1.1872	1.1872	2.05844
ACACCAACACAAAGTA-4	JM0	1.81591	0	1.81591	0	0	2.16562	0	1.2735
ACACCAAGTTACAGCT-4	JM0	1.44752	0	1.77136	0	0	0.965569	0	2.21172
ACACCAATCGATTTCT-4	JM0	1.15303	1.6744	2.78344	0	1.15303	2.01535	0	1.15303
ACAGCCGTCCTATGGA-4	JM0	0	0	1.59655	0	0.838109	1.83226	0.838109	1.59655
ACAGGGACAATGTCAC-4	JM0	2.29194	0	3.3208	0	0	3.20752	0	2.29194
ACATCCCTCGGATTAC-4	JM0	2.12694	0	1.77937	1.24215	1.24215	1.77937	0	0
ACATCGAAGATGGCGT-4	JM0	0	2.0936	2.0936	0	2.0936	1.74793	0	1.21531
ACATCGACATGATCTG-4	JM0	2.40017	1.79385	3.58595	0	0	3.2605	0	2.40017
ACATTTCTCGCTTGAA-4	JM0	0	1.13582	2.44829	0	0	3.09726	0	1.13582
ACCAAACAGAGATGCC-4	JM0	1.51234	1.51234	2.08873	0	2.08873	1.51234	0	0
ACCAAACAGCTTGTGT-4	JM0	1.08003	1.92195	3.01787	0	1.92195	1.5871	1.08003	1.5871
ACCAAACGTGGTCAAG-4	JM0	1.01096	0	2.70712	0	1.5033	2.91683	0	1.5033
ACCAAACTCGGACTGC-4	JM0	1.96343	0	1.96343	0	1.96343	1.96343	0	1.40164
ACCAAACTCTCCGCAT-4	JM0	1.0212	0	3.25313	0	1.84523	2.29077	0	1.0212
ACCATTTCAATAGTCC-4	JM0	0	0	2.26366	0	1.35396	2.73201	0	2.26366
ACCCAAACAAGAATAC-4	JM0	0	1.52248	2.7301	0	1.52248	2.10012	0	2.10012
ACCCTCAAGAAATTCG-4	JM0	1.9227	1.9227	2.2782	0	1.36602	1.36602	0	2.2782
ACCCTCAAGGACATCG-4	JM0	1.3875	0	3.43554	0	1.3875	2.56643	0	1.3875
ACCCTCACAGCCATTA-4	JM0	1.97751	0.938513	2.47597	0	0	2.17258	1.414	1.414
ACCCTCACATAAGCGG-4	JM0	1.33902	1.33902	1.8917	0	1.33902	2.50644	0	0
ACCCTTGAGGGACAGG-4	JM0	1.22457	1.22457	2.10512	0	0	2.56598	0	0
ACCTACCAGTCGTCTA-4	JM0	1.04521	1.54501	2.32435	0	1.54501	1.54501	0	1.54501
ACCTGAATCTGGTGCG-4	JM0	0	0	2.90333	0	1.06986	2.66756	0	1.06986
ACGATCAGTCAACATC-4	JM0	1.74305	0	2.34464	0	1.74305	2.08842	0	1.21116
ACGCACGAGGAATCGC-4	JM0	0	0	1.76337	0	1.22848	1.22848	0	1.22848
ACGCACGCAGGTCCCA-4	JM0	0	0	2.61699	0	1.42878	2.35335	0	0
ACGGAAGAGACCAGCA-4	JM0	2.04886	0	2.88467	0	0	2.41041	0	0
ACGGAAGGTCGCGGTT-4	JM0	0	0	2.71039	0	0	3.24108	1.50602	1.50602
ACGGTCGAGTATGGAT-4	JM0	1.12997	1.12997	2.44041	0	1.98605	1.64695	0	0
ACGGTCGTCATCACAG-4	JM0	0	1.19743	2.32693	1.19743	0	1.7269	0	0
ACGGTCGTCCCAATAG-4	JM0	2.40154	0	2.40154	0	1.25563	2.77635	0	2.1436
ACGGTTATCCTTCGAC-4	JM0	2.45061	1.13754	1.65598	0	1.13754	1.99569	0	0
ACGTAACGTCATCTAG-4	JM0	1.49883	0	2.07354	0	1.00731	2.43618	0	2.07354
ACGTACAAGCGCCATC-4	JM0	0	0	2.19014	0	0	2.5576	0	0
ACGTAGTCAACCACAT-4	JM0	0	1.2789	2.95224	0	2.43104	2.43104	1.2789	2.43104
ACGTAGTTCGTTGTTT-4	JM0	1.33426	0	1.33426	0	0	2.87826	0	1.33426
ACGTCCTCAATAGGGC-4	JM0	2.17272	1.58741	1.58741	0	0	2.53949	1.58741	0
ACGTCCTGTTCCACGG-4	JM0	2.5482	0	2.98843	0	0	1.74286	0	2.34443
ACGTCCTTCGGCTATA-4	JM0	0	1.25959	2.78154	0	1.25959	2.40658	0	1.25959
ACTACGAAGTGTACAA-4	JM0	1.21066	0	2.98799	0	1.21066	2.0878	0	1.21066
ACTACGACACTGTGTA-4	JM0	0	0	2.20977	0	1.10803	2.84649	0	0
ACTACGACAGTCTGGC-4	JM0	1.16126	1.68415	2.92055	0	2.02576	1.16126	0.740495	1.68415
ACTACGAGTCGTATTG-4	JM0	1.43265	0	1.99872	0	0	2.35796	0	0
ACTACGATCTCTAAGG-4	JM0	2.66052	1.69278	2.66052	0	0	3.31809	0	0
ACTACGATCTTCCGTG-4	JM0	1.80713	0	2.41465	0	0	2.78987	1.26595	2.61976
ACTATCTAGCTAGATA-4	JM0	1.06573	0	2.35278	0	2.35278	1.56984	0	1.90343
ACTATGGAGCACTGGA-4	JM0	1.96325	1.11213	2.2152	0	1.62563	2.85224	0	2.2152
ACTATGGGTCTACGTA-4	JM0	0	0	2.34827	0	0	2.55212	0	1.74637
ACTCCCAAGATACAGT-4	JM0	0	0	3.71455	0	0	2.14095	0	1.25348
ACTCCCAAGATACTGA-4	JM0	1.86632	0	2.47897	0	1.31701	2.6852	0	1.31701
ACTCTCGAGTCGGCAA-4	JM0	0	0	2.68999	0	1.48905	2.89947	1.48905	1.48905
ACTGATGCAGTTGCGC-4	JM0	1.1186	0	1.63338	0	1.1186	2.22379	0	1.63338
ACTGATGGTATGGTTC-4	JM0	0	1.30631	3.1153	0	0	2.67156	0	0
ACTGATGTCGGCGATC-4	JM0	0	0	2.72273	0	1.10912	1.62204	0	2.21121
ACTGATGTCTCCTGTG-4	JM0	1.87468	0	3.13875	0	0	2.22766	0	1.87468
ACTGCAAAGGTGCCAA-4	JM0	1.70852	0	2.05171	0	1.18185	1.70852	0	1.18185
ACTGCAACACCATAAC-4	JM0	0	0	1.90741	0	0	2.26212	0	1.35268
ACTGTCCAGACATAGT-4	JM0	0	0	2.2437	0	0	0	1.65136	1.65136
ACTGTCCCAATTGAGA-4	JM0	0	0	1.53479	0	0	0	0	0
ACTGTCCGTAACGGTG-4	JM0	2.06422	1.19181	2.06422	0	1.19181	0	0	2.06422
ACTTAGGGTCTACACA-4	JM0	0	0	2.48097	0	0	0	0	1.86817
ACTTAGGTCAAGGTGG-4	JM0	0	0	2.78506	0	0	2.01686	0	1.15422
ACTTTCACAGACAAGC-4	JM0	0	1.20148	2.5357	0	0	2.33216	1.20148	0
ACTTTGTTCTTCACAT-4	JM0	0	2.16074	3.00538	0	1.57666	3.57091	0	2.16074
AGAAATGAGCAGCCTC-4	JM0	0	0	2.06602	0	0	2.69373	0	1.19325
AGAAATGCAACCACAT-4	JM0	0	0	2.30918	0	0	2.68097	0	0
AGAAATGTCATTGCGA-4	JM0	1.7309	0	2.8484	0	1.20083	2.07551	0	1.7309
AGAACAATCCGCACGA-4	JM0	0	0	2.23409	0	0	1.88078	0	0
AGAACCTAGAGTGTGC-4	JM0	1.11405	1.11405	2.41888	0	0	2.41888	0	1.62793
AGAACCTCACAAACGG-4	JM0	0	1.09888	1.60976	0	1.09888	2.70842	0	1.94625
AGAAGTAGTCCATACA-4	JM0	1.55509	1.55509	2.13665	0	0	2.13665	0	2.13665
AGACAAACAAGTGACG-4	JM0	1.06923	0	2.79148	0	0	1.90798	0	1.06923
AGACACTAGAGGGCGA-4	JM0	0	2.00592	2.00592	0	0	2.3655	0	0
AGACACTAGAGGTTTA-4	JM0	1.27499	1.27499	1.81764	0	1.27499	2.6314	0	0
AGACAGGTCCTACACC-4	JM0	0	0	0	0	1.92695	1.36973	0	0
AGACCATCACCTGAAT-4	JM0	2.09386	0	2.45739	0	0	2.59922	0	2.29205
AGACCATCAGCCTATA-4	JM0	0	1.45189	2.02054	0	1.45189	2.75495	0.969107	2.2168
AGACTCAAGTTCCATG-4	JM0	1.35567	0	0	0	0	1.35567	0	1.35567
AGAGAATAGTGACCTT-4	JM0	1.8055	0.991154	2.24831	0	1.47903	2.24831	1.47903	0
AGAGCAGGTTATAGCC-4	JM0	1.31741	1.31741	3.00252	0	1.86678	3.12982	0	1.31741
AGAGCAGTCTTACCGC-4	JM0	0	1.71484	2.31368	0	0	2.95612	0	2.95612
AGATAGAAGCGACTGA-4	JM0	0	0	2.08409	0	1.2077	2.98397	0	1.73898
AGATAGAAGCTGCGAA-4	JM0	1.20067	0	2.33111	0	1.20067	2.07531	1.20067	2.33111
AGATCCAAGCAGGTCA-4	JM0	1.65136	0	2.9939	0	1.99076	1.99076	0	2.61317
AGATCCAAGTGCCAGA-4	JM0	1.92046	0	1.92046	0	0	2.53752	0	1.58571
AGCCAATAGGATATAC-4	JM0	1.93502	0	2.55321	0	1.37677	3.42168	0	1.37677
AGCCAATCAGGCGATA-4	JM0	0	1.10384	3.22639	0	1.61571	3.05198	0	2.40502
AGCCACGCAATATCCG-4	JM0	0	0	1.9909	0	0	1.74774	0	1.42577
AGCCAGCCATGATCTG-4	JM0	0	1.15646	2.47597	1.15646	1.67846	2.47597	0	2.27363
AGCCAGCTCAGCGGAA-4	JM0	0	2.15431	2.15431	0	0	2.15431	0	0
AGCGCCACACTTCAGA-4	JM0	1.1872	1.1872	3.06811	0	2.05844	2.31368	0	1.71484
AGCGCCAGTCTACGTA-4	JM0	0	0	2.10533	0	1.22474	2.36209	0	2.10533
AGCGCTGAGTTTCAGC-4	JM0	0	1.62941	2.58796	1.11529	1.62941	1.9673	0	1.11529
AGCGCTGGTTCAAGTC-4	JM0	1.23105	0	2.37018	0	1.76638	3.12779	0	2.57445
AGCTACACAGAATGTA-4	JM0	1.41873	0	2.81297	0	0	2.60472	0	1.98289
AGCTACACATCACGGC-4	JM0	0	0	2.98394	0	0	2.23434	0	1.6429
AGCTACAGTGTCTCCT-4	JM0	2.26109	1.35183	3.28768	0	0	0	0	0
AGCTCAAAGGCTTAAA-4	JM0	1.11777	1.11777	2.73477	0	1.63239	2.59138	1.11777	0
AGCTCAAAGTAATTGG-4	JM0	0	1.43192	2.3571	0	1.43192	2.62082	0	1.43192
AGCTTCCTCAAGCCTA-4	JM0	1.10249	1.61409	1.9509	0	1.9509	2.40318	0	1.9509
AGGAAATCACATCCCT-4	JM0	1.63123	2.22141	3.52286	0	0	1.63123	0	3.07041
AGGAAATTCGGTCATA-4	JM0	1.27313	0	2.94466	0	1.27313	2.79924	0	1.81548
AGGAATAGTATGAGCG-4	JM0	1.12559	0	1.98046	0	1.12559	2.60211	1.64172	1.64172
AGGACGACAGTGTGGA-4	JM0	2.22914	0	2.22914	0	0	2.22914	0	0
AGGATAAAGAGCCGTA-4	JM0	1.25653	0	2.77752	0	0	2.40268	1.25653	1.25653
AGGATAACAGACAAGC-4	JM0	0	0	2.16142	0	0	2.52774	1.57727	1.57727
AGGATAACATGAGTAA-4	JM0	0	1.30788	2.46753	0	1.85578	2.20772	0	1.30788
AGGCATTTCCTGTAGA-4	JM0	1.16473	1.68828	2.03015	0	0	2.28445	0	1.68828
AGGCATTTCTTCTGGC-4	JM0	1.5201	1.5201	2.46114	0	2.09745	2.09745	0	1.5201
AGGCCACCAAACTGCT-4	JM0	1.28416	1.28416	1.8283	0	1.8283	3.30014	0	1.8283
AGGCCACCAGCATGCC-4	JM0	1.12997	1.12997	1.98605	0	0	2.44041	0	1.12997
AGGCCACTCGCTGATA-4	JM0	1.13125	0	1.64847	0	1.98768	1.64847	0	1.64847
AGGCTGCGTAACTGCT-4	JM0	2.0527	0	1.48034	0	0	1.48034	0	1.48034
AGGGAGTAGCACCCAC-4	JM0	1.86111	1.03328	2.30771	0	1.86111	2.47331	0	1.86111
AGGGCCTCAAATCGGG-4	JM0	0	0	2.67987	0	0	2.99656	0	1.31282
AGGGCCTCAGTGAGCA-4	JM0	0	0	2.62568	0	1.27054	2.94125	0	1.81247
AGGGCCTGTCTTCCGT-4	JM0	1.09476	1.09476	1.60481	0	0	2.39264	0	0
AGGGTCCTCTGGCCAG-4	JM0	0	1.38233	2.56007	0	0	2.56007	0	1.38233
AGGGTGAGTACCATAC-4	JM0	1.05756	0	2.77476	0	0	2.14211	0	1.55997
AGGGTGATCGAACGGA-4	JM0	1.26086	1.8012	2.92848	0	0	1.8012	0	2.40819
AGGGTTTCACTGAATC-4	JM0	0	0	3.14809	0	0	2.66549	0	2.66549
AGGTAGGAGGCTATCT-4	JM0	0	1.51427	1.51427	0	0	1.51427	0	2.0909
AGGTAGGGTATGACAA-4	JM0	1.25563	1.25563	1.7951	0	1.25563	0	1.25563	0
AGGTCATGTGAATTAG-4	JM0	0	0	2.48359	0	2.0269	2.28109	1.16216	2.28109
AGGTCATGTGTCCGTG-4	JM0	1.45583	0	2.79387	0	1.16065	2.27912	0.740036	1.68344
AGGTCATGTTGTTTGG-4	JM0	0.938892	0.938892	2.3363	0	1.73544	2.709	1.73544	1.73544
AGGTCATTCATAGAGA-4	JM0	1.39248	0	2.57255	0	0	2.31	1.39248	0
AGGTTACGTTGACGGA-4	JM0	1.30317	1.30317	1.30317	0	1.30317	2.20198	0	1.30317
AGGTTGTCAATTCACG-4	JM0	1.10384	1.95263	1.61571	0	1.95263	2.40502	0	1.61571
AGGTTGTCAGGCTACC-4	JM0	1.85237	0	1.85237	0	1.30494	2.46384	0	1.85237
AGTAACCAGCTTCATG-4	JM0	0	0	2.56726	1.38817	0	2.94681	0	1.94806
AGTACTGCAACTTCTT-4	JM0	1.27054	1.27054	2.79586	0	0	1.81247	0	1.81247
AGTACTGCAATAGTGA-4	JM0	0	1.27153	2.34274	0.618118	2.05968	1.81362	0	1.48653
AGTACTGTCGTGAGAG-4	JM0	0	0	1.96924	0	0	2.79808	0	1.40674
AGTAGTCTCCAGCACG-4	JM0	0	0	2.52506	1.19341	1.19341	2.52506	0	1.19341
AGTCAACCACCACTGG-4	JM0	1.26249	1.26249	2.41026	0	1.26249	3.05747	1.26249	1.26249
AGTCACAAGTGCACCC-4	JM0	0	0	2.14604	0	2.14604	2.92418	0	0
AGTCACAGTTACTCAG-4	JM0	1.08273	0	1.59035	0	0	2.5429	1.08273	1.59035
AGTCATGCAAATCGTC-4	JM0	1.33674	0	2.71026	0	1.33674	1.33674	0	1.88907
AGTCATGTCTACGCGG-4	JM0	1.0187	0	3.10168	0	2.08919	2.28727	1.0187	2.28727
AGTCTCCCATGTGTCA-4	JM0	1.19118	0	2.06342	0	1.19118	3.07355	0	1.71953
AGTCTCCTCACACCGG-4	JM0	1.35311	0	2.90234	0	0	3.04861	0	0
AGTCTCCTCTCAATCT-4	JM0	1.66252	0	1.66252	0	0	2.458	0	1.66252
AGTGACTAGCGTCGAA-4	JM0	0	0	3.15231	0	1.8867	2.24032	0	1.33468
AGTGACTAGTAAGGGA-4	JM0	0	1.03727	2.85609	0	1.03727	2.11456	0	1.86632
AGTGACTGTCGAAACG-4	JM0	2.29035	1.37611	1.93426	0	1.37611	2.75984	0	0
AGTGATCGTCTTACTT-4	JM0	0	0	1.74754	0	0	2.09318	0	2.09318
AGTGCCGGTCCTGTTC-4	JM0	1.30572	0	2.98732	0	0	2.46482	0	2.20509
AGTGTTGCAGCAGTCC-4	JM0	1.41447	0	2.3363	0	0	3.2548	1.41447	0
AGTTAGCTCCGTAATG-4	JM0	0	0	0	0	1.60497	2.5598	0	2.19226
AGTTCCCAGTGACACG-4	JM0	1.62334	1.11021	2.58098	0	0	2.41368	0	1.9608
AGTTCCCGTCCAGCCA-4	JM0	1.97992	0	2.60153	0	0	2.80973	0	2.33827
AGTTCGACAAGGTTGG-4	JM0	0	1.61716	2.84229	0	0	2.2058	0	0
ATACCGAGTTCGGGTC-4	JM0	1.55568	1.55568	2.13731	0	0	2.13731	0	2.13731
ATACCGAGTTTGATCG-4	JM0	0	0	2.08677	0	1.7415	2.54668	0	1.7415
ATACCTTAGAGTTCGG-4	JM0	1.56939	1.56939	3.44776	0	0	2.15263	0	2.15263
ATACCTTTCCTCAGAA-4	JM0	1.35996	0	2.53244	0	0	2.2709	0	0
ATACTTCGTCAGGTAG-4	JM0	0.970327	0	1.77773	0	0	2.52346	0	2.02224
ATAGAGAAGCTTTGTG-4	JM0	1.23588	0	2.89535	0	0	0	0	1.77203
ATAGAGAGTTAAGACA-4	JM0	1.5033	0	2.58307	0	0	1.01096	1.5033	2.44143
ATAGAGAGTTTCGGCG-4	JM0	1.58494	0	0	0	1.58494	1.58494	0	2.80432
ATAGGCTAGACATATG-4	JM0	1.83115	0	2.4408	0	0	1.83115	1.28662	0
ATAGGCTAGTGTTGAA-4	JM0	0	0	2.52237	0	0	1.90643	1.35183	1.90643
ATATCCTAGCAGGCAT-4	JM0	1.93781	0	1.93781	0	0	2.55622	0	1.37921
ATATCCTCAATTGGTC-4	JM0	0	1.73301	3.19	0	1.73301	0	0	0
ATCACAGAGTCCTGTA-4	JM0	0	0	2.73699	0	0	2.1066	1.52825	0
ATCACAGGTGTAAATG-4	JM0	2.21157	0	3.05989	0	1.62236	1.62236	0	2.21157
ATCACAGTCGCTAGCG-4	JM0	2.04348	1.17531	2.04348	0	1.70079	1.70079	0	1.17531
ATCACGAAGACATCCT-4	JM0	0.853053	0	1.61749	0	0.853053	2.46593	0.853053	0.853053
ATCACGAGTCGACGCT-4	JM0	0	0	0	0	1.29909	2.19699	1.29909	0
ATCACTTCATTCAGGT-4	JM0	1.78636	0	2.76652	0	1.24814	3.34365	1.24814	2.39201
ATCAGGTAGTGAGGTC-4	JM0	1.17484	0	2.29763	0	0	2.0429	0	1.17484
ATCCACCCAAGCGAGT-4	JM0	1.51496	1.02051	1.51496	0	1.02051	2.09168	0	1.02051
ATCCACCCACCTTCGT-4	JM0	1.31183	0	2.47249	0	1.31183	3.12253	0	0
ATCCACCGTATGAAAC-4	JM0	1.12503	0	2.60134	0	0	1.97975	0	1.64105
ATCCCTGAGGCTAAAT-4	JM0	1.91231	0	2.26727	0	1.91231	1.91231	0	0
ATCCGTCAGTATGTAG-4	JM0	1.14333	1.66287	1.66287	0	1.14333	2.00305	1.66287	0
ATCCGTCCAAGACTGG-4	JM0	0	1.18107	2.67739	0	1.18107	2.94774	0	1.7076
ATCCGTCTCAAACGTC-4	JM0	1.31322	1.31322	2.21423	0	1.31322	1.31322	0	1.86195
ATCCGTCTCGCCGAGT-4	JM0	0	1.15081	2.46842	0	0	2.01254	0	1.67176
ATCGCCTCAGTACTAC-4	JM0	0	1.1608	2.02518	0	1.1608	1.68362	0	1.1608
ATCGCCTTCCGGGACT-4	JM0	0	0	2.65248	0	1.29139	2.65248	0	2.4468
ATCGGATCATCGTTCC-4	JM0	1.34887	1.34887	3.28382	0	0	1.34887	0	2.2575
ATCGGCGCAGCTAACT-4	JM0	0	0	1.20671	0	0	2.98263	1.20671	1.73782
ATCGTAGAGAGGTATT-4	JM0	2.1718	0	1.27853	0	0	2.1718	0	1.27853
ATCGTAGCAGTCGAGA-4	JM0	1.69478	1.69478	2.29161	0	0	2.03708	0	1.69478
ATCGTAGTCGAGCACC-4	JM0	0	1.33313	1.88492	0	0.87399	2.37724	0	1.88492
ATCGTCCAGTCAATCC-4	JM0	0	1.63637	3.46648	0	0	1.12111	0	1.12111
ATCGTGAAGGGACTGT-4	JM0	0	0	2.51094	0	0	2.14527	0	2.14527
ATCTCTAGTATCCTCC-4	JM0	0	2.04719	2.67361	0	1.17826	2.81786	1.17826	2.04719
ATCTTCACATAGACTC-4	JM0	1.8929	1.8929	2.88568	0	1.34006	2.24685	0	1.34006
ATCTTCATCGACGACC-4	JM0	0	0	3.35616	0	0	3.20781	0	0
ATGAAAGCATGGGATG-4	JM0	0.945773	1.42301	1.42301	0	0	1.42301	1.74474	2.18313
ATGAGGGGTCGATTCA-4	JM0	2.1905	0	2.39101	0	1.09357	1.60339	0	2.1905
ATGAGTCCATGACCCG-4	JM0	1.26158	1.26158	2.70274	0	0	1.99164	0	2.15095
ATGAGTCTCCTTACCG-4	JM0	1.10899	0	1.62187	0	1.10899	1.10899	0	1.95923
ATGATCGAGCAGTACG-4	JM0	1.22618	0.790317	1.94883	0	0.790317	1.22618	1.76068	0.790317
ATGATCGAGGCACAAC-4	JM0	0	0	2.56698	0	1.10008	2.83529	0	2.19918
ATGGGAGAGGCCATAG-4	JM0	3.02257	0	3.69108	0	0	3.02257	0	2.01686
ATGGGAGTCGCGCTGA-4	JM0	0	1.49573	2.90761	0	0	1.49573	0	2.26763
ATGTCCCCATCCGAAT-4	JM0	1.28511	0	2.96039	0	0	2.64442	0	0
ATGTCCCTCTCCTGTG-4	JM0	1.8338	0	2.81976	0	0	3.09243	0	1.8338
ATGTCTTCACATACGT-4	JM0	0	1.38032	2.5576	0	1.38032	3.08344	0	1.93908
ATGTCTTGTCCCGTGA-4	JM0	1.4147	0	2.98019	0	1.4147	2.80798	0	1.4147
ATGTCTTTCTTCGTAT-4	JM0	1.6222	0	1.10926	0	0	1.10926	0	1.10926
ATTACCTAGTGGAATT-4	JM0	1.42805	1.42805	1.42805	0	0	0	0	0
ATTACTCAGGATCATA-4	JM0	1.37258	0	2.75541	0	1.37258	2.75541	1.37258	0
ATTACTCAGGTTATAG-4	JM0	0	1.3991	2.58069	0	0	2.58069	0	1.3991
ATTACTCGTAACTAAG-4	JM0	0	1.9262	3.06907	0	1.36907	1.36907	2.28188	1.36907
ATTATCCGTTCGGCGT-4	JM0	0	2.28004	2.74909	0	1.36754	2.28004	0	0
ATTCACTGTTAAGCAA-4	JM0	1.88598	1.33406	2.50026	0	0	2.70686	1.33406	1.33406
ATTCACTTCTAGTACG-4	JM0	1.00226	1.00226	2.5704	0	1.00226	2.42892	0	2.06658
ATTCAGGGTCCTATAG-4	JM0	0	0	2.59961	0	0	2.86854	0	2.23062
ATTCAGGTCCAACCAA-4	JM0	1.6908	0	1.6908	0	2.48985	1.16686	0	0
ATTCAGGTCCTTATCA-4	JM0	0.943659	1.42039	1.98478	0	0.943659	0.943659	0	1.42039
ATTCATCAGCCACCGT-4	JM0	0	1.10129	0	0	2.20079	2.56865	0	2.20079
ATTCCATAGAGTTGTA-4	JM0	0	0	2.20868	0	0	1.30867	0	0
ATTCCATAGATTGCGG-4	JM0	1.46762	0	1.46762	0	0	2.39941	1.46762	1.46762
ATTCCATTCCGTACGG-4	JM0	1.93739	1.09199	2.38885	0	1.60149	1.60149	0	0
ATTCCCGGTTCCGGTG-4	JM0	0	0	3.00949	1.76118	1.76118	2.73812	0	2.73812
ATTCCCGGTTTCGTAG-4	JM0	1.12404	0	2.86893	0	2.59999	2.74348	0	1.97849
ATTCCTAAGATCCCAT-4	JM0	1.33098	1.33098	3.2605	0	2.70295	3.02009	2.23583	2.23583
ATTCCTAGTGTTAAAG-4	JM0	0	1.71354	2.51539	0	0	2.82849	0	1.71354
ATTGTTCAGCAACTTC-4	JM0	1.69933	0	1.69933	0	1.17407	1.69933	0	1.17407
ATTTCACCACACCTAA-4	JM0	1.54312	0	2.75472	0	0	2.12326	0	2.12326
CAACAGTAGCGTGCTC-4	JM0	0	1.22085	2.56112	0	2.10049	2.10049	0	1.22085
CAACCTCAGACTCTAC-4	JM0	1.72595	1.19663	1.72595	0	1.19663	2.69824	0	1.72595
CAACCTCAGAGTGAAG-4	JM0	0.964764	0.964764	2.01446	0	0.964764	2.51521	0	1.44653
CAACCTCAGGGAGTGG-4	JM0	2.59692	1.97563	2.59692	0	0	0	0	2.59692
CAACGGCCAGGGAGAG-4	JM0	0	1.47798	2.67665	0	2.05004	3.05892	0	1.47798
CAAGAGGCAATTGAGA-4	JM0	1.92628	0	0	0	0	1.08338	0	1.08338
CAAGGGAGTCGTTGCG-4	JM0	2.01404	2.01404	2.63813	0	0	0	0	0
CAAGGGATCAAGAGTA-4	JM0	1.77305	1.23675	2.12024	0	0	1.23675	0	1.23675
CAATACGAGAATAGTC-4	JM0	0	1.26779	1.26779	0	0	2.62212	0	1.26779
CAATACGTCTAAACGC-4	JM0	2.04641	0	2.30126	0	1.70354	1.70354	0	1.70354
CAATGACGTCGTATGT-4	JM0	0	0	1.11708	0	0	2.22177	0	1.11708
CAATGACGTTCTCAGA-4	JM0	1.18578	1.18578	1.71316	0	1.18578	2.05665	1.18578	2.51497
CACAACAGTCCGGTGT-4	JM0	1.9424	1.38323	1.9424	0	1.38323	0	0	1.38323
CACAACAGTGCATGTT-4	JM0	0	2.25546	2.89477	0	0	2.51659	0	1.90108
CACACAAGTACCTAAC-4	JM0	1.35035	0	2.72745	0	0	2.52052	0	1.35035
CACAGATGTGAGTGAC-4	JM0	2.68967	2.06222	3.74196	0	2.06222	3.07224	2.68967	3.07224
CACAGATTCCTGGGAC-4	JM0	0	1.5715	2.78843	0	0	2.15499	0	1.5715
CACAGGCTCGGCTGAC-4	JM0	1.09054	1.93553	2.55376	0	1.09054	2.38688	0	1.93553
CACATGATCAGAGCAG-4	JM0	1.9828	0	2.60462	0	1.12742	2.43698	0	1.12742
CACCAAACACAGCATT-4	JM0	1.19277	0	2.96371	0	1.19277	1.72141	1.19277	1.72141
CACCGTTAGGTACTGG-4	JM0	1.27741	1.58535	1.58535	0	1.82045	1.27741	0	1.58535
CACCGTTAGTTGAAGT-4	JM0	0.979062	0	3.11819	0	0	2.03442	1.46416	0.979062
CACCGTTAGTTTGAGA-4	JM0	0	1.19006	2.06202	0	0	3.07202	0	1.71821
CACCGTTGTATGTCCA-4	JM0	0	1.44146	2.84108	0	2.00871	2.36842	0	1.44146
CACGAATAGCGCACAA-4	JM0	2.24197	0	2.54761	0	0.9867	2.40642	0.9867	2.04504
CACGAATAGGGAGTGG-4	JM0	1.54835	0	2.12911	0	0	2.12911	0	0
CACGAATAGTACCGGA-4	JM0	1.57544	1.07036	2.35917	0	0	2.15938	1.07036	1.57544
CACGAATCACGCGCTA-4	JM0	0.977198	0	1.78691	0	1.46187	3.18627	0	1.78691
CACGAATGTAATCAAG-4	JM0	0	1.18879	1.71671	0	1.71671	2.95828	0	1.71671
CACGAATGTCGTCTCT-4	JM0	1.23312	2.11574	2.11574	0	1.23312	2.11574	1.23312	2.11574
CACGGGTGTTCGGCGT-4	JM0	2.45625	1.2989	3.10557	0	1.2989	2.45625	0	2.45625
CACGTGGTCTCTATAC-4	JM0	1.41071	0	2.59491	0	1.41071	1.97376	0	2.59491
CACTGAAGTAGCGATG-4	JM0	0	1.02336	3.10863	0	1.51843	2.45918	0	1.51843
CACTGGGAGAATTGTG-4	JM0	0	0	1.71447	0	1.18689	1.18689	0	2.05804
CACTGGGAGATTGTGA-4	JM0	2.21037	0	2.99295	0	1.31005	1.85828	0	1.85828
CACTGGGCAATGACCT-4	JM0	0	0	2.1741	0	0	1.2804	0	2.63837
CACTGGGGTTCTTGCC-4	JM0	1.19261	0	2.32069	0	1.19261	2.06522	0	2.06522
CACTGGGTCCTACCGT-4	JM0	0	0.932305	2.7975	0.932305	0	1.72652	0	1.96871
CACTGTCAGCCGCACT-4	JM0	0	0	3.11833	0	1.75819	2.56532	0	1.22406
CACTTCGGTCAGACTT-4	JM0	1.78843	1.78843	3.04072	0	0	1.78843	0	2.76885
CACTTCGTCGGCTTCT-4	JM0	1.67952	0	2.47717	0	0	0	0	0
CAGAGCCAGAGTGACC-4	JM0	0	0	2.97005	0	1.7269	0	0	1.7269
CAGAGCCCAGCTAACT-4	JM0	0	0	2.51748	0	0	1.7154	0	0
CAGAGCCTCATTCCTA-4	JM0	0	0	2.38571	0	0	3.24521	0	3.03176
CAGAGCCTCTCGTTTA-4	JM0	1.51885	0	2.29429	0	0	1.84853	0	1.51885
CAGAGCCTCTTCTGTA-4	JM0	0	0	2.48342	0	0.943467	1.74163	0	1.98451
CAGATCATCCTGCTAC-4	JM0	1.19245	0	2.52379	0	1.19245	1.19245	0	2.32049
CAGATTGGTAGTCTGT-4	JM0	1.83182	0	2.44151	0	0	0	0	0
CAGATTGGTCAACCTA-4	JM0	0	0	3.02941	0	0	0	0	2.18313
CAGCACGCAGCAGACA-4	JM0	0	1.32264	2.22569	0	0	2.22569	0	1.32264
CAGCCAGCATTGAAGA-4	JM0	0	0	2.22508	0	1.63454	2.86268	0	2.22508
CAGCCAGGTCGCCACA-4	JM0	0	0	2.48854	0	1.87515	2.22815	0	1.32466
CAGCCAGTCCGTAATG-4	JM0	0	0	2.78522	0	0	2.15196	0	1.56879
CAGCGTGCAACTGAAA-4	JM0	0	2.14427	2.5099	0	0	0	0	1.56191
CAGCGTGCACTGGATT-4	JM0	3.47291	0	2.98256	0	1.98046	2.60211	0	0
CAGCGTGCAGACACCC-4	JM0	0	0	2.02338	1.4544	1.4544	2.85702	0	2.02338
CAGCGTGGTGCCTATA-4	JM0	0	1.18911	3.62558	0	0	1.71709	0	2.51937
CAGGCCAAGCCGCTTG-4	JM0	0	0	2.72337	0	0	2.9945	0	0
CAGGTATAGTAGATCA-4	JM0	2.21593	0	2.85301	0	0	1.62629	0	2.21593
CAGGTATTCGAACGGA-4	JM0	2.15095	0	2.40911	0	0	1.26158	0	0
CAGTGCGGTCGTGGTC-4	JM0	1.18421	0	2.82593	0	1.18421	2.51288	0	2.51288
CAGTGCGGTTAGAGAT-4	JM0	0	0	2.70126	0	1.19889	2.32881	0	2.53228
CAGTTAGGTGAGGCAT-4	JM0	0	1.82852	2.43793	0	1.28435	2.9594	0	1.28435
CAGTTCCGTATCAGGG-4	JM0	2.62615	0	2.3623	0	1.4363	2.00287	0	2.3623
CAGTTCCTCGACATTG-4	JM0	0	1.41494	1.97858	0	0	2.33686	0	1.97858
CATAAGCAGCCTGACC-4	JM0	0	0	2.35278	0	1.21749	2.09631	0	2.09631
CATAAGCCAAGGAGTC-4	JM0	1.34017	1.89302	2.50787	0	0	0.879561	1.65432	1.34017
CATAAGCCAGTCGTTA-4	JM0	0	1.38166	2.43671	0	0	1.69969	0	0
CATACAGCACTCTAGA-4	JM0	0	0.906914	2.65956	0	0.906914	2.28849	0	2.28849
CATACAGTCGACGACC-4	JM0	1.5791	1.0734	3.0083	0	0	2.67257	1.0734	2.16346
CATACCCCATGCACTA-4	JM0	1.68899	1.16534	2.48783	0	1.16534	2.28524	0	1.16534
CATACCCTCAGGACAG-4	JM0	1.7216	0	2.52442	0	0	2.6933	0	1.19293
CATACTTTCGTCTCAC-4	JM0	2.00259	0	3.28214	0	0	3.28214	1.43606	2.00259
CATACTTTCTCTCCGA-4	JM0	0	0	2.64377	0	0	2.53484	0	1.3619
CATAGACAGTCCGCGT-4	JM0	1.4827	1.4827	3.06475	1.4827	0	2.41721	0	1.4827
CATAGACGTCAATGGG-4	JM0	2.0012	0	0	0	0	1.43484	0	2.36056
CATCAAGCACATGACT-4	JM0	1.73378	1.9763	1.41294	0.937661	0	0.937661	0	1.41294
CATCCACCAAAGGGCT-4	JM0	1.2314	0	2.5749	0	1.2314	2.1136	0	0
CATCCCAGTTGATCGT-4	JM0	0	0	1.83957	0	1.83957	0	0	1.29388
CATCCGTAGCGCCATC-4	JM0	2.23359	1.64223	1.64223	0	0	2.87168	0	1.64223
CATCCGTCACGACGCT-4	JM0	1.47369	0.986806	1.79972	0	1.79972	2.24212	0	2.24212
CATCGGGGTAGGCTCC-4	JM0	1.33778	0	1.89027	0	0	2.71157	0	0
CATCGGGTCTATCGCC-4	JM0	1.68006	0	2.47777	0	0	2.78997	0	0
CATCGTCGTTCGTACA-4	JM0	1.92146	1.36493	2.74581	0	1.36493	1.36493	0	1.92146
CATCGTCTCCCGATCT-4	JM0	1.13025	0	3.18058	0	1.64729	1.64729	0	2.6085
CATGAGTCATAAGCGG-4	JM0	2.06262	0	2.06262	0	0	2.06262	0	2.83451
CATGAGTTCACTTGGA-4	JM0	0	1.13267	2.24238	0	0	1.13267	0	1.13267
CATGCAAGTGGATCAG-4	JM0	1.19743	1.19743	2.97005	0	1.19743	2.32693	0	2.07126
CATGCCTGTTTGGGAG-4	JM0	1.76138	1.22678	2.3647	0	0	2.3647	0	0
CATGCCTTCTGGTGGC-4	JM0	1.46034	1.46034	2.22663	0	0	2.65533	0	1.78526
CATGCGGAGGAGAGGC-4	JM0	1.20442	1.73512	1.20442	1.20442	0	0	0	1.20442
CATGCGGAGGGTCAAC-4	JM0	1.90814	0	2.7312	0	1.35332	2.52421	0	2.52421
CATGCGGAGTCACTAC-4	JM0	2.22594	1.32284	2.48626	0	1.32284	2.48626	0	2.69262
CATGCGGCAAATGATG-4	JM0	1.23605	0	2.58098	0	2.11938	2.11938	0	1.23605
CATGCTCGTGGTCTGC-4	JM0	1.50452	0	2.27778	0	1.83306	1.50452	0	1.50452
CATGGTAAGGTACCTT-4	JM0	1.26468	1.80564	1.26468	0	1.80564	2.78819	0	1.26468
CATTCATAGACGCAGT-4	JM0	0	0	3.43719	0	2.07268	2.07268	1.19856	1.72823
CATTCATAGCGGTATG-4	JM0	0	0	1.79259	0	0	1.79259	0	1.79259
CATTCATCAGAGTAAT-4	JM0	1.32669	1.32669	1.87749	0	0	1.87749	0	0
CATTCATGTACCACGC-4	JM0	0.916531	0	1.94625	0	0	2.56532	0	1.70508
CATTCCGAGGGCCAAT-4	JM0	1.14831	2.00936	3.28968	0	0	2.26295	0	1.66878
CATTCCGTCAAGGTGG-4	JM0	1.93224	0	2.55022	0	0	3.20355	1.93224	1.37434
CATTCCGTCCAGTTCC-4	JM0	1.37544	0	3.20497	0	1.9335	2.75901	0	2.55158
CATTGAGAGGACGCAT-4	JM0	2.77682	0	1.79552	0	0	2.77682	0	1.79552
CATTGAGCAGAGTAAT-4	JM0	1.55157	0	2.97524	0	0	2.97524	0	0
CATTGAGGTCCACACG-4	JM0	1.39704	1.39704	1.39704	0	1.39704	2.786	0	1.95818
CATTGAGGTGCGGCTT-4	JM0	0	0	1.37016	0	0	2.75238	1.37016	0
CATTGAGTCTTTCCGG-4	JM0	1.57362	0	1.90749	1.57362	1.06886	2.15735	0	2.3571
CATTGCCAGATGGCGT-4	JM0	2.23807	0	1.98532	0	0	1.64627	0	1.1294
CATTGCCGTGCAGTGA-4	JM0	1.66246	0	2.51711	0	1.66246	1.3476	0	1.3476
CATTGTTAGGATTCCT-4	JM0	0	0	2.13009	0	1.2447	2.38762	0	0
CCAAGCGGTTTCACAG-4	JM0	0.753289	1.17802	2.59254	0	0.753289	2.59254	0.753289	1.89008
CCACCATAGAGGGTGG-4	JM0	0	0	3.06021	0	0	2.41288	0	2.88722
CCACCATCAGGTCAAG-4	JM0	0	1.11446	2.58683	0	1.62843	1.62843	0	0
CCACTTGCAATGACCT-4	JM0	0	0	3.1411	0	1.24093	2.90206	0	1.24093
CCATAAGTCAAATAGG-4	JM0	0.704539	1.11377	2.72921	0	0	2.323	0	1.6276
CCATAAGTCGCCAGAC-4	JM0	2.27598	0	3.30367	0	1.68059	2.64661	0	2.64661
CCCATTGCAGCGCTTG-4	JM0	1.26176	0	1.80225	0	1.80225	2.15117	0	1.26176
CCCATTGTCCGGGACT-4	JM0	0	1.42493	2.61229	0	0	1.98994	0	1.42493
CCCATTGTCTCTAAGG-4	JM0	1.46916	0	2.40124	0	0	2.40124	0	0
CCCTCTCAGACGGTTG-4	JM0	1.66948	0	2.26372	0	1.1489	2.46585	0	0
CCCTCTCAGCGAGTCA-4	JM0	0	0	2.69202	0	0	3.07465	0	1.19197
CCCTCTCAGCGGGTAT-4	JM0	0	0	1.2364	0	1.2364	3.13501	1.2364	2.89604
CCCTCTCGTAGCACAG-4	JM0	0	0	2.39721	0	1.25223	2.39721	0	1.79113
CCCTTAGGTCCGAAGA-4	JM0	1.28021	0	2.4327	0	1.28021	1.82371	0	1.28021
CCGATCTCATTGAAAG-4	JM0	0	0	2.30816	0	1.18295	1.70982	0	1.70982
CCGATGGCAAAGAACT-4	JM0	2.12391	0	2.4887	0	1.5437	2.75541	0	1.5437
CCGATGGTCTGTGCTC-4	JM0	2.20868	0	3.509	0	0	0	0	0
CCGGACACACGTTCGG-4	JM0	0	0	3.41931	0	0	1.65273	0	1.13481
CCGGACATCACGGGAA-4	JM0	1.02302	0	2.29333	0	0	2.09511	1.02302	1.02302
CCGGGTAAGTTTCAGC-4	JM0	0	1.21615	2.9954	0	0	2.35106	0	0
CCGGTAGAGCTTTCTT-4	JM0	1.58648	1.58648	2.17168	0	0	0	0	1.58648
CCGGTAGAGGTTTACC-4	JM0	0	1.72982	2.47029	0	0.93474	2.16708	0	2.16708
CCGTAGGCAGAGGTTG-4	JM0	0	0	2.73452	0	0	2.73452	0	1.75799
CCGTAGGTCGAAACAA-4	JM0	1.15975	0	2.48037	0	0	0	0	2.27794
CCGTTCATCTCTGGTC-4	JM0	1.89074	0	2.24458	0	0	2.50541	0	1.89074
CCTACGTCAGCGTACC-4	JM0	0.80713	0.80713	1.24787	0	1.24787	2.39167	0	0.80713
CCTACGTTCTATACTC-4	JM0	1.6829	0	3.22272	0	0	2.79325	0	2.48097
CCTATCGAGCGTGTCC-4	JM0	2.12391	1.2397	2.90044	0	1.2397	2.58573	0	1.2397
CCTCCAAGTCTGTGCG-4	JM0	1.8977	1.8977	2.2519	0	0	2.89102	0	1.34424
CCTCCAATCACCTTGC-4	JM0	1.88385	1.33221	1.33221	0	1.33221	2.70451	0	2.49795
CCTCCTCAGCCTCCAG-4	JM0	0	0	1.45415	0	0	3.17663	0	2.64783
CCTCCTCGTTCTCCTG-4	JM0	0	0	1.73956	0	1.20819	3.28921	1.20819	0
CCTCTCCTCGGAACTT-4	JM0	0	1.23467	2.57917	0	0	2.89374	0	1.77062
CCTCTCCTCGTGTGGC-4	JM0	0	0	3.20553	0	0	2.55212	1.37589	2.29008
CCTGCATTCAGCTGAT-4	JM0	0	0	0	0	0	3.55739	0	0
CCTGCATTCGCCAGTG-4	JM0	0	1.59082	2.81127	0	2.54344	2.17652	0	2.17652
CCTGTTGAGATCCCGC-4	JM0	1.3884	0	3.33491	0	1.3884	1.3884	0	1.3884
CCTGTTGAGTTGAATG-4	JM0	0	0	2.71498	0	0	2.08594	0	0
CCTGTTGGTCGCAGTC-4	JM0	0	0	3.05906	0	1.36125	2.53404	1.36125	1.91724
CCTTGTGGTGATACAA-4	JM0	0	0	2.36886	0	0	2.1119	0	0
CCTTGTGGTTATGTGC-4	JM0	0	1.0368	2.4783	0	1.0368	2.955	0	0
CCTTGTGTCCTCTAGC-4	JM0	2.09808	1.52066	2.46179	0	1.52066	2.46179	1.52066	1.52066
CCTTGTGTCCTGTACC-4	JM0	1.13068	0	2.60908	0	1.13068	2.44137	0	2.9897
CCTTTGGAGTTACGAA-4	JM0	0	2.11938	3.13454	0	0	2.11938	0	2.11938
CCTTTGGTCAGTGATC-4	JM0	0	0	1.98316	1.1277	2.23583	2.43736	1.1277	0
CGAAGTTAGCTCCCTT-4	JM0	1.95748	1.10763	2.57741	0	1.95748	0	0	0
CGAAGTTCAGTTGCGC-4	JM0	0	0	2.37665	0	1.44839	2.84963	0	1.44839
CGAGAAGCAACCAATC-4	JM0	0	2.11488	1.53564	0	1.0375	1.53564	0	1.86663
CGAGAAGCACAGCCAC-4	JM0	1.80884	1.26742	2.15814	0	0	1.80884	0	1.26742
CGAGGAACAGGCTATT-4	JM0	1.23226	0	2.37172	0	1.76779	2.89052	0	2.11467
CGAGTGCAGAGCTGCA-4	JM0	1.25923	0	1.7993	0	0	2.61106	0	0
CGAGTGCTCTGCTTTA-4	JM0	1.41235	1.41235	1.97563	0	0	2.59692	0	1.41235
CGAGTTAAGCAACTTC-4	JM0	2.09246	1.51565	1.51565	0	0	3.10523	1.51565	2.09246
CGATCGGAGTCATCGT-4	JM0	1.44195	0	2.00927	0	0	3.01424	0	0
CGATGCGAGATCGCCC-4	JM0	0	0.942415	1.98302	0	0.942415	2.34152	0	0.942415
CGATGCGTCGAACCTA-4	JM0	2.4793	0	1.53564	0	0	3.40633	0	0
CGATGCGTCTGGTGCG-4	JM0	1.12799	1.12799	1.98352	0	1.12799	2.60539	0	1.64458
CGCATAACAAAGGCAC-4	JM0	2.41674	0	3.27802	0	2.41674	2.41674	0	2.79202
CGCATAACAATAGAGT-4	JM0	0	0	1.66131	0	0	2.00139	0	1.66131
CGCATAACATCCTTGC-4	JM0	1.98804	0	3.13785	0	1.42325	2.61025	0	2.34677
CGCATGGAGTACAACA-4	JM0	1.03903	0	2.48148	0	1.53751	2.31574	0	1.03903
CGCCATTAGGTAGACC-4	JM0	0	0.854757	2.76373	0	1.30877	2.57697	0	2.2088
CGGAACCAGCTGCCAC-4	JM0	1.76317	0	1.76317	0	0	2.36667	0	1.76317
CGGAATTCAAGGTTGG-4	JM0	2.15803	0	2.15803	1.57423	1.57423	2.52421	0	0
CGGAATTGTAACGCGA-4	JM0	2.24357	0	1.88979	0	0	2.71104	0	2.24357
CGGAGAAAGGGCTTCC-4	JM0	0	0	1.74227	0	0	2.54755	0	2.34379
CGGCAGTTCCTCTAGC-4	JM0	0	0.881794	1.65741	0	1.89626	1.89626	0	1.89626
CGGGACTAGCGCCTAC-4	JM0	1.04104	1.87127	2.31854	0	1.87127	2.11971	0	1.53995
CGGGACTCAGCAATTC-4	JM0	1.10035	0	2.19954	0	1.61152	2.19954	0	1.61152
CGGGACTGTGGCTTAT-4	JM0	0	1.28096	2.17479	0	0	2.17479	0	0
CGGGACTGTGTACGCC-4	JM0	1.17191	0	1.69678	0	0	3.04707	0	2.80923
CGGGCATAGATCCGAG-4	JM0	0	1.33282	3.61879	0	1.33282	1.88456	0	1.33282
CGGGCATAGTGGCCTC-4	JM0	1.25045	0	2.76955	0	1.25045	2.59969	0	1.25045
CGGGTCATCGACACCG-4	JM0	2.47997	0	2.85712	0	0	3.13034	0	0
CGGTCAGGTTGCCAAT-4	JM0	0	0	2.45365	0	0	3.37925	0	2.09028
CGTAAGTAGCGAGTAC-4	JM0	1.13567	1.65375	2.75956	0	1.13567	2.4481	0	0
CGTAATGCAATGACCT-4	JM0	0	0	2.78059	0	0	2.1476	0	1.79888
CGTAGTACACTCTCGT-4	JM0	0	0	3.0477	0	2.03979	3.32345	0	2.03979
CGTAGTAGTTGGACCC-4	JM0	2.95071	1.61474	2.57106	0	1.10303	1.95159	0	1.61474
CGTCAAATCGCCAATA-4	JM0	1.49145	1.49145	2.42751	0	1.49145	2.90239	0	0
CGTCAAATCGTTGTGA-4	JM0	0	1.85305	2.84128	0	1.30552	2.84128	0	1.30552
CGTCCATCACGGCACT-4	JM0	0	0	1.19695	0	0	1.72633	0	0
CGTGAATAGTGCTCGC-4	JM0	0	1.25833	2.40497	0	0	1.79825	0	1.79825
CGTGAATCAGCAGACA-4	JM0	0	0	2.60298	0	0	1.98127	1.4173	1.98127
CGTGATAGTCCTTTGC-4	JM0	0	1.70336	3.33057	0	0	1.70336	0	0
CGTGCTTAGTCCTGCG-4	JM0	1.5308	0	1.5308	0	0	2.74003	0	0
CGTGCTTCACCCTCTA-4	JM0	1.77285	0	2.37724	0	1.23657	2.12003	1.23657	0
CGTGCTTTCTGGAAGG-4	JM0	2.5402	0	1.92295	0	0	1.92295	0	0
CGTGTCTAGACCAGAC-4	JM0	1.81355	0	2.62687	0	0	2.16312	1.81355	1.27147
CGTTAGAAGGACGCTA-4	JM0	0	1.57727	1.57727	0	1.57727	3.45738	0	0
CGTTAGACAGTCAGTT-4	JM0	0	1.26176	3.05651	0	0	1.80225	0	2.15117
CGTTAGAGTCCGGATC-4	JM0	0	0	2.01799	0	2.01799	3.17099	0	1.44964
CGTTAGAGTGGTCTTA-4	JM0	1.43265	1.43265	1.99872	0	1.43265	2.62171	0	0
CGTTGGGTCCTTCGAC-4	JM0	0	0.969717	2.21768	0.969717	0	1.45264	0	2.21768
CTAACCCAGTACTGTC-4	JM0	1.13567	1.13567	3.18825	0	0	2.75956	1.13567	1.65375
CTAACTTGTGGTCAAG-4	JM0	0	0	1.82655	0	0.834257	1.59113	0	0.834257
CTAACTTTCAATCTTC-4	JM0	0	0	3.47777	0	1.12898	1.98478	0	1.12898
CTACAGACAGCTTTCC-4	JM0	1.29677	0.845322	2.33225	0	1.60667	2.45357	0	0
CTACATTCAGTTGAAA-4	JM0	0	0	2.41758	0	1.11309	1.11309	0	1.96448
CTACCCAAGGGTGAGG-4	JM0	0	0	2.70408	0	1.7311	2.70408	0	1.7311
CTACCCAGTCAACCTA-4	JM0	0	1.95766	3.62424	0	0	1.39658	0	1.39658
CTACCTGGTACTAGCT-4	JM0	0	0	3.27984	0	1.3884	0	0	1.3884
CTACCTGTCGGTCAGC-4	JM0	1.26852	1.26852	2.62307	0	0	1.26852	0	2.15949
CTACGGGAGGGCAACT-4	JM0	1.43924	2.0062	3.01087	0	0	2.0062	0	1.43924
CTACGGGTCTGTGCTC-4	JM0	1.35077	1.35077	2.89936	0	0	2.25981	0	1.35077
CTACTATGTAGGTAGC-4	JM0	0	0	1.93807	0	0	2.5565	0	1.93807
CTACTATGTCTAGATC-4	JM0	1.57271	1.0681	2.35606	0	1.0681	2.35606	1.0681	1.0681
CTAGACATCACTGTCC-4	JM0	3.06722	0	3.06722	0	1.74513	2.34692	0	1.98817
CTAGGTAGTGCTGATT-4	JM0	2.17249	0	2.43128	0	2.17249	3.3853	0	0
CTATCCGAGCTCCATA-4	JM0	1.55745	2.13929	1.55745	0	1.55745	3.15616	0	2.50472
CTCAATTGTTCGGTCG-4	JM0	1.8465	0	2.45747	0	1.29987	2.45747	0	1.8465
CTCAATTTCTGCGAGC-4	JM0	1.16231	0	2.92201	0	1.16231	2.65211	0	2.28129
CTCACTGAGCCATTGT-4	JM0	1.78595	0	2.13391	0	0	1.78595	1.24779	1.78595
CTCAGTCAGTTGAAGT-4	JM0	0	1.14479	2.77212	0	1.14479	2.8978	0	1.14479
CTCATCGTCAGCTTGA-4	JM0	1.80948	1.26797	2.7925	0	0	2.15882	0	0
CTCATGCAGAAGTATC-4	JM0	1.34424	0	3.2778	0	1.34424	2.51293	0	0
CTCATGCCACGCGCTA-4	JM0	0	0	0	0	0	2.92346	0	2.92346
CTCATGCGTTATCTGG-4	JM0	0	1.91798	2.91352	1.3619	1.3619	2.27324	0	2.27324
CTCATTATCTCAACCC-4	JM0	0	1.05904	2.9875	0	1.05904	2.6522	1.05904	1.05904
CTCCACAAGACCAAAT-4	JM0	1.46865	0	2.66538	0	0	3.19473	0	1.46865
CTCCATGCAGTGGGTA-4	JM0	0	1.17484	2.66902	0	1.17484	3.05111	0	1.70024
CTCCCAAGTTACGTAC-4	JM0	1.80141	0	2.15028	0	2.15028	2.40842	1.26104	2.15028
CTCCCTCGTCCCGTGA-4	JM0	0	1.49546	1.91235	0	0.767235	1.49546	0	1.49546
CTCCCTCGTGTATTCG-4	JM0	0	1.52501	2.84365	0	1.85517	1.85517	1.85517	1.52501
CTCCGATGTACCGCGT-4	JM0	0	1.21732	2.87056	0	0	2.0961	1.21732	1.75028
CTCCTCCAGCCACAAG-4	JM0	0	0	2.19382	0	1.75469	1.75469	0.953155	1.75469
CTCCTCCTCACACCGG-4	JM0	0	0	2.76419	0	2.0291	2.38975	2.0291	2.2256
CTCGAGGCAGCTCCTT-4	JM0	1.90302	0	3.17072	0	1.90302	3.28382	0	1.90302
CTCGAGGTCTGACAGT-4	JM0	0	1.33118	3.26077	0	0	2.49668	0	1.33118
CTCTCAGAGGACAACC-4	JM0	0	0	2.28129	0	0	1.68541	0	2.02709
CTCTCAGCATCGGAGA-4	JM0	0	0	1.97778	0	1.97778	1.41423	0	1.97778
CTCTCGAGTGTCACAT-4	JM0	1.62859	1.62859	3.39036	0	0	2.21848	0	2.21848
CTGAATGCAATACAGA-4	JM0	1.31025	0	2.21061	0	0	3.23332	0	0
CTGAATGTCGGTGTTA-4	JM0	3.42484	0	3.14795	0	0	2.13173	0	2.13173
CTGAGCGGTAGGAGGG-4	JM0	0	0	1.31025	0	0	1.85851	1.31025	0
CTGAGGCGTGGGACAT-4	JM0	1.44914	0	3.51436	0	0	3.02319	0	1.44914
CTGATCCAGTCAGAGC-4	JM0	1.24549	1.24549	1.78327	0	0	2.38863	0	2.13107
CTGATCCCATATTCGG-4	JM0	1.15452	1.15452	2.78547	0	0	2.64155	0	2.47338
CTGCAGGGTGCATTAC-4	JM0	0	0	3.21319	0	0	2.05625	0	1.48349
CTGCATCCAAACAGGC-4	JM0	0	1.39979	2.15593	0	0	1.39979	0.927106	2.15593
CTGCATCGTGACACGA-4	JM0	2.36521	0	2.36521	0	1.43875	3.28554	0	0
CTGCATCTCGCCGATG-4	JM0	0	1.79762	2.40428	0	2.14627	1.79762	0	1.79762
CTGCCTATCATTCTTG-4	JM0	0	0	2.61106	0	0	1.7993	0	2.14805
CTGCTCACAGGCACTC-4	JM0	1.25151	0	1.7903	0	0	2.77095	0	1.25151
CTGCTCATCCGCAACG-4	JM0	0.842225	1.60233	2.02915	0	1.60233	2.18932	0	0.842225
CTGGACGCAGGTGACA-4	JM0	2.17871	0	3.19887	0	0	3.08618	0	1.8283
CTGGACGTCTGTCCCA-4	JM0	1.29196	0	2.18827	0	0	1.83734	1.29196	2.18827
CTGGCAGCAGCACCCA-4	JM0	0.983022	0	2.23672	0	0	2.03993	0	1.46904
CTGGCAGTCAGACTGT-4	JM0	2.17756	0	3.19762	0	0	2.17756	0	3.47503
CTGGTCTCAACGCATT-4	JM0	2.71301	2.08409	3.09612	0	0	3.58869	0	0
CTGGTCTCACTTGTGA-4	JM0	0.989558	0	2.04901	0	0	2.41057	0	1.47707
CTGGTCTCAGGACTAG-4	JM0	0.85005	0.85005	2.66706	0	0.85005	2.33972	0.85005	1.30278
CTGGTCTCATCCTGTC-4	JM0	0	0	3.04725	0	0	2.90098	0	2.26135
CTGTATTCAGTATGAA-4	JM0	0	1.42206	2.8171	0	0	2.34535	0	1.98668
CTGTGGGAGAAGCCAC-4	JM0	0	1.65102	1.65102	0	0	2.24332	0	2.61278
CTTACCGGTTATAGCC-4	JM0	0	0	2.73174	0	0	1.90863	0	1.90863
CTTACCGTCTAGTTCT-4	JM0	1.14552	0	2.77312	0	0	2.00583	1.14552	2.00583
CTTCAATAGGACTTCT-4	JM0	1.30494	0	1.85237	0	1.30494	2.84052	0	0
CTTCAATGTACCTATG-4	JM0	0	1.78114	2.22221	0	1.45654	2.22221	0	2.0258
CTTCAATGTCCCTAAA-4	JM0	0	1.56909	3.44739	0	0	2.78557	0	1.56909
CTTCCGACACTGCGTG-4	JM0	1.29822	1.29822	1.84459	0	1.60827	2.75016	0	1.60827
CTTCGGTAGATGGGCT-4	JM0	2.38228	0	2.02196	0	0	2.02196	0	0
CTTCTAAAGAATTTGG-4	JM0	0	1.37699	2.55349	0	0	1.37699	0	0
CTTGAGACAGTTTGGT-4	JM0	2.22324	0	2.6898	0	0	2.48349	0	1.87049
CTTGATTCATACCAGT-4	JM0	0	0	2.27183	0	1.00775	2.43682	0	0
GAACACTTCCCTCATG-4	JM0	1.18768	0	1.18768	0	1.18768	2.51748	0	2.05903
GAACTGTAGGTCTACT-4	JM0	0.924621	1.3967	1.71609	0	1.3967	2.31505	0	1.71609
GAAGAATCAGGTCAAG-4	JM0	1.53479	1.53479	2.11392	0	1.53479	2.74479	0	2.11392
GAAGCCCAGGAAACGA-4	JM0	0	1.31621	1.31621	0	0	2.21787	0	1.31621
GAAGCCCTCGGAGTGA-4	JM0	1.81778	0	1.49038	0	1.49038	2.80182	0	1.00041
GAAGCGAGTAAGAACT-4	JM0	1.94394	0	2.94226	0	1.38457	2.56283	0	1.38457
GAAGGACCAGGGCTTC-4	JM0	1.32223	0	2.69185	0	0	2.86281	0	2.2252
GAAGGGTCATCCCGTT-4	JM0	0.931092	1.40476	2.32471	0	0.931092	2.32471	0	0.931092
GAATAGAAGAAGTCAT-4	JM0	0	0	3.11953	0	0	2.90737	0	2.63773
GAATAGAGTCGAAACG-4	JM0	1.88126	1.88126	0	0	1.88126	0	1.88126	0
GAATCACGTCCTCAGG-4	JM0	1.49829	1.00687	1.82633	0	0	1.49829	0	1.82633
GAATCACTCAGTCTTT-4	JM0	1.10505	0	3.05371	0	1.61716	1.61716	0	1.61716
GAATCGTCAGGTGTTT-4	JM0	1.09848	0	2.94425	0	1.94574	1.09848	0	1.09848
GACAGCCCAGGCGTTC-4	JM0	1.7497	0	0	0	1.7497	2.72514	0	0
GACAGCCTCGGCAGTC-4	JM0	1.9935	0	1.42805	0	1.9935	2.35249	0	0
GACATCAAGACAGTCG-4	JM0	1.53966	0	2.48399	1.53966	1.53966	2.7506	0	2.11938
GACATCAGTGTCCATA-4	JM0	0.751627	0.751627	2.17964	0	1.88741	1.47278	0	1.17585
GACATCATCGTGTCAA-4	JM0	0	0	2.60454	0	1.25419	2.14183	0	0
GACCAATAGCTGACAG-4	JM0	0	0	3.71566	0	1.30084	2.45869	0	1.84763
GACCAATGTTGGGTTT-4	JM0	1.06936	1.90814	1.57423	0	1.06936	1.57423	0	1.57423
GACCAATTCATTGCTT-4	JM0	1.4065	0.932492	1.4065	0	0.932492	1.72678	0	2.32679
GACCCTTGTTACCCAA-4	JM0	1.32507	1.32507	2.22865	0	1.32507	2.69545	0	2.22865
GACCGTGAGATCCCGC-4	JM0	0	1.39202	2.95167	1.39202	1.95245	2.77974	0	1.39202
GACCGTGCATTCTGTT-4	JM0	0	1.41258	2.97753	0	1.9759	2.33405	0	1.41258
GACCGTGGTCCCTGTT-4	JM0	1.11972	1.11972	1.97296	0	0	2.22526	0	0
GACGTTACAAGTCCAT-4	JM0	0	0	2.31191	0	1.39407	2.7823	0	1.39407
GACGTTAGTGCTAGCC-4	JM0	0	1.25223	1.79113	0	0	2.39721	0	1.25223
GACGTTATCTGCTAGA-4	JM0	1.94909	1.38908	2.77606	0	0	1.38908	0	1.38908
GACTTCCAGGTAGCCA-4	JM0	0	0	2.33658	0	0	2.33658	0	1.20491
GACTTCCCAACGATTC-4	JM0	0	0	2.59424	0	0	3.24932	0	0
GAGAAATAGGGACACT-4	JM0	1.02313	0	2.83539	0	0	1.02313	0	1.84778
GAGAAATTCACCATAG-4	JM0	0	0	1.84628	0	0	2.72325	0	2.29189
GAGAAATTCAGTGATC-4	JM0	1.33036	1.33036	2.87325	0	1.33036	2.49565	0	1.88173
GAGACCCGTAGCTGCC-4	JM0	1.42469	0	2.612	0	0	2.612	0	0
GAGACCCGTAGTGGCA-4	JM0	1.13884	0	2.88955	0	1.65752	2.62023	0	1.13884
GAGACTTCATCATCCC-4	JM0	1.25653	1.79615	1.25653	0	1.25653	2.40268	0	1.25653
GAGATGGAGGAGGCAG-4	JM0	1.28077	0	2.63885	0	1.82436	2.17456	0	2.17456
GAGATGGCAGTGCCTG-4	JM0	1.86402	1.31501	2.47647	0	0	1.86402	0	1.31501
GAGCCTGCAAATACAG-4	JM0	2.15028	1.26104	2.40842	0	0	2.40842	0	2.15028
GAGCTGCAGATAGGGA-4	JM0	1.53636	0	1.03809	0	1.53636	1.03809	0	1.03809
GAGCTGCCACGTACAT-4	JM0	1.02945	1.02945	2.30235	0	1.52585	2.84466	1.02945	1.85608
GAGGCAAAGAGGGTGG-4	JM0	2.40154	0	1.7951	0	0	3.71748	0	1.7951
GAGGCCTCACTGCGTG-4	JM0	1.20819	1.73956	2.54452	0	0	2.08471	1.20819	1.20819
GAGGGATGTGCCTGCA-4	JM0	1.37148	1.37148	2.92569	0	0	2.28478	0	1.37148
GAGGGTAGTCATCCGG-4	JM0	0	1.41541	0	0	1.41541	1.97912	0	1.41541
GAGGGTAGTGTATTGC-4	JM0	2.11105	0	3.12547	0	2.11105	0	0	2.74173
GAGGGTATCCATGAGT-4	JM0	1.14743	1.14743	2.46389	0	0	2.77574	0	1.14743
GAGTGAGGTTCACCGG-4	JM0	1.18705	0	2.05824	0	0	2.31348	1.18705	0
GAGTGAGTCTGGACTA-4	JM0	1.17007	0	2.66259	0	0	2.03688	0	1.6946
GAGTGTTCAATAGGGC-4	JM0	1.45996	1.45996	3.03662	1.45996	0	2.02967	0	1.45996
GAGTGTTTCGTGCGAC-4	JM0	1.12756	1.12756	2.87384	0	0	1.98298	0	0
GAGTTGTAGCGCACAA-4	JM0	1.81055	0	2.41837	0	1.81055	1.81055	1.26889	2.15995
GAGTTTGTCGTCCATC-4	JM0	1.87515	0	1.87515	0	0	2.48854	0	3.13928
GAGTTTGTCGTGCAGC-4	JM0	0	0	2.6458	0	0	1.15765	1.15765	1.15765
GAGTTTGTCTCATTGT-4	JM0	1.21481	0	1.21481	0	0	2.9936	1.21481	1.21481
GATCAGTTCCGAGCTG-4	JM0	1.19054	0	1.71878	0	0	2.31801	0	2.6901
GATCAGTTCTAGCATG-4	JM0	0	0	2.78272	0	0	1.90003	0	0
GATCATGCACAACGTT-4	JM0	2.01912	0	3.30052	0	2.37932	2.37932	0	0
GATCCCTAGAGAGAAC-4	JM0	1.44023	0	2.83956	0	1.44023	3.59562	0	1.44023
GATCGTACAGCGATTT-4	JM0	0	1.03586	1.86448	0	1.03586	1.03586	0	0
GATGACTAGATGTTAG-4	JM0	0	0	2.1958	0	1.84448	2.45527	0	1.84448
GATGACTCACTATCGA-4	JM0	1.15765	2.0212	1.67988	0	1.67988	2.27519	0	1.15765
GATGAGGAGTAACCTC-4	JM0	0	0	1.51041	0	0	0	0	0
GATGAGGCATCAGTCA-4	JM0	1.81527	0	2.16494	0	1.27295	2.799	0	1.81527
GATGATCAGACTACGG-4	JM0	0.920875	0	2.30945	0	0.920875	1.95245	0	1.39202
GATGATCAGTTTCGAC-4	JM0	1.86241	0	2.99759	0	1.86241	1.86241	0	1.31362
GATGATCGTGGAGAAA-4	JM0	1.23848	1.77508	1.77508	0	1.23848	2.89882	0	1.23848
GATGGAGAGTGAGTGC-4	JM0	0	1.7806	1.45604	0	2.02523	2.22163	0	0
GATGTTGTCCGAAATC-4	JM0	0	1.22169	1.75541	0	1.22169	2.10154	1.22169	1.22169
GATTCGACAAGATGGC-4	JM0	1.82546	0	1.82546	0	1.28171	2.64006	0	1.28171
GATTCGAGTATTCCTT-4	JM0	1.55716	0	2.64679	0	1.05524	2.13896	0	1.88979
GATTCTTGTCGTTTCC-4	JM0	1.55819	1.55819	2.14012	0	1.55819	2.50558	0	1.05609
GATTGGTAGATACGAT-4	JM0	0	2.27064	2.91078	0	1.35974	2.27064	0	2.53217
GATTTCTAGGGAGGAC-4	JM0	0.928955	0	2.32152	0	0	2.88203	0	1.4021
GATTTCTGTACCACGC-4	JM0	0	1.34298	1.34298	0	0	2.25038	0	1.65741
GATTTCTTCTAGACCA-4	JM0	0.907443	0.907443	1.69266	0	1.37522	1.93325	0	1.37522
GCAACATAGCAGGTCA-4	JM0	0	0	2.06013	0	1.48693	2.68744	0	0
GCAACCGAGAACAGGA-4	JM0	2.13091	1.54996	2.33002	0	2.6383	2.33002	1.04929	1.04929
GCACATATCCGCGGAT-4	JM0	1.16443	0	2.28405	0	0	2.28405	0	1.68792
GCACGGTAGTGAGTGC-4	JM0	1.64796	0	1.64796	0	0	0	0	2.23994
GCACGGTCAACAAGAT-4	JM0	1.3495	0	1.90375	0	1.90375	2.51947	0	0
GCACGGTCATCGGTTA-4	JM0	1.38368	0	0	0	0	2.56172	0	2.56172
GCACGTGGTCCTGTTC-4	JM0	0	1.28549	2.18034	0	0	1.82984	0	1.82984
GCACTAAAGACGCTCC-4	JM0	2.36667	0	3.40071	0	0	2.36667	0	3.01179
GCACTAAAGGTCACAG-4	JM0	1.61943	0	3.23086	0	2.20832	0	0	0
GCAGCCAAGTCACTAC-4	JM0	1.31163	0	2.47224	0	0	1.86011	0	1.86011
GCAGGCTGTAGTGCGA-4	JM0	1.33488	1.88693	1.88693	0	1.33488	2.50129	1.33488	1.33488
GCAGGCTTCGCGTAGC-4	JM0	0	1.8211	1.8211	0	0	1.8211	0	1.8211
GCATCTCAGCTGACTT-4	JM0	0.93474	0	2.16708	0	0.93474	1.4093	0	1.97216
GCATCTCCAGTCGCAC-4	JM0	2.25051	0	3.10151	0	0	1.65752	1.65752	2.62023
GCATCTCGTCCCTCAT-4	JM0	0	1.07798	2.16962	1.07798	1.9193	2.80396	1.07798	1.9193
GCATCTCTCTACCTTA-4	JM0	1.22763	0	2.10893	0	0	2.73947	1.22763	1.76237
GCCAACGAGTTATGGA-4	JM0	2.28902	0	2.66011	0	1.16824	3.04199	0	2.28902
GCCAACGTCAGGTGTT-4	JM0	0	0	3.23437	0	1.95975	0	0	1.39842
GCCAGGTCAAGATGTA-4	JM0	0	1.20311	2.7069	0	1.20311	2.07836	0	1.20311
GCCAGGTCACAGTCAT-4	JM0	1.43924	1.43924	3.5018	0	1.43924	2.62973	0	0
GCCAGGTGTAAGGCTG-4	JM0	1.21	1.21	1.74169	0	2.34315	2.08697	1.21	1.74169
GCCAGTGAGATTGAGT-4	JM0	0	0	2.4893	0	1.32527	1.87585	0	0
GCCAGTGAGCATAGGC-4	JM0	0	0	2.88403	0	0	2.04827	0	2.67477
GCCATGGGTCAACCTA-4	JM0	0.882042	0.882042	2.25076	0	1.3433	2.08929	0	0
GCCATGGTCCATGATG-4	JM0	0	1.05744	1.89266	0	0	1.89266	0	2.14194
GCCCAGAAGCGTCAGA-4	JM0	1.11295	1.62662	2.85339	0	0	1.62662	0	1.9643
GCCGATGGTCTGATCA-4	JM0	0	1.48772	2.06102	0	2.42312	2.89785	0	1.48772
GCCGTGAAGTATGCAA-4	JM0	0	0	3.32087	0	0	2.03746	0	2.66321
GCCGTGATCTAACGCA-4	JM0	1.33633	0	1.8886	0	1.33633	2.70973	0	1.8886
GCCTGTTAGGTTGTTC-4	JM0	0	0.853131	2.20628	0	0.853131	1.3067	0	1.61759
GCCTGTTCAACATCGT-4	JM0	1.49385	1.49385	2.69577	0	1.49385	2.06793	0	0
GCGAGAAAGCTTGTTG-4	JM0	1.30239	1.30239	1.30239	0	1.30239	2.20103	1.30239	1.30239
GCGAGAACACTCAGAT-4	JM0	0	0	1.40627	0	0	2.58948	0	0
GCGATCGGTAACGTTC-4	JM0	0	1.87026	2.48324	0	0	2.86048	1.32042	1.32042
GCGTGCAGTCAGCGTC-4	JM0	0	0	2.20724	0	1.61846	2.20724	0	2.20724
GCTACAACACTCAGAT-4	JM0	0	0	1.57166	1.06723	1.57166	0	0	1.57166
GCTCAAAAGTACCCTA-4	JM0	1.20671	0	2.33891	0	1.20671	2.08286	0	2.33891
GCTGAATTCCTACCAC-4	JM0	1.64133	0	2.0715	0	1.32832	2.0715	0	2.2326
GCTGCAGCAGAGATGC-4	JM0	0	1.26195	2.40957	0	2.1514	1.80246	0	0
GCTGGGTCAGAGTCTT-4	JM0	0	0	1.2023	0	0	2.97665	0	2.07734
GCTGGGTGTCCTGTCT-4	JM0	0	1.53023	2.94949	0	0	1.03305	0	1.03305
GCTTCACGTCGCAACC-4	JM0	1.63388	0	2.5931	0	0	2.22434	0	2.22434
GCTTTCGAGACCATGG-4	JM0	2.54641	1.37126	2.75376	0	1.37126	2.28452	0	1.37126
GCTTTCGTCTCCGAAA-4	JM0	1.06386	1.06386	2.15061	0	0	2.78379	0	2.65905
GGAACCCAGGACATCG-4	JM0	1.16367	0	2.28307	0	0	2.4856	1.16367	2.02881
GGAACCCGTCACTAGT-4	JM0	1.9801	1.12531	2.43412	0	1.12531	2.23266	0	1.12531
GGAACCCTCTAGACCA-4	JM0	1.69641	1.69641	3.14724	0	0	0	0	2.66466
GGAACCCTCTATCGGA-4	JM0	1.83277	0	2.91798	0	1.50425	2.91798	0	1.83277
GGAAGTGCAATTGGTC-4	JM0	0	1.05941	1.89521	0	1.5622	3.2387	1.05941	2.1446
GGAAGTGGTAATCAGA-4	JM0	0	2.19262	2.82833	0	0	2.56016	0	1.60529
GGAATCTAGCACTAGG-4	JM0	1.44269	1.44269	2.36989	0	2.36989	2.36989	0	2.01011
GGAATGGCACAGCTGC-4	JM0	0	0	2.39223	0	1.24832	2.39223	1.24832	1.78657
GGAATGGCAGACAAGC-4	JM0	1.36973	1.36973	2.92346	0	1.36973	2.28267	0	2.92346
GGAATGGTCAATGCAC-4	JM0	1.79783	0	1.79783	0	1.79783	1.25797	0	1.25797
GGACGTCAGAACCGCA-4	JM0	0	1.6104	3.13664	1.09941	0	1.09941	0	1.6104
GGAGAACGTGGTCTCG-4	JM0	1.32243	0	3.24932	0	1.87259	2.69211	0	1.32243
GGAGATGGTGGCATCC-4	JM0	0	0	2.91106	0	0	2.07323	0	1.00709
GGAGGATAGGAATGTT-4	JM0	1.14465	0	2.8976	0	0	2.46016	0	1.14465
GGAGGATGTCCCTGTT-4	JM0	0	0	1.92495	0	0	0	0	2.54236
GGAGGATTCGTGCATA-4	JM0	1.27759	0	2.63476	0	1.27759	2.80505	0	0
GGAGGTAAGAACGTGC-4	JM0	2.17099	1.58586	2.17099	0	2.17099	2.5377	0	1.58586
GGATCTACAGGAACCA-4	JM0	0	0	2.26438	0	1.49292	1.49292	0	1.49292
GGCAGTCAGCAGTACG-4	JM0	1.3275	0	3.0156	0	0	2.49209	0	1.87843
GGCGTCAAGCATGCGA-4	JM0	0	0	1.41494	0	0	0	0	2.60009
GGCTTGGTCCTATGGA-4	JM0	1.15601	2.01912	3.12554	0	1.15601	2.47537	0	1.67793
GGCTTTCCATATGGCT-4	JM0	0	1.20802	2.5443	0	0	2.71345	0	2.3406
GGCTTTCTCAAATAGG-4	JM0	0	0	2.55103	0	0	3.41939	0	0
GGGAAGTCAATGAAAC-4	JM0	2.62378	0	2.89316	0	1.66062	1.66062	0	2.62378
GGGACCTTCGATACAC-4	JM0	1.14159	0	3.00497	0	1.14159	2.62398	0	1.14159
GGGAGATCAATACGCT-4	JM0	1.28341	0	1.82742	0	1.82742	2.95816	1.28341	0
GGGAGATGTGAATTAG-4	JM0	1.86402	0	2.47647	0	1.03551	2.31082	0	2.31082
GGGAGTATCCATCAGA-4	JM0	0	1.05002	3.06501	0	1.88299	2.33103	0	1.88299
GGGATGACACGACGCT-4	JM0	1.17191	1.17191	2.49657	0	1.17191	2.49657	1.17191	1.69678
GGGCCATAGTGTAGAT-4	JM0	3.26641	0	3.36795	0	0	2.24132	1.3355	2.87984
GGGCGTTTCATCGCCT-4	JM0	2.15431	0	3.17245	2.15431	0	2.78772	0	2.78772
GGGCTACGTGCCTTTC-4	JM0	0	0	2.65076	0	1.29005	3.20667	0	0
GGGCTCACAACCCTAA-4	JM0	2.36696	1.44023	3.01209	0	1.76344	2.63092	2.50763	1.76344
GGGTAGAAGTATGAAC-4	JM0	2.26083	1.66686	1.66686	0	2.26083	1.66686	0	2.26083
GGGTATTCAGGCTACC-4	JM0	0	0	3.74431	0	0	2.80214	0	3.28839
GGGTATTGTCGCTTAA-4	JM0	0	1.78512	2.59531	0	1.78512	2.76512	0	1.24708
GGGTCACCATTGGGAG-4	JM0	0.862595	1.31871	2.35945	0	0	0.862595	0	1.31871
GGGTCACTCGTAGCCG-4	JM0	0	0	2.36609	0	1.43949	2.20236	0	1.43949
GGGTCTGAGGCTGTAG-4	JM0	2.4931	1.32832	3.45067	0	0	2.2326	0	1.32832
GGGTCTGCACAAGCAG-4	JM0	0	0	2.4138	0	1.47981	2.4138	0	2.4138
GGGTGAAGTAGGATAT-4	JM0	1.12686	1.64324	2.98434	0	0	2.43622	0	2.60385
GGGTGAATCGGAATGG-4	JM0	1.72179	1.19309	0	0	1.19309	0	0	1.19309
GGGTGTCTCGCTAGCG-4	JM0	1.48086	0	1.80749	0	0.992648	2.68013	1.48086	1.48086
GGGTTATAGATCGGTG-4	JM0	0	0	2.97078	0	1.4072	2.79866	0	2.32762
GGGTTATAGGTGCTTT-4	JM0	2.10946	0	2.10946	0	1.5308	3.40036	0	2.10946
GGTAACTCATCGCTAA-4	JM0	1.98235	1.41825	3.2596	0	1.41825	1.41825	1.41825	0
GGTAACTTCAGCCTCT-4	JM0	1.30337	1.30337	2.46187	0	1.85056	2.46187	0	1.30337
GGTCACGGTAAGACCG-4	JM0	1.11117	1.62449	2.41498	0	1.11117	2.72558	0	2.21393
GGTCACGGTGTCATTG-4	JM0	0	1.13453	2.44656	0	1.13453	1.99185	0	1.13453
GGTCACGTCAACTGAC-4	JM0	0	1.11089	1.96167	0	0	2.41461	0	1.96167
GGTCTGGAGCGTTAGG-4	JM0	1.84493	0	1.84493	0	0	3.10506	0	1.84493
GGTGAAGAGCGCATCC-4	JM0	0	1.43265	0	0	1.99872	1.99872	0	1.99872
GGTGAAGGTAGCTGTT-4	JM0	2.27246	1.36125	2.53404	1.36125	1.91724	2.27246	0	1.36125
GGTGATTAGTCACTCA-4	JM0	0	0	3.75918	1.24285	0	2.38526	0	1.24285
GGTGATTCAATAGTGA-4	JM0	0	0.991047	2.88706	0	0.991047	2.67776	0	2.05107
GGTGATTTCGTGGCGT-4	JM0	0	0	0	0	1.24796	2.76628	0	0
GGTGATTTCTCTTAAC-4	JM0	1.2687	0	3.06572	0	0	2.41814	0	0
GGTGGCTGTGTCCACG-4	JM0	1.13927	1.13927	3.19333	0	1.13927	2.25108	0	1.65804
GGTGTCGGTCCTGGTG-4	JM0	0	0	1.84515	0	0	1.2987	0	2.66184
GGTTAACTCCGACAGC-4	JM0	0	0	2.22251	0	0	2.22251	0	1.11763
GGTTAACTCGTTCATT-4	JM0	1.05634	0	2.64835	0	0	2.14045	0	1.89122
GGTTCTCAGAGGTCGT-4	JM0	0	0	0	0	1.65959	1.65959	0	0
GTAACACGTTAGGGTG-4	JM0	1.95609	0	2.20778	0	1.95609	2.57591	1.10654	1.61895
GTAACACTCCCATACC-4	JM0	2.23266	0	2.23266	0	1.9801	3.33417	0	2.23266
GTAACACTCGGTCAGC-4	JM0	1.70852	0	2.82273	0	0	2.05171	1.18185	2.67844
GTAACCACACTTCAAG-4	JM0	1.01443	1.50753	1.83631	0	1.50753	2.4464	1.01443	1.01443
GTACAACGTGTAAATG-4	JM0	2.07857	0	2.91683	0	0	2.70712	0	0
GTACAGTAGGGAGTTC-4	JM0	1.14188	0	1.14188	0	0	2.25451	0	0
GTACAGTCACGATTCA-4	JM0	0	1.4223	3.26473	0	1.98695	2.81739	0	0
GTACAGTGTCGCACGT-4	JM0	2.10028	0	2.10028	0	0	2.46408	0	1.52262
GTAGGAGTCGTGGGTC-4	JM0	0	0.994147	2.89171	0	1.80948	2.41721	0	1.80948
GTAGGTTAGATTGTGA-4	JM0	2.11456	2.11456	2.74547	0	0	2.95569	0	2.47897
GTAGGTTAGGTGAGCT-4	JM0	1.89602	0	2.51111	0	1.34277	2.71789	0	1.34277
GTAGTACGTCCCTAAA-4	JM0	0	0	2.79717	0	0	2.65313	0	0
GTAGTACTCACTGGTA-4	JM0	1.29619	0	2.45284	0	1.29619	2.65863	0	1.84224
GTATTGGCAGTTTCGA-4	JM0	1.74286	0	3.59326	0	0	1.74286	0	0
GTATTGGGTGTTCCTC-4	JM0	1.32954	1.32954	3.01824	0	0	2.70113	0	1.32954
GTATTTCCAAATGCGG-4	JM0	0	1.60022	2.55431	0	0	2.55431	0	2.18698
GTATTTCTCGTAACAC-4	JM0	1.86241	0	2.68089	0	1.31362	2.47472	0	2.21472
GTCAAACTCGCCTCTA-4	JM0	1.17022	0	3.14532	0	2.03708	1.17022	0	2.03708
GTCAAGTAGGGTTTCT-4	JM0	2.26212	1.35268	2.90179	0	1.35268	2.7304	0	0
GTCACGGCAGAGTTCT-4	JM0	0	0	2.67613	0	1.18013	3.15904	0	1.70649
GTCACGGTCCGGACTG-4	JM0	0	0	2.22914	0	1.12264	2.22914	0	0
GTCAGCGAGGTATAGT-4	JM0	1.56669	1.06311	2.65799	0	0	2.89361	0	1.06311
GTCAGCGCAGAGGACT-4	JM0	0	0	2.35883	0	0	2.62259	1.43338	1.43338
GTCATCCCACGCCAGT-4	JM0	1.43924	1.43924	2.83835	0	0	2.3658	0	2.0062
GTCATCCCAGGCCCTA-4	JM0	1.28209	1.82589	2.17617	0	0	3.08344	0	1.28209
GTCATCCGTACGGCAA-4	JM0	0.990302	0	2.05004	0	0	2.05004	0	1.47798
GTCATCCGTGTTAGCT-4	JM0	2.26469	1.35481	1.90985	0	0	1.90985	0	1.35481
GTCATCCGTTGTGTAC-4	JM0	2.56671	0	2.3043	0	0	3.09286	0	2.3043
GTCATTTAGGACGCTA-4	JM0	1.15631	1.15631	1.67828	0	1.15631	2.47577	0	0
GTCATTTGTCACGCTG-4	JM0	1.71484	1.71484	2.68563	0	1.1872	2.05844	0	1.1872
GTCCACTGTCCTACGG-4	JM0	1.66281	0	1.90193	0	0.88571	1.34792	0	1.66281
GTCCACTTCGCAATGT-4	JM0	2.05581	0	2.25302	0	1.4831	1.8099	0.994469	0.994469
GTCCACTTCTGTAAGC-4	JM0	0.939842	0.939842	2.17451	0	0.939842	2.33771	0	2.17451
GTCCCATTCTCCAATT-4	JM0	0	0	2.35537	0	1.2195	2.09881	0	1.2195
GTCGAATAGGAGACCT-4	JM0	0	1.53379	1.03597	0	1.53379	2.47714	0	0
GTCGCGACACACAGCC-4	JM0	2.44271	0	3.09142	0	0	0	0	2.44271
GTCGCGACACCATAAC-4	JM0	2.39381	0	2.76838	0	1.78802	2.39381	0	2.76838
GTCGTTCAGCAATAAC-4	JM0	1.39819	0	2.78743	0	1.39819	2.31684	0	1.39819
GTCGTTCCACGTACTA-4	JM0	0	1.53251	1.53251	0	0	2.47564	0	2.47564
GTCGTTCGTACAGTCT-4	JM0	1.73608	1.73608	3.19357	0	1.73608	3.19357	0	2.337
GTCGTTCTCTGTGCGG-4	JM0	2.4543	0	2.83071	0	0	2.83071	0	0
GTCTACCAGACGGTCA-4	JM0	1.23071	0	2.36974	0	0	2.11275	0	0
GTCTACCCACGACGCT-4	JM0	1.37633	1.37633	2.55267	0	0	2.93183	0	2.29061
GTCTACCCATCCTAAG-4	JM0	0	0	2.15634	0	1.26595	2.15634	0	2.15634
GTCTACCGTGCATTAC-4	JM0	0	1.40256	2.96494	0	1.40256	1.40256	1.40256	1.96448
GTCTACCTCTCGTCGT-4	JM0	0	0	2.88307	0	0	2.88307	0	0
GTCTAGACATGAAGCG-4	JM0	0	0	1.81548	0	1.27313	2.16517	0	0
GTCTAGATCTCCGCAT-4	JM0	1.56879	1.56879	3.1699	0	0	2.78522	0	1.56879
GTCTCACCAAACTCGT-4	JM0	0	0	2.7755	0	1.38862	2.30538	0	1.94857
GTCTGTCTCGCGTGAC-4	JM0	2.76178	0	1.93603	0	0	2.93352	0	0
GTCTTTACATACACCA-4	JM0	2.02452	0	1.45541	1.45541	0	2.85826	0	0
GTGACGCCACCTGAAT-4	JM0	0	1.46072	2.65579	0	1.46072	2.86479	0	0
GTGACGCTCTGCTCTG-4	JM0	1.75561	1.75561	3.21627	0	0	1.75561	0	2.73183
GTGAGCCAGCGGCTCT-4	JM0	0	0	3.35248	1.4021	1.96395	2.32152	0	1.4021
GTGAGCCGTCGGATTT-4	JM0	1.14057	0	2.25279	0	2.25279	2.45469	1.14057	1.65959
GTGAGGAAGAAGGCTC-4	JM0	0	0	3.21984	1.38704	0	1.38704	1.94677	2.56587
GTGAGGAGTAGAATAC-4	JM0	0	0	3.00538	1.31961	0	1.86933	0	1.86933
GTGAGGAGTTTAGACC-4	JM0	0	0	2.74523	0	1.12531	2.23266	1.12531	1.12531
GTGAGGATCTGTGCTC-4	JM0	1.32122	0	2.48424	0	0	3.1348	0	1.87119
GTGAGTTAGGCTAAAT-4	JM0	0	0	2.72725	0	2.09745	2.46114	0	0
GTGAGTTCATGTTTGG-4	JM0	1.21816	0	1.75127	0	0	2.09714	0	1.21816
GTGCAGCTCTCTGGTC-4	JM0	0	0	2.16735	0	0	1.97243	1.73008	2.16735
GTGCTGGAGGATACAT-4	JM0	0	0	2.95791	0	2.642	2.17756	0	1.28322
GTGCTGGCATGAAGGC-4	JM0	0	0	2.20317	0	0	2.46285	0	1.30415
GTGCTGGCATTCCTCG-4	JM0	0	0	3.48571	0	2.08348	2.44656	0	1.50767
GTGCTGGTCCGTGTGG-4	JM0	1.04211	1.04211	2.86316	0	1.54124	1.87266	1.04211	1.54124
GTGCTTCTCAGAGCGA-4	JM0	0.86307	0	2.85906	0	0.86307	2.36019	0	1.31931
GTGCTTCTCGCCTAGG-4	JM0	1.18689	0	2.82956	0	0	2.31327	0	1.18689
GTGGAAGTCAAGCTGT-4	JM0	0	0	2.03514	0	1.16869	1.69296	1.16869	1.16869
GTGGAGAGTTGACTAC-4	JM0	1.40884	0	3.36109	0	0	1.40884	0	2.80069
GTGGAGATCTTCACGC-4	JM0	1.83424	1.28929	2.82026	0	0	2.44415	0	2.18499
GTGGGAACATCGGTTA-4	JM0	0	0	3.15073	0	1.10926	2.41238	1.10926	2.21139
GTGGTTAGTCTAACTG-4	JM0	2.01912	1.45064	3.17224	0	1.45064	3.4142	0	1.45064
GTGTAACAGTTAACGA-4	JM0	0	0	1.16824	1.16824	0	2.28902	0	1.69242
GTGTAACCACTGAATC-4	JM0	0	1.99459	3.14511	0	1.42902	0	0	0
GTGTCCTCAATACGCT-4	JM0	0	0	2.45755	0	0	2.72359	0	2.09401
GTGTCCTTCAGGGATG-4	JM0	0	1.24796	2.13413	0	1.24796	0	0	2.39178
GTGTCCTTCATTACGG-4	JM0	0	0	2.8385	0	1.85056	1.85056	0	0
GTGTGATAGCTTACGT-4	JM0	1.71709	0	2.95871	0	0	3.17143	0	1.71709
GTGTGGCGTGCCTTCT-4	JM0	1.20638	1.73743	2.54214	0	0	1.20638	0	2.08245
GTGTGGCTCCGAGAAG-4	JM0	1.92262	0	2.53984	0	1.92262	2.37318	1.08054	2.37318
GTGTTAGGTACAGTAA-4	JM0	0	0	2.63612	0	0	1.15052	0	0
GTTACAGAGGTATCTC-4	JM0	1.40557	1.40557	1.96791	1.40557	2.32568	2.79663	0	0
GTTACAGTCTAGTGTG-4	JM0	1.27797	1.27797	1.8211	0	0	3.19064	0	1.27797
GTTACCCCAGAAGCTG-4	JM0	0	0	2.83472	0	0	2.19865	0	0
GTTACGACAGATAAAC-4	JM0	1.97314	1.11985	2.59424	0	0	2.73767	0	1.11985
GTTACGAGTCTTGTCC-4	JM0	1.25348	2.14095	2.3988	0	1.25348	2.91872	0	2.14095
GTTATGGTCATAGGCT-4	JM0	1.22237	0	2.7325	0	0	2.56311	0	0
GTTCATTAGGAATGTT-4	JM0	1.37104	1.37104	2.54614	0	0	2.28425	0	1.37104
GTTCGCTAGGTCCAGA-4	JM0	1.64072	0	1.12475	0	0	2.23192	0	0
GTTCGCTTCAACTGGT-4	JM0	2.04592	0	2.24287	0	0.987334	2.04592	0	1.47434
GTTGAACCAAACCGGA-4	JM0	1.43533	0	2.62497	0	2.00176	2.36114	0	0
GTTGAACTCGGCAGTC-4	JM0	0	1.07188	2.36126	0	1.07188	2.79526	1.07188	1.07188
GTTGCGGCACCAGACC-4	JM0	1.11363	0	2.41833	0	1.96518	2.2172	0	0
GTTGCGGGTCGGCACT-4	JM0	1.83424	1.83424	2.44415	0	0	2.82026	1.83424	0
GTTGCTCCAATTTCCT-4	JM0	0	1.14669	3.11252	0	0	2.63092	1.14669	0
GTTGTAGAGCGTATGG-4	JM0	0	0	2.48731	0	0	1.98817	0	0.946062
GTTGTAGCATACCAGT-4	JM0	3.14362	1.169	2.29001	0	0	1.169	0	1.169
GTTGTCCGTTGAGAGC-4	JM0	2.28489	1.83971	2.4501	0	1.01701	2.08687	1.01701	1.51068
GTTTACTCATACCGTA-4	JM0	1.26522	0	1.80628	0	2.15544	2.78891	0	1.26522
TAACACGTCGCTAGCG-4	JM0	1.78864	1.25009	2.91423	0	0	2.39449	0	1.25009
TAACCAGGTTGTCCCT-4	JM0	0	0	2.31788	0	1.04057	1.87065	0	1.04057
TAACCAGTCGCAGTCG-4	JM0	1.20164	0	1.73186	0	1.20164	3.28021	1.73186	1.20164
TAACGACTCTTCCCGA-4	JM0	1.11117	1.11117	2.21393	0	0	1.62449	0	1.11117
TAAGCCACAGTTGCGC-4	JM0	1.20655	0	3.28695	0	0	2.71148	0	2.08266
TAAGCCATCATGCCCT-4	JM0	1.83779	1.83779	1.83779	0	0	2.82422	0	2.82422
TAAGCGTGTCCAGGTC-4	JM0	0	1.46021	2.39065	0	1.46021	2.65518	0	2.02996
TAAGCGTTCGAACACT-4	JM0	2.08718	1.51096	2.08718	0	0	2.45042	1.51096	2.08718
TAAGTCGGTCCAGAAG-4	JM0	1.5631	1.5631	2.51129	0	2.1456	2.1456	0	1.5631
TAAGTCGTCTAGAACC-4	JM0	0	0	2.43128	0	0	2.69674	1.49466	0
TAATCTCAGACCATAA-4	JM0	1.35867	0	3.05575	0	1.35867	2.26934	0	2.53084
TAATCTCGTGACGCCT-4	JM0	0	1.76625	2.01025	0	2.20624	2.74384	0	1.44281
TACAACGGTGCAAGAC-4	JM0	2.08245	0	2.54214	0	0	3.19515	0	1.73743
TACACCCAGTCTTCGA-4	JM0	0	0	1.60085	0	0	2.82311	1.09146	1.09146
TACACCCCACAAGCTT-4	JM0	0	0	1.98659	0	0	0	1.13039	1.64746
TACACCCGTATCGTAC-4	JM0	2.21429	0	1.11144	0	1.11144	0	0	2.41535
TACATTCCAAGGAGTC-4	JM0	1.19357	0	2.83861	0	0	2.32194	1.19357	2.06643
TACCCGTCAGGCTATT-4	JM0	0	0	2.71026	0	0	2.24282	0	0
TACCGAATCGAGCCAC-4	JM0	2.24831	1.8055	2.88722	0	0	1.47903	0	0.991154
TACCGAATCGATCCAA-4	JM0	0	0	2.3639	0	1.76064	1.43765	0	1.76064
TACCGGGCAACCACGC-4	JM0	0	0	1.5762	0	0	2.5265	0	2.5265
TACCTGCCAAACACCT-4	JM0	1.06274	1.56624	2.14911	0	2.51493	2.65746	0	0
TACCTGCCAACCGATT-4	JM0	0	0.995866	2.68489	0	2.05774	3.1438	0	1.81176
TACCTGCGTCTCTCAC-4	JM0	1.67001	0	1.14934	0	1.14934	2.63452	0	2.01067
TACCTGCTCAGGTGTT-4	JM0	0	0	3.86052	0	0	2.97533	0	2.33195
TACGCTCAGGCCACTC-4	JM0	0	0	2.69416	0	0	1.93316	0	2.184
TACGGGCAGGTGCCAA-4	JM0	2.12683	0	1.54631	0	0	2.12683	0	1.54631
TACGGGCAGTAACGTA-4	JM0	2.3647	1.76138	1.76138	0	1.22678	2.56887	0	1.22678
TACGGGCGTAACGTTC-4	JM0	1.07632	1.58263	3.26347	0	0	1.58263	0	0
TACGGTACAAGACCGA-4	JM0	1.17053	0	2.93331	0	1.17053	2.03746	0	1.17053
TACGGTACACCCTCTA-4	JM0	0	1.36602	2.53993	0	0	2.74718	1.36602	3.06516
TACGTCCGTAGCCAGA-4	JM0	1.45516	0	2.64905	0	0	1.45516	0	2.02423
TACTGCCCATACAGGG-4	JM0	1.19229	1.19229	2.32028	0	1.19229	2.83688	0	1.72085
TACTTACAGGGTGAGG-4	JM0	0	0	2.14961	0	0	2.99342	0	0
TACTTACAGGTAAAGG-4	JM0	1.67123	0	2.46783	0	1.15037	3.01721	0	1.15037
TACTTCAAGAAGGGAT-4	JM0	1.91329	0	2.52977	0	2.26831	3.29543	0	2.26831
TACTTCATCCTCCACA-4	JM0	1.98659	0	1.98659	0	0	1.98659	0	1.64746
TACTTGTAGATCGACG-4	JM0	1.24761	0	1.24761	0	1.24761	2.13369	0	0
TACTTGTAGGAGAGTA-4	JM0	1.56819	0	2.15129	0	1.56819	2.15129	0	2.15129
TAGACCAAGAGGTCAC-4	JM0	0	1.03868	2.74752	0	0	1.03868	0	1.86817
TAGACCATCCATCACC-4	JM0	1.68882	0	2.28504	0	1.68882	2.656	0	2.03072
TAGCACAGTATGAGGC-4	JM0	0	0	2.90315	0	1.35375	3.04943	0	1.35375
TAGGGTTGTATCGAAA-4	JM0	0	1.175	2.50067	0	1.70043	2.29783	1.175	1.175
TAGGGTTTCCGCATAA-4	JM0	1.59833	1.08937	2.38526	0	1.59833	1.59833	0	1.59833
TAGGTACTCGTCCTTG-4	JM0	1.40697	0	3.35871	0	0	1.96951	1.40697	0
TAGGTTGTCAGGTAAA-4	JM0	0	0	3.11082	0	0	2.79202	0	1.40187
TAGTGCACAGGTGGAT-4	JM0	1.03833	0	2.31475	0	2.31475	1.86771	0	1.86771
TATACCTTCATTTCCA-4	JM0	2.58929	0	2.58929	0	2.22068	2.58929	0	2.22068
TATCAGGGTGTAACGG-4	JM0	0	1.10858	2.21049	0	1.9587	1.9587	0	1.10858
TATCCTACAGAACTCT-4	JM0	1.49816	0	3.08377	0	0	2.43539	0	0
TATCTGTGTTAGAGTA-4	JM0	1.45907	0	2.76373	0	1.78389	1.45907	0	0.97493
TATGTTCCAACTTGGT-4	JM0	0	0	2.77861	0	2.30837	3.09717	0	1.39111
TATTCCATCCAGTACA-4	JM0	2.32263	0	0	0	0	3.35366	0	1.96501
TATTGCTAGTCTGTAC-4	JM0	0	0	3.66848	0	0	1.99679	0	1.99679
TATTGCTGTCCGATCG-4	JM0	0	2.06673	2.42908	0	2.06673	2.06673	0	0
TATTGCTGTGCAACAG-4	JM0	0	0	2.82661	0	0	3.66693	0	2.61816
TATTTCGGTGTAGTGG-4	JM0	1.53052	0	1.86111	0	0	0	0	1.86111
TCAAGACAGGGATCTG-4	JM0	1.20819	1.20819	1.20819	0	0	2.98464	0	2.08471
TCAAGACCAGCACCCA-4	JM0	1.87515	1.32466	1.87515	0	1.87515	1.32466	0	2.69493
TCAATTCCAAAGCTCT-4	JM0	0	0	1.70766	0	0.918426	0.918426	0	1.38896
TCACAAGAGCTCGAAG-4	JM0	1.55245	1.55245	2.76582	0	1.55245	2.76582	0	0
TCACACCGTAGCTGCC-4	JM0	1.62171	0	1.10885	0	0	2.84764	0	1.62171
TCACATTCAATTTCTC-4	JM0	1.91452	1.07428	2.16465	0	1.07428	3.00958	0	1.91452
TCACATTTCGTGTGGC-4	JM0	0	1.24743	1.24743	0	1.24743	2.13348	0	2.59577
TCACTATCAACACGTT-4	JM0	0	1.04978	1.55054	0	0	2.13156	1.04978	1.55054
TCAGCAAGTGAATAAC-4	JM0	0	1.24567	2.38885	0	0	0	0	2.13129
TCAGCAATCCGTACGG-4	JM0	1.92295	0	1.36623	0	1.92295	3.19313	0	1.36623
TCAGCCTAGGCCATAG-4	JM0	1.71746	0	2.68861	0	1.71746	2.06122	0	2.06122
TCAGGGCTCATAGGCT-4	JM0	0	0	2.68372	0	1.71316	2.51497	1.18578	2.51497
TCAGGGCTCGATTTCT-4	JM0	1.34466	0	0	0	0	3.03775	0	1.34466
TCAGGTAAGGGTTTCT-4	JM0	2.34272	1.20967	2.54647	0	1.7413	2.71564	0	2.34272
TCAGGTAAGGTGCTTT-4	JM0	0.767667	1.19679	2.61755	0	1.19679	1.91304	0	1.72614
TCAGGTAGTCCTATAG-4	JM0	2.17652	0	2.81127	0	0	2.81127	1.59082	2.17652
TCAGGTATCCGCTGTT-4	JM0	1.83794	0	2.58989	0	0	2.9238	0	1.50904
TCAGTCCTCAACGAGG-4	JM0	1.1486	1.1486	2.26334	0	0	2.90308	0	1.1486
TCAGTGATCAGACCCG-4	JM0	0	0	2.98426	0	0	2.8385	0	1.30337
TCAGTTTTCAGTCTTT-4	JM0	0	0.726709	1.43622	0	1.84709	2.25613	0	0.726709
TCAGTTTTCCGACAGC-4	JM0	0	1.21282	2.5506	0	0	2.5506	0	2.5506
TCATACTAGAGAGGGC-4	JM0	1.05159	1.05159	1.88504	0	0	2.13402	0	2.33321
TCATACTAGATACCAA-4	JM0	0	0	2.4702	0	0	3.01968	0	2.26798
TCATATCTCGAAGGAC-4	JM0	0	1.1593	2.27735	0	1.1593	1.68183	0	1.1593
TCATCATAGCGACCCT-4	JM0	1.53908	1.04033	1.87034	0	1.04033	2.62547	0	2.74991
TCATCATCACACCTTC-4	JM0	1.85943	0	2.47149	0	1.31104	3.12149	0	1.85943
TCATCATTCAGCCTCT-4	JM0	0	0	3.30578	0	0	3.19257	0	0
TCATCCGTCCTTTGAT-4	JM0	1.09622	1.09622	2.39463	0	1.09622	2.39463	0	1.09622
TCATGAGAGTTCCGGC-4	JM0	1.86887	0	2.68801	0	1.31921	3.00486	0	1.31921
TCATGAGCATAGGAGC-4	JM0	1.30337	1.30337	3.57968	0	1.85056	2.20222	0	0
TCATGCCGTTCGAGCC-4	JM0	1.39475	0	1.95557	0	0	3.53729	0	1.95557
TCATGGAGTTAATGAG-4	JM0	2.11874	0	2.5803	0	0	0	0	1.23553
TCATTACAGCTGCCTG-4	JM0	0	0	2.7566	0	0	2.7566	1.13353	1.65119
TCATTACGTCTCGGAC-4	JM0	0	0	2.19321	0	0	1.296	0	0
TCATTCATCAGAGTTC-4	JM0	2.12197	1.54197	1.54197	0	0	2.12197	0	0
TCATTCATCATGCGGC-4	JM0	2.19616	2.19616	2.19616	0	0	2.83208	0	1.60848
TCATTCATCTGCGGGT-4	JM0	0	1.15825	2.02196	1.15825	1.68059	1.68059	0	1.15825
TCATTGTCAGCACAAG-4	JM0	1.67687	1.15511	2.27187	0	1.15511	2.27187	0	2.27187
TCATTGTGTCTCAAGT-4	JM0	0	0	2.13413	0	0	2.13413	0	1.24796
TCCACCACAGCGTACC-4	JM0	2.50108	1.17531	1.70079	0	1.17531	2.04348	0	1.70079
TCCACGTAGGATACGC-4	JM0	1.47929	0	0	1.47929	0	2.41319	0	1.47929
TCCAGAAAGATTACCC-4	JM0	0	0	2.62348	0	1.43411	0	2.00037	1.43411
TCCATCGCATAGTCAC-4	JM0	0	0	2.38526	0	0	1.24285	1.24285	2.12781
TCCCACAAGGTACAGC-4	JM0	1.2676	1.2676	3.06426	0	1.2676	3.06426	0	1.2676
TCCCACACACGTCTCT-4	JM0	0	0	2.993	0	0	2.993	0	0
TCCCACAGTCGCAACC-4	JM0	0	1.18911	2.06082	0	1.71709	1.71709	1.18911	2.06082
TCCCACATCAGCTTGA-4	JM0	2.71674	0	2.98776	0	0	2.98776	0	0
TCCCAGTTCTGCATAG-4	JM0	1.64172	0	1.64172	0	0	1.98046	0	0
TCCCATGTCGTGCAGC-4	JM0	1.6813	0	0	0	0	3.30451	0	0
TCCGAAAAGAGTGTTA-4	JM0	0	1.13196	3.09183	0	0	1.98858	0	1.98858
TCCGATCAGTGTCATC-4	JM0	0	0	2.56156	0	1.22118	2.10091	1.22118	0
TCCGATCTCCGTGACG-4	JM0	1.09901	0	1.09901	0	1.09901	2.39844	2.19776	2.19776
TCCGATCTCCTGTAAG-4	JM0	0	0	3.05371	0	0	2.2058	0	1.10505
TCCGGGAAGCGATGGT-4	JM0	1.25366	0	2.39903	0	1.25366	2.14117	0	1.7928
TCCGGGAGTCTTTATC-4	JM0	0	0	1.27036	0	0	2.79562	0	2.62544
TCCGTGTCAGAAATCA-4	JM0	1.375	0	2.28902	0	0	1.93299	0	0
TCCGTGTCAGTAGGAC-4	JM0	1.15497	1.15497	2.47398	0	1.15497	1.67669	0	2.27168
TCCGTGTTCACCTCGT-4	JM0	1.4086	0.934177	1.97136	0	0.934177	2.16626	0	1.72906
TCCGTGTTCCGTACGG-4	JM0	0	0	2.93501	0	0	1.09199	0	1.93739
TCCTAATAGTTACTCG-4	JM0	2.24257	1.13281	3.41646	0	0	2.612	0	0
TCCTCCCAGTGATAGT-4	JM0	1.41541	0	2.60067	0	0	3.12796	0	1.97912
TCCTCCCTCAGTGATC-4	JM0	1.02565	0	1.52122	0	0	2.60434	0	1.85109
TCCTCTTTCTCTTGCG-4	JM0	2.00583	1.14552	2.77312	0	1.14552	2.77312	0	1.66547
TCCTGCAAGGAGTATT-4	JM0	1.01252	1.50521	2.58534	0	1.01252	2.58534	0	2.08071
TCCTGCACAGAGGAAA-4	JM0	1.58309	1.58309	2.80214	0	0	2.53448	1.58309	0
TCCTGCAGTGACACGA-4	JM0	0	0	2.03082	0	2.39156	3.03788	0	1.46098
TCCTTCTTCCGTAATG-4	JM0	1.30181	1.30181	1.30181	0	2.20031	2.66582	0	1.30181
TCGAACAAGTGTAGTA-4	JM0	1.39475	0	2.57535	0	0	2.31273	0	2.31273
TCGAACATCTGTCCCA-4	JM0	1.70409	0	2.047	0	1.70409	2.6734	0	0
TCGAAGTAGGTCGAGT-4	JM0	1.21382	0	2.99225	0	1.21382	2.72115	0	1.74617
TCGACCTTCCCGAACG-4	JM0	1.25437	0	1.25437	0	0	2.9199	1.25437	0
TCGACGGAGCCTAGGA-4	JM0	0	0	2.49107	0	1.54573	1.54573	0	0
TCGACGGGTTATAGCC-4	JM0	1.7688	1.23312	0	0	0	2.37282	0	0
TCGACGGTCCCATTCG-4	JM0	1.62925	0	2.85648	0	0	0	0	0
TCGATTTCAAATGGCG-4	JM0	0.884372	0.884372	1.89999	0	0.884372	0	0	2.09277
TCGCAGGAGCGCTGCT-4	JM0	1.26413	0	1.80501	0	1.26413	3.27337	0	2.6174
TCGCTTGAGGCATCTT-4	JM0	0	0	2.21903	0	1.11501	2.58758	0	2.21903
TCGCTTGCAGTCTACA-4	JM0	2.39457	0	2.86823	0	0	2.86823	0	2.0337
TCGCTTGGTTTGAAAG-4	JM0	1.41047	0	3.12172	0	0	2.97488	0	1.9735
TCGGATAGTACCCGCA-4	JM0	1.10899	0	3.31079	0	0	2.21103	1.10899	1.62187
TCGGATAGTCACATTG-4	JM0	0	1.16428	2.02957	0	1.68774	2.48641	0	0
TCGGGTGGTACTCAAC-4	JM0	1.20384	1.20384	2.62691	0	0.773091	0.773091	0	1.20384
TCGGTCTAGACTAGAT-4	JM0	0	1.89602	3.37747	0	0	2.88914	0	1.89602
TCGTAGAGTATTGAGA-4	JM0	3.35934	1.32893	3.45148	1.32893	1.32893	1.32893	0	2.87142
TCGTCCACACAGTCAT-4	JM0	0	1.65718	1.65718	0	1.65718	1.65718	0	2.61983
TCGTCCATCGTGGCGT-4	JM0	0	1.28967	1.28967	0	0	1.28967	0	1.83468
TCGTGCTAGCTCACTA-4	JM0	2.42798	0	3.28989	0	1.81937	2.42798	0	0
TCGTGCTGTTCAAGTC-4	JM0	0	0	2.4705	0	0	1.85851	0	0
TCTAACTTCTCTCCGA-4	JM0	0	1.67952	1.67952	0	0	2.2748	0	2.2748
TCTACATAGAATTCAG-4	JM0	1.21133	0	2.54864	0	0	2.71784	0	2.34485
TCTACATGTGTCTAAC-4	JM0	0	0	2.94795	0	1.94909	2.77606	0	1.38908
TCTATACCATAGAAAC-4	JM0	1.46904	0	2.66585	0	2.23672	2.40108	1.79468	1.46904
TCTATCAAGGCTGGAT-4	JM0	0	0	2.80749	0	0	1.82284	0	1.82284
TCTATCACAGTTGAAA-4	JM0	1.99478	1.13682	1.65512	0	0	1.99478	0	1.65512
TCTCACGAGCGCTTCG-4	JM0	1.40511	0	2.32512	0	0	3.11493	0	1.96739
TCTCAGCAGCCATGCC-4	JM0	0	1.68864	2.48742	0	2.03053	2.03053	0	2.03053
TCTCAGCAGTGCAAAT-4	JM0	1.12097	0	3.16742	0	0	2.86463	0	2.42826
TCTCCGAGTGCGACAA-4	JM0	1.31005	0	3.33447	0	1.85828	1.85828	0	1.85828
TCTGGCTAGGTGCAGT-4	JM0	1.41968	1.98397	1.98397	0	1.98397	2.81414	0	1.41968
TCTGGCTCATGCCGCA-4	JM0	1.25241	2.13963	2.77212	0	0	2.9173	0	2.13963
TCTGGCTCATTCCTCG-4	JM0	1.34972	1.34972	1.90399	0	1.66478	2.39764	0.887135	1.66478
TCTGGCTTCCTTATAC-4	JM0	1.31084	0	0	0	1.8592	2.67735	0	2.47124
TCTTAGTAGGTCATAA-4	JM0	1.19921	1.19921	2.5327	0	0	2.32923	0	1.19921
TCTTAGTTCTTTGGAG-4	JM0	2.08266	0	2.54236	0	2.54236	2.08266	0	1.20655
TCTTCCTTCTGAATCG-4	JM0	1.66652	2.00694	2.26045	0	1.66652	2.46251	0	2.77433
TCTTGCGGTCTTTCAT-4	JM0	1.03927	0	2.85902	0	0	2.11729	0	0
TCTTTGATCCGAGAAG-4	JM0	0	0	1.50032	0	0	2.91319	0	2.43793
TGAATCGCAAAGGGCT-4	JM0	1.90229	1.90229	2.89612	0	0	1.90229	0	1.90229
TGAATGCTCCTTCGAC-4	JM0	0	0	2.51305	0	0	1.63405	0.708597	2.10632
TGACAGTCAACCTAAC-4	JM0	1.98478	2.60675	2.60675	0	1.98478	0	0	0
TGACAGTCATATGCGT-4	JM0	2.47199	0	3.51268	0	0	3.39862	0	2.47199
TGACAGTTCAGTCCGG-4	JM0	0	2.17895	1.28435	0	0	2.64345	0	1.28435
TGACCCTAGGCAGGTT-4	JM0	1.8576	0	2.46951	0	1.30946	2.20965	0	1.30946
TGACGCGTCATGGCCG-4	JM0	2.56255	1.94368	1.38435	0	1.94368	1.38435	1.94368	2.30025
TGAGACTGTCAAAGCG-4	JM0	1.65598	1.65598	2.2488	0	1.65598	2.45061	0	1.13754
TGAGACTTCACTGATG-4	JM0	0	0	2.50283	0	0	2.50283	0	1.33612
TGAGCGCAGATGAACT-4	JM0	2.1604	0	0	0	1.57636	1.57636	0	1.57636
TGAGCGCAGCTCTTCC-4	JM0	2.22496	1.32203	1.87212	0	0	1.87212	0	2.22496
TGAGGAGCAAAGACTA-4	JM0	2.33517	0	2.59836	0	0	1.97697	0	1.97697
TGAGGAGCAAATGGCG-4	JM0	0	2.23458	1.32995	0	0	2.87273	0	0
TGAGGTTTCCTTCGAC-4	JM0	2.01011	1.44269	3.01516	0	0	2.36989	1.44269	3.01516
TGAGTCACACAGCTGC-4	JM0	0	1.10953	2.58004	0	1.62253	2.7233	0	1.10953
TGATCAGGTAGGTCAG-4	JM0	2.23483	0	0	0	0	3.36095	0	1.33016
TGATCTTAGCGTTCCG-4	JM0	1.21582	0	1.74852	0	1.21582	2.35063	2.09422	0
TGATCTTGTCGTACAT-4	JM0	1.02313	0	2.45885	0	1.51815	1.51815	0	2.09526
TGATGCAAGGAGCAAA-4	JM0	1.65238	0	2.44656	0	0	2.61434	0	1.13453
TGATGCAAGGTACAGC-4	JM0	1.85487	0	2.20676	0	0	3.11633	0	2.67257
TGATGGTCAATAGGAT-4	JM0	0	0	3.03285	0	1.45692	2.02623	1.45692	0
TGATGGTGTGTCCGGT-4	JM0	0.914375	0.914375	2.67117	0	0	1.3839	0	0
TGATTCTTCTCCTACG-4	JM0	2.37569	0	2.58007	0	2.11853	2.58007	0	0
TGATTTCGTAATCAGA-4	JM0	2.56062	1.38278	2.56062	1.38278	1.38278	3.08657	0	1.94189
TGATTTCGTTCTTGCC-4	JM0	1.79972	0	0	0	0	2.78154	0	2.14849
TGCAGATCACTGGCCA-4	JM0	1.75462	0	2.1007	0	0	2.87551	0	1.22102
TGCAGATGTTAGGAGC-4	JM0	1.24761	1.24761	3.03764	0	1.24761	2.39133	0	1.24761
TGCAGTACATCATTGG-4	JM0	0	0	3.42071	0	0	2.32701	0	2.12797
TGCAGTATCATTGTGG-4	JM0	0	0	2.67558	0	0	2.99218	0	0
TGCATCCAGAGGTGCT-4	JM0	1.19454	1.72349	1.72349	0	0	1.72349	0	1.19454
TGCATGATCCATAGGT-4	JM0	0	1.62826	1.62826	0	1.62826	2.85532	1.62826	2.58664
TGCCGAGAGAGTTCGG-4	JM0	3.08493	0	2.81238	0	0	3.08493	0	2.81238
TGCCGAGCACTTCAGA-4	JM0	1.32628	1.87702	3.1414	0	1.32628	2.86802	0	2.49056
TGCCGAGTCAAGAGGC-4	JM0	1.27165	0	1.81376	0	1.27165	3.18224	0	0
TGCGACGCACTCACTC-4	JM0	1.91304	0	2.52951	0	0	2.26805	0	0
TGCGACGTCTGCTGAA-4	JM0	0	0	2.75956	0	0.907972	2.42966	0	1.69339
TGCGGCAAGATAACAC-4	JM0	1.06848	1.06848	3.00119	0	0	2.52298	0	1.907
TGCGGGTCAAACTGCT-4	JM0	0	1.88955	2.50412	0	2.50412	2.24332	0	0
TGCGGGTCATGTGCTA-4	JM0	2.16859	0	2.6326	0	1.81872	2.42727	0	2.16859
TGCTGAACACAATGCT-4	JM0	1.81376	0	3.28344	0	0	0	0	1.81376
TGCTGAATCTCCGTGT-4	JM0	1.3645	0	2.27637	0	1.3645	2.74527	0	1.3645
TGCTTGCGTACGACAG-4	JM0	1.0061	1.0061	2.2695	0	1.0061	1.49735	1.49735	1.82531
TGGAACTCAACAGATA-4	JM0	1.57956	0	2.16397	1.07378	0	2.16397	0	1.07378
TGGAGAGAGTTAGTGA-4	JM0	1.41612	0	2.33827	0	1.97992	2.33827	0	1.41612
TGGAGAGCATGGTGGA-4	JM0	0	0	3.16924	0	0	1.71522	0	1.18752
TGGAGGACAATTGAAG-4	JM0	0	0	1.79972	0	0	2.78154	0	0
TGGAGGACAGCGACAA-4	JM0	1.58741	0	3.58406	0	0	2.17272	0	1.58741
TGGATCAAGCCTCGTG-4	JM0	1.28738	0	2.44175	0	0	1.28738	0	0
TGGATGTGTAGCACGA-4	JM0	0	0	3.05064	0	0	2.71404	0	1.61458
TGGCGTGCAACACGAG-4	JM0	1.41305	1.41305	1.97644	0	0	1.73391	0	0.937756
TGGGAAGCACCTAAAC-4	JM0	1.88527	0	2.23882	0	1.33344	3.15071	0	1.33344
TGGGAGAGTTCGCGTG-4	JM0	1.90814	0	1.90814	0	0	2.52421	1.06936	1.57423
TGGGCGTCAATAGTCC-4	JM0	1.73608	1.73608	1.73608	0	0	2.98064	0	1.73608
TGGGCTGCATAGGTAA-4	JM0	1.36765	1.36765	2.54195	0	1.68439	2.1181	0	1.68439
TGGGCTGGTGGTATGG-4	JM0	2.01648	0	2.27031	0	1.67545	1.15392	0	0
TGGGTTACAGCAGTGA-4	JM0	2.03688	0	1.46634	0	0	3.32023	0	2.03688
TGGTGATCAATACAGA-4	JM0	0.954921	0.954921	3.08099	0	1.75706	2.00065	0	1.43435
TGGTGATCAGAGGTAC-4	JM0	0	1.27202	2.1638	0	1.27202	2.94319	0	0
TGGTTAGCAAGCCCAC-4	JM0	3.46882	0	2.99597	0	1.49412	1.82183	0	1.00346
TGGTTAGCAATACCCA-4	JM0	0	0	3.47987	0	2.25955	1.90497	0	2.25955
TGTAACGCATGTCTAG-4	JM0	2.33187	0	2.76477	0	0	2.76477	0	1.88377
TGTAAGCGTCGAATTC-4	JM0	1.16277	1.16277	2.65272	0	0	1.16277	0	2.28188
TGTACAGCATTGTAGC-4	JM0	2.06703	1.49305	2.90434	0	1.49305	2.42939	0	0
TGTAGACTCTCGCAGG-4	JM0	1.96642	0	2.58702	0	0	2.21848	0	1.1146
TGTCAGAAGTCTGGTT-4	JM0	1.55864	1.55864	2.5061	0	0	2.14062	0	1.55864
TGTCAGATCGGAGTGA-4	JM0	0	0	2.7975	0	1.96871	2.32651	1.40627	1.40627
TGTCCACCAAATAAGC-4	JM0	1.67581	1.15422	1.67581	0	2.2707	1.67581	0	2.01686
TGTCCACGTAGCGTCC-4	JM0	1.77528	1.77528	3.23906	0	0	2.75404	0	1.77528
TGTCCACTCTGGACTA-4	JM0	2.18803	0	3.48648	0	0	3.20895	0	0
TGTCCCACAGAACGCA-4	JM0	0	1.24779	3.15032	0	0	1.24779	0	0
TGTCCCAGTCCCACGA-4	JM0	1.49412	0	2.43065	0	0	2.43065	0	1.49412
TGTCCTGCAATGTCTG-4	JM0	1.38278	0	2.76819	0	1.94189	2.29837	0	2.29837
TGTGAGTCAAATTGGA-4	JM0	0	1.54791	3.14458	0	1.04761	2.49361	0	1.04761
TGTGAGTCAGTTAAAG-4	JM0	1.77163	1.23553	2.37592	0	1.77163	1.77163	0	2.5803
TGTGCGGGTCCTTTGC-4	JM0	1.91716	1.07632	2.16739	0	0	2.16739	1.07632	1.07632
TGTGTGACAACTAGAA-4	JM0	1.60339	0	1.60339	0	0	3.21161	0	1.60339
TGTTACTCAGATTTCG-4	JM0	2.22668	0	3.01034	0	1.32344	3.1377	0	0
TGTTCATCATCCTAAG-4	JM0	0	0	3.11434	0	1.96686	3.24231	0	1.40465
TGTTCCGTCTACTGAG-4	JM0	0	0	3.08676	0	0	2.07551	2.07551	0
TGTTCTAAGGCTTTCA-4	JM0	0	0	3.42732	0	1.31064	1.31064	1.31064	2.21109
TGTTGAGAGAGTTGCG-4	JM0	1.39956	0	1.39956	0	1.39956	3.1079	0	1.96106
TGTTGAGAGCTAAACA-4	JM0	1.10505	0	2.84229	0	0	1.95418	0	0
TGTTGAGTCTCTCGCA-4	JM0	1.32122	0	2.48424	0	1.87119	2.22398	1.32122	0
TGTTTGTCAGCCGGTT-4	JM0	1.09595	1.09595	2.56126	0	0	2.56126	0	1.60625
TGTTTGTTCTGGGTCG-4	JM0	0	0	2.77611	0	1.25545	2.14338	1.25545	1.79489
TTAATCCGTCGCACGT-4	JM0	0.703506	0.703506	2.21557	0	0	2.41665	0.703506	2.32115
TTACAGGCAACCTATG-4	JM0	0	0	1.2508	0	0	2.3954	0	0
TTACCATAGACTTGTC-4	JM0	2.11403	0	2.11403	0	2.11403	2.11403	0	1.76719
TTACCGCGTACTGACT-4	JM0	0	1.01802	2.08826	0	0	3.10066	0	1.51192
TTACGCCCAATCCTAG-4	JM0	1.76398	0	1.76398	0	1.76398	2.36755	0	2.36755
TTACGCCTCGTCCATC-4	JM0	0	0	1.20984	0	0	2.71586	0	1.7415
TTACGTTGTTAAACAG-4	JM0	0.928585	0.928585	2.5838	0	0.928585	2.15809	0	2.32097
TTACTGTCAGTTTGGT-4	JM0	1.36907	1.36907	2.54371	0	1.36907	2.54371	0	0
TTAGGCAAGCCTCAGC-4	JM0	1.32042	0	2.86048	0	0	1.87026	0	1.32042
TTAGGGTGTGGATTTC-4	JM0	2.47398	1.86172	3.3384	0	0	2.47398	0	2.85096
TTAGGGTGTGTTGCCG-4	JM0	0	0	1.44195	0	1.44195	2.00927	0	0
TTAGTCTAGGAACGCT-4	JM0	0	0	2.96516	0	0.983022	1.79468	1.79468	1.79468
TTATTGCGTGATTGGG-4	JM0	1.32082	0	2.22349	0	1.32082	1.87072	0	2.69006
TTCACGCAGTAGAGTT-4	JM0	0	1.52571	2.94402	0	2.4677	1.52571	1.02934	2.10375
TTCACGCAGTTACGAA-4	JM0	0	0	2.1741	0	0	2.80871	0	0
TTCACGCTCAACCTCC-4	JM0	0	0	2.83818	0	1.19325	2.06602	0	1.19325
TTCAGGACAAGGAGTC-4	JM0	2.2514	0	2.51241	0	0	2.2514	0	1.34382
TTCATGTAGATAGCTA-4	JM0	0	0	1.8631	0	0	0	0	1.8631
TTCATGTCACATGAAA-4	JM0	0	1.22695	1.76158	0	0	3.31487	1.22695	1.76158
TTCATTGCAACGGCCT-4	JM0	0	0	1.96897	0	1.4065	3.11669	0	2.79779
TTCATTGTCCAGCCTT-4	JM0	1.81484	0	2.6283	0	0	2.6283	0	1.27257
TTCCGGTAGCGTTCCG-4	JM0	1.06598	0	1.57015	0	1.06598	2.99757	0	1.90375
TTCCGGTGTCCCTGTT-4	JM0	1.97778	1.12348	2.23025	0	1.12348	1.63921	1.12348	1.63921
TTCCGTGAGTAAATGC-4	JM0	1.31601	1.31601	2.47772	0	1.31601	2.47772	0	1.31601
TTCCGTGTCCAGTACA-4	JM0	1.94445	0	2.94283	0	0	2.771	0	1.94445
TTCCTAAAGGCCTGAA-4	JM0	2.23907	0	3.54207	0	1.88551	2.70633	0	1.33365
TTCCTAACAGTCCCGA-4	JM0	0	1.3717	2.28504	0	0	2.75431	0	1.3717
TTCCTCTGTGAGACCA-4	JM0	0	1.22085	3.00174	0	1.75442	3.21489	0	1.75442
TTCGATTGTCGCATCG-4	JM0	0	0.929233	2.32194	0	0.929233	2.15904	0	0.929233
TTCGATTTCGCTCATC-4	JM0	0	1.69206	2.92973	0	0	3.14214	0	2.49127
TTCGCTGAGCTTACGT-4	JM0	0	0	2.48097	0	0	1.86817	0	1.86817
TTCGGTCCACAGAAGC-4	JM0	2.27559	0	0	0	0	2.27559	0	2.27559
TTCTAACTCTCTATGT-4	JM0	0	0	3.32797	0	0	3.07631	0	2.59577
TTCTCTCGTAGACACG-4	JM0	1.93114	1.08715	2.38223	0	2.38223	2.18191	1.08715	0
TTCTCTCGTTGCATCA-4	JM0	0	1.20523	2.85433	0	1.20523	1.73608	0	1.20523
TTCTTCCCATCCGTGG-4	JM0	1.39922	0	2.69017	0	0	2.78872	0	0
TTCTTCCTCCCGTGAG-4	JM0	2.36165	0	2.36165	0	1.2244	1.75859	0	0
TTGAGTGAGGCACAAC-4	JM0	0	1.23571	2.11895	0	0	2.11895	0	2.58052
TTGATGGCACATATGC-4	JM0	1.41636	0	2.33855	0	0	1.41636	0	2.33855
TTGATGGCAGTCGCTG-4	JM0	1.20573	0	2.9813	0	0	2.54128	0	2.08163
TTGATGGGTTGAGGAC-4	JM0	2.30349	1.17935	2.04856	0	1.70557	2.50644	1.17935	1.70557
TTGCATTCAGTCCCGA-4	JM0	1.01983	0	2.92999	0	1.51413	2.45414	0	2.09075
TTGCATTCATCTGTTT-4	JM0	1.39453	1.39453	1.95531	0	0	3.10151	0	2.57507
TTGCATTGTGCAAGAC-4	JM0	1.28115	0	1.8248	0	1.28115	3.0822	0	1.28115
TTGCATTGTGCATTAC-4	JM0	0	0	2.49975	0	1.05195	2.49975	1.88551	1.88551
TTGCATTTCACTGGGC-4	JM0	0	0	1.25258	0	2.13985	0	0	1.79155
TTGCATTTCGCGGACT-4	JM0	0	0	2.42431	0	1.97083	2.22306	1.11805	1.63272
TTGCCTGAGTTGCTGT-4	JM0	0	0	2.40032	0	1.46839	2.40032	0	0
TTGCGTCAGTCATGAA-4	JM0	1.68059	0	2.02196	0	2.02196	1.15825	0	0
TTGCGTCTCCGTGGGT-4	JM0	0	0	2.25814	0	1.14465	1.14465	0	1.14465
TTGCTGCTCCGGACTG-4	JM0	1.32022	0	1.87003	0	0	2.68929	0	1.63244
TTGGATGTCCCTGTTG-4	JM0	3.15366	0	2.13698	0	2.76931	2.76931	0	0
TTGGGATTCCGTGTCT-4	JM0	1.47668	0	3.05731	0	1.47668	2.67508	0	0
TTGGGCGAGGTCTGGA-4	JM0	2.01855	0	3.02443	0	0	2.01855	0	0
TTGGGTAAGGTCTGGA-4	JM0	0	0	3.17592	0	0	1.90765	0	1.90765
TTGGTTTTCAGGACAG-4	JM0	0	0	2.23013	0	0	1.32628	0	0
TTGTGGAGTAACGATA-4	JM0	1.30298	1.30298	2.98375	0	1.30298	0	0	2.46138
TTGTGGAGTTCCGCGA-4	JM0	1.18547	2.05625	2.6833	0	1.18547	2.31143	0	1.18547
TTGTGTTGTCTAACTG-4	JM0	1.23277	0	3.01778	0	1.23277	1.23277	0	0
TTGTGTTTCGAAGAAT-4	JM0	0	0	1.52938	0	1.52938	1.52938	1.52938	1.52938
TTGTGTTTCGATTCCC-4	JM0	2.38571	0	3.03176	0	1.7806	3.42101	0	1.7806
TTGTTCAAGAGGCGTT-4	JM0	1.48799	0	1.48799	0	0	3.21877	0	0
TTGTTCACAGCGACCT-4	JM0	0	0	2.58324	0	1.23779	3.13688	1.23779	2.3788
TTGTTGTGTAACTGCT-4	JM0	1.69134	0	2.28782	0	1.69134	2.65887	0	1.69134
TTGTTGTTCAACGTGT-4	JM0	0.950323	0	2.18972	0.950323	0	1.42866	1.42866	1.99418
TTGTTGTTCCATAGAC-4	JM0	0	0.948769	2.35092	0	0.948769	1.74878	0	0.948769
TTGTTGTTCGTGTTCC-4	JM0	2.17479	1.28096	2.43365	0	0	1.82458	0	0
TTGTTTGTCAGCTGAT-4	JM0	1.23501	1.77102	3.02079	0	1.77102	2.37525	0	1.23501
TTTACGTGTCTAACTG-4	JM0	1.22678	1.76138	2.73834	0	1.22678	2.56887	0	1.76138
TTTACTGAGATAACAC-4	JM0	0	0	1.88812	0	0	1.88812	0	1.33592
TTTAGTCAGAAGCCAC-4	JM0	0	0	2.20437	0	0	2.67006	0	2.20437
TTTAGTCCAAGATGGC-4	JM0	1.4021	1.4021	2.58437	0	1.4021	1.96395	0	1.4021
TTTAGTCTCAACTGGT-4	JM0	1.99377	0	2.82482	0	0	0	0	1.4283
TTTATGCTCAACGAGG-4	JM0	0.923979	0	2.57675	0	1.71522	2.45402	0	1.71522
TTTCACACAAGGGCAT-4	JM0	1.20786	0	2.0843	0	0	1.73917	0	2.34039
TTTCACAGTCAAATCC-4	JM0	1.41176	0	2.70567	0	0.936717	2.80432	1.41176	0.936717
TTTCAGTCAGCTCATA-4	JM0	0	0	0	0	1.7972	1.7972	0	1.7972
TTTCAGTTCGGCATAT-4	JM0	1.10844	0	2.21031	0	1.10844	2.72178	0	0
TTTCATGAGGCTCACC-4	JM0	1.06948	0	1.9083	0	1.9083	2.52439	0	1.57438
TTTCATGCAGCTGAGA-4	JM0	0	0	1.92595	0	0	2.17652	1.08312	1.08312
TTTGATCAGCACCTGC-4	JM0	1.15452	1.15452	2.78547	0	1.15452	1.15452	0	1.67616
TTTGATCGTCAAAGTA-4	JM0	2.22288	1.63255	1.63255	0	1.63255	2.22288	0	0
TTTGGTTAGTGCACTT-4	JM0	1.13267	0	2.88097	0	0	1.65017	0	2.6118
TTTGGTTAGTTTCAGC-4	JM0	0	0	2.33742	0	0	2.71017	0	2.33742
TTTGGTTGTACCAATC-4	JM0	0	1.62843	2.58683	0	1.96624	2.41944	0	2.2183
TTTGGTTGTGTTGACT-4	JM0	1.27834	0	2.43034	0	1.27834	2.63572	0	1.27834
TTTGTTGGTTCCAAAC-4	JM0	1.67828	0	1.67828	0	1.15631	3.37814	0	2.0195
AAACGCTAGATGACCG-1	JM1	1.00259	2.26453	2.90434	0	1.49305	1.82067	1.00259	0
AACCACAAGAATTTGG-1	JM1	0	0	3.56015	0	1.90133	1.34739	0	1.34739
AAGACAACACATCCCT-1	JM1	0	0.842828	1.83923	0	1.60317	3.03706	0	0.842828
AAGACTCTCCTTATAC-1	JM1	0.749974	0.749974	3.04951	0	0.749974	1.47037	0	0.749974
AAGTTCGCAAAGCGTG-1	JM1	1.1581	1.1581	3.45235	0	1.68041	1.68041	0	2.27578
AATCACGTCAGCTGTA-1	JM1	1.54923	2.13009	2.76199	0	0	1.54923	0	0
ACACAGTAGACTCAAA-1	JM1	0	1.3512	2.26032	0	1.3512	1.9057	0	0
ACAGAAACAATGCAGG-1	JM1	1.22669	0.790711	2.81328	0	1.22669	1.22669	1.52929	1.52929
ACAGAAAGTTTCGACA-1	JM1	0	0	3.47766	0	1.34887	3.04316	0	2.51869
ACAGGGATCAAGAATG-1	JM1	0	2.31574	1.71671	0	1.18879	1.18879	0	1.71671
ACCAACAGTGAGATTA-1	JM1	0	0	2.39065	0	0	2.02996	0	0
ACCTACCGTACTGAGG-1	JM1	0.912587	0.912587	1.94061	0	2.29702	2.6684	0	0
ACGGTTATCCTCTCGA-1	JM1	0	2.15904	2.15904	0	2.15904	3.17757	0	0
ACGTAACGTTGTCAGT-1	JM1	0.945677	0.945677	2.18299	0	1.98763	1.98763	0	1.42289
ACGTTCCAGAACCCGA-1	JM1	1.26468	2.15476	2.93352	0	1.26468	0	0	0
ACTATTCAGACTTCGT-1	JM1	1.84016	1.5111	2.45058	0	1.01735	1.5111	0	1.01735
ACTATTCAGTCTAGAA-1	JM1	0	0	2.73834	0	1.22678	2.56887	0	2.56887
ACTGATGGTTCTCACC-1	JM1	0	1.18847	2.95785	0	0	2.31533	0	1.71634
ACTTAGGTCTTGGATG-1	JM1	0	0	2.38386	0	2.0836	0.878243	0	1.6525
ACTTCCGAGAAGTGTT-1	JM1	1.09489	1.09489	2.5598	0	0	1.09489	0	1.60497
ACTTTGTAGTCCCGGT-1	JM1	0	2.59234	3.55514	0	0	2.97254	0	1.97136
AGACAAAGTTCATCGA-1	JM1	0	0.792163	2.74071	0	2.24677	1.53137	0.792163	1.22857
AGACCCGGTCGCAGTC-1	JM1	0	1.27573	3.38081	0	0	1.8185	0	0
AGAGCCCAGAAGATCT-1	JM1	1.72557	0	2.06985	0	1.72557	2.69781	1.1963	1.1963
AGCCAATAGTGACCTT-1	JM1	0	0	3.13426	0	1.68535	2.54303	0	1.68535
AGCCAGCAGTTGTACC-1	JM1	2.37784	0	2.64206	0	1.44939	3.51468	0	2.37784
AGGAAATAGAGTATAC-1	JM1	1.58514	0.830003	3.01553	0	1.58514	2.01044	0	1.27722
AGGCTGCTCTTCCCGA-1	JM1	1.03317	1.03317	2.8501	0	0	2.10898	0	1.86095
AGGGCTCCAAACTCTG-1	JM1	0	0	3.06945	0	1.5545	3.15258	0	2.33523
AGGTGTTAGTCAATCC-1	JM1	1.02222	0	2.29221	0	1.02222	2.59939	0	1.02222
AGGTGTTGTAATGATG-1	JM1	1.31801	1.31801	1.86748	0	1.31801	1.31801	0	1.86748
AGGTTACAGAGAATCT-1	JM1	1.43826	0	2.83714	0	0	2.83714	0	2.00509
AGTAGTCCATATAGCC-1	JM1	2.36872	0	2.84138	0	2.00899	3.28926	1.4417	2.00899
AGTGTTGTCCTCACGT-1	JM1	0.980101	1.79079	2.5379	0	2.23255	2.7715	0	2.39684
AGTGTTGTCCTTATCA-1	JM1	2.00843	0	3.01332	0	0	2.36813	0	2.84077
AGTTCGACAAGTTCGT-1	JM1	0	2.02442	2.48097	0	1.1602	1.1602	0	1.1602
ATACTTCTCACAAGAA-1	JM1	2.23919	1.64729	3.08942	0	0	1.64729	0	1.64729
ATCAGGTGTAGATTAG-1	JM1	0	0	2.5145	1.3455	1.3455	1.89915	0	2.25343
ATCGCCTAGAAAGTCT-1	JM1	1.59176	2.17756	2.92346	0	1.59176	1.92695	0	1.92695
ATCGGATCAGGTCCGT-1	JM1	1.47252	0	3.05217	0	1.47252	1.47252	0	2.67006
ATCTTCAAGGCTCAAG-1	JM1	1.2072	2.33954	3.09544	0	0	2.08348	0	1.2072
ATGAGGGAGCGTACAG-1	JM1	1.91255	0	2.16261	0	1.07276	2.52898	0	1.07276
ATGGATCAGAATTGCA-1	JM1	1.53052	0	2.73969	0	0	2.47331	0	2.47331
ATTCACTGTTGGTAGG-1	JM1	1.34487	1.89842	3.27862	0	1.34487	3.27862	0	1.34487
ATTCTTGCAGATCATC-1	JM1	0	1.82487	2.69948	0	0	0	1.00577	1.49694
ATTGTTCCAGATAAAC-1	JM1	2.7063	1.01041	3.08925	0	1.50262	0	0	1.50262
ATTTCTGGTAACCAGG-1	JM1	0	0	3.09679	0	1.73956	2.54452	0	2.34081
CAATCGAAGCACCGTC-1	JM1	1.25009	0	2.13676	0	0	3.34629	0	1.25009
CACATGAGTAATTGGA-1	JM1	1.32832	0	3.01666	0	0	1.87937	1.32832	2.2326
CAGAGCCCAAGATCCT-1	JM1	1.51068	2.08687	2.28489	0	1.01701	1.51068	0	2.71597
CAGCCAGCAGTTGGTT-1	JM1	0	1.27202	2.62758	0	0	2.1638	0	2.62758
CAGTTCCAGTGCGTCC-1	JM1	0.8982	0.8982	1.91997	0	1.36363	1.36363	1.36363	1.36363
CATTCATAGCCGGAAT-1	JM1	1.06311	1.06311	1.90003	0	0	3.16735	1.06311	1.06311
CATTGTTCACCCAAGC-1	JM1	0	1.44047	2.50792	0	2.20351	2.50792	0	1.44047
CCACCATTCAAGGCTT-1	JM1	0	0.952274	2.61979	0	1.43107	0	0.952274	2.19254
CCCTTAGTCGCCTATC-1	JM1	0	0	2.64079	0	1.82611	2.54332	0	2.1764
CCGCAAGCAAATTGCC-1	JM1	1.6558	1.1374	2.99912	0	1.6558	2.76194	0	1.6558
CCGGGTAGTGTGAGCA-1	JM1	0	1.69062	2.28703	0	0	3.46448	0	2.28703
CCGGTAGAGGTACATA-1	JM1	0	0	2.71104	0	1.88979	2.50438	0	1.33736
CCGGTAGTCTCTGACC-1	JM1	1.55953	0	2.50713	0	1.0572	1.0572	1.55953	1.55953
CCGTAGGCATGAGTAA-1	JM1	1.14392	0	2.45918	0	1.66356	2.25718	0	0
CCGTGAGTCTTGAGCA-1	JM1	0	2.30126	2.50417	0	0	2.50417	0	1.70354
CCTCTCCCACCCAATA-1	JM1	0	2.29944	3.15366	0	1.70189	2.29944	0	1.17624
CGAAGGAAGACAGCGT-1	JM1	0.956892	1.75971	3.15488	0	1.43679	1.43679	0	0
CGAAGTTTCCTCCACA-1	JM1	1.96466	0	2.85378	0	1.11322	2.96514	0	1.11322
CGCAGGTAGAAGTGTT-1	JM1	1.54534	1.77824	2.2627	0	1.96702	1.77824	1.77824	1.24119
CGGAATTAGGTGATAT-1	JM1	0	2.31281	2.88508	0	1.28115	1.28115	0	1.58947
CGGAATTTCCGAGATT-1	JM1	1.7063	1.7063	3.05817	0	1.17997	2.82019	1.17997	1.7063
CGGAGAATCCCAACTC-1	JM1	0.686808	0.686808	2.69618	0	1.09015	1.93502	0	1.37677
CGGTCAGTCCGCCTAT-1	JM1	0	0	3.09908	0	0	2.24823	0	1.65546
CGTCAAATCATCACCC-1	JM1	1.71279	1.18547	3.06572	0	2.05625	2.82764	0	0
CGTCCATTCCGTCCTA-1	JM1	1.95688	2.3141	1.95688	1.3959	1.95688	3.62336	0	0
CTACCCACATCCGCGA-1	JM1	2.07278	0	2.07278	0	1.49816	2.70094	0	0
CTATCCGAGGCGAAGG-1	JM1	1.20311	1.73359	2.53784	0	2.07836	2.7069	0	2.33426
CTCATCGCAACTCCAA-1	JM1	1.1429	0	2.89518	0	2.45781	2.25585	0	1.1429
CTCCATGCATGGGTCC-1	JM1	0	1.0686	2.66578	0	0	2.35675	0	1.57332
CTCGAGGTCGCACGGT-1	JM1	0	0	2.39638	0	2.03543	2.87011	0	2.39638
CTCTCGACAACAGATA-1	JM1	0	0	3.13226	0	1.53779	2.31607	0	2.85902
CTGAATGAGGAGCAAA-1	JM1	0	1.36994	2.65381	0	1.36994	2.1208	0	1.36994
CTGTGGGAGTCTAACC-1	JM1	1.88362	0	2.4977	0	0	1.88362	0	0
CTTAGGACATTGACCA-1	JM1	1.86725	0	2.47997	0	0	3.13034	0	1.86725
CTTGATTAGAGGGCGA-1	JM1	1.43582	1.43582	2.00231	0	0	2.00231	0	0
CTTGATTAGCCTAGGA-1	JM1	1.47408	1.47408	3.0541	0	1.47408	3.32992	0	1.47408
GAAACCTGTCATAGTC-1	JM1	0	0	1.86494	0	0	3.00044	0	2.21739
GAACTGTCACCTGCAG-1	JM1	0.853672	0.853672	2.20712	0	1.85521	1.30739	0	1.85521
GAATCGTCAGAGTTCT-1	JM1	0	0	3.47731	0	1.82918	3.08717	0	2.17964
GACAGCCCAACGGCCT-1	JM1	1.28681	2.18196	1.83137	0	1.28681	2.18196	0	1.83137
GACAGCCCATCTAACG-1	JM1	1.26013	0	2.61223	0	0	2.78225	0	0
GACATCACATATACCG-1	JM1	1.81879	1.00117	2.80295	0	1.81879	2.06507	0	2.06507
GACCTTCCACGCCACA-1	JM1	0	1.22355	3.11764	0	1.22355	2.36056	0	2.10385
GACTCAAAGTTGCCCG-1	JM1	1.04354	0	2.86524	0	1.87453	2.1231	0	1.87453
GAGGCAACATCGTGGC-1	JM1	0	1.08819	2.81847	0	1.93249	2.38365	1.08819	1.59692
GAGGCAATCCTCAGGG-1	JM1	0.955511	1.43508	3.49651	0	0.955511	2.00148	0.955511	0
GAGGGATAGGTAGTCG-1	JM1	0	0	3.4799	0	0	3.65707	0	0
GAGTGTTTCAAGCTTG-1	JM1	1.15111	1.67211	2.01291	0	1.67211	3.01824	0	2.01291
GATGGAGTCTTCTGTA-1	JM1	1.54303	0	3.08402	0	1.77579	1.77579	0	2.12315
GCAGGCTGTTCGTACA-1	JM1	0	0	2.10596	0	1.52769	3.26776	0	1.52769
GCGAGAATCGATACGT-1	JM1	1.09555	1.60577	2.82889	0	1.60577	2.56071	0	1.60577
GCGTGCACAAGACAAT-1	JM1	0	0	3.58664	0	0	0	0	2.71104
GGATCTAAGAGGGTGG-1	JM1	0	0	3.00944	0	1.14479	2.0049	0	2.46035
GGGAAGTCATGTGGCC-1	JM1	0	1.09397	1.60386	0	1.60386	2.19103	0	2.39156
GGGAAGTCATTGCCGG-1	JM1	1.08145	1.08145	3.27094	0	1.08145	2.17427	0	1.92378
GGGTCACAGGAACATT-1	JM1	0	0	2.41442	0	1.48034	0.99222	0	2.24983
GGGTGTCTCGGCTGTG-1	JM1	1.38525	1.38525	0	0	2.30133	1.94471	0	1.94471
GGTAACTGTAAGGCTG-1	JM1	0	2.19669	2.19669	0	1.09821	2.83265	0	0
GTAATCGAGCGCTGAA-1	JM1	1.37544	1.6929	1.37544	0	0.907619	0.907619	0.907619	1.6929
GTACAGTTCAGGAGAC-1	JM1	0	0	2.78686	0	2.31629	2.31629	0	2.95886
GTAGATCAGGTGAGCT-1	JM1	0	0	3.54359	0	0	3.44144	0	2.66975
GTCACTCGTCTGCGCA-1	JM1	0	0	2.33679	0	1.20507	2.54042	0	1.73589
GTCGTAACAACCAGAG-1	JM1	2.31245	2.31245	2.31245	0	0	2.95482	0	1.71372
GTCGTTCTCATGACAC-1	JM1	1.72122	0	2.32069	0	1.72122	0	0	1.72122
GTGAGTTCAATTGAGA-1	JM1	0.834921	0.834921	2.31574	0	1.59207	1.59207	0	1.2835
GTGGTTATCGAGCCAC-1	JM1	1.33902	1.33902	2.24559	0	1.8917	2.88435	1.33902	2.24559
GTTACGAGTTACTCAG-1	JM1	1.02588	2.09902	2.83943	0	0	2.72892	0	1.85139
GTTAGTGAGTTGCCCG-1	JM1	0.921695	1.71211	2.57325	0	0.921695	2.148	0	1.39304
TAAGTCGTCGATCCCT-1	JM1	0	0	2.64524	0	1.77624	2.21695	0	2.5218
TAATTCCTCTCAAAGC-1	JM1	2.20634	1.10546	2.57442	0	0	2.20634	0	1.10546
TACAACGGTCACGCTG-1	JM1	0	1.2036	2.97842	0	1.2036	3.44417	0	2.07898
TACGCTCGTGGTCCGT-1	JM1	1.74598	0	2.09152	0	0	1.74598	1.21365	2.09152
TACGGGCCAGACACCC-1	JM1	1.69315	0	3.59711	0	1.16885	2.49249	0	2.28982
TACTTGTCAAAGGAGA-1	JM1	1.34972	0	2.89801	0	1.90399	1.90399	0	1.34972
TAGCACAAGGAACTCG-1	JM1	0	0	3.65677	0	0	2.6085	0	0
TATCCTACACTACGGC-1	JM1	0	1.78609	2.22751	0	1.78609	2.5327	0	0.976578
TCAAGACGTCGTGCCA-1	JM1	0	2.04709	2.04709	0	2.04709	2.04709	0	1.47538
TCACGCTTCATGTCAG-1	JM1	0	1.8418	0	0	1.8418	2.45236	0	1.8418
TCACTATAGCATTGTC-1	JM1	1.59645	1.0878	2.54994	0	1.59645	2.81791	0	1.0878
TCATCCGAGTGGTTAA-1	JM1	0	0	2.41319	0	1.47929	2.05151	0.991367	1.80578
TCATGTTGTACTGCCG-1	JM1	2.06182	0	3.07181	0	0	3.26402	1.1899	2.68925
TCCCACACACTACCGG-1	JM1	0	1.60848	2.66147	0	0.846613	2.45564	0	2.03584
TCCCATGCATTCAGCA-1	JM1	0.792692	0.792692	3.17711	0	1.95256	2.57211	0	2.11094
TCCGGGAGTCTCCTGT-1	JM1	0	0	2.61599	0	1.26304	2.78605	0	2.61599
TCCGTGTGTGATCGTT-1	JM1	1.07965	0	2.91738	0	2.68139	2.37194	0	2.17185
TCCGTGTTCTTTCAGT-1	JM1	1.91864	1.07747	2.91426	0	1.07747	2.80323	0	0
TCCTCGAGTCAACATC-1	JM1	1.59949	0.840199	2.44535	0	0	1.59949	1.83535	0.840199
TCGACGGTCTCAACCC-1	JM1	0	0.873583	2.87615	0	0.873583	1.88433	0.873583	0.873583
TCGCAGGAGCGACTTT-1	JM1	0	0	3.17349	0	0	2.85362	0	1.45164
TCTCACGAGCACCAGA-1	JM1	0	2.42125	3.40352	0.996944	1.48613	2.68648	0	2.05923
TCTTGCGTCATTCTTG-1	JM1	0	0	2.54804	0	1.93022	3.31453	0	2.54804
TGAGGTTCAACCAATC-1	JM1	1.70594	1.70594	3.3336	0	1.70594	2.94581	0	2.30389
TGATCTTAGGTCTACT-1	JM1	0	1.55849	2.773	0	1.05634	2.50593	1.05634	1.55849
TGATGGTGTTTACGTG-1	JM1	0	1.99459	1.99459	0	1.42902	1.99459	0	1.42902
TGCTTCGGTGGTACAG-1	JM1	1.90863	0	2.15853	0	0	1.90863	0	0
TGGATCACAGCTGTCG-1	JM1	2.95785	0.924805	1.95805	0	1.39693	2.45527	0	2.45527
TGGCGTGGTATCCCAA-1	JM1	1.40744	1.40744	3.11787	0	0	2.3279	0	0
TGGTAGTCACGGCGTT-1	JM1	1.9401	0	2.76624	0	0	3.08457	0	1.38122
TGTACAGTCATGAGGG-1	JM1	1.64661	1.12968	2.8768	0	1.64661	1.64661	0	1.12968
TGTCCCACAGAAGTTA-1	JM1	0	1.46659	2.3982	0	2.3982	3.32055	0	1.46659
TGTGCGGCAAGTCCCG-1	JM1	2.19651	2.19651	3.21811	0	2.19651	2.83246	0	2.19651
TTACCGCCATCAGCGC-1	JM1	2.49744	0	2.87509	0	0	2.23682	0	1.3318
TTAGTCTGTCGTCAGC-1	JM1	1.13011	0	2.4406	0	0	2.6083	0	1.13011
TTCACGCGTCCTACGG-1	JM1	0	0.959766	3.2255	0	1.76357	1.44035	0	2.00745
TTCATGTGTTGCCATA-1	JM1	0	1.78114	2.52723	0	0.972879	2.38631	0.972879	2.0258
TTCTTCCGTGTATTCG-1	JM1	0	1.19486	2.52696	0	0	2.3236	0	0
TTGCATTAGCACACCC-1	JM1	2.10723	0	2.47133	0	0	3.26915	0	1.52882
TTGGGTACAGGACTAG-1	JM1	1.68284	1.92295	1.92295	0	0.900275	1.92295	0	0.900275
TTGTGGAGTCACAGTT-1	JM1	1.14043	1.14043	3.00335	0	0	1.14043	0	1.65941
TTTCAGTCACGGTGCT-1	JM1	0	0	2.00843	0	0.960462	3.16043	0.960462	1.44121
TTTGACTTCTGTGCAA-1	JM1	0	1.34655	2.81198	0	1.34655	0.884623	1.34655	0.884623
TTTGGTTAGCTACAAA-1	JM1	0	1.5705	2.61716	0	1.26395	2.2913	0	2.2913
AAAGGATAGTTTGAGA-4	JM1	1.09068	0	2.69692	0	2.55394	2.18663	0	2.18663
AAAGGTAGTCCAATCA-4	JM1	0	0.954037	2.92089	0	0.954037	2.35868	0	1.99941
AAAGGTATCTTGCAGA-4	JM1	1.64543	1.98442	2.23713	0	1.64543	2.43869	1.64543	1.64543
AAATGGATCACTTCTA-4	JM1	0	0	1.96448	0	1.77579	1.77579	0	1.96448
AACAAAGTCCAGCTCT-4	JM1	1.60928	1.09848	1.94574	0	1.09848	2.56476	0	1.94574
AACGTCAGTGCTCTCT-4	JM1	2.03197	0	2.39276	0	2.03197	2.03197	0	2.39276
AAGCATCAGAATACAC-4	JM1	1.04713	0	3.14387	0	0	1.87922	0	2.32701
AAGCCATCAATAGTGA-4	JM1	1.16961	0	3.04389	0	0	2.0363	0	1.16961
AAGGAATGTCCTTAAG-4	JM1	1.9924	1.13496	2.61493	0	1.6529	2.61493	0	0
AAGGTAAAGTCGGCAA-4	JM1	1.45717	0	2.6515	0	0	2.38706	0	2.86043
AATAGAGAGAGCTGCA-4	JM1	1.70079	1.17531	1.17531	0	1.17531	3.05175	1.70079	1.70079
AATCACGTCGTCAACA-4	JM1	2.86815	0	3.53248	0	0	2.86815	0	1.63921
AATGAAGAGCCACTCG-4	JM1	0	0	2.17433	0	1.28059	1.82415	1.28059	1.28059
AATGAAGTCTGTGTGA-4	JM1	0.792692	0.792692	2.11094	0	1.53213	1.53213	0	2.11094
AATGACCTCTCCTGTG-4	JM1	1.13054	0	1.64763	0	1.98677	2.75246	0	2.23957
AATGGCTGTACAGGTG-4	JM1	0	0	2.79531	0	0	1.16171	0	2.02633
AATTCCTCATCGATAC-4	JM1	1.94831	0	2.30511	0	2.77522	2.9471	0	2.77522
ACAAAGAGTCAGCTTA-4	JM1	1.57196	1.06748	2.52158	0	0	1.57196	0	1.57196
ACAACCAAGTCACTGT-4	JM1	0	1.12587	2.74601	0	1.64206	1.12587	0	2.23341
ACAGAAACATGACTGT-4	JM1	1.50794	0	2.44688	0	1.50794	2.44688	0	0
ACAGGGATCCGATGCG-4	JM1	2.43223	1.00456	2.43223	0	1.00456	1.82328	0	1.49546
ACCCAAACAGCAGAAC-4	JM1	1.62155	0	3.14996	0	0	2.21067	0	2.21067
ACCCTTGGTGTCATCA-4	JM1	0.962158	1.44331	3.01593	0	1.76679	2.20681	0	0.962158
ACCTGAATCTGTCCCA-4	JM1	2.00037	0	3.00447	0	0	3.27968	2.00037	1.43411
ACGATCATCCCTATTA-4	JM1	0	0	2.57985	0	1.10939	0	1.10939	1.95975
ACGGGTCCACAAGTTC-4	JM1	1.27666	0	1.81958	0	0	3.07626	0	1.27666
ACGGTTAGTTTAGAGA-4	JM1	1.35953	1.35953	2.27038	0	1.35953	1.91526	0	2.27038
ACGTCCTCACGACCTG-4	JM1	1.9222	1.36558	0	0	1.9222	2.5394	0	2.27768
ACTATTCAGACCTCCG-4	JM1	1.36951	0	3.31057	0	1.36951	1.9267	0	2.54425
ACTCCCAAGCCGATAG-4	JM1	0	1.62514	2.58305	0	1.96273	0	0	0
ACTGATGAGGAAACGA-4	JM1	1.1033	1.1033	2.57144	0	2.20347	2.20347	0	1.95193
ACTTATCCAGAGAATT-4	JM1	0	1.18831	2.83149	0	1.18831	2.51832	0	1.18831
ACTTATCCATGGGCAA-4	JM1	0	1.71897	2.52147	0	1.71897	2.06282	0	2.06282
ACTTATCTCTGAGAGG-4	JM1	2.25604	1.14304	2.25604	0	0	2.00268	0	1.66252
ACTTCCGTCAGCGGAA-4	JM1	0	0	1.33098	0	1.33098	1.33098	0	1.88243
ACTTTCACAGTCGCTG-4	JM1	0	0	2.00824	0	1.14743	1.14743	0	2.00824
ACTTTCAGTCCAGAAG-4	JM1	0	0	2.29413	0	1.02359	2.4595	0	1.51871
AGAAATGAGTCACAGG-4	JM1	0.938703	1.41423	2.9796	0	0.938703	2.70871	0	0
AGAACCTAGTGCTAGG-4	JM1	0	0	2.33709	0	1.55612	1.55612	1.05438	0
AGACAAAAGAGCATAT-4	JM1	1.90765	0	1.3529	0	0	2.73066	0	1.3529
AGACAAATCGCCTAGG-4	JM1	0	1.84418	2.59676	0	0	1.51482	0	1.51482
AGACACTAGGAACTAT-4	JM1	1.47668	0	3.13373	0	0	2.41011	0	2.24559
AGACCCGTCCGATAGT-4	JM1	0	0	2.30106	0	0	2.30106	0	1.94445
AGAGAGCGTAATTAGG-4	JM1	0	0	2.23099	0	0	1.63988	1.63988	0
AGCGCTGAGTCGGCAA-4	JM1	1.76826	0.963258	2.63632	0	0.963258	1.76826	0	1.76826
AGCGTATGTGGCTGAA-4	JM1	1.83535	0	3.20692	0	0	1.83535	0	1.83535
AGCTTCCTCGTAGCTA-4	JM1	0.903233	0.903233	2.65381	0	0.903233	2.65381	0	1.36994
AGGAAATCACCTCAGG-4	JM1	0.976991	0	2.03154	0.976991	1.78664	1.78664	0.976991	0
AGGAATAGTTAAACAG-4	JM1	0.848519	0	2.45869	0	0.848519	2.03874	0	1.30084
AGGAATATCAGACTGT-4	JM1	0	0	2.05566	0	1.18499	2.68266	0	1.18499
AGGAGGTTCATCCTGC-4	JM1	0	1.35205	2.72959	0	0	1.90667	0	1.35205
AGGATAAAGTCACTAC-4	JM1	1.3065	0	0	0	0	1.85418	0	2.20604
AGGATAATCTTGATTC-4	JM1	2.30592	0	2.6776	0	2.05092	2.50893	0	0
AGGGTGACAAGTGCAG-4	JM1	0	1.40907	3.11994	0	0	2.97312	0	1.40907
AGGGTTTCAGGATGAC-4	JM1	1.81677	0	2.80069	0	1.81677	2.42515	0	1.27424
AGGTGTTCAATGGCAG-4	JM1	1.7332	0	2.07796	1.20278	1.20278	1.20278	0	2.33384
AGTACTGTCGCAGAGA-4	JM1	0	0	2.16699	0	0	1.81721	0	1.81721
AGTAGCTAGGTTTGAA-4	JM1	1.19438	0	2.32297	0	0	0	0	1.7233
AGTCACAAGGATTACA-4	JM1	0.830953	1.27843	2.53841	0	1.27843	2.80615	0	1.27843
AGTGCCGGTCCTGTCT-4	JM1	0.996081	0	2.98488	0	0.996081	2.05804	0	2.05804
AGTGTTGTCCTACGGG-4	JM1	1.39021	0	2.30728	0	1.70902	1.39021	0	2.14467
AGTTCCCAGCGCTGCT-4	JM1	2.37106	0	2.37106	0	1.44368	3.4054	0	2.01123
AGTTCCCAGGACACTG-4	JM1	0	1.83868	2.28378	0	1.01622	2.71482	0	0
ATACCTTAGAGCTGCA-4	JM1	2.08801	0	1.21083	0	1.74266	1.74266	0	2.08801
ATACCTTCAAACACGG-4	JM1	1.20035	1.73033	2.974	0	1.73033	2.5342	0	2.0749
ATACTTCCACTACTTT-4	JM1	1.62892	1.11487	2.42	0	1.62892	2.73074	0	1.96677
ATAGACCCACCCTTAC-4	JM1	0	1.53009	2.61485	0	1.53009	2.10866	1.03294	1.86065
ATAGAGAAGATAACAC-4	JM1	2.65027	0	0	0	1.6838	3.30746	1.6838	0
ATAGGCTAGCGAGGAG-4	JM1	1.2404	0	2.12477	0	1.77732	1.2404	0	2.12477
ATAGGCTTCTGTCAGA-4	JM1	1.56474	0	2.51319	0	0	1.0615	0	1.56474
ATCATTCAGGTTGGAC-4	JM1	0	0	2.75472	0	2.12326	2.89974	0	1.7759
ATCCATTCACCTGCGA-4	JM1	1.78574	1.24761	2.91094	0	1.24761	3.03764	0	0
ATCGATGGTGCATGTT-4	JM1	1.34508	1.34508	1.89867	0	1.34508	2.25292	0	1.34508
ATCGTAGCAGCGTGCT-4	JM1	1.39807	0	2.68875	0	0	2.3167	0	1.39807
ATCTTCATCGTAGCCG-4	JM1	0	1.7384	2.71235	0	1.2072	1.7384	0	1.2072
ATGACCATCTATTGTC-4	JM1	0	0	2.68245	0	0	2.31061	1.18484	2.05546
ATGCATGCATTCATCT-4	JM1	1.05609	0	2.33946	0	1.05609	1.8909	0	0
ATGTCTTCAGAAGTTA-4	JM1	0	1.02634	2.29799	0	0	2.09965	1.02634	1.02634
ATTACTCCATGTAACC-4	JM1	2.13337	2.13337	2.49855	0	1.55215	2.49855	1.55215	1.55215
ATTCACTAGGGCTAAC-4	JM1	0	0	1.92021	0	1.36385	2.53725	0	1.36385
ATTCATCGTGTCCATA-4	JM1	1.95766	0	1.39658	0	1.39658	2.31492	0	2.5776
ATTCCATCAACACAAA-4	JM1	0	0	1.92046	0	1.36406	1.36406	0	0
ATTCCATTCCATTCGC-4	JM1	0	0	2.95224	0	0	2.95224	0	2.43104
ATTCCCGGTAAGCGGT-4	JM1	1.54341	1.54341	3.4159	0	1.54341	3.1391	1.54341	2.12359
ATTGGGTAGGTGCCAA-4	JM1	0	0.866092	3.00995	0	0	1.63565	1.32314	0.866092
ATTGGGTGTTGCTTGA-4	JM1	0	0	2.89817	0	2.06132	2.06132	0	0
CAAAGAAAGTACTCGT-4	JM1	1.38077	0	2.93746	0	0	2.76568	0	1.93959
CAAAGAATCATTTACC-4	JM1	1.61409	1.10249	2.2024	1.61409	1.10249	2.40318	1.10249	0
CAACAACGTAGCCCTG-4	JM1	0.958574	0	2.00578	0	1.43888	2.62928	0	0
CAACGATTCACTACTT-4	JM1	1.1915	0	2.06382	0	1.71991	2.31925	0	1.71991
CAATACGCAATCGCCG-4	JM1	1.11199	0	1.96308	0	1.11199	0	0	1.62547
CAATCGAAGTCCGCGT-4	JM1	1.1907	0	2.31821	0	1.1907	2.69031	1.1907	1.71897
CACAACAAGTTGGGAC-4	JM1	1.80522	0.990941	3.13632	0	0.990941	1.80522	0.990941	2.41257
CACCGTTCAGCGTTGC-4	JM1	0	1.53851	2.95949	0	2.1181	1.53851	0	0
CACGGGTGTCCCTAAA-4	JM1	0.94722	0.94722	2.48904	0	1.74669	1.74669	0	0.94722
CAGATCATCATTCACT-4	JM1	1.26104	1.26104	2.78344	0	1.26104	2.40842	0	1.80141
CAGCCAGAGCACTCCG-4	JM1	0	0.697982	2.31127	0	0.697982	1.7998	0.697982	1.61716
CATCCACAGTTATGGA-4	JM1	0	1.31741	2.21933	0	1.31741	2.21933	0	1.86678
CATCCCACAGCGCGTT-4	JM1	0	0	3.16608	0	1.89891	2.51424	0	0
CATCGCTGTACAGTCT-4	JM1	1.85328	0	2.46482	0	1.85328	2.20509	0	1.85328
CATCGTCTCAATCTCT-4	JM1	0	0	3.70145	0	1.78142	3.24615	0	1.78142
CATGGATGTACGATGG-4	JM1	1.44964	0	2.64236	0	0	0	0	2.64236
CATGGTAAGGGTTGCA-4	JM1	0	1.0912	2.18733	0	1.60054	1.60054	0	1.0912
CATTTCACACGTATAC-4	JM1	0	0	1.97385	0	1.97385	3.16663	1.12041	1.12041
CCAAGCGCACTATGTG-4	JM1	1.09875	1.09875	2.56513	0	1.09875	2.39808	1.09875	1.09875
CCAATGATCGGCTCTT-4	JM1	1.49198	1.00172	2.69352	0	1.49198	2.80376	0	1.49198
CCACAAAGTGACTAAA-4	JM1	0	1.53108	2.47398	0	1.53108	1.86172	0	1.86172
CCACCATGTGAGACCA-4	JM1	1.12587	1.12587	1.64206	0	1.12587	1.98082	0	0
CCACGAGCAATCCTAG-4	JM1	1.94061	0	3.21294	0	0	2.39228	0	1.0945
CCACGAGTCCACTGGG-4	JM1	1.26834	1.8099	2.62283	0	1.26834	2.15927	0	1.26834
CCATCACGTCTACATG-4	JM1	1.05732	0	2.98499	0	1.05732	3.15886	1.55968	1.8925
CCCATTGCATACTTTC-4	JM1	0	0	1.06423	0	0	2.35072	0	1.06423
CCCATTGTCGCAGTCG-4	JM1	0	0	3.22293	0	0	2.02461	0	2.02461
CCCTGATCAACCTAAC-4	JM1	1.22372	1.22372	3.31047	0	0	3.47189	1.22372	1.75779
CCGATGGGTCATACCA-4	JM1	1.2036	1.2036	3.19134	0	1.2036	2.07898	0	0
CCGGTAGTCTATTGTC-4	JM1	1.84695	0	2.66383	0	0	2.19841	0	1.30025
CCGGTGAAGTTACGGG-4	JM1	0.994147	0	2.89171	0	0.994147	2.7925	0.994147	1.4827
CCTCAACCAGGAGACT-4	JM1	0	0	2.63212	0	0	2.26199	1.14757	0
CCTCACACACATCATG-4	JM1	1.68112	0	2.64722	0	1.68112	3.02879	0	1.68112
CCTCACACATGCCGGT-4	JM1	0	0	2.38975	0	0	2.82478	0	2.38975
CCTCAGTCAAGATTGA-4	JM1	2.51059	0	2.88861	0	0	3.16228	0	1.89554
CCTCCAATCGAATCCA-4	JM1	0	0	2.08327	0	0	2.08327	0	1.20704
CCTGTTGAGGGTTAGC-4	JM1	0	1.5712	1.5712	0	0	2.15465	0	2.15465
CCTTCAGAGGGAGGGT-4	JM1	0	1.66339	3.43205	0	2.0036	2.0036	0	2.62695
CGAAGGAGTGATAGTA-4	JM1	1.07276	1.57834	1.57834	0	0	2.16261	0	1.57834
CGAAGTTTCTAAGGAA-4	JM1	0	1.27965	2.63741	0	2.17318	1.27965	0	1.27965
CGAGGAAAGTCAATCC-4	JM1	1.4443	0	2.37179	0	1.76786	1.76786	0	1.4443
CGATGCGAGAGGATCC-4	JM1	2.78415	0	0	0	0	2.15095	0	0
CGCATGGAGGCATCGA-4	JM1	1.10303	0	3.14183	0	0	2.57106	0	1.95159
CGCCAGAAGTTTCTTC-4	JM1	0	0	2.43936	0	1.28549	2.64491	0	2.18034
CGCCAGATCGCTACAA-4	JM1	0	0	2.31136	0	0	2.57395	0	0
CGCGTGACAATGTTGC-4	JM1	1.89778	0	1.56459	0	1.06138	1.89778	0	1.56459
CGGAATTAGAATTTGG-4	JM1	1.4363	1.4363	3.0072	0	0	0	0	1.4363
CGGAGAATCGGTAGAG-4	JM1	1.24867	0	2.39268	0	0	1.78698	0	1.78698
CGGCAGTAGTCGGCCT-4	JM1	0	0	0	0	0	3.0582	1.26304	2.15274
CGGGACTAGTTGGAAT-4	JM1	0	1.09397	2.55851	0	1.60386	1.09397	0	0
CGGGTCATCGACCAAT-4	JM1	0	1.80204	2.78415	0	1.26158	3.05626	0	1.26158
CGGTCAGGTGCACATT-4	JM1	0	0	2.41041	0	0	2.04886	0	0.989452
CGTAATGTCAACGTGT-4	JM1	2.7522	0	2.7522	0	1.77366	2.37813	0	1.77366
CGTGTCTCAAGTATAG-4	JM1	0	0	3.05602	0	0	0	0	0
CTAACCCGTCCACATA-4	JM1	1.414	1.73493	1.97751	0	0	3.12617	0.938513	0.938513
CTAACTTGTAGGGTAC-4	JM1	0	0.935304	1.97296	0	0.935304	1.97296	0	1.73059
CTACTATTCCATGAGT-4	JM1	2.60153	1.97992	2.60153	1.41612	0	1.97992	0	2.33827
CTAGACATCTAACACG-4	JM1	1.16307	0	2.79717	0	1.16307	2.4848	1.16307	2.02804
CTCAACCTCTGTTGGA-4	JM1	0	0	3.07134	0	1.27295	2.799	0	2.62877
CTCAGGGAGAACAGGA-4	JM1	1.04629	0	1.54631	0	0	1.87812	1.04629	1.04629
CTCATCGCACGTTGGC-4	JM1	0.997916	1.48733	3.07044	0	1.48733	2.42265	0	2.42265
CTCATGCCATCGCTCT-4	JM1	0	0	2.42257	0	1.27221	2.42257	0	2.62782
CTCCACATCAAGCTGT-4	JM1	0.828911	0.828911	2.16847	0	1.27582	1.5836	0	0.828911
CTCTGGTCAAGTATCC-4	JM1	1.42733	0	1.42733	0	1.99267	2.35163	1.99267	1.99267
CTGAATGAGACTCAAA-4	JM1	2.02537	2.38586	2.85919	0	0	1.45616	0	1.45616
CTGAGCGGTTACCCAA-4	JM1	0	1.44467	2.37223	0	1.44467	2.84504	0	2.63632
CTGGTCTGTGCTCTCT-4	JM1	0	0	2.88116	0	1.65034	2.24257	0	2.88116
CTGTACCGTAGGTTTC-4	JM1	0	2.4582	2.83472	0	0	2.83472	0	2.4582
CTGTCGTTCACGATAC-4	JM1	1.49735	0	2.69997	0	0	2.43444	0	1.49735
CTGTGGGAGGAGAATG-4	JM1	1.11405	0	2.9663	0	0	1.96571	0	1.96571
CTTCAATTCATACGAC-4	JM1	1.3529	1.3529	2.90206	0	0	2.26237	0	0
CTTCCGACATGTGGCC-4	JM1	0	0	1.42541	0	0	1.42541	0	2.34934
CTTCTAATCATGGTAC-4	JM1	0	0	0	0	1.93047	2.54831	0	0
CTTCTCTTCAAAGGTA-4	JM1	0	0	1.59129	0	2.17704	2.37724	0	1.59129
CTTGAGAGTAACGATA-4	JM1	1.1963	1.1963	2.52887	0	1.1963	1.72557	0	2.06985
CTTTCGGCAACCGTGC-4	JM1	1.32975	0	2.23434	0	1.32975	2.23434	0	1.32975
GAAGCCCTCATTCACT-4	JM1	1.22644	0	2.36427	0	1.22644	1.22644	0	0
GAAGGACAGCGACCCT-4	JM1	1.63521	1.12013	2.22582	0	1.63521	1.9735	0	1.9735
GAAGGACCACAGAAGC-4	JM1	0.849284	0	2.33851	0	0.849284	2.20031	0	1.61222
GAAGGGTTCGTTCAGA-4	JM1	0	0	1.3561	0	1.91132	1.91132	0	0
GAATCACCAAAGACGC-4	JM1	0.773217	1.50412	2.85268	0	0.773217	1.92186	0	0.773217
GAATCGTGTTCATCTT-4	JM1	0	0	2.35935	0	0	2.15955	0	1.07049
GACAGCCAGGGCATGT-4	JM1	1.56894	1.06498	2.15212	0	1.06498	2.51807	1.06498	0
GACATCAAGTTAGAAC-4	JM1	1.2676	0	1.80905	0	0	2.93738	0	0
GACCGTGGTTATAGCC-4	JM1	0	0	2.993	0	2.34877	2.993	0	1.98994
GAGCTGCCAGCCGTCA-4	JM1	1.86968	1.63211	2.93546	0	1.31992	1.31992	0	0.863545
GAGCTGCCATGAATCC-4	JM1	1.33799	0	2.50515	0	0	2.50515	0	0
GAGGCAAAGCTGCGAA-4	JM1	1.24637	1.7843	1.7843	0	0	2.5944	0	0
GAGGCAACATGACTTG-4	JM1	2.49073	0	1.54544	0	1.04557	1.04557	0	1.87718
GAGGGTATCTTCCAGC-4	JM1	0	0	3.524	0	1.26195	2.1514	0	1.80246
GAGTGTTTCGTGGACC-4	JM1	1.0839	0	2.54452	0	0	1.92695	0	1.92695
GATAGCTCACGAAAGC-4	JM1	0.844035	1.60487	2.45151	0	1.84101	2.74618	0	1.29513
GATGAGGTCTTCGTAT-4	JM1	1.24145	0	3.14181	0	0	1.24145	0	0
GATGATCGTGATCGTT-4	JM1	1.23226	1.76779	3.12941	1.23226	1.23226	2.11467	0	1.76779
GATGTTGGTCAACATC-4	JM1	0	0.869699	3.35773	0	0.869699	2.07078	0	0.869699
GATGTTGGTGTGTTTG-4	JM1	2.85147	0	2.85147	1.86218	0	0	0	2.85147
GCAGTTATCCGGCAGT-4	JM1	1.07772	0	3.01455	0	0	1.58432	0	1.07772
GCATCTCCAGATACTC-4	JM1	1.95142	0	1.95142	0	0	2.30837	0	1.39111
GCCATGGTCAATCCGA-4	JM1	1.8294	2.43888	3.87268	0	0	1.8294	0	1.8294
GCCATTCAGAACCCGA-4	JM1	1.69062	0	1.69062	0	0	2.28703	0	0
GCCATTCAGTGCAACG-4	JM1	0	1.46276	2.86729	0	1.46276	0	0	2.39366
GCGGATCAGATGCTTC-4	JM1	0	0	2.20461	0	0	2.84103	1.30533	2.67031
GCGTTTCTCCTGCCAT-4	JM1	2.26831	0	1.35781	0	0	2.26831	0	0
GCTACAACAGGTTCGC-4	JM1	0	2.31368	3.8407	0	1.71484	2.31368	0	2.68563
GCTACCTCAAGCACCC-4	JM1	1.53564	1.53564	2.95603	0	1.0375	1.53564	1.0375	0
GCTACCTGTTTAAGGA-4	JM1	0	2.68839	3.34695	0	0	0	0	0
GCTCAAAGTAGTCGTT-4	JM1	0	0	2.76966	0	1.55568	2.98019	2.13731	0
GCTGCAGTCACTTATC-4	JM1	0	0	1.27517	0	0	2.16767	0	1.81785
GCTGGGTAGCGCCTTG-4	JM1	1.58632	0	2.17151	0	1.58632	2.37159	0	1.58632
GGAACCCCATAGTCAC-4	JM1	1.56999	0	2.5193	0	1.56999	2.5193	0	1.56999
GGAGAACCAATCGAAA-4	JM1	0	0	2.86837	0	1.54559	2.4909	1.04569	1.54559
GGAGAACGTGAACGGT-4	JM1	0	1.05756	2.77476	0	2.14211	1.55997	1.05756	2.14211
GGAGAACTCACAATGC-4	JM1	0	0	2.5998	1.1239	0	2.23081	1.1239	1.1239
GGAGGATAGAGCTGAC-4	JM1	1.28171	0	2.64006	0	1.28171	2.64006	0	0
GGCAGTCAGCATTGAA-4	JM1	0	1.76018	2.1066	0	1.22576	2.56754	0	2.56754
GGGACTCCAGTAACGG-4	JM1	1.61008	0	2.39862	0	1.61008	1.61008	0	1.9466
GGGACTCGTGAGATTA-4	JM1	1.36776	0	2.2803	0	0	1.36776	0	0
GGGAGATCATTGAAAG-4	JM1	0	1.31005	2.84713	0	1.31005	2.67634	0	2.21037
GGGAGTACACAGGATG-4	JM1	0	1.28587	3.08842	0	0	1.83028	0	0
GGGATCCTCCGCACTT-4	JM1	0.997483	0.997483	1.8139	0	0.997483	1.4868	0	1.4868
GGGTATTCAATTGCCA-4	JM1	1.03621	1.03621	2.47747	0	0	2.3118	1.03621	1.53407
GGGTATTTCCTGTAGA-4	JM1	0.983546	2.04066	2.23747	0	1.46968	2.66663	0	1.46968
GGGTCTGTCTCTCTTC-4	JM1	0	0	1.96836	0	1.11611	2.73247	0	1.11611
GGGTTATAGTGGATTA-4	JM1	1.11847	0	2.59234	0	0	1.63322	0	1.11847
GGTAACTAGCACCTGC-4	JM1	1.01836	0	2.45204	0	0	2.28679	0	0
GGTAATCTCTGGAAGG-4	JM1	0	0.904194	2.42388	0	0.904194	2.12223	2.12223	1.68822
GGTAGAGTCCCGAAAT-4	JM1	0	0	1.87726	0	0	2.23037	0	0
GGTGGCTCAGTAGTTC-4	JM1	0	1.02795	1.85411	0	0	2.10185	0	0
GGTTGTACATTGTACG-4	JM1	0	0	2.82373	0	1.83734	1.83734	0	0
GTAACCAGTGGAAGTC-4	JM1	1.72728	0	3.75251	0	1.72728	2.32735	0	2.32735
GTAGCTAAGTGAGCCA-4	JM1	0	0	2.94236	0	1.09715	1.09715	0	1.09715
GTCACGGAGCCTCATA-4	JM1	1.84202	1.296	1.84202	0	1.84202	2.4526	0	2.65838
GTCACTCGTCGCTGCA-4	JM1	0	0	3.32151	0	0	1.69569	0	0
GTCGAATCATCGAACT-4	JM1	0	0	3.22272	0	0	2.20079	0	2.20079
GTCGTAATCGAGATAA-4	JM1	1.27703	1.27703	1.82002	0	2.16996	2.80432	0	1.82002
GTGATGTCACGCTATA-4	JM1	0	0	2.30714	0	0	2.82316	1.18216	2.30714
GTGCGTGAGGCAGGTT-4	JM1	0	0	2.12586	1.54544	2.12586	2.75748	1.54544	2.49073
GTGCGTGCACTCATAG-4	JM1	1.25653	0	1.79615	0	0	1.79615	1.25653	0
GTGGAAGAGATTCGCT-4	JM1	1.35974	1.35974	2.53217	0	1.91551	2.73929	0	1.91551
GTGGAGATCAAGAGGC-4	JM1	1.12013	0	0	0	0	1.12013	0	0
GTGTGATAGCATGTTC-4	JM1	0.883955	1.66039	2.51476	0	1.89939	1.66039	0	2.09214
GTGTGGCAGTGGATAT-4	JM1	0	0	2.55365	0	1.21515	2.09339	0	1.74774
GTGTTAGTCCGTGTAA-4	JM1	1.09081	0	2.38724	0	1.09081	1.60006	0	2.1868
GTTACCCCACTATGTG-4	JM1	0	0	2.68361	0	0	2.05655	0	1.48376
GTTATGGAGGCTTTCA-4	JM1	1.99459	1.99459	3.38681	0	1.99459	1.99459	0	1.99459
GTTCGCTTCGGTCATA-4	JM1	0	0	2.80622	0	1.41329	2.33489	0	1.9767
GTTCTATAGGAACGCT-4	JM1	1.54457	1.04485	2.75645	0	1.04485	2.48972	0	2.32385
TAACTTCCAGTTTCGA-4	JM1	1.6461	0	1.98514	0	1.6461	2.23788	0	1.98514
TAAGTCGCAGCCGGTT-4	JM1	2.67928	1.70926	3.16228	0	0	0	1.70926	1.70926
TAATTCCAGTCCTGCG-4	JM1	0.900796	0.900796	2.65	0	0.900796	2.41867	0	2.27925
TAATTCCGTGAATGTA-4	JM1	1.26376	2.15364	2.15364	0	0	1.80458	0	1.26376
TACACCCCATCTGTTT-4	JM1	1.7052	1.7052	1.17904	0	0	0	0	2.04817
TACGGGCAGGTTCTAC-4	JM1	1.69369	0	2.03592	0	1.69369	3.14405	0	1.16931
TACGTCCTCCGCTTAC-4	JM1	1.22034	0	2.09986	0	0	2.56046	0	0
TACTTACAGATCACTC-4	JM1	1.03363	1.03363	3.12391	0	1.86157	2.3082	1.53094	2.10961
TACTTGTGTGACTGAG-4	JM1	1.79846	0	3.16469	0	0	2.78012	0	1.79846
TACTTGTGTGATGTAA-4	JM1	1.08029	1.08029	1.58741	0	0	2.17272	0	1.08029
TACTTGTTCCGCACGA-4	JM1	1.72198	0	3.0764	0	1.19325	2.96436	0	1.19325
TAGTGCAGTGACTGTT-4	JM1	0	0	2.98936	0	0	2.46679	0	2.67282
TATATCCCAGCGACCT-4	JM1	1.47045	0.984175	2.7776	0	0.984175	2.5439	0	2.23837
TATCGCCAGAGAGTTT-4	JM1	1.76578	1.23054	3.31976	0	1.23054	2.36952	0	1.76578
TATCGCCGTAATTAGG-4	JM1	1.59363	1.08545	3.02567	1.08545	1.08545	2.17964	0	1.92896
TATCTGTTCGACTCCT-4	JM1	0	0	2.84789	0	1.85897	0	0	1.85897
TATTCCATCATCGCTC-4	JM1	0	1.41165	2.80418	0	0	3.36468	0	1.41165
TATTGGGCAGACCGCT-4	JM1	0	0	2.67006	0	1.47252	2.4052	0	2.4052
TCAGCAACAGGTGAGT-4	JM1	0	1.04689	2.4926	0	0	1.54704	0	1.54704
TCAGTGATCGCTTAAG-4	JM1	1.07798	1.07798	2.36965	0	1.58463	2.16962	0	1.58463
TCATGCCCAGCCCAGT-4	JM1	1.82013	1.27713	3.13479	0	1.82013	2.17008	1.27713	2.01033
TCATGGATCCTACAAG-4	JM1	0	1.18515	1.18515	0	0	3.16597	0	1.71242
[truncated: 1,541 more rows]

## Sheet: Fig 2f
Cells per cluster by age, juvenile and adult mpeg1.1+ cells
Harmony (pooled) cluster	Corresponding Juvenile cluster	Adult	Juvenile
A0	JM0	1067	1604
A1	JM1	316	511
A2	JM2	95	505
A3	JM3	149	404
A4	N/A	398	51
A5	JM3	29	281
A6	JM3	26	183

## Sheet: Fig 2g
1. Percent of cluster expressing each gene
Cluster	lta4h	ccl19a.1	ier2a	rab44	abca1a	caspb	jun	mhc2b	ctsba	grn1	c1qc	hbegfb	alox5ap	pcna
A0	65.219	42.5683	50.6552	53.7626	38.45	17.1097	13.7776	49.9064	65.1816	29.4272	69.3748	35.0431	62.8604	12.1677
A1	39.0568	44.74	42.8053	58.4039	57.7993	19.1052	14.5103	24.6675	84.2805	19.2261	51.9952	30.1088	44.8609	27.6904
A2	41.5	59.5	40	40.5	37.6667	20.3333	15.5	36.5	45.1667	39	48.5	32.6667	41.1667	81.5
A3	43.5805	47.0163	34.5389	54.4304	36.7089	13.5624	6.32911	35.443	31.2839	71.6094	81.1935	12.4774	45.9313	17.9024
A4	91.9822	25.8352	81.2918	85.3007	12.0267	86.8597	33.4076	7.12695	52.784	10.245	18.2628	67.706	92.4276	7.57238
A5	8.3871	100	32.9032	23.871	39.3548	5.48387	3.87097	13.2258	19.6774	93.871	12.5806	3.54839	9.67742	21.2903
A6	7.17703	93.3014	32.5359	24.4019	33.0144	4.78469	10.5263	29.6651	7.6555	97.6077	8.13397	3.82775	5.26316	21.5311
1. Average Log-normalized and scaled/centered expression per gene by cluster
	lta4h	ccl19a.1	ier2a	rab44	abca1a	caspb	jun	mhc2b	ctsba	grn1	c1qc	hbegfb	alox5ap	pcna
A0	0.201818	-0.286209	0.024758	-0.0237448	-0.0409838	-0.126435	-0.0252047	0.242935	0.184747	-0.29745	0.270346	0.0486883	0.151268	-0.268817
A1	-0.214723	-0.348233	0.00353578	0.201386	0.587359	-0.0346498	0.067539	-0.178427	0.685975	-0.430451	-0.0634604	0.0320891	-0.100907	-0.10146
A2	-0.288746	0.260556	-0.222563	-0.255648	-0.0876667	-0.124585	-0.0390927	-0.0605579	-0.26238	0.0570317	-0.140968	-0.0523635	-0.276324	1.78425
A3	-0.208017	-0.169907	-0.272841	0.00658602	-0.130515	-0.265574	-0.255654	-0.0648581	-0.462118	0.633258	0.705114	-0.415129	-0.212979	-0.248761
A4	0.945707	-0.449669	0.828119	0.852559	-0.575898	1.77178	0.622371	-0.612728	-0.0875301	-0.545259	-0.858943	0.879295	1.11036	-0.420738
A5	-0.905818	2.62169	-0.280331	-0.677182	0.121716	-0.377096	-0.239025	-0.437257	-1.12403	1.93883	-1.08186	-0.560202	-0.98275	0.146687
A6	-1.03836	1.81462	-0.332809	-0.604065	-0.146685	-0.433748	-0.138981	-0.0882922	-1.24416	1.96099	-1.21492	-0.55857	-1.10485	0.0591805

## Sheet: Fig3e
cd74-4C4+ cells per region
Name	Mpeg	4c4	cd74	Double +		Avg
1A_cd74a_OT_28_dpf	26	26	7	0.269231		0.238064
1B_cd74a_OT_28_dpf	29	29	6	0.206897
2A_cd74a_OT_28_dpf	36	36	15	0.416667		0.405702
2B_cd74a_OT_28_dpf	38	38	15	0.394737
3A_cd74a_OT_28_dpf	31	31	7	0.225806		0.225806
1A_cd74a_MB_28_dpf	24	24	16	0.666667		0.626016
1B_cd74a_MB_28_dpf	41	41	24	0.585366
2A_cd74a_MB_28_dpf	43	43	24	0.55814		0.583948
2B_cd74a_MB_28_dpf	41	41	25	0.609756
3A_cd74a_MB_28_dpf	27	27	14	0.518519		0.518519
1A_HB_cd74a_28dpf	16	16	16	1		1
3A_Cd74a_HB_20X.7X	15	22	18	0.818182		0.891486
3B_Cd74a_HB_20X.8X	19	19	17	0.894737
3C_Cd74a_HB_20X.9X	20	26	25	0.961538
4A_Cd74a_HB_20X.8X	20	24	20	0.833333
5A_Cd74a_HB_20X.7X	14	28	27	0.964286		0.950893
5B_Cd74a_HB_20X.8X	13	16	15	0.9375

## Sheet: Fig3g
ctsba-4C4+ cells per region n=3
Name	4C4	Ctsba	Double +
1A_ctsba_OT_20X_.5X	22	18	0.818182	0.756917
1B_ctsba_OT_20X_.5X	23	16	0.695652
2C_ctsba_OT_20X_.5X	32	25	0.78125	0.77524
2D_ctsba_OT_20X_.5X	26	20	0.769231
3A_ctsba_OT_20X_.5X	23	15	0.652174	0.641876
3B_ctsba_OT_20X_.5X	19	12	0.631579
1A_ctsba_MB_20X_.5X	36	12	0.333333	0.328431
1B_ctsba_MB_20X_.5X	34	11	0.323529
2C_ctsba_MB_20X_.5X	33	9	0.272727	0.270979
3D_ctsba_MB_20X_.5X	26	7	0.269231
3A_ctsba_MB_20X_.5X	19	7	0.368421	0.384211
3B_ctsba_MB_20X_.5X	20	8	0.4
1A_ctsba_HB	6	1	0.166667	0.174242
1B_ctsba_HB	11	2	0.181818
2A_ctsba_HB	25	5	0.2	0.195238
2B_ctsba_HB	21	4	0.190476
3A_ctsba_HB	23	5	0.217391	0.217391

## Sheet: Fig 4b-c
Cell barcode	seurat_clusters	HBe	OTe	MBe	UMAP_1	UMAP_2
AAACGAAAGGTGCCAA-1	JM0	0.554273	5.93533	0.0230947	-2.81237	0.432557
AAAGAACCAGATTCGT-1	JM0	0.596498	3.75216	0.0962094	-5.29535	0.256368
AAAGGGCAGAATACAC-1	JM0	0.349569	6.82825	0.104871	-4.43936	0.965903
AAAGGTATCTCCTGCA-1	JM0	0.731785	3.81801	0.0954502	-1.53509	0.591053
AAAGTGATCGGAGTAG-1	JM0	0.604878	4.6439	0.0390244	-4.47373	-0.270569
AAATGGAAGGACAGCT-1	JM0	0.636711	4.56613	0.10915	-3.45638	-0.878246
AAATGGATCGCCAACG-1	JM0	0.942873	2.38491	0.277316	-2.87771	-1.36111
AACAAAGCAAGCTGCC-1	JM0	0.703788	1.30408	0.103498	-0.626082	-1.16801
AACAAGATCGCGTAGC-1	JM0	0.956938	1.50376	0.136705	-2.552	-1.2103
AACAGGGGTTGGGCCT-1	JM0	0.760955	3.67358	0.104959	-2.72268	1.19001
AACCACAAGGGATCTG-1	JM0	0.358891	4.97553	0.0652529	-3.82852	0.808073
AACCATGGTATCGGTT-1	JM0	0.776633	3.15718	0.0675333	-3.09724	-0.975655
AACCTTTGTCGATTCA-1	JM0	0.495583	6.59341	0.0646412	-3.11817	1.86053
AAGAACACACTGCGTG-1	JM0	0.500835	4.47969	0.0834725	-2.06844	-0.366575
AAGAACATCCCAGCGA-1	JM0	0.727854	2.05929	0.0532576	-3.35548	0.99552
AAGACAATCTCGGTAA-1	JM0	0.644496	1.80459	0.257798	-0.88945	0.241598
AAGCCATGTCTTCATT-1	JM0	0.825877	1.10117	0.0688231	-0.714668	-1.76021
AAGGTAATCTTCACAT-1	JM0	0.768366	2.60495	0.0374813	-1.36983	-0.199371
AATCGACGTCTAACGT-1	JM0	0.290568	6.66071	0	-1.50511	0.580966
AATCGTGTCGAGGCAA-1	JM0	0.825764	2.03688	0.137627	-0.581415	-1.46989
AATGGAAAGCAAACAT-1	JM0	0.690041	3.7859	0.130548	-1.8597	-0.294036
AATGGCTAGCGGGTTA-1	JM0	0.511432	2.70758	0.150421	-2.29277	-1.8351
AATGGCTTCTGGGAGA-1	JM0	0.374332	4.77718	0.0713012	-3.37631	1.28564
AATTCCTCAGTAGAGC-1	JM0	0.411718	5.08314	0.0791766	-3.75909	-1.14018
AATTTCCAGAAATTGC-1	JM0	0.573996	2.79511	0.149738	-2.33886	-1.1368
AATTTCCGTCGCGGTT-1	JM0	0.715687	0.773404	0.0808034	1.00616	-1.6843
ACAAAGATCGAACGCC-1	JM0	0.565611	2.90347	0.0565611	-1.0011	0.28252
ACACTGAAGTTAGTGA-1	JM0	0.582205	2.37945	0.0885964	-4.38402	0.818539
ACATCCCCACAATTCG-1	JM0	1.10438	2.38689	0.142501	-2.32719	0.151562
ACCAACAAGCGATGAC-1	JM0	0.586286	2.52358	0.101963	-3.33417	-0.765337
ACCAACACATAGTCGT-1	JM0	0.666307	2.35909	0.0180083	-2.80957	0.368183
ACCATTTCATGGCCAC-1	JM0	0.669083	1.53331	0.0557569	-1.57623	-1.75827
ACCTGAAGTGGCTACC-1	JM0	0.916004	1.31352	0.0518493	-2.02926	-1.88657
ACGATGTGTATGCGTT-1	JM0	0.7133	3.42844	0	-1.4751	-0.306569
ACGGAAGTCCTTATAC-1	JM0	0.719609	2.54433	0.128502	-0.588465	-0.927906
ACGGTCGAGAGTGACC-1	JM0	0.48595	7.85971	0.105641	-3.26896	1.15799
ACGGTTAAGAATAACC-1	JM0	0.675442	4.53758	0.0692761	-3.30938	1.48556
ACGTAACTCCGCTAGG-1	JM0	0.829354	2.58859	0.0753958	-2.71814	-0.433494
ACTATTCTCGTGGCTG-1	JM0	0.797166	1.41718	0.0531444	-3.12128	-1.8725
ACTCCCATCACGGAGA-1	JM0	0.642187	3.45793	0.0823316	-1.69547	-0.643705
ACTCTCGCAGGACAGT-1	JM0	0.410628	2.22222	0.0724638	-1.46561	-0.59263
ACTGATGCATTACGGT-1	JM0	0.42042	3.1031	0.14014	-1.09514	-0.366705
ACTGCAATCCTCACCA-1	JM0	0.410931	2.23957	0.0410931	-2.09341	-0.27598
ACTTAGGAGGAGACCT-1	JM0	0.498029	2.15812	0.145258	-1.51301	-1.47575
ACTTTGTTCAAGCCGC-1	JM0	0.47532	3.69287	0.0548446	-3.00541	-0.32228
AGAAGTACAATACCCA-1	JM0	0.638258	2.27145	0.0187723	-1.69205	0.332367
AGACAGGAGGATGCGT-1	JM0	0.706656	2.1364	0.0328677	-0.843053	-0.502914
AGACCATCACTGTGAT-1	JM0	1.08097	2.22552	0	-1.25726	-1.22674
AGACTCACACGCACCA-1	JM0	0.588928	9.92344	0.176678	-4.80794	1.53314
AGATCCAGTCCACACG-1	JM0	0.726601	1.97044	0.0615764	-3.95376	-2.0137
AGCCAATCATCATCTT-1	JM0	0.864865	3.35135	0.027027	-3.07757	-1.42001
AGCCAATTCTCATTGT-1	JM0	0.751101	2.1756	0.0906501	-3.52084	1.92249
AGCCACGCACAGTCCG-1	JM0	0.450809	4.74675	0.106073	-1.54796	0.25062
AGCCACGGTACAACGG-1	JM0	0.506806	2.25891	0.0579206	-4.5764	0.0728233
AGCGCCAAGACGCATG-1	JM0	0.467488	5.33362	0.0637484	-2.72028	0.867761
AGCTACAAGAAGTCAT-1	JM0	0.60241	4.28989	0.109529	-4.32382	1.15292
AGGACGAAGCTGCCTG-1	JM0	0.670083	6.56287	0.0985416	-2.32426	-0.175604
AGGACGAGTCACTAGT-1	JM0	0.960549	4.59691	0.102916	-2.8761	-0.720451
AGGCATTTCGATCCAA-1	JM0	0.447819	3.40732	0.116822	0.639392	1.88174
AGGGTCCAGTTTGGCT-1	JM0	0.685665	1.84273	0.0642811	-1.24345	-0.998197
AGGGTCCTCTCCGATC-1	JM0	0.563173	2.9383	0.122429	-2.94085	1.73303
AGGGTTTAGTCCTACA-1	JM0	1.00381	1.66147	0.0692281	-1.1927	-1.42007
AGGGTTTGTATTTCCT-1	JM0	0.756914	4.22125	0.0873362	-3.43747	0.739269
AGGTGTTGTCACTCGG-1	JM0	0.577712	5.21804	0.0745434	-2.06813	0.43273
AGTACTGCAACACGAG-1	JM0	0.907624	2.11779	0.322711	-4.54551	-0.995712
AGTACTGGTGGTCTAT-1	JM0	0.542495	2.41109	0.0904159	-0.597763	-0.0658898
AGTGACTCACCGTACG-1	JM0	0.374707	4.44965	0.0624512	-2.84669	0.255544
AGTGTTGAGAAGTGTT-1	JM0	0.654711	3.75747	0.0853971	-2.75179	-0.623639
AGTTAGCGTTGCATCA-1	JM0	0.492029	1.02342	0.0590435	-1.26672	-2.6033
AGTTCCCAGGGCAGAG-1	JM0	0.420561	2.21963	0.163551	-0.993298	-0.416168
ATACCGACAGTAACCT-1	JM0	0.501319	4.98681	0.105541	-3.73299	1.07767
ATACCTTAGGTTTGAA-1	JM0	1.00264	5.83113	0.0527704	-5.59581	0.796669
ATACCTTTCATCACCC-1	JM0	0.804991	1.24774	0.0201248	-2.74047	-1.71383
ATAGAGACATCCCACT-1	JM0	0.795991	3.00708	0.0589623	-2.2927	-0.191533
ATATCCTTCAGGAAGC-1	JM0	0.467212	6.22393	0.0834307	-3.23533	2.02696
ATCACGAAGGACGCTA-1	JM0	0.602755	4.76464	0.0287026	-2.61872	1.67299
ATCACGACAAGGAGTC-1	JM0	0.538264	4.56354	0.117014	-2.37212	0.863813
ATCAGGTTCTGGGCCA-1	JM0	0.568739	1.33359	0.0588351	-0.320276	-0.572765
ATCCACCAGACGACTG-1	JM0	0.785563	1.93206	0.127389	-1.00213	-1.09868
ATCCACCGTAGATGTA-1	JM0	0.667388	8.20707	0.0721501	-2.69369	0.712091
ATCCTATCAGATCACT-1	JM0	1.17946	2.54394	0.115634	-1.05007	-0.624856
ATCGATGTCCCTCTTT-1	JM0	0.260688	2.39833	0.104275	-0.673987	-2.11214
ATCGGATTCACTGGTA-1	JM0	0.630482	3.04276	0.0548246	-3.3502	-0.914872
ATCGTGATCGACCAAT-1	JM0	1.35501	3.40259	0	-0.604731	-1.33459
ATCTCTACAAGACTGG-1	JM0	0.682427	1.53546	0.0731172	-1.07553	-1.09636
ATCTTCATCACCCATC-1	JM0	1.06434	0.870827	0.145138	-1.67358	-1.64601
ATGAAAGAGTGAATAC-1	JM0	1.0883	1.78086	0.0494682	-1.59742	-1.72989
ATGACCATCGCTCCTA-1	JM0	0.610998	3.18228	0.0509165	-3.43138	1.34133
ATGAGGGAGGCTAAAT-1	JM0	0.66728	1.44961	0.0920387	-0.923686	-1.23036
ATGATCGCAACCACGC-1	JM0	0.556439	6.407	0.127186	-1.4497	0.713206
ATGCATGAGGTTGACG-1	JM0	0.603865	2.53623	0.0402576	-1.66128	-1.60453
ATGCATGGTATAGCTC-1	JM0	0.585859	3.69697	0.10101	-1.99975	0.370575
ATGGAGGAGTCCGCGT-1	JM0	0.474289	3.19521	0.0998502	-2.77849	1.63988
ATGGAGGGTCCACTCT-1	JM0	0.632426	2.95132	0.0383289	-0.788327	0.131527
ATGGATCAGTGTTGAA-1	JM0	0.745287	2.54274	0.175362	-1.6434	-0.710176
ATGGGAGTCGCCTTGT-1	JM0	0.754717	2.22642	0.0377358	-2.37783	-0.467955
ATGGGTTGTCTTACTT-1	JM0	0.842515	2.2251	0.0216029	-0.874882	-1.23089
ATGTCCCTCTTCGATT-1	JM0	0.78125	2.32928	0.0868056	-3.43678	-1.62192
ATTCACTTCCACCCTA-1	JM0	0.587997	5.79886	0.0405515	-1.80005	0.649875
ATTCAGGTCACTCCGT-1	JM0	0.505357	5.70042	0.121286	-2.01967	0.808306
ATTCATCCATCTTTCA-1	JM0	0.520942	5.64701	0.0208377	-2.84793	1.25424
ATTCATCTCGAGTGGA-1	JM0	0.3999	2.84929	0	-0.844146	0.125518
ATTCCCGCACCCTTGT-1	JM0	0.549176	4.29356	0.0665668	-3.84719	0.832066
ATTCCTACAAGGTCTT-1	JM0	0.437865	4.77481	0.0834028	-1.94911	0.0584495
ATTCGTTCACGTTGGC-1	JM0	0.441501	3.66446	0.1766	-1.67901	-0.752932
ATTGGGTAGATTGCGG-1	JM0	0.58268	3.89793	0.100462	-3.72327	0.54538
ATTTCACTCTGGCCAG-1	JM0	0.681013	4.54917	0.108962	-2.33018	-1.20087
ATTTCTGGTATGTCTG-1	JM0	1.25721	3.19456	0.989283	8.26655	0.24173
CAAGGGATCACCATCC-1	JM0	0.534686	3.85248	0.0548396	0.541527	1.52475
CAATGACGTCCAAAGG-1	JM0	0.771084	1.71084	0.0722892	-1.36775	-0.200278
CAATTTCCATACTGAC-1	JM0	0.583032	3.73945	0.0603136	-4.74698	0.534473
CACAACATCTCAGTCC-1	JM0	0.443131	7.21935	0.0184638	-3.34196	1.60088
CACAGGCCACAATGTC-1	JM0	0.777756	2.0805	0.136107	-1.63997	-1.61849
CACATGAAGTAGGGTC-1	JM0	0.60844	7.24239	0.0392542	-3.04754	0.645354
CACATGACAAGAAACT-1	JM0	0.860695	3.66592	0.510041	-2.98847	-0.694159
CACCAAAAGCAATAGT-1	JM0	1.15084	2.6305	0.0205508	-1.30952	-1.39553
CACCGTTGTGTTACAC-1	JM0	0.398804	1.04686	0.0997009	-0.209051	-0.584285
CACTAAGTCCTGTACC-1	JM0	0.840172	1.99297	0.17585	-3.37632	-1.54954
CACTGTCCAGTTGTCA-1	JM0	0.641143	1.0991	0.0732735	-2.19506	-1.76662
CACTGTCGTGTTACTG-1	JM0	0.682497	1.72046	0.21328	-0.134155	-1.53524
CAGATCATCTCGAACA-1	JM0	0.398262	4.96017	0.0844798	-4.50421	0.737966
CAGCACGAGTCAGCGA-1	JM0	0.933014	3.30144	0.0239234	-3.12479	-0.564329
CAGCACGGTAATACCC-1	JM0	0.686016	2.77045	0.105541	-3.16365	-0.370376
CAGGCCACACAATGTC-1	JM0	0.820345	2.42002	0.164069	-3.25091	1.23573
CAGGCCAGTACCCGCA-1	JM0	0.686741	3.4337	0.0528262	-3.23473	1.28254
CATAAGCGTATATGGA-1	JM0	0.625978	1.76056	0.0391236	-0.266127	-0.31947
CATAAGCTCACTGTTT-1	JM0	0.486618	9.13515	0.044238	-4.5783	1.6352
CATACAGGTTCCGCTT-1	JM0	0.621345	3.96564	0.201023	-5.62419	1.10902
CATACCCTCGTCTAAG-1	JM0	0.799139	1.33702	0.0307361	-0.757756	-0.831505
CATCCACAGCCTTCTC-1	JM0	0.987306	0.705219	0.0940291	-1.36249	-1.98521
CATCCACTCGCGTCGA-1	JM0	1.06616	3.19847	2.13231	8.08252	0.208202
CATCCCAGTACTCCCT-1	JM0	0.418318	4.13915	0.110084	-2.26829	1.28928
CATGCCTAGACGGTCA-1	JM0	0.616197	3.4331	0.205399	-3.08997	-0.964628
CATTCATAGTCATTGC-1	JM0	0.499792	7.91337	0.0832986	-4.04916	1.3944
CATTGCCCAAAGGCGT-1	JM0	0.526431	2.91731	0.131608	-2.03679	-0.242499
CCACACTGTACCCAGC-1	JM0	0.734287	4.18171	0.0746733	-4.28548	-1.02791
CCACCATTCTCGCTTG-1	JM0	0.706916	3.611	0.0955292	-1.14202	0.0895286
CCACGTTCAAGCAGGT-1	JM0	1.48609	2.93762	0.224641	-3.37946	-1.74377
CCCATTGTCTGCATAG-1	JM0	0.560273	3.52797	0.0437713	-3.83752	-0.333364
CCCGAAGAGTTGAATG-1	JM0	0.556328	4.26518	0.0463607	-1.45729	-0.0919978
CCCGAAGCACTTGAGT-1	JM0	0.674793	4.78886	0.130605	-2.62886	-0.618952
CCCGAAGGTGGTACAG-1	JM0	0.476603	1.92808	0.0216638	-1.0891	-0.702497
CCCTAACCAGCAGGAT-1	JM0	0.713012	1.38146	0.13369	-2.40606	-1.72325
CCCTCAAGTTACCCAA-1	JM0	0.641378	3.50009	0.0366502	-3.00326	2.01218
CCGGACAGTAATTGGA-1	JM0	0.875998	3.64026	0.0973331	0.400987	-0.0835211
CCGGTAGCATGAGGGT-1	JM0	0.387597	6.10927	0.110742	-5.02674	-0.00925468
CCGGTAGCATTAGGAA-1	JM0	0.66912	6.08899	0.033456	-4.37204	-0.0504937
CCGTAGGTCGGTCTGG-1	JM0	0.696864	1.48876	0.0633513	-0.900458	-1.47002
CCGTGAGCATGGGCAA-1	JM0	0.573394	2.26491	0.0860092	-2.46192	1.55311
CCGTTCACAAAGGGCT-1	JM0	0.556943	4.39793	0.0960246	-1.78508	-1.31545
CCGTTCATCATCTCTA-1	JM0	0.738751	4.96978	0.0447728	-2.92134	-1.18591
CCTAACCCACGTAACT-1	JM0	0.606061	4.35262	0.30303	-3.18924	1.81236
CCTATCGTCAAGGCTT-1	JM0	0.468323	2.52374	0.0780539	-2.87496	-0.298611
CCTCAACTCCATTGTT-1	JM0	0.814011	2.98471	0.049334	-2.11772	-1.05885
CCTCATGGTTGCTCCT-1	JM0	0.648649	4.73514	0.0648649	-3.05643	-0.584478
CCTCCTCTCTACACAG-1	JM0	0.554913	1.15607	0.138728	-1.73922	-1.54592
CCTCCTCTCTGAGCAT-1	JM0	0.826219	1.95538	0.192784	-1.8286	-1.32099
CCTGCATCAGCCTATA-1	JM0	0.710136	0.968367	0.107596	1.14133	-1.94763
CCTTCAGCACTGAGTT-1	JM0	0.516845	5.1876	0.0382848	-3.59012	-0.0301072
CCTTGTGTCAGAGTTC-1	JM0	0.701508	1.66608	0.45598	-3.30655	-1.61366
CGAAGGAAGATTAGAC-1	JM0	0.681023	6.88386	0.0368121	-1.51033	0.604567
CGAAGGAAGTATTCCG-1	JM0	0.630473	3.29247	0.140105	-2.77243	-0.752022
CGAAGTTCACATATCG-1	JM0	0.520325	3.28455	0.0325203	-3.1087	1.61319
CGAGAAGTCCGCCTAT-1	JM0	0.623182	1.371	0.103864	-0.748169	-0.151522
CGAGGAAAGTTTGGCT-1	JM0	0.720222	1.52355	0.0554017	-0.203603	-0.629118
CGAGGCTGTATGGTAA-1	JM0	0.724638	2.99517	0.0966184	-0.984355	-1.14614
CGCAGGTGTATCGAGG-1	JM0	0.765917	1.5797	0.167544	-2.25295	-1.07361
CGCAGGTGTGATATAG-1	JM0	0.733014	2.48097	0	-2.78145	1.41892
CGCGTGACATGAAGCG-1	JM0	0.73717	0.850581	0.113411	-0.304157	-0.595938
CGGAACCCATTGTCGA-1	JM0	0.364267	4.23244	0.0173461	-3.27642	0.872732
CGGACACAGGCTTCCG-1	JM0	0.843937	3.97299	0.14282	-3.45973	-0.917053
CGGAGAAAGCGCAATG-1	JM0	0.64	2.32	0.0266667	-1.27852	-0.181989
CGTGATAGTAGACAGC-1	JM0	0.787402	6.81274	0.0855871	-5.11111	0.567688
CGTGCTTCATGTGACT-1	JM0	0.729428	1.84636	0.0455892	-0.710379	-1.04706
CGTTAGAAGCCTGAAG-1	JM0	0.505433	8.03639	0.176902	-4.12515	1.78529
CGTTCTGTCTACTCAT-1	JM0	0.479124	0.752909	0.273785	-0.459906	-0.988572
CTAACCCCAACCCTCT-1	JM0	0.978699	1.32412	0.0575705	-1.88302	-0.7802
CTAAGTGCAGCACCCA-1	JM0	0.641774	4.33683	0.0583431	-3.17144	-1.72879
CTAAGTGCAGTTTCGA-1	JM0	1.15708	2.52454	0.0701262	-3.13219	0.217449
CTACAGATCCCAGCGA-1	JM0	0.6396	6.14572	0.083426	-3.6864	1.58644
CTACCTGGTCGTGGTC-1	JM0	0.66087	9.94783	0.0347826	-1.70336	0.388944
CTATAGGAGCTCACTA-1	JM0	0.709439	2.22085	0.0925355	-1.0448	-0.859682
CTCAATTAGTTGGGAC-1	JM0	0.892857	0.892857	0.140977	1.44316	-0.541024
CTCACTGCAGTCTACA-1	JM0	0.643974	8.57866	0.183993	-3.11797	1.78654
CTCAGAAGTGAACCGA-1	JM0	0.44843	5.74806	0.203832	-4.67574	0.380538
CTCAGGGAGCCAGTAG-1	JM0	0.580855	0.952602	0.0697026	-1.60145	-2.357
CTCAGGGGTGTTGCCG-1	JM0	0.677277	4.77481	0.0338639	-3.33427	-0.0216236
CTCAGTCGTCAGATTC-1	JM0	0.56414	1.03017	0.147167	-1.59041	-2.59322
CTCATGCAGGATACAT-1	JM0	0.514297	3.8058	0.123431	-2.63305	-0.846132
CTCTGGTCACGACGTC-1	JM0	0.67402	1.47059	0.245098	-0.855516	-0.964801
CTGGACGGTTGCACGC-1	JM0	0.750883	2.89311	0.132509	-2.82811	0.17276
CTGGCAGGTTAGGCCC-1	JM0	0.696712	3.52711	0.108861	-5.30383	0.603957
CTGTATTAGGGTCACA-1	JM0	0.768008	4.34322	0.105932	-3.72856	0.0232847
CTGTCGTAGTAAGCAT-1	JM0	0.406893	1.24461	0	-1.21167	-0.569722
CTGTCGTGTATCTCTT-1	JM0	0.539683	2	0.0634921	-2.92767	0.200384
CTTACCGCATAATGAG-1	JM0	0.408812	5.31456	0.113559	-5.47833	0.309088
CTTACCGTCATCACTT-1	JM0	0.616953	3.21888	0.107296	-2.23724	1.49752
CTTACCGTCGAAATCC-1	JM0	0.653595	2.73321	0.0594177	-2.39744	-0.472346
CTTCTAAAGTCACGCC-1	JM0	0.829268	1.68293	0.0243902	-1.43347	-1.68492
CTTCTAACAGTCCGTG-1	JM0	0.679292	1.91437	0.0411692	-0.0790092	-0.418857
CTTGAGAAGGTCGAGT-1	JM0	0.869565	5.05435	0	0.744517	-0.895986
GAACACTTCTTCGTAT-1	JM0	0.660647	2.07003	0.0880863	-3.39949	-1.29852
GAACTGTCAGCCTATA-1	JM0	0.598229	2.51256	0.0717875	-2.10347	-2.08335
GAAGAATTCGTCAACA-1	JM0	0.745823	3.55012	0.0596659	-4.13199	-0.230599
GAAGCGAGTTGGGTAG-1	JM0	0.59826	5.47498	0.0725163	-3.44742	-0.911413
GAAGGACTCCGTCAAA-1	JM0	0.55434	2.36324	0.131291	-2.95273	-1.04354
GACAGCCTCTTCGTGC-1	JM0	0.720621	3.10421	0.0554324	-2.51531	-2.4796
GACCCTTGTGTCCCTT-1	JM0	0.960355	1.69909	0.049249	-0.493226	-0.286598
GACCGTGGTAGAGATT-1	JM0	0.60622	1.71323	0.0263574	-1.87016	-1.9814
GACCTTCTCTAGAGCT-1	JM0	0.263992	5.99789	0.0422386	-3.91648	1.12472
GACGCTGCAAATCAAG-1	JM0	0.577689	3.98406	0.0398406	-1.28492	0.51918
GACGTTAAGTGTTGTC-1	JM0	0.277918	2.42547	0.0757959	-1.57771	-1.00803
GACTATGCAAATTAGG-1	JM0	0.53681	3.37423	0	-4.05963	2.2221
GACTCAAGTTTGCCGG-1	JM0	0.429894	2.05026	0.082672	-0.311851	-0.657334
GACTCAATCTCAGTCC-1	JM0	0.555556	3.11111	0	-2.62444	0.833777
GACTCAATCTTTGCAT-1	JM0	0.530856	4.18049	0.199071	-1.59035	0.686753
GACTGATAGTTCCATG-1	JM0	0.517819	7.37131	0.0913798	-2.93052	-0.571357
GAGAGGTGTCTAGGTT-1	JM0	0.573361	4.13114	0.0441047	-4.515	0.143445
GAGAGGTGTTGCTCCT-1	JM0	0.659452	3.04363	0.016909	-1.4031	-0.644324
GAGATGGTCTCTCGCA-1	JM0	0.590483	4.82807	0.0868357	0.524533	1.04222
GAGGGATAGTGAGCCA-1	JM0	0.801068	2.22519	0.0890076	-2.60429	-0.68788
GAGGGTAAGACAGTCG-1	JM0	0.587988	2.47795	0.0839983	-2.50008	-0.67594
GAGTCATGTCGCTCGA-1	JM0	0.807125	3.2285	0.0556638	-1.7118	-0.499907
GAGTCTATCCTACAAG-1	JM0	0.592394	3.68813	0.114657	-3.49646	0.548947
GAGTCTATCGCGTGCA-1	JM0	0.44953	3.43277	0.0408664	-1.86333	-0.177009
GAGTTTGGTACGTGAG-1	JM0	0.38247	3.21912	0.0796813	-1.71491	-0.480231
GATCACACAAACCATC-1	JM0	0.879525	1.37042	0.0613622	-1.93024	-1.94826
GATCAGTAGCTCGCAC-1	JM0	1.11426	2.22852	0.0944287	-3.90209	-2.29365
GATCAGTGTAGCTGCC-1	JM0	0.616235	1.82745	0.0212495	-0.697961	-0.179329
GATGACTAGGTAAGTT-1	JM0	0.666667	1.67677	0.141414	-1.52126	-0.674069
GATGAGGAGACTCGAG-1	JM0	0.849352	1.27403	0.0447027	-1.16946	-2.52513
GATGAGGGTGGACCAA-1	JM0	0.420698	3.28145	0.0420698	-1.80868	-1.34046
GATGTTGCATGACCCG-1	JM0	0.616755	2.26144	0.0342642	-1.25675	-0.326256
GATTCTTTCTTGGCTC-1	JM0	0.564972	2.23015	0.0892061	-2.78999	-1.21892
GATTGGTGTTCCGCTT-1	JM0	0.428991	4.13186	0.135471	-1.30181	-0.0252576
GATTTCTAGGCCATAG-1	JM0	0.899454	3.46932	0.0963701	-2.74895	2.02752
GCAACATAGACAGCTG-1	JM0	0.522534	3.47812	0.0326584	-2.12083	-0.0746987
GCAACATAGCTGGAGT-1	JM0	0.350775	8.36013	0.0487187	-4.62619	0.660437
GCATCTCTCGAGAGCA-1	JM0	0.481328	3.3195	0.0829876	-2.27953	-0.86092
GCCAACGCACCTGCGA-1	JM0	0.461095	6.51297	0.0288184	-3.06502	1.25323
GCCAACGCACTATGTG-1	JM0	1.53807	2.64035	0.23071	-2.97342	-1.83724
GCCATGGCAGCGAACA-1	JM0	0.991189	6.4152	0.110132	-3.16575	2.20539
GCCCGAAGTTCTCTAT-1	JM0	0.74124	1.68464	0.112309	-3.11801	-1.60852
GCGGAAAGTGCCGTAC-1	JM0	0.725115	7.08635	0.0988794	-3.53364	1.82313
GCGGATCGTATGTCCA-1	JM0	0.966667	1.28333	0.116667	0.460947	-1.33037
GCTGAATTCGGAATGG-1	JM0	0.513699	6.07877	0.149829	-3.58478	1.74188
GCTTGGGCATGTGACT-1	JM0	0.667522	1.41207	0.0513479	-1.07989	-0.96885
GGAACCCTCCGTCAAA-1	JM0	0.695998	4.77256	0.0248571	-1.65801	-0.203415
GGAAGTGTCTCCAATT-1	JM0	0.752361	7.15543	0.0480231	-3.62887	2.17134
GGACGTCCACGTCATA-1	JM0	0.550503	4.61944	0.143609	-1.97397	0.574115
GGAGGATGTATATGGA-1	JM0	0.518555	5.28277	0.0486145	-5.39904	0.369223
GGATCTAGTGTTCCTC-1	JM0	0.58698	2.82818	0.160085	-2.74583	-0.963059
GGCACGTTCTCGGTAA-1	JM0	0.664207	4.5203	0.0369004	-3.40561	0.48407
GGCGTCAAGCGAGTCA-1	JM0	0.599381	6.09049	0.0773395	-4.84069	0.0948386
GGCGTCAAGGCCCAAA-1	JM0	1.22185	1.34164	0.0239578	-2.12656	-0.565261
GGCTGTGAGCTAGTTC-1	JM0	0.564334	3.41825	0.0806192	-2.03162	0.0118635
GGGATCCGTCACTGAT-1	JM0	0.960219	2.49657	0.137174	-1.13546	-1.46663
GGGCGTTCAAAGGGTC-1	JM0	0.637407	5.13568	0.0182116	-2.78449	0.185361
GGGCTCAAGAGGATCC-1	JM0	0.668973	4.406	0.0922722	-0.483272	0.203764
GGGCTCATCAAGGAGC-1	JM0	0.630672	6.53746	0.123058	-3.41991	1.52304
GGGTTATTCATCGCTC-1	JM0	0.549048	3.69693	0.183016	1.44729	-2.20402
GGGTTTATCAACACGT-1	JM0	0.759173	2.06664	0.0843526	-2.40382	1.5492
GGTAACTGTACGCTTA-1	JM0	0.763359	3.66412	0.152672	-3.20364	2.84177
GGTAATCAGAGAAGGT-1	JM0	0.562516	2.3012	0.0255689	-0.962163	0.647171
GGTAATCGTCCACTTC-1	JM0	0.766479	1.73735	0.153296	-1.35181	-1.81471
GGTGATTAGTTGGAGC-1	JM0	0.252291	5.24499	0.0398353	-4.83073	0.766166
GGTTAACTCTCGCAGG-1	JM0	0.737595	1.51989	0.0447027	-0.42099	-0.898458
GTAACACGTCTGATCA-1	JM0	1.18772	1.24565	0.202781	-3.08256	1.19783
GTACAACGTGACCGAA-1	JM0	0.726341	4.69985	0.0640889	-0.7966	-0.353956
GTACAGTCATTGCCGG-1	JM0	0.289174	5.47623	0.180734	-2.49217	0.501732
GTAGATCGTTCTCTCG-1	JM0	0.676676	2.57983	0.105731	-0.866006	0.0565145
GTAGCTATCATAGCAC-1	JM0	0.529982	5.5421	0.0302847	-1.78549	1.14494
GTAGGTTTCTTCTCAA-1	JM0	0.789578	1.61863	0.0789578	-1.22571	-1.32836
GTCAAACAGCGTATAA-1	JM0	0.722724	3.69701	0.0833912	-4.05804	0.360514
GTCAAGTCACAAAGTA-1	JM0	0.819113	1.843	0.0682594	-0.421022	-0.406458
GTCAAGTTCACATTGG-1	JM0	0.376614	6.25897	0.17934	-3.2042	0.306413
GTCATCCGTAACGGTG-1	JM0	0.964912	2.74854	0.0877193	-1.23589	0.458908
GTCATTTAGGGAGTGG-1	JM0	0.189394	3.61953	0.0631313	-2.93537	1.37108
GTCATTTGTGCAGTGA-1	JM0	0.773054	3.29468	0.0368121	-3.79063	0.474739
GTCGAATAGAGCCTGA-1	JM0	0.585223	6.16923	0.0731529	-2.76217	0.577188
GTCTAGAAGCGACTGA-1	JM0	0.323306	2.30531	0.0421704	-1.22284	-0.413943
GTCTCACAGGAATTAC-1	JM0	0.584436	1.35343	0	-0.0493283	-0.233767
GTCTCACCAGTAGTTC-1	JM0	0.663962	2.41608	0.0922169	-0.828206	0.822049
GTGAGGACATGGAGAC-1	JM0	0.533873	6.40648	0.0736377	-3.88592	-0.905982
GTGAGTTTCCTATTGT-1	JM0	0.735733	4.19567	0.0397693	-2.3057	-0.0718798
GTGCTTCTCGCATAGT-1	JM0	0.608329	3.15863	0	-1.33689	0.44098
GTGGAAGCACAAATCC-1	JM0	0.892857	1.14397	0.111607	-0.801709	-1.05624
GTGGAGAGTCTAGGTT-1	JM0	0.441374	5.58434	0.115141	-4.4655	-0.120273
GTGGAGATCCCTTGGT-1	JM0	0.576923	1.02071	0.0591716	-0.668866	-1.86675
GTGTAACGTCTCTCTG-1	JM0	0.953413	3.07692	0.108342	-3.68708	-0.654528
GTGTAACTCATCAGTG-1	JM0	0.571085	7.21371	0.135257	-4.58447	0.300622
GTGTTAGCACACCAGC-1	JM0	0.566038	4.83019	0.113208	-3.56602	1.36641
GTTCATTTCCGCCTAT-1	JM0	0.821799	3.17907	0.0432526	-2.70467	-0.590442
GTTGCTCCATCCGTTC-1	JM0	0.425811	3.55388	0.0327547	-4.93915	-0.282975
GTTGTAGTCCCTTTGG-1	JM0	0.731707	4.03377	0.0750469	-0.90772	-0.12597
GTTGTGACAGTTGTCA-1	JM0	0.511152	0.952602	0.0697026	-0.966044	-1.53438
GTTGTGATCAAGTCGT-1	JM0	0.656506	3.8687	0.21102	-1.61226	-0.0379968
TAACTTCGTGTATTCG-1	JM0	0.906649	1.9812	0.0671592	-0.739502	-1.55015
TACACCCAGCGAGGAG-1	JM0	0.422068	5.306	0.0602954	-1.67376	-1.07914
TACCTCGGTAGACGTG-1	JM0	0.571537	5.29625	0.0952562	-2.88072	0.149864
TACCTCGTCTCAACGA-1	JM0	1.13107	1.15325	0.133067	-2.20185	-1.85636
TACGCTCGTATTTCGG-1	JM0	0.348763	3.23399	0.0951173	-1.0825	-0.126473
TACGTCCTCACCTGGG-1	JM0	0.542148	4.91431	0.0699545	-4.17108	0.96705
TACTTACAGGTAGATT-1	JM0	0.402783	6.04174	0.0366166	-4.13381	0.243885
TACTTCAGTGACTAAA-1	JM0	0.495303	2.92058	0.0170794	-2.38506	-0.301936
TAGACCACAACTCATG-1	JM0	0.546312	3.05438	0.273156	0.324075	-0.101445
TAGACTGGTCGAAACG-1	JM0	0.276549	2.90376	0.0276549	-1.52579	-1.03078
TAGAGTCTCGAACACT-1	JM0	0.456841	8.48762	0.0240442	-4.12994	0.859673
TAGATCGAGCAGCACA-1	JM0	0.989597	1.44633	0.126871	-1.60778	-1.91839
TAGATCGGTCACGACC-1	JM0	0.415266	3.95491	0.0395491	-3.64388	0.407136
TAGGTACGTAACTGCT-1	JM0	0.595435	5.70625	0.0992392	-1.98616	0.629934
TAGGTACTCATCGACA-1	JM0	0.904782	4.09306	0	-3.07421	0.436867
TATCGCCAGGTCGACA-1	JM0	0.730567	1.78258	0.146113	-0.807632	-0.00315641
TCAATTCAGCGGGTTA-1	JM0	0.892551	2.54034	0.0686577	-1.53708	-1.3278
TCACAAGTCTTCCGTG-1	JM0	0.670017	4.75293	0.10469	-3.48344	0.888465
TCACACCAGCGATCGA-1	JM0	0.970681	3.05071	0.0594295	-2.30059	-0.822147
TCACACCTCTTCTGTA-1	JM0	0.537295	2.58112	0.147493	-5.11192	-0.45996
TCACGGGCAGGTAGTG-1	JM0	0.489197	5.66653	0.0407664	-1.94511	-0.29109
TCACGGGTCAAACGAA-1	JM0	0.861196	2.88754	0.0506586	-2.41189	-2.32464
TCACTATCAGGTGTGA-1	JM0	0.414283	5.95778	0.0986388	-2.98067	1.06507
TCAGCCTCACAGTGAG-1	JM0	0.622084	2.7605	0.0388802	0.592641	0.197235
TCAGTGAAGACCTTTG-1	JM0	0.725851	9.68733	0.0837521	-2.74725	0.846596
TCAGTTTAGTCTAGAA-1	JM0	0.562193	4.49754	0.105411	-2.19385	0.809397
TCATCATTCCCAAGTA-1	JM0	0.425745	2.00351	0.0500877	-0.69739	-0.91475
TCATCCGTCCGAAGGA-1	JM0	1.27515	4.64721	0.0283366	1.43542	-0.692646
TCATGCCTCTGGACTA-1	JM0	0.317397	5.75283	0.0793493	-5.47748	0.496205
TCATGTTGTGAATTAG-1	JM0	0.318706	3.8735	0.0980633	-4.30009	0.474556
TCATTACTCTCATTTG-1	JM0	0.610203	1.87942	0.122041	-1.30501	-1.72006
TCATTCACACGTAGAG-1	JM0	0.887355	3.0318	0	-2.38377	-1.11781
TCCAGAACAGAGACTG-1	JM0	1.12507	3.13145	0.0937559	-3.24305	-1.33307
TCCCAGTTCTGGGATT-1	JM0	0.465271	3.50615	0.0664673	-4.13679	0.682914
TCCGATCCATACTGTG-1	JM0	0.532151	3.72506	0.0443459	-2.40581	0.578573
TCCGTGTCAAGCAATA-1	JM0	0.335169	2.63347	0	-1.17504	-1.2944
TCCGTGTGTCCGAAGA-1	JM0	0.826096	3.83393	0.0635459	-2.4761	-0.472648
TCCTCGAGTTGTTGTG-1	JM0	0.794165	4.61912	0.0810373	-1.56204	0.282817
TCCTCTTCATCGTCCT-1	JM0	0.304453	6.86287	0.0126855	-4.67835	0.861324
TCCTTTCCACGACGTC-1	JM0	0.525947	1.36746	0.0701262	-1.45372	0.6439
TCGAACAGTTTGATCG-1	JM0	0.514948	1.3875	0.0858246	-0.77387	-1.91572
TCGAACATCTGCATGA-1	JM0	0.513919	3.81156	0.0856531	-1.60528	-0.531148
TCGAAGTTCGCTACAA-1	JM0	0.559441	4.59207	0.04662	-2.96441	0.179593
TCGACCTCACGACCTG-1	JM0	0.626844	5.16224	0	-2.15929	0.565999
TCGACGGTCGGAACTT-1	JM0	0.872093	1.06589	0	-1.297	-2.23739
TCGCACTGTAACGTTC-1	JM0	0.70864	1.281	0.0817661	-2.41772	-1.70995
TCGGGTGGTTTACGAC-1	JM0	0.701754	2.13716	0.0956938	-0.743179	0.0135474
TCGGTCTAGTCAGCGA-1	JM0	0.4329	3.18309	0.0254647	-0.166958	-0.239182
TCGGTCTTCAAGCTGT-1	JM0	0.333016	1.0942	0	0.00287345	-0.619932
TCGTCCATCCGGACGT-1	JM0	0.462046	4.47195	0.132013	-3.87128	-0.543537
TCTACCGGTGGCTTGC-1	JM0	0.441576	8.40693	0.186821	0.426656	1.98693
TCTATACGTCAACCAT-1	JM0	0.706487	2.2158	0.160565	-1.58181	-1.9287
TCTGCCATCGGAATGG-1	JM0	0.613915	3.66644	0.0511596	-2.32597	-0.118383
TCTGGCTTCGACACTA-1	JM0	0.746269	3.33626	0.0438982	-2.66138	-1.68351
TCTTAGTTCACGACTA-1	JM0	0.512674	3.67417	0.0284819	-0.970275	0.489415
TGAATGCCACGCTTAA-1	JM0	0.574205	1.41343	0.0883392	-0.380298	-0.815754
TGAATGCCAGCAGTTT-1	JM0	1.03524	4.59885	1.4135	8.5433	-0.054719
TGACCCTGTACTTGTG-1	JM0	0.400976	6.04951	0.0348675	-4.04684	0.363442
TGACGCGCAATCCTTT-1	JM0	0.778297	5.62597	0.244608	-3.57106	2.09015
TGACTCCTCAGCAATC-1	JM0	0.618006	6.16335	0.0668114	-3.046	0.949394
TGAGCATTCCACAGGC-1	JM0	0.830003	7.19336	0.0461113	-3.21035	1.75549
TGAGCGCTCTCACTCG-1	JM0	0.741008	3.03633	0.0542201	-2.44935	-1.22693
TGAGGAGCACGCCAGT-1	JM0	0.414938	4.04564	0.0778008	-1.81095	0.224906
TGAGTCAAGGCCGCTT-1	JM0	0.550598	4.3858	0.0189861	-3.8779	-0.576943
TGATGGTAGCACAAAT-1	JM0	0.610148	3.91779	0.160565	-2.22084	-0.688184
TGATGGTCAGGCATGA-1	JM0	0.513631	7.30936	0.15804	-4.57938	0.0502074
TGATTTCTCAGCAATC-1	JM0	0.3899	4.14036	0.0928333	-1.94572	-0.0340106
TGCATCCGTTCAGCGC-1	JM0	0.769542	1.84285	0.0202511	-3.07238	-1.57929
TGCGGGTGTAAGCTCT-1	JM0	0.500294	2.97234	0.176574	-2.47603	1.75848
TGCTCCAAGGAAGTGA-1	JM0	0.696111	3.57657	0.120019	-2.86577	0.946344
TGGATGTCAACACGAG-1	JM0	0.754717	2.07547	0.150943	-2.54317	1.41303
TGGGATTCATTCATCT-1	JM0	0.848047	4.10121	0.0834144	-3.6146	0.669064
TGGGATTGTGAATGTA-1	JM0	1.38609	2.79738	0.0504032	-3.22691	-1.37134
TGGGTTAGTGATACAA-1	JM0	1.24253	7.04898	0	-3.52676	1.84705
TGGTTAGAGTTTAGGA-1	JM0	0.893551	3.0303	0.11655	-2.75497	-0.565615
TGTAACGTCGAACCAT-1	JM0	0.763143	1.78067	0.0282646	-0.371278	-1.11756
TGTCCACCAAGGAGTC-1	JM0	0.719942	3.33573	0.11999	-1.48774	-0.228098
TGTTGAGTCGGCATTA-1	JM0	0.957121	1.3974	0.0574273	-1.01782	-2.62056
TTAATCCGTCGACTTA-1	JM0	0.50399	4.09492	0.146997	-1.44104	-0.595649
TTACCATAGCCATGCC-1	JM0	0.479233	2.88992	0.0435667	-2.21306	-0.57164
TTACGTTAGCTAATCC-1	JM0	0.268969	5.57758	0.0849377	0.551406	1.37938
TTACTGTAGCAATTAG-1	JM0	0.520957	6.25148	0.0947194	-5.59806	0.740093
TTACTGTGTTGCTCAA-1	JM0	0.569291	10.4099	0.0487964	-3.43094	0.908649
TTCAATCAGTGCTACT-1	JM0	0.302602	8.89651	0.201735	-2.87313	1.3957
TTCAATCTCCGACGGT-1	JM0	0.636614	2.9766	0.0516173	-4.31	-0.59576
TTCACCGCAACTGTGT-1	JM0	0.742913	2.7175	0.136852	-1.90372	-1.24839
TTCACGCCATCCCACT-1	JM0	1.14123	1.81883	0.0713267	-2.08392	-1.09308
TTCACGCGTGCAATAA-1	JM0	0.573106	2.80962	0.0559128	-4.48486	-0.640724
TTCAGGACAAACGAGC-1	JM0	0.456621	4.65753	0.0456621	-2.01071	-0.834424
TTCATTGAGAAGCCAC-1	JM0	0.770156	1.92539	0.0962696	-2.36639	-0.695322
TTCATTGCAAACTAGA-1	JM0	0.608643	1.49117	0.0304321	-1.60327	-1.85802
TTCCACGGTCGCGTTG-1	JM0	0.693512	1.76734	0.1566	-0.361662	-0.502363
TTCCACGTCATATGGC-1	JM0	0.603136	5.24058	0.0804182	-4.39476	-0.333395
TTCCGGTTCTCGAACA-1	JM0	0.703273	1.86638	0.0540979	-2.51773	-2.08624
TTCCTAACAAAGAGTT-1	JM0	1.14943	1.67189	0.15674	-1.26051	-0.970424
TTCCTCTCAGTGAGCA-1	JM0	0.556931	5.19802	0.154703	-3.13853	1.17113
TTCTAACCAAAGGCAC-1	JM0	0.375671	5.27728	0.143113	-3.02481	0.552928
TTCTGTACAAGGTCGA-1	JM0	1.08822	1.24368	0	-0.804845	-1.33142
TTGAACGGTCAGTCCG-1	JM0	1.06602	2.33776	0.0935104	-2.35397	-0.992966
TTGATGGTCTTTCGAT-1	JM0	1.3936	3.27684	0.0753296	-3.08601	1.75274
TTGCCTGCATCGCCTT-1	JM0	0.599315	3.89555	0.0998858	-1.8003	0.562588
TTGGATGAGACCATAA-1	JM0	0.862745	3.84314	0.117647	-3.10991	1.39119
TTGGGCGGTAACCCTA-1	JM0	0.843023	1.77326	0.0290698	-1.83993	-0.241163
TTGTTCAGTTAGCTAC-1	JM0	0.653595	6.18114	0.0933707	-4.06684	0.645392
TTTACTGGTTCTTGCC-1	JM0	0.654601	2.73392	0.115518	-3.63472	-1.24579
TTTAGTCGTAGTCTTG-1	JM0	0.408627	1.11237	0.0681044	-0.480338	-1.74379
TTTAGTCGTGACATCT-1	JM0	0.672766	7.15823	0.0538213	-3.22449	1.90716
TTTCACACAAGTCATC-1	JM0	1.05341	4.01764	0.0979912	-1.29509	-1.40112
TTTCATGTCAAACCCA-1	JM0	1.40883	1.11643	0.318979	-0.513664	-1.05463
TTTCGATGTCAGCGTC-1	JM0	0.346554	5.96843	0.154024	-2.22668	0.134554
TTTGACTGTTTGGAGG-1	JM0	0.442656	7.34406	0.0804829	-3.1904	1.39261
TTTGATCCACCCTTGT-1	JM0	0.848485	2.66667	0.0692641	-1.52653	-0.846488
TTTGGAGAGTGATAGT-1	JM0	0.783737	0.95518	0.0489836	-0.455678	-0.743086
AAACGAACAAGATGTA-4	JM0	0.667644	1.59583	0.227976	-2.0231	-2.79614
AAACGAATCCGTGGGT-4	JM0	0.704556	2.63034	0.187882	-0.198615	-0.66141
AAACGCTTCCTACAAG-4	JM0	1.00978	4.32313	0.126223	-3.58988	1.66648
AAAGGATCACACCGAC-4	JM0	0.441655	1.83636	0.069735	-2.53271	-0.821355
AAAGGTAGTTAATCGC-4	JM0	0.560224	2.01681	0.0840336	-1.23406	-1.87246
AAAGTCCAGGAGAGGC-4	JM0	0.826887	1.41371	0.0266738	-1.67888	-0.319572
AACAAAGAGAAATTGC-4	JM0	1.23059	1.31849	0	-0.652669	-1.28348
AACAAAGGTACTGTTG-4	JM0	0.522015	4.22152	0.113482	-3.04788	2.14583
AACAAAGGTGTTGCCG-4	JM0	0.560381	1.51303	0.112076	-1.18206	-1.51814
AACAACCCACCGTCTT-4	JM0	0.69678	5.38203	0.144161	-2.94208	0.808578
AACAACCCATTGCAAC-4	JM0	0.751073	3.07582	0.107296	-3.07607	-0.464072
AACAACCGTGACATCT-4	JM0	0.381406	3.40882	0.214541	-4.17189	-0.579644
AACACACAGATTGTGA-4	JM0	0.736067	4.45145	0.105152	-2.29727	0.197956
AACACACCAAGACGAC-4	JM0	0.841683	0.961924	0.0400802	-2.23348	-2.37715
AACACACGTGTCTAAC-4	JM0	0.622263	3.41092	0.0691404	-3.54966	-1.03705
AACCATGCACCACTGG-4	JM0	0.842223	4.94104	0.0561482	-3.00448	-1.18332
AACCATGGTGAGCTCC-4	JM0	1.2871	0.48931	0.340389	2.16642	-2.87786
AACCCAATCCCTTTGG-4	JM0	0.892061	1.11508	0.0892061	-0.678133	-1.17463
AACCTTTGTAAGGTCG-4	JM0	0.549115	5.97926	0.101688	-4.36389	1.68573
AACGAAATCCACGTCT-4	JM0	0.804769	1.37109	0.149031	-2.52909	-2.37981
AACGGGAAGAGAGGGC-4	JM0	0.575013	1.93413	0.156822	-0.791452	-0.714656
AACGGGAGTCAAGCCC-4	JM0	0.624878	4.02265	0.117165	-3.70452	0.163327
AACGTCAGTCCAGCAC-4	JM0	0.497955	6.95358	0.0533523	-4.69844	-0.434879
AACTTCTCAGCCGGTT-4	JM0	0.648415	1.48895	0.0960615	-0.703115	-2.06212
AAGAACACATGCAGGA-4	JM0	0.778787	3.98665	0.0556277	-4.69468	1.15461
AAGACTCTCATTACCT-4	JM0	1.10563	1.6387	0.197433	6.58716	2.40647
AAGCATCCACGCGTCA-4	JM0	1.38983	1.45763	0.169492	-0.232554	-3.54499
AAGCCATTCTTGGCTC-4	JM0	0.62201	1.48325	0.0239234	-1.56481	-1.77965
AAGCGAGTCCTGTAGA-4	JM0	0.699513	4.13625	0.243309	-3.49613	0.682215
AAGCGTTTCGCCACTT-4	JM0	0.521901	2.98229	0.055918	-4.64539	0.386146
AAGGAATCAAGAGTGC-4	JM0	0.566372	5.27434	0.19469	-4.90099	0.0317047
AAGGAATCACCCGTAG-4	JM0	0.258956	2.5464	0.129478	-2.24732	-2.00842
AAGGAATTCCCTCGAT-4	JM0	1.38581	1.8847	0.110865	0.162501	-3.11144
AAGGTAAGTATGCGTT-4	JM0	0.391444	4.36181	0.167762	-5.03847	0.264593
AAGGTAAGTCGGCTAC-4	JM0	0.627012	1.79631	0.101678	-2.64332	-1.99902
AAGGTAATCGTAGTCA-4	JM0	0.948845	2.72277	0.165017	-5.94391	2.33735
AAGTGAAAGGTGGTTG-4	JM0	0.641804	3.19167	0.104076	-4.2254	0.600267
AATCGACCAAGACTGG-4	JM0	0.53113	2.56713	0.118029	-1.10237	-2.45327
AATCGACCAGTAGGAC-4	JM0	0.513322	2.10218	0.146663	-1.30926	-0.978854
AATCGACCATCATGAC-4	JM0	1.0126	3.55643	0.0740924	-2.35563	-2.12816
AATCGACGTCATAGTC-4	JM0	1.08222	2.93975	0.0807624	-3.35288	-1.76872
AATCGACGTCGAGTGA-4	JM0	0.788955	1.94421	0.0563539	0.245645	-3.46055
AATCGACTCTCGCCTA-4	JM0	0.708592	1.71243	0.147623	-1.10771	0.0108462
AATGAAGCACGTAGTT-4	JM0	0.948559	4.63335	0.182415	-2.98275	1.58772
AATGAAGGTGGAACAC-4	JM0	0.445482	1.90921	0.0848536	0.719014	-0.330721
AATGCCAAGGCACAAC-4	JM0	0.482386	4.23915	0.0730887	-4.57495	-0.754532
AATGCCACACTCAGAT-4	JM0	0.688299	4.91642	0	-2.14757	1.08664
AATGGAAAGTCTAGAA-4	JM0	0.464608	5.41131	0.0819896	-5.58388	1.537
AATGGAATCACCTTGC-4	JM0	0.88785	3.6215	0.186916	-4.48425	2.26618
AATTTCCCAATCGCCG-4	JM0	0.934579	1.5771	0.0584112	-0.732891	-3.23241
AATTTCCGTTTCGACA-4	JM0	0.877193	0.877193	0.219298	-0.0662299	-3.91884
AATTTCCTCGTGCACG-4	JM0	0.761201	2.50109	0.173989	-4.21572	-2.02284
ACAACCATCAAGCTTG-4	JM0	0.877426	3.11087	0.0531773	-2.18082	-0.00255989
ACAACCATCACTTCTA-4	JM0	0.392157	4.78844	0.0412797	-4.90731	0.0191291
ACACCAAAGAGGATCC-4	JM0	0.410023	2.46014	0.182232	-1.04194	-0.644926
ACACCAACACAAAGTA-4	JM0	0.540401	2.05867	0.1544	-2.18332	-1.21045
ACACCAAGTTACAGCT-4	JM0	0.585461	3.65913	0.11384	-4.88337	-0.81235
ACACCAATCGATTTCT-4	JM0	0.628658	2.47128	0.108389	-2.62667	-1.83244
ACAGCCGTCCTATGGA-4	JM0	0.432957	1.50879	0.0655996	-1.16985	0.540467
ACAGGGACAATGTCAC-4	JM0	0.622591	5.06967	0.148236	-5.10676	1.13906
ACATCCCTCGGATTAC-4	JM0	0.640394	2.24138	0.0738916	-1.42018	-1.05532
ACATCGAAGATGGCGT-4	JM0	0.687693	2.48992	0.118568	-2.78309	1.11337
ACATCGACATGATCTG-4	JM0	0.802005	1.10276	0.200501	-1.87818	-1.92447
ACATTTCTCGCTTGAA-4	JM0	0.422744	4.31198	0.0845487	-2.35607	0.301877
ACCAAACAGAGATGCC-4	JM0	0.77821	2.19314	0.0707464	-1.21327	0.102852
ACCAAACAGCTTGTGT-4	JM0	0.388954	2.83936	0.0583431	-1.92511	1.26694
ACCAAACGTGGTCAAG-4	JM0	0.437063	1.5035	0.0699301	-0.142042	-0.0595088
ACCAAACTCGGACTGC-4	JM0	0.949173	3.49051	0.0918555	-2.76221	0.811954
ACCAAACTCTCCGCAT-4	JM0	0.568485	3.32208	0.0355303	-4.71535	-0.605117
ACCATTTCAATAGTCC-4	JM0	0.689457	3.07383	0.0287274	-4.08284	1.11613
ACCCAAACAAGAATAC-4	JM0	0.734635	3.88819	0.0358359	-4.71373	-0.996455
ACCCTCAAGAAATTCG-4	JM0	0.729927	2.39416	0.0583942	-2.11269	-1.27788
ACCCTCAAGGACATCG-4	JM0	1.02163	0.901442	0.330529	-2.68635	-2.33083
ACCCTCACAGCCATTA-4	JM0	0.793651	2.42764	0.17118	-3.51947	-1.16079
ACCCTCACATAAGCGG-4	JM0	0.844595	1.54842	0.225225	-0.711693	-1.12328
ACCCTTGAGGGACAGG-4	JM0	0.456511	3.67612	0.0720807	-4.09676	0.61591
ACCTACCAGTCGTCTA-4	JM0	0.682279	5.08943	0.0737599	-4.84781	-0.835332
ACCTGAATCTGGTGCG-4	JM0	0.421295	4.63424	0	-1.83919	-0.00379513
ACGATCAGTCAACATC-4	JM0	0.825083	2.31023	0.141443	-0.422815	-0.775821
ACGCACGAGGAATCGC-4	JM0	0.748973	3.26166	0.0724813	-2.94342	2.21476
ACGCACGCAGGTCCCA-4	JM0	0.729927	2.31672	0	-3.04385	0.287764
ACGGAAGAGACCAGCA-4	JM0	0.878675	2.23048	0.135181	-0.744442	-0.258934
ACGGAAGGTCGCGGTT-4	JM0	0.596491	2.63158	0.105263	0.490154	0.290813
ACGGTCGAGTATGGAT-4	JM0	0.502934	6.13998	0.0628667	-4.89083	0.116175
ACGGTCGTCATCACAG-4	JM0	0.577901	4.64632	0.0693481	-2.45119	0.115902
ACGGTCGTCCCAATAG-4	JM0	0.903614	1.07932	0.125502	-0.0737869	-1.37032
ACGGTTATCCTTCGAC-4	JM0	0.572155	3.92032	0.275482	-2.6263	-1.30163
ACGTAACGTCATCTAG-4	JM0	0.782201	3.11142	0.0521467	-2.87078	-1.53511
ACGTACAAGCGCCATC-4	JM0	0.47619	1.5873	0.0396825	-2.52214	-2.29602
ACGTAGTCAACCACAT-4	JM0	0.492611	5.15945	0.0518538	-3.79642	1.0461
ACGTAGTTCGTTGTTT-4	JM0	0.951049	2.54545	0.0559441	-2.11675	-0.50874
ACGTCCTCAATAGGGC-4	JM0	0.544747	5.36965	0.194553	0.963288	1.66189
ACGTCCTGTTCCACGG-4	JM0	0.730615	3.86519	0.212114	-4.13629	-0.311578
ACGTCCTTCGGCTATA-4	JM0	0.555275	2.95305	0.0252398	-3.15953	1.77881
ACTACGAAGTGTACAA-4	JM0	0.3298	4.19317	0.141343	-4.79649	0.501465
ACTACGACACTGTGTA-4	JM0	1.0142	3.48884	0.040568	-3.81855	0.727581
ACTACGACAGTCTGGC-4	JM0	0.307152	3.4774	0.109697	-4.68185	-0.402229
ACTACGAGTCGTATTG-4	JM0	0.861244	4.43381	0.191388	-2.57926	1.52307
ACTACGATCTCTAAGG-4	JM0	0.665188	2.26164	0.399113	-2.21193	-1.36904
ACTACGATCTTCCGTG-4	JM0	0.662083	3.56506	0.152788	-2.7078	-0.51507
ACTATCTAGCTAGATA-4	JM0	0.666032	4.07231	0.209324	-4.60504	0.397832
ACTATGGAGCACTGGA-4	JM0	0.55102	2.30612	0.102041	-0.998095	-0.0623205
ACTATGGGTCTACGTA-4	JM0	0.591716	3.33728	0.0473373	-2.18401	-0.430385
ACTCCCAAGATACAGT-4	JM0	0.35035	2.05205	0.0750751	-1.63971	-0.0459225
ACTCCCAAGATACTGA-4	JM0	0.409836	3.44262	0.136612	-2.85165	2.07191
ACTCTCGAGTCGGCAA-4	JM0	0.514933	1.16718	0.0343289	-1.01661	-1.90935
ACTGATGCAGTTGCGC-4	JM0	0.762415	1.58665	0.0206058	-0.49732	-0.584438
ACTGATGGTATGGTTC-4	JM0	0.323102	4.2811	0.134626	-3.8047	0.938409
ACTGATGTCGGCGATC-4	JM0	0.73141	4.32751	0.121902	-4.4309	1.90377
ACTGATGTCTCCTGTG-4	JM0	0.717439	4.82892	0.0827815	-4.04615	-0.469941
ACTGCAAAGGTGCCAA-4	JM0	0.406872	2.8481	0.0678119	-4.26903	-0.584141
ACTGCAACACCATAAC-4	JM0	0.860338	1.63464	0.0860338	-2.83106	-1.74579
ACTGTCCAGACATAGT-4	JM0	0.589971	4.25622	0.0421408	1.29463	1.84466
ACTGTCCCAATTGAGA-4	JM0	0.618857	2.2206	0.0728067	-2.73057	1.63267
ACTGTCCGTAACGGTG-4	JM0	0.504471	3.80647	0.114653	-5.44704	0.11891
ACTTAGGGTCTACACA-4	JM0	0.657174	2.4644	0	-0.629735	-1.59687
ACTTAGGTCAAGGTGG-4	JM0	0.282302	2.60586	0.0434311	0.051201	-0.68637
ACTTTCACAGACAAGC-4	JM0	0.325506	1.16252	0	-0.841637	-2.28751
ACTTTGTTCTTCACAT-4	JM0	1.03647	2.14971	0.0383877	-2.87458	-1.82844
AGAAATGAGCAGCCTC-4	JM0	0.413603	4.8943	0.0459559	-4.22711	-1.85922
AGAAATGCAACCACAT-4	JM0	0.793291	3.46782	0.113327	-1.94994	-0.298694
AGAAATGTCATTGCGA-4	JM0	0.743322	2.02091	0.116144	-2.5517	-0.301715
AGAACAATCCGCACGA-4	JM0	0.917176	1.88994	0.0277932	-2.12607	-1.98442
AGAACCTAGAGTGTGC-4	JM0	0.3684	3.82726	0.0204666	-2.6219	-0.261915
AGAACCTCACAAACGG-4	JM0	0.680272	1.7607	0.020008	-0.722038	-0.175174
AGAAGTAGTCCATACA-4	JM0	0.410908	1.30743	0.112066	-2.07802	-2.67174
AGACAAACAAGTGACG-4	JM0	0.516549	2.90798	0.114789	1.29412	0.937971
AGACACTAGAGGGCGA-4	JM0	0.5468	1.80122	0.128659	-0.87487	-0.861594
AGACACTAGAGGTTTA-4	JM0	0.412584	2.55286	0.0773595	-1.6259	-1.16401
AGACAGGTCCTACACC-4	JM0	0.909624	1.23239	0	-0.959405	-1.76006
AGACCATCACCTGAAT-4	JM0	1.26312	2.98879	0.0711617	-3.14784	-1.4086
AGACCATCAGCCTATA-4	JM0	0.539745	2.86228	0.0654236	-3.38624	-0.531582
AGACTCAAGTTCCATG-4	JM0	0.633458	2.36107	0.115174	-1.59291	0.898628
AGAGAATAGTGACCTT-4	JM0	0.474415	6.37072	0.0508302	-4.20372	0.952302
AGAGCAGGTTATAGCC-4	JM0	0.41006	2.81575	0.0546747	-2.80278	-1.85378
AGAGCAGTCTTACCGC-4	JM0	0.728929	4.28246	0.0455581	-3.09445	0.00964166
AGATAGAAGCGACTGA-4	JM0	0.539526	5.16068	0.0938306	-4.28231	0.199555
AGATAGAAGCTGCGAA-4	JM0	0.603809	2.92615	0.0464468	-1.1938	-0.443823
AGATCCAAGCAGGTCA-4	JM0	1.20101	2.88664	0.147493	-4.07431	0.587451
AGATCCAAGTGCCAGA-4	JM0	0.504756	4.29043	0.15531	-3.16982	1.69152
AGCCAATAGGATATAC-4	JM0	0.799763	2.16232	0.148104	-2.04507	-1.66256
AGCCAATCAGGCGATA-4	JM0	0.302358	8.22415	0.120943	-3.91282	2.28982
AGCCACGCAATATCCG-4	JM0	0.458353	2.92398	0.0316106	-1.38369	-1.06439
AGCCAGCCATGATCTG-4	JM0	0.740741	5.6427	0.0653595	-3.84259	2.49532
AGCCAGCTCAGCGGAA-4	JM0	0.457317	5.25915	0.114329	-5.66066	2.41007
AGCGCCACACTTCAGA-4	JM0	0.728929	1.59453	0.0911162	-3.12961	-2.21416
AGCGCCAGTCTACGTA-4	JM0	0.384523	7.354	0.0480654	-4.94497	1.55108
AGCGCTGAGTTTCAGC-4	JM0	0.574123	4.46996	0.0410088	-2.07068	0.699468
AGCGCTGGTTCAAGTC-4	JM0	0.921435	0.800194	0.0484966	-0.144501	-0.897161
AGCTACACAGAATGTA-4	JM0	1.12747	3.63295	0.062637	-4.01973	-1.96378
AGCTACACATCACGGC-4	JM0	0.58382	3.12761	0.0208507	-4.21584	-1.26933
AGCTACAGTGTCTCCT-4	JM0	1.74735	1.97651	0.200516	-3.72513	-1.72193
AGCTCAAAGGCTTAAA-4	JM0	1.33772	2.38732	0.0411607	-3.15092	-1.65891
AGCTCAAAGTAATTGG-4	JM0	0.892288	3.40982	0.0318674	-3.20256	0.831016
AGCTTCCTCAAGCCTA-4	JM0	0.623617	5.95454	0.0201167	-3.64816	0.157846
AGGAAATCACATCCCT-4	JM0	1.15084	1.80847	0.287711	1.5657	-0.470258
AGGAAATTCGGTCATA-4	JM0	0.771605	2.90638	0.102881	-2.47724	-1.07991
AGGAATAGTATGAGCG-4	JM0	0.270664	6.49594	0.0416406	-4.66542	1.61125
AGGACGACAGTGTGGA-4	JM0	0.995025	1.16086	0.0829187	-0.209833	-0.625806
AGGATAAAGAGCCGTA-4	JM0	0.578035	8.26841	0.0753958	-3.48114	2.01804
AGGATAACAGACAAGC-4	JM0	0.537841	3.99539	0.115252	-1.94822	-0.778989
AGGATAACATGAGTAA-4	JM0	0.539665	3.45386	0.0809498	-1.07522	-0.961147
AGGCATTTCCTGTAGA-4	JM0	0.639471	3.66042	0.154355	-2.51558	0.574772
AGGCATTTCTTCTGGC-4	JM0	0.678814	4.71597	0.0714541	-3.58949	2.71275
AGGCCACCAAACTGCT-4	JM0	0.992426	2.61165	0.0783494	-2.32048	-1.18564
AGGCCACCAGCATGCC-4	JM0	0.440067	5.61609	0.0419111	-5.61345	0.4068
AGGCCACTCGCTGATA-4	JM0	0.545874	6.31955	0.125971	-3.27619	1.65767
AGGCTGCGTAACTGCT-4	JM0	0.678887	2.44399	0.169722	-1.08668	-0.517283
AGGGAGTAGCACCCAC-4	JM0	0.543085	2.42578	0.108617	-1.60636	-0.917824
AGGGCCTCAAATCGGG-4	JM0	0.516164	1.16816	0.0271665	-2.00314	-1.47608
AGGGCCTCAGTGAGCA-4	JM0	0.589441	1.89646	0.0768836	-3.16025	0.350262
AGGGCCTGTCTTCCGT-4	JM0	0.477232	3.53947	0.0397693	-1.50617	0.539174
AGGGTCCTCTGGCCAG-4	JM0	0.954939	1.40257	0.119367	-2.58673	-1.39971
AGGGTGAGTACCATAC-4	JM0	0.507423	2.68746	0.0187935	-3.48289	1.10081
AGGGTGATCGAACGGA-4	JM0	0.859671	1.49178	0.101138	-2.34766	0.170437
AGGGTTTCACTGAATC-4	JM0	0.445831	1.60499	0	-2.15185	0.991515
AGGTAGGAGGCTATCT-4	JM0	0.992908	1.95035	0.070922	-0.617886	-1.031
AGGTAGGGTATGACAA-4	JM0	0.677711	3.23795	0.0251004	-0.951799	0.909027
AGGTCATGTGAATTAG-4	JM0	0.790861	1.09842	0.0439367	-3.7137	-2.26161
AGGTCATGTGTCCGTG-4	JM0	0.493205	2.66331	0.0328803	-3.45005	-1.38891
AGGTCATGTTGTTTGG-4	JM0	0.451573	6.15073	0.109	-4.85829	1.41787
AGGTCATTCATAGAGA-4	JM0	0.695705	2.41984	0.030248	-2.90928	-2.16182
AGGTTACGTTGACGGA-4	JM0	0.616622	3.37802	0.080429	-2.80939	-0.234408
AGGTTGTCAATTCACG-4	JM0	0.443459	5.66418	0.0604717	-4.82731	0.244957
AGGTTGTCAGGCTACC-4	JM0	0.483741	1.4781	0.161247	0.265161	-2.63408
AGTAACCAGCTTCATG-4	JM0	0.932331	1.11278	0.0601504	-0.246238	-1.1043
AGTACTGCAACTTCTT-4	JM0	0.666325	3.38288	0.0768836	-2.59007	0.125347
AGTACTGCAATAGTGA-4	JM0	0.838323	4.54234	0.102652	-4.14379	-0.287005
AGTACTGTCGTGAGAG-4	JM0	0.585697	1.07891	0.0308261	-0.666985	-1.66486
AGTAGTCTCCAGCACG-4	JM0	0.804413	0.919329	0.0229832	-1.79802	-2.56677
AGTCAACCACCACTGG-4	JM0	1.03903	3.82666	0.0506842	-3.59657	2.35197
AGTCACAAGTGCACCC-4	JM0	0.805437	2.03876	0.151019	-1.41148	0.0618875
AGTCACAGTTACTCAG-4	JM0	0.546768	2.05038	0.0781097	-1.32769	-0.795299
AGTCATGCAAATCGTC-4	JM0	1.17878	1.06652	0.0561325	-0.437319	-1.3717
AGTCATGTCTACGCGG-4	JM0	0.867103	2.86675	0.159264	-3.86308	-1.54954
AGTCTCCCATGTGTCA-4	JM0	0.45819	3.89462	0.114548	-3.0312	-0.672175
AGTCTCCTCACACCGG-4	JM0	0.97561	1.86514	0.172166	-2.2904	-0.213236
AGTCTCCTCTCAATCT-4	JM0	0.726341	5.08438	0.0854518	-1.9085	-0.85722
AGTGACTAGCGTCGAA-4	JM0	0.671704	1.8192	0	-1.11248	-0.63148
AGTGACTAGTAAGGGA-4	JM0	0.619308	6.86703	0.218579	-4.8832	0.322068
AGTGACTGTCGAAACG-4	JM0	0.236756	3.43297	0.118378	-3.82239	0.401089
AGTGATCGTCTTACTT-4	JM0	0.853283	4.05309	0.0948092	-4.18097	0.603234
AGTGCCGGTCCTGTTC-4	JM0	0.645682	4.06242	0.0538068	-3.15177	0.031872
AGTGTTGCAGCAGTCC-4	JM0	0.373715	3.7683	0.0311429	-1.26981	0.0789051
AGTTAGCTCCGTAATG-4	JM0	0.477327	5.29037	0.119332	-4.48752	2.65382
AGTTCCCAGTGACACG-4	JM0	1.11925	3.47985	0.26455	8.9354	1.07252
AGTTCCCGTCCAGCCA-4	JM0	0.593009	3.62047	0.124844	-2.9245	-1.64016
AGTTCGACAAGGTTGG-4	JM0	0.646204	3.63489	0.0403877	-3.60606	1.35999
ATACCGAGTTCGGGTC-4	JM0	0.373832	1.71963	0.0373832	-1.3556	-1.82827
ATACCGAGTTTGATCG-4	JM0	0.8	3.55294	0.141176	-0.40971	-3.76712
ATACCTTAGAGTTCGG-4	JM0	0.608596	3.27121	0.0380373	-3.74547	-0.970985
ATACCTTTCCTCAGAA-4	JM0	0.434405	3.96756	0.086881	-5.18026	0.991174
ATACTTCGTCAGGTAG-4	JM0	0.721075	1.95018	0.0655523	-1.64918	-1.29909
ATAGAGAAGCTTTGTG-4	JM0	0.488281	1.19629	0.170898	-0.981693	-1.71997
ATAGAGAGTTAAGACA-4	JM0	0.646853	5.12238	0.122378	-4.89783	0.938822
ATAGAGAGTTTCGGCG-4	JM0	0.349108	2.75407	0.0775795	-0.394738	-0.496349
ATAGGCTAGACATATG-4	JM0	0.681342	2.09644	0.131027	-2.91433	0.725778
ATAGGCTAGTGTTGAA-4	JM0	0.916643	2.72128	0.11458	-0.894092	-0.535211
ATATCCTAGCAGGCAT-4	JM0	0.683507	3.26895	0.148588	-1.10798	-0.0645518
ATATCCTCAATTGGTC-4	JM0	0.605496	2.1891	0	-0.878559	0.228065
ATCACAGAGTCCTGTA-4	JM0	0.577617	2.20217	0.144404	-2.0011	-2.06996
ATCACAGGTGTAAATG-4	JM0	0.691057	4.30894	0.243902	-5.7352	1.01782
ATCACAGTCGCTAGCG-4	JM0	0.850873	1.67936	0.201523	-0.383129	-1.31791
ATCACGAAGACATCCT-4	JM0	0.646465	1.10438	0.0538721	0.157338	-0.885491
ATCACGAGTCGACGCT-4	JM0	0.399893	3.09251	0	-0.848314	-0.540532
ATCACTTCATTCAGGT-4	JM0	0.422255	2.53353	0.0496771	-3.13171	1.0239
ATCAGGTAGTGAGGTC-4	JM0	0.626538	4.72141	0.0671291	-3.81265	1.7759
ATCCACCCAAGCGAGT-4	JM0	0.780834	1.82786	0.124224	-0.440925	-0.465055
ATCCACCCACCTTCGT-4	JM0	0.732501	0.949539	0.0542594	0.0283851	-1.27136
ATCCACCGTATGAAAC-4	JM0	0.811317	0.956938	0.041606	-1.65334	-2.36908
ATCCCTGAGGCTAAAT-4	JM0	0.519181	2.71128	0.17306	-1.63864	0.342573
ATCCGTCAGTATGTAG-4	JM0	0.619791	2.69288	0.0641163	-1.77293	0.518808
ATCCGTCCAAGACTGG-4	JM0	0.519305	2.50621	0.0451569	-1.41077	-0.895998
ATCCGTCTCAAACGTC-4	JM0	0.597989	1.84833	0.0271813	-2.23222	-2.33749
ATCCGTCTCGCCGAGT-4	JM0	0.648228	2.63613	0.151253	-3.90743	-1.0075
ATCGCCTCAGTACTAC-4	JM0	0.57005	2.23635	0.065775	-1.47898	-0.910835
ATCGCCTTCCGGGACT-4	JM0	0.6067	1.52994	0.0527565	-1.69258	0.55076
ATCGGATCATCGTTCC-4	JM0	1.31241	2.42511	0.0570613	-4.17281	-1.86708
ATCGGCGCAGCTAACT-4	JM0	0.655891	2.20192	0.0936988	-1.95284	0.42409
ATCGTAGAGAGGTATT-4	JM0	0.621923	3.4724	0.362788	-5.78879	1.10414
ATCGTAGCAGTCGAGA-4	JM0	0.31118	3.42298	0.15559	-4.01562	1.47696
ATCGTAGTCGAGCACC-4	JM0	0.628404	3.22581	0.0837872	-4.11472	0.831229
ATCGTCCAGTCAATCC-4	JM0	0.806618	2.02689	0.0827301	-3.68593	-1.38332
ATCGTGAAGGGACTGT-4	JM0	0.150886	5.2433	0.188608	-4.51398	0.613335
ATCTCTAGTATCCTCC-4	JM0	0.427254	4.81223	0.0449741	-2.77163	1.47309
ATCTTCACATAGACTC-4	JM0	0.704821	2.67832	0.140964	-2.59389	-1.58296
ATCTTCATCGACGACC-4	JM0	0.355872	6.64294	0.0790826	-5.75451	1.5634
ATGAAAGCATGGGATG-4	JM0	0.377953	4.45669	0.0472441	0.116087	2.21708
ATGAGGGGTCGATTCA-4	JM0	0.496229	4.82334	0.119095	-4.08372	-0.739384
ATGAGTCCATGACCCG-4	JM0	0.658061	3.61934	0.0506201	-4.7012	0.944033
ATGAGTCTCCTTACCG-4	JM0	0.670323	2.03128	0.264067	0.221687	-2.2369
ATGATCGAGCAGTACG-4	JM0	0.469597	4.55148	0.108368	-4.80307	-0.539508
ATGATCGAGGCACAAC-4	JM0	0.380838	2.10463	0.0400882	-0.78539	-1.98746
ATGGGAGAGGCCATAG-4	JM0	0.912052	1.10749	0.390879	-2.03267	-2.27697
ATGGGAGTCGCGCTGA-4	JM0	0.467452	4.93421	0	-4.31377	1.0346
ATGTCCCCATCCGAAT-4	JM0	0.810669	3.32113	0.0784519	-1.93588	0.235991
ATGTCCCTCTCCTGTG-4	JM0	1.62986	1.31441	0.105152	0.101371	-0.481889
ATGTCTTCACATACGT-4	JM0	0.625	2.82738	0.0892857	-4.27555	1.60031
ATGTCTTGTCCCGTGA-4	JM0	0.841121	2.71028	0.0934579	-4.65423	0.80481
ATGTCTTTCTTCGTAT-4	JM0	0.325137	4.36903	0.162569	-3.04879	2.00634
ATTACCTAGTGGAATT-4	JM0	0.760938	1.71211	0.0317058	-0.972275	-0.856004
ATTACTCAGGATCATA-4	JM0	0.235641	3.71134	0.0883652	-0.52286	-0.4574
ATTACTCAGGTTATAG-4	JM0	0.671346	2.77693	0.0610314	-5.24914	0.922333
ATTACTCGTAACTAAG-4	JM0	0.527704	3.69393	0.0586338	0.0875365	2.26352
ATTATCCGTTCGGCGT-4	JM0	0.585138	4.62259	0.0877706	-3.37901	0.0864043
ATTCACTGTTAAGCAA-4	JM0	0.727069	3.29978	0.111857	-1.89486	-0.748552
ATTCACTTCTAGTACG-4	JM0	0.775996	2.63839	0.0517331	-3.29438	-0.0340397
ATTCAGGGTCCTATAG-4	JM0	1.16279	1.20432	0.0415282	-0.93315	-1.57717
ATTCAGGTCCAACCAA-4	JM0	0.552975	3.53904	0.066357	-1.56224	-1.12162
ATTCAGGTCCTTATCA-4	JM0	0.753296	4.11174	0.125549	-5.54256	0.283186
ATTCATCAGCCACCGT-4	JM0	0.60241	3.73494	0.060241	-3.58847	1.04746
ATTCCATAGAGTTGTA-4	JM0	0.459211	2.99838	0	-2.28083	-0.391599
ATTCCATAGATTGCGG-4	JM0	0.901503	3.27212	0.166945	-5.00664	0.267172
ATTCCATTCCGTACGG-4	JM0	0.49505	3.78218	0.158416	-3.80891	1.16068
ATTCCCGGTTCCGGTG-4	JM0	1.25301	0.819277	0.0963855	-0.61365	-1.13344
ATTCCCGGTTTCGTAG-4	JM0	0.727046	2.82509	0.103864	0.613306	1.63284
ATTCCTAAGATCCCAT-4	JM0	0.668338	2.7012	0.167084	-1.53558	-2.03085
ATTCCTAGTGTTAAAG-4	JM0	0.545827	1.97862	0.0454856	-1.70846	-2.18945
ATTGTTCAGCAACTTC-4	JM0	0.49173	3.2633	0.178811	-2.62497	-0.285351
ATTTCACCACACCTAA-4	JM0	0.809419	1.28771	0.110375	-1.44219	-1.38667
CAACAGTAGCGTGCTC-4	JM0	0.83652	1.79254	0.143403	-1.29636	-1.95478
CAACCTCAGACTCTAC-4	JM0	0.461787	3.16324	0.0692681	-3.08662	0.622562
CAACCTCAGAGTGAAG-4	JM0	0.535975	1.29933	0.048725	-0.641822	-1.70598
CAACCTCAGGGAGTGG-4	JM0	1.0559	1.49068	0.434783	8.12412	1.25215
CAACGGCCAGGGAGAG-4	JM0	0.846024	2.77496	0.0338409	-3.4829	-0.629551
CAAGAGGCAATTGAGA-4	JM0	0.938233	4.02658	0.0977326	-0.45916	-3.70172
CAAGGGAGTCGTTGCG-4	JM0	0.649351	1.36364	0.194805	-0.40912	-1.24375
CAAGGGATCAAGAGTA-4	JM0	0.366659	1.27108	0.12222	0.108427	-0.286555
CAATACGAGAATAGTC-4	JM0	0.816952	3.0891	0.0255297	-2.00931	-2.63766
CAATACGTCTAAACGC-4	JM0	0.606605	4.83038	0.134801	-2.2508	0.864342
CAATGACGTCGTATGT-4	JM0	0.637336	1.13076	0.143914	-0.79823	0.0197644
CAATGACGTTCTCAGA-4	JM0	0.431916	3.15981	0.0681973	-0.68141	0.00664951
CACAACAGTCCGGTGT-4	JM0	0.507918	1.16522	0.0896325	-0.468724	-2.20713
CACAACAGTGCATGTT-4	JM0	0.59778	2.9035	0.0284657	-3.44442	0.643904
CACACAAGTACCTAAC-4	JM0	0.886221	3.71641	0.0857633	-1.49417	-0.235834
CACAGATGTGAGTGAC-4	JM0	0.686342	1.71585	0.274537	1.46804	1.26735
CACAGATTCCTGGGAC-4	JM0	0.915332	5.91152	0.0381388	-5.48088	2.4415
CACAGGCTCGGCTGAC-4	JM0	0.770599	2.96384	0.158072	-4.90547	-0.354551
CACATGATCAGAGCAG-4	JM0	0.751566	2.54697	0.125261	0.0435851	-0.276988
CACCAAACACAGCATT-4	JM0	1.01033	1.6992	0.0688863	-3.60574	-1.87752
CACCGTTAGGTACTGG-4	JM0	0.517464	3.76455	0.0517464	-5.50867	0.092804
CACCGTTAGTTGAAGT-4	JM0	0.531826	6.23234	0.0830979	1.06313	2.16169
CACCGTTAGTTTGAGA-4	JM0	0.526075	3.24794	0.114364	-4.6696	0.421779
CACCGTTGTATGTCCA-4	JM0	1.03259	1.93611	0.0968054	-3.17576	-0.617651
CACGAATAGCGCACAA-4	JM0	0.723419	1.43001	0.286003	-0.0271806	-3.96311
CACGAATAGGGAGTGG-4	JM0	0.666667	2.18519	0.037037	-0.577272	-0.320501
CACGAATAGTACCGGA-4	JM0	1.26485	3.25795	0.0383289	-2.70649	-1.33299
CACGAATCACGCGCTA-4	JM0	0.44739	3.28086	0.04971	-3.97098	-0.0563056
CACGAATGTAATCAAG-4	JM0	0.525114	2.96804	0.114155	-0.212237	-2.6666
CACGAATGTCGTCTCT-4	JM0	0.486381	5.08268	0.170233	-3.01674	-0.728807
CACGGGTGTTCGGCGT-4	JM0	1.03945	5.86354	0.186567	-5.2818	0.523112
CACGTGGTCTCTATAC-4	JM0	0.929656	1.6114	0.123954	-1.81978	-1.43046
CACTGAAGTAGCGATG-4	JM0	0.499109	5.59715	0.0356506	-5.53642	1.50413
CACTGGGAGAATTGTG-4	JM0	0.887978	0.910747	0.068306	-1.51111	-2.66051
CACTGGGAGATTGTGA-4	JM0	0.622463	1.43437	0.135318	-0.879587	-1.55877
CACTGGGCAATGACCT-4	JM0	0.415692	2.00052	0.0519615	-5.57718	0.0883291
CACTGGGGTTCTTGCC-4	JM0	0.550964	4.2011	0.114784	-0.718949	0.00208045
CACTGGGTCCTACCGT-4	JM0	0.708564	2.89587	0.123229	-3.3734	-0.32457
CACTGTCAGCCGCACT-4	JM0	0.744298	8.16327	0.0480192	-4.77572	0.619863
CACTTCGGTCAGACTT-4	JM0	0.64741	2.14143	0.149402	-1.05373	-0.396579
CACTTCGTCGGCTTCT-4	JM0	0.47993	3.27225	0.13089	-1.04003	-0.110661
CAGAGCCAGAGTGACC-4	JM0	0.416089	5.73278	0.0924642	-5.9693	1.58068
CAGAGCCCAGCTAACT-4	JM0	1.36768	1.41327	0.0455892	-0.572811	-1.37408
CAGAGCCTCATTCCTA-4	JM0	1.57869	2.4667	0.838678	-0.0769202	-3.98674
CAGAGCCTCTCGTTTA-4	JM0	0.463706	5.51097	0.0891742	-4.62539	0.768073
CAGAGCCTCTTCTGTA-4	JM0	0.533417	5.33417	0.0313775	-5.58898	1.85077
CAGATCATCCTGCTAC-4	JM0	0.596741	2.57058	0.0688547	-3.68675	-1.91586
CAGATTGGTAGTCTGT-4	JM0	0.655652	1.62602	0.0524521	-2.51698	-2.45304
CAGATTGGTCAACCTA-4	JM0	0.708661	3.58268	0.0787402	-2.12309	-0.550103
CAGCACGCAGCAGACA-4	JM0	0.247797	3.74449	0.0825991	-1.97702	-1.00326
CAGCCAGCATTGAAGA-4	JM0	0.784152	3.30169	0.0825423	-2.45847	1.7611
CAGCCAGGTCGCCACA-4	JM0	0.88349	1.62893	0.0276091	-0.666347	-0.335549
CAGCCAGTCCGTAATG-4	JM0	0.912201	4.9791	0	-3.92569	2.98982
CAGCGTGCAACTGAAA-4	JM0	0.602864	2.48681	0.037679	-3.39851	1.57038
CAGCGTGCACTGGATT-4	JM0	0.811993	4.18488	0.687071	-4.24718	3.30293
CAGCGTGCAGACACCC-4	JM0	0.722022	2.65835	0.0656383	-2.1489	-1.74491
CAGCGTGGTGCCTATA-4	JM0	0.685244	5.98447	0.114207	-5.75385	2.3218
CAGGCCAAGCCGCTTG-4	JM0	0.521822	8.30171	0.189753	-6.11246	2.19607
CAGGTATAGTAGATCA-4	JM0	1.02124	1.75654	0.0816993	-0.227381	-0.944716
CAGGTATTCGAACGGA-4	JM0	0.708681	4.37864	0.10124	-4.3584	-0.645347
CAGTGCGGTCGTGGTC-4	JM0	1.17941	2.0186	0.0680426	-2.70166	-1.39407
CAGTGCGGTTAGAGAT-4	JM0	0.76442	1.57517	0.0694927	-1.19942	-0.812386
CAGTTAGGTGAGGCAT-4	JM0	0.626959	3.94462	0.0783699	-2.28161	-0.156029
CAGTTCCGTATCAGGG-4	JM0	0.480769	1.25	0.160256	0.450242	-2.64722
CAGTTCCTCGACATTG-4	JM0	0.872546	1.62044	0	-2.1933	-1.0949
CATAAGCAGCCTGACC-4	JM0	0.784967	2.40247	0.0237869	-1.36201	-1.51151
CATAAGCCAAGGAGTC-4	JM0	0.578035	2.6505	0.0986888	-3.65604	-1.02959
CATAAGCCAGTCGTTA-4	JM0	0.745379	3.08587	0.0298151	-5.16766	0.263584
CATACAGCACTCTAGA-4	JM0	0.457767	3.79504	0.103367	-5.77696	0.910007
CATACAGTCGACGACC-4	JM0	0.847131	2.09858	0.0962649	-2.89932	-1.0108
CATACCCCATGCACTA-4	JM0	0.617965	2.56014	0.0441404	-3.42311	-1.46348
CATACCCTCAGGACAG-4	JM0	0.757924	3.1006	0.0918695	-3.26583	-1.53069
CATACTTTCGTCTCAC-4	JM0	0.576738	2.17879	0.096123	-2.329	-2.34625
CATACTTTCTCTCCGA-4	JM0	0.450058	1.69861	0	-2.80578	-1.93566
CATAGACAGTCCGCGT-4	JM0	0.20429	6.1968	0.0680967	-2.62622	1.38034
CATAGACGTCAATGGG-4	JM0	0.895713	0.735765	0.0959693	-2.60509	-2.62971
CATCAAGCACATGACT-4	JM0	1.07226	5.68765	0.0932401	-4.06021	1.06867
CATCCACCAAAGGGCT-4	JM0	0.849102	6.04076	0.0970403	-4.62738	1.69556
CATCCCAGTTGATCGT-4	JM0	0.635257	1.8793	0.026469	-0.057526	-3.21305
CATCCGTAGCGCCATC-4	JM0	0.625	3	0.166667	-0.349388	0.0307224
CATCCGTCACGACGCT-4	JM0	0.572102	3.0456	0.117786	-3.98982	-0.192537
CATCGGGGTAGGCTCC-4	JM0	0.562114	0.730748	0.0281057	-1.10113	-1.31041
CATCGGGTCTATCGCC-4	JM0	0.654879	2.92513	0.0654879	-0.86757	-1.96677
CATCGTCGTTCGTACA-4	JM0	0.612245	2.8863	0.174927	-3.18265	1.22639
CATCGTCTCCCGATCT-4	JM0	0.67086	1.15304	0.0838574	-1.29818	-2.69192
CATGAGTCATAAGCGG-4	JM0	0.892653	2.95262	0.16022	-4.29628	-1.36735
CATGAGTTCACTTGGA-4	JM0	0.568062	1.95666	0.105197	0.129061	-1.58813
CATGCAAGTGGATCAG-4	JM0	0.762829	2.68146	0.0693481	-4.48433	-0.971811
CATGCCTGTTTGGGAG-4	JM0	0.698964	3.88045	0.144613	-3.25459	0.917285
CATGCCTTCTGGTGGC-4	JM0	0.446502	6.69754	0.148834	-4.71915	1.07425
CATGCGGAGGAGAGGC-4	JM0	0.513659	1.42424	0.116741	-0.609514	-0.333888
CATGCGGAGGGTCAAC-4	JM0	0.344432	1.95178	0.229621	-4.30303	-0.551765
CATGCGGAGTCACTAC-4	JM0	0.550812	2.5062	0.192784	-3.61798	0.480277
CATGCGGCAAATGATG-4	JM0	0.561661	3.49206	0.04884	-2.82861	-0.954104
CATGCTCGTGGTCTGC-4	JM0	0.525302	4.20242	0.0525302	-5.58801	0.110778
CATGGTAAGGTACCTT-4	JM0	0.88968	3.43162	0.127097	-3.48081	1.28716
CATTCATAGACGCAGT-4	JM0	0.717759	2.68581	0.185228	-1.57257	-1.11607
CATTCATAGCGGTATG-4	JM0	0.625626	2.02703	0.0750751	-1.83193	-0.721488
CATTCATCAGAGTAAT-4	JM0	0.802879	3.40532	0.110742	-2.23016	-1.16648
CATTCATGTACCACGC-4	JM0	0.645258	1.71068	0.030012	-0.617855	-0.449804
CATTCCGAGGGCCAAT-4	JM0	0.753498	3.76749	0.0430571	-3.56811	-1.32241
CATTCCGTCAAGGTGG-4	JM0	0.265722	6.40685	0.118099	-2.51004	1.39022
CATTCCGTCCAGTTCC-4	JM0	0.916617	3.22295	0.0295683	-2.77022	-2.58723
CATTGAGAGGACGCAT-4	JM0	0.803616	5.22351	0.200904	-3.82451	2.85946
CATTGAGCAGAGTAAT-4	JM0	1.04128	3.49572	0.148754	-3.14081	-1.11534
CATTGAGGTCCACACG-4	JM0	0.699939	2.19111	0.152161	-1.0442	0.0278545
CATTGAGGTGCGGCTT-4	JM0	0.616559	2.58368	0	-0.112434	0.0578656
CATTGAGTCTTTCCGG-4	JM0	0.439771	3.21224	0.0956023	-1.39799	0.269107
CATTGCCAGATGGCGT-4	JM0	0.565327	5.29732	0.272194	-4.35334	-0.476205
CATTGCCGTGCAGTGA-4	JM0	0.541156	4.12988	0.0854457	-3.8348	0.542385
CATTGTTAGGATTCCT-4	JM0	0.605611	4.91905	0.222469	-4.19113	-0.0763287
CCAAGCGGTTTCACAG-4	JM0	0.505788	5.58615	0.0112397	-5.25084	0.353677
CCACCATAGAGGGTGG-4	JM0	0.74551	6.84514	0	-2.94423	1.26727
CCACCATCAGGTCAAG-4	JM0	0.430063	2.76469	0.0409584	-3.6303	-0.444023
CCACTTGCAATGACCT-4	JM0	0.491763	3.17187	0.0245881	-4.12838	0.0104001
CCATAAGTCAAATAGG-4	JM0	0.419394	4.23486	0.102291	-3.99847	0.668857
CCATAAGTCGCCAGAC-4	JM0	0.917431	2.53386	0.174749	-3.59769	-0.932708
CCCATTGCAGCGCTTG-4	JM0	0.658228	2.40506	0.0506329	0.216785	-0.531246
CCCATTGTCCGGGACT-4	JM0	0.536786	2.43132	0.0315756	-4.26263	-0.566317
CCCATTGTCTCTAAGG-4	JM0	0.568752	4.4831	0.133824	-3.94949	1.89834
CCCTCTCAGACGGTTG-4	JM0	0.711054	3.51217	0.0861883	-1.29036	0.195678
CCCTCTCAGCGAGTCA-4	JM0	0.756881	2.88991	0.0229358	-2.58772	-0.971385
CCCTCTCAGCGGGTAT-4	JM0	0.952846	3.98241	0.0977278	-1.45617	-1.10089
CCCTCTCGTAGCACAG-4	JM0	0.487135	1.74869	0.0499625	-4.48064	-1.04564
CCCTTAGGTCCGAAGA-4	JM0	0.415584	4.36364	0.0779221	-4.40856	0.373878
CCGATCTCATTGAAAG-4	JM0	0.656554	3.9846	0	-4.10706	-1.8347
CCGATGGCAAAGAACT-4	JM0	0.552283	2.72459	0.110457	-3.65923	-0.297731
CCGATGGTCTGTGCTC-4	JM0	0.972447	4.29498	0.405186	-1.30166	1.49124
CCGGACACACGTTCGG-4	JM0	0.379907	3.187	0.0422119	-1.88708	-1.9565
CCGGACATCACGGGAA-4	JM0	0.570105	3.24247	0.12471	-1.76379	0.281145
CCGGGTAAGTTTCAGC-4	JM0	0.688509	3.1339	0.0474834	-2.80612	-2.42777
CCGGTAGAGCTTTCTT-4	JM0	0.466382	4.78041	0.0777303	-2.64414	1.22552
CCGGTAGAGGTTTACC-4	JM0	0.61862	3.61893	0.030931	-5.65611	0.262186
CCGTAGGCAGAGGTTG-4	JM0	0.6241	4.03265	0.0480077	-0.694181	1.04384
CCGTAGGTCGAAACAA-4	JM0	0.591068	6.47986	0.131349	-2.63351	0.86767
CCGTTCATCTCTGGTC-4	JM0	0.731159	6.52418	0.140607	-3.6495	0.532614
CCTACGTCAGCGTACC-4	JM0	0.707635	1.36561	0.0496586	-2.21832	-2.25417
CCTACGTTCTATACTC-4	JM0	0.481928	1.75246	0.0438116	-1.99321	-0.873914
CCTATCGAGCGTGTCC-4	JM0	0.41728	1.8164	0.196367	-2.13473	-2.53417
CCTCCAAGTCTGTGCG-4	JM0	0.992345	1.53105	0.113411	-2.42134	-2.22037
CCTCCAATCACCTTGC-4	JM0	0.69735	2.76151	0.055788	-1.89843	-0.874832
CCTCCTCAGCCTCCAG-4	JM0	1.04987	3.64173	0.131234	-2.32896	-1.68284
CCTCCTCGTTCTCCTG-4	JM0	0.539906	1.19718	0.0234742	-1.7673	-1.74129
CCTCTCCTCGGAACTT-4	JM0	0.60931	3.8021	0.0974896	-4.07649	1.63579
CCTCTCCTCGTGTGGC-4	JM0	0.532544	2.66272	0.0591716	-5.22507	0.636678
CCTGCATTCAGCTGAT-4	JM0	0.638842	1.32027	0	-2.47392	-0.997073
CCTGCATTCGCCAGTG-4	JM0	0.586166	3.79054	0	-3.98778	-1.01179
CCTGTTGAGATCCCGC-4	JM0	0.361011	4.21179	0.180505	-5.48291	0.957167
CCTGTTGAGTTGAATG-4	JM0	0.564175	3.5496	0	-2.56141	-0.112324
CCTGTTGGTCGCAGTC-4	JM0	0.609225	1.30548	0.0580215	-1.73104	-0.696632
CCTTGTGGTGATACAA-4	JM0	0.62954	6.02906	0.0484262	-2.92079	0.974644
CCTTGTGGTTATGTGC-4	JM0	0.345832	1.80197	0.054605	-4.29949	-1.18207
CCTTGTGTCCTCTAGC-4	JM0	1.14408	3.03897	0.107258	-2.29393	-2.1938
CCTTGTGTCCTGTACC-4	JM0	0.671282	6.44011	0.0209776	-4.99978	0.869895
CCTTTGGAGTTACGAA-4	JM0	0.512821	2.78388	0	-2.19353	-1.7751
CCTTTGGTCAGTGATC-4	JM0	0.772765	1.90058	0	-3.71575	-2.16602
CGAAGTTAGCTCCCTT-4	JM0	0.729779	5.37198	0.141901	-3.77917	-0.547778
CGAAGTTCAGTTGCGC-4	JM0	0.586128	2.1817	0.0651254	-2.64177	-0.473229
CGAGAAGCAACCAATC-4	JM0	0.856414	2.64213	0.109329	-0.030089	-2.30693
CGAGAAGCACAGCCAC-4	JM0	0.433784	1.531	0.0765501	-1.51036	-0.820977
CGAGGAACAGGCTATT-4	JM0	0.607238	5.63517	0.0242895	-3.88902	-0.391959
CGAGTGCAGAGCTGCA-4	JM0	0.630676	2.37134	0.025227	-0.81887	-0.178661
CGAGTGCTCTGCTTTA-4	JM0	0.745342	4.44099	0.124224	-2.31181	-0.32111
CGAGTTAAGCAACTTC-4	JM0	0.461812	2.45115	0.106572	-1.34112	0.0877595
CGATCGGAGTCATCGT-4	JM0	0.839522	6.9422	0.193736	-4.06132	1.50764
CGATGCGAGATCGCCC-4	JM0	0.579483	1.70713	0.109632	-3.0182	0.577655
CGATGCGTCGAACCTA-4	JM0	0.69242	2.51458	0.182216	-0.175562	-0.180344
CGATGCGTCTGGTGCG-4	JM0	0.564145	4.61763	0.0835771	-3.78298	1.61016
CGCATAACAAAGGCAC-4	JM0	0.510465	2.70546	0.102093	-1.49714	-0.00192069
CGCATAACAATAGAGT-4	JM0	0.511945	2.87969	0	-4.45208	-1.16144
CGCATAACATCCTTGC-4	JM0	0.567108	1.44928	0.15753	-2.04618	-2.41257
CGCATGGAGTACAACA-4	JM0	0.56621	3.76256	0.0547945	-4.72854	-0.668976
CGCCATTAGGTAGACC-4	JM0	0.594354	2.67459	0.0270161	-4.18142	0.628189
CGGAACCAGCTGCCAC-4	JM0	0.31401	3.91304	0.0724638	-2.88897	0.905094
CGGAATTCAAGGTTGG-4	JM0	0.765404	1.95178	0.191351	-3.52782	-2.20866
CGGAATTGTAACGCGA-4	JM0	1.06742	2.89326	0.11236	-1.05245	-0.854367
CGGAGAAAGGGCTTCC-4	JM0	0.777202	4.68676	0.117758	-2.5415	1.14972
CGGCAGTTCCTCTAGC-4	JM0	0.283046	5.2505	0.0707614	-4.23411	0.746356
CGGGACTAGCGCCTAC-4	JM0	0.659582	4.08575	0.0916086	-4.49346	-0.158817
CGGGACTCAGCAATTC-4	JM0	0.601564	3.50912	0.100261	-3.45072	1.42846
CGGGACTGTGGCTTAT-4	JM0	0.832033	4.18617	0.104004	-4.58347	1.2307
CGGGACTGTGTACGCC-4	JM0	0.757576	3.98841	0.111408	-3.44094	1.68758
CGGGCATAGATCCGAG-4	JM0	0.837521	2.06588	0.0279174	-3.60415	-1.68832
CGGGCATAGTGGCCTC-4	JM0	0.647894	2.94044	0.074757	-5.1388	1.3601
CGGGTCATCGACACCG-4	JM0	1.64114	1.96937	0.328228	-3.25557	-0.857604
CGGTCAGGTTGCCAAT-4	JM0	0.708717	1.77179	0.0708717	-1.35216	-0.647665
CGTAAGTAGCGAGTAC-4	JM0	1.18343	1.83855	0.126796	-2.90719	-1.70885
CGTAATGCAATGACCT-4	JM0	0.378215	2.471	0	-1.10358	-0.653598
CGTAGTACACTCTCGT-4	JM0	0.635452	2.00669	0.0668896	-1.68111	-0.398964
CGTAGTAGTTGGACCC-4	JM0	0.744916	2.01329	0.463056	-1.46726	-0.34241
CGTCAAATCGCCAATA-4	JM0	0.482094	3.09917	0.0344353	0.790316	0.906775
CGTCAAATCGTTGTGA-4	JM0	0.591716	6.64336	0.0268962	-3.70901	-0.6335
CGTCCATCACGGCACT-4	JM0	0.646801	1.1319	0.0231	-0.194373	-0.668504
CGTGAATAGTGCTCGC-4	JM0	0.781053	1.81406	0	0.0804336	-1.81058
CGTGAATCAGCAGACA-4	JM0	0.922163	2.31322	0.109409	-4.25454	-1.86253
CGTGATAGTCCTTTGC-4	JM0	0.763702	1.57233	0.224618	-2.39459	0.886835
CGTGCTTAGTCCTGCG-4	JM0	0.5795	3.58566	0.0724375	-2.97244	1.56942
CGTGCTTCACCCTCTA-4	JM0	0.610948	1.90616	0.219941	-0.130291	0.300254
CGTGCTTTCTGGAAGG-4	JM0	0.700935	2.39486	0.233645	-4.12415	2.31137
CGTGTCTAGACCAGAC-4	JM0	0.33359	5.74801	0.128304	-5.58472	1.1796
CGTTAGAAGGACGCTA-4	JM0	0.537841	2.6892	0.0768344	-0.49746	-0.665972
CGTTAGACAGTCAGTT-4	JM0	0.683544	2.65823	0.0506329	-4.1331	-1.65991
CGTTAGAGTCCGGATC-4	JM0	0.424005	2.96804	0.163079	-1.02195	-0.655592
CGTTAGAGTGGTCTTA-4	JM0	0.446571	4.43381	0.0956938	-2.91988	2.23611
CGTTGGGTCCTTCGAC-4	JM0	0.785855	4.99345	0.0818599	-3.69851	-0.701077
CTAACCCAGTACTGTC-4	JM0	0.718512	4.16314	0.0633981	-4.6212	1.54857
CTAACTTGTGGTCAAG-4	JM0	0.50821	3.11441	0.0521241	-4.96457	-0.593343
CTAACTTTCAATCTTC-4	JM0	1.33919	5.48232	0.188324	-3.55824	-1.58848
CTACAGACAGCTTTCC-4	JM0	0.624502	3.10922	0.0664364	-4.53691	-0.85343
CTACATTCAGTTGAAA-4	JM0	0.592683	4.41447	0.0817494	-2.47538	-1.01284
CTACCCAAGGGTGAGG-4	JM0	0.604089	2.32342	0.0464684	-3.24496	2.49321
CTACCCAGTCAACCTA-4	JM0	0.881995	4.50122	0	-3.98392	-0.876861
CTACCTGGTACTAGCT-4	JM0	0.526474	3.54994	0.0451264	-5.49106	-0.139951
CTACCTGTCGGTCAGC-4	JM0	0.715564	7.61564	0.178891	-5.52046	1.57307
CTACGGGAGGGCAACT-4	JM0	0.740026	9.23423	0.19305	-5.15252	2.37338
CTACGGGTCTGTGCTC-4	JM0	0.97254	1.77346	0.0572082	-2.08159	-1.816
CTACTATGTAGGTAGC-4	JM0	0.564804	1.66468	0.0891795	-1.10855	-2.1785
CTACTATGTCTAGATC-4	JM0	0.611154	4.16348	0.114591	-4.36498	0.511957
CTAGACATCACTGTCC-4	JM0	0.772018	3.04081	0.551442	8.71067	-0.0187723
CTAGGTAGTGCTGATT-4	JM0	0.544606	3.26763	0.103734	-2.77264	-0.566821
CTATCCGAGCTCCATA-4	JM0	1.12402	1.34882	0.0374672	-1.58146	-1.37251
CTCAATTGTTCGGTCG-4	JM0	0.373632	1.57459	0.0800641	-0.476028	-0.209038
CTCAATTTCTGCGAGC-4	JM0	0.54933	4.08701	0.0878928	-4.12911	-0.944718
CTCACTGAGCCATTGT-4	JM0	0.372393	2.50745	0.148957	-4.05792	-2.14479
CTCAGTCAGTTGAAGT-4	JM0	0.385522	2.6344	0.0214179	-1.95583	-1.39472
CTCATCGTCAGCTTGA-4	JM0	0.689479	2.27273	0.102145	-1.47321	-0.0636542
CTCATGCAGAAGTATC-4	JM0	0.680465	2.29657	0.0567054	-3.35482	-1.46664
CTCATGCCACGCGCTA-4	JM0	0.704225	2.93427	0	-0.396836	0.248379
CTCATGCGTTATCTGG-4	JM0	1.07433	2.38095	0.087108	-3.76555	-1.82111
CTCATTATCTCAACCC-4	JM0	0.470898	3.86137	0.0565078	-5.48301	0.722863
CTCCACAAGACCAAAT-4	JM0	1.50451	1.77198	0.167168	-2.09601	-1.62321
CTCCATGCAGTGGGTA-4	JM0	0.805549	1.96912	0.0671291	-1.11662	-2.17672
CTCCCAAGTTACGTAC-4	JM0	0.632271	7.89074	0.177036	-5.04124	2.08081
CTCCCTCGTCCCGTGA-4	JM0	0.357679	3.49602	0.011538	-5.35419	0.39316
CTCCCTCGTGTATTCG-4	JM0	0.467374	4.20636	0.0359518	-3.51462	1.6593
CTCCGATGTACCGCGT-4	JM0	0.642093	2.82996	0.0237812	-4.07167	-1.39328
CTCCTCCAGCCACAAG-4	JM0	0.494103	3.04431	0.0637552	-2.64638	0.384936
CTCCTCCTCACACCGG-4	JM0	0.941526	3.08887	0.066072	0.84895	1.09686
CTCGAGGCAGCTCCTT-4	JM0	1.05563	2.28245	0.0570613	-2.62333	-1.2278
CTCGAGGTCTGACAGT-4	JM0	0.529248	4.039	0.167131	-3.26566	1.64268
CTCTCAGAGGACAACC-4	JM0	0.571303	1.03274	0.0878928	1.2396	-1.8501
CTCTCAGCATCGGAGA-4	JM0	2.27273	1.83686	0	-3.23831	-1.94907
CTCTCGAGTGTCACAT-4	JM0	0.77837	4.13765	0.0819336	-3.80701	3.04097
CTGAATGCAATACAGA-4	JM0	0.514348	4.4667	0.0812128	-1.67622	0.801486
CTGAATGTCGGTGTTA-4	JM0	1.11441	2.6003	0.445765	-1.50274	2.08963
CTGAGCGGTAGGAGGG-4	JM0	0.730915	5.60368	0	-3.96947	2.63261
CTGAGGCGTGGGACAT-4	JM0	0.71708	1.59713	0.0977836	-0.741494	-1.80267
CTGATCCAGTCAGAGC-4	JM0	0.296956	1.83123	0.074239	0.0476268	-1.58423
CTGATCCCATATTCGG-4	JM0	0.564849	3.43254	0.13035	-3.3668	-1.05532
CTGCAGGGTGCATTAC-4	JM0	0.988412	2.59032	0.0681663	0.511766	-0.326306
CTGCATCCAAACAGGC-4	JM0	0.259621	6.55162	0.0305437	-5.52798	0.541919
CTGCATCGTGACACGA-4	JM0	0.514469	2.73312	0.128617	-3.49779	2.5304
CTGCATCTCGCCGATG-4	JM0	0.755287	3.65055	0.0503525	-3.59915	-1.73487
CTGCCTATCATTCTTG-4	JM0	0.554995	1.89203	0.0756811	-0.960551	0.124232
CTGCTCACAGGCACTC-4	JM0	0.324432	1.3726	0.074869	-2.16253	-2.40077
CTGCTCATCCGCAACG-4	JM0	0.687194	0.964715	0.0528611	0.852608	-2.39847
CTGGACGCAGGTGACA-4	JM0	0.52233	2.42883	0.156699	-1.77809	-1.46455
CTGGACGTCTGTCCCA-4	JM0	0.659979	3.48469	0.131996	-3.7161	-0.592239
CTGGCAGCAGCACCCA-4	JM0	0.568657	4.56598	0.0334504	-2.08948	0.58647
CTGGCAGTCAGACTGT-4	JM0	0.86072	2.58216	0.312989	-4.19037	3.4752
CTGGTCTCAACGCATT-4	JM0	0.562984	2.81492	0.281492	-3.34474	2.67809
CTGGTCTCACTTGTGA-4	JM0	0.287308	3.44769	0.0338009	-2.52206	-1.66358
CTGGTCTCAGGACTAG-4	JM0	0.576099	3.51018	0.120579	-4.12283	1.19414
CTGGTCTCATCCTGTC-4	JM0	0.802292	0.945559	0.0573066	-1.32044	-1.29584
CTGTATTCAGTATGAA-4	JM0	0.503303	3.74332	0.0629129	-3.77101	-0.780289
CTGTGGGAGAAGCCAC-4	JM0	0.547599	2.27464	0.168492	-2.88228	-1.01688
CTTACCGGTTATAGCC-4	JM0	1.43596	3.04423	0.0574383	-2.79316	-0.794649
CTTACCGTCTAGTTCT-4	JM0	0.578902	1.30789	0.128645	-1.37396	-1.04253
CTTCAATAGGACTTCT-4	JM0	0.698737	1.85434	0.134372	-2.12002	-1.55889
CTTCAATGTACCTATG-4	JM0	0.822774	4.08096	0.065822	-5.04507	1.06077
CTTCAATGTCCCTAAA-4	JM0	0.874525	1.97719	0	-1.02038	-1.83039
CTTCCGACACTGCGTG-4	JM0	0.3861	5.40541	0.0532552	-4.42805	1.0831
CTTCGGTAGATGGGCT-4	JM0	0.655308	4.75098	0.131062	-1.114	0.165907
CTTCTAAAGAATTTGG-4	JM0	0.711111	5.24444	0.0888889	-4.39712	-1.21771
CTTGAGACAGTTTGGT-4	JM0	0.549149	2.00439	0.137287	-1.56133	-2.07537
CTTGATTCATACCAGT-4	JM0	0.313098	7.0621	0.0695773	-4.97017	0.261954
GAACACTTCCCTCATG-4	JM0	0.547071	3.3964	0.0683839	-3.92579	1.17112
GAACTGTAGGTCTACT-4	JM0	0.897338	4.91255	0.106464	-4.93861	0.652227
GAAGAATCAGGTCAAG-4	JM0	0.582454	0.728067	0.0728067	-2.03889	-2.38669
GAAGCCCAGGAAACGA-4	JM0	0.463974	3.02948	0.0818777	-3.62716	-0.326301
GAAGCCCTCGGAGTGA-4	JM0	0.309491	5.72558	0.189133	-3.02562	1.04663
GAAGCGAGTAAGAACT-4	JM0	0.748279	3.23257	0.179587	-3.21327	-0.851012
GAAGGACCAGGGCTTC-4	JM0	0.605394	3.60484	0.0825537	-1.22765	-0.317138
GAAGGGTCATCCCGTT-4	JM0	0.491929	6.08762	0.10761	-5.17969	0.793894
GAATAGAAGAAGTCAT-4	JM0	0.64907	1.2116	0.0865426	-1.50871	-2.48028
GAATAGAGTCGAAACG-4	JM0	1.00111	4.50501	0.0556174	1.25913	1.46412
GAATCACGTCCTCAGG-4	JM0	0.746917	3.09189	0.0868508	-3.297	0.621134
GAATCACTCAGTCTTT-4	JM0	0.343296	4.76575	0.0403877	-5.32439	0.0485704
GAATCGTCAGGTGTTT-4	JM0	0.659868	1.77964	0.059988	-4.42076	-0.0209017
GACAGCCCAGGCGTTC-4	JM0	0.617871	4.56274	0.285171	-2.07899	-1.3527
GACAGCCTCGGCAGTC-4	JM0	0.570704	7.60938	0.0634115	-2.13383	2.00541
GACATCAAGACAGTCG-4	JM0	0.25641	2.30769	0.0732601	-0.812611	-0.26149
GACATCAGTGTCCATA-4	JM0	0.806723	4.32493	0.10084	-4.41031	0.183015
GACATCATCGTGTCAA-4	JM0	0.626253	1.90381	0	-0.605012	-0.534311
GACCAATAGCTGACAG-4	JM0	0.614645	3.68787	0	-2.55232	-1.22277
GACCAATGTTGGGTTT-4	JM0	0.669728	4.72637	0.0765404	-5.87316	1.57923
GACCAATTCATTGCTT-4	JM0	0.446841	3.62096	0.123267	-4.79188	0.709984
GACCCTTGTTACCCAA-4	JM0	0.690608	1.54696	0.0552486	-2.04777	-2.47303
GACCGTGAGATCCCGC-4	JM0	0.695284	2.08585	0.0302297	0.779206	0.248321
GACCGTGCATTCTGTT-4	JM0	1.39795	0.807704	0.0621311	-2.37856	-2.53535
GACCGTGGTCCCTGTT-4	JM0	0.371517	7.69866	0.0412797	-5.34329	1.44775
GACGTTACAAGTCCAT-4	JM0	0.606244	2.4856	0.0303122	-4.0437	-0.466927
GACGTTAGTGCTAGCC-4	JM0	0.474644	6.64502	0.0249813	-2.08009	1.03656
GACGTTATCTGCTAGA-4	JM0	0.602228	1.8368	0.0903342	-1.53818	-0.931563
GACTTCCAGGTAGCCA-4	JM0	0.514019	6.30841	0.046729	-2.68709	0.870122
GACTTCCCAACGATTC-4	JM0	0.949628	3.1379	0	-2.51841	-1.52663
GAGAAATAGGGACACT-4	JM0	0.534569	4.5082	0.17819	-4.67994	0.607975
GAGAAATTCACCATAG-4	JM0	0.426894	4.37567	0.0533618	-3.31534	1.70093
GAGAAATTCAGTGATC-4	JM0	0.361714	1.58598	0.0834725	-1.45622	-1.61008
GAGACCCGTAGCTGCC-4	JM0	0.757576	1.83081	0.0315657	-0.537531	-1.03607
GAGACCCGTAGTGGCA-4	JM0	0.615711	8.13163	0.127389	-3.93	-0.296591
GAGACTTCATCATCCC-4	JM0	0.703694	2.38753	0.0753958	-3.07214	-2.40082
GAGATGGAGGAGGCAG-4	JM0	0.415909	4.31505	0.103977	-2.00762	-0.294275
GAGATGGCAGTGCCTG-4	JM0	0.599455	3.3515	0.190736	-4.57923	-0.830636
GAGCCTGCAAATACAG-4	JM0	0.682853	2.17501	0.177036	-4.90949	0.460578
GAGCTGCAGATAGGGA-4	JM0	0.620098	3.66588	0.237096	-0.844298	-1.63463
GAGCTGCCACGTACAT-4	JM0	0.791794	1.63757	0.0899766	-1.25295	-1.67403
GAGGCAAAGAGGGTGG-4	JM0	0.853414	3.46386	0.200803	-3.5324	2.83648
GAGGCCTCACTGCGTG-4	JM0	0.680751	4.85915	0.0938967	1.23213	0.775862
GAGGGATGTGCCTGCA-4	JM0	0.411765	6.94118	0.147059	-5.5912	1.42447
GAGGGTAGTCATCCGG-4	JM0	0.436545	3.64827	0.0623636	0.0228108	-1.83206
GAGGGTAGTGTATTGC-4	JM0	1.88679	1.95936	0.0725689	1.76266	-0.525186
GAGGGTATCCATGAGT-4	JM0	0.795528	1.50505	0.0430015	-1.83521	-2.32954
GAGTGAGGTTCACCGG-4	JM0	0.364382	4.69141	0.0910954	-2.73225	1.74182
GAGTGAGTCTGGACTA-4	JM0	0.844444	2.6	0.0888889	-3.65327	-1.10472
GAGTGTTCAATAGGGC-4	JM0	0.429752	3.73554	0.132231	-1.39271	1.38083
GAGTGTTTCGTGCGAC-4	JM0	0.772604	4.90708	0.0835247	-2.30102	1.3137
GAGTTGTAGCGCACAA-4	JM0	0.971619	2.40348	0.102276	-1.12973	-0.113743
GAGTTTGTCGTCCATC-4	JM0	1.04914	2.70569	0.0552181	-1.54111	0.771106
GAGTTTGTCGTGCAGC-4	JM0	0.632911	6.00175	0.0436491	1.05168	0.727364
GAGTTTGTCTCATTGT-4	JM0	0.758294	3.53081	0.07109	-2.82703	-1.57741
GATCAGTTCCGAGCTG-4	JM0	0.869764	1.73953	0.0686656	-0.714819	-1.32424
GATCAGTTCTAGCATG-4	JM0	0.568613	5.43973	0.0568613	-3.60649	-0.139093
GATCATGCACAACGTT-4	JM0	1.01241	0.783801	0.130634	-3.77498	-2.21004
GATCCCTAGAGAGAAC-4	JM0	0.934278	2.41624	0.128866	-2.62637	-1.10864
GATCGTACAGCGATTT-4	JM0	0.399855	3.59869	0.0545256	-3.79523	-0.581129
GATGACTAGATGTTAG-4	JM0	0.745474	0.905218	0.13312	0.00843378	-1.11326
GATGACTCACTATCGA-4	JM0	1.11305	1.89873	0.0872981	-2.90265	-2.43417
GATGAGGAGTAACCTC-4	JM0	1.58786	2.29358	0.67043	-0.770464	-2.44392
GATGAGGCATCAGTCA-4	JM0	0.951401	0.951401	0.154281	2.50884	-2.12134
GATGATCAGACTACGG-4	JM0	0.483676	4.27751	0.0755744	-4.79277	0.558522
GATGATCAGTTTCGAC-4	JM0	0.843079	2.23008	0.163177	-3.95128	-0.615071
GATGATCGTGGAGAAA-4	JM0	0.416565	7.32664	0.0980152	-3.68675	1.59606
GATGGAGAGTGAGTGC-4	JM0	0.444006	4.67028	0.115113	-4.32082	-0.0439942
GATGTTGTCCGAAATC-4	JM0	0.741804	3.06293	0.119646	-3.67507	-1.51885
GATTCGACAAGATGGC-4	JM0	0.702759	3.1494	0.130141	-0.496037	-0.30222
GATTCGAGTATTCCTT-4	JM0	0.617978	6.49813	0.0749064	-4.92109	-0.377727
GATTCTTGTCGTTTCC-4	JM0	0.543784	2.49391	0.0937559	-1.5989	0.369608
GATTGGTAGATACGAT-4	JM0	1.01332	3.85061	0.173712	-2.09247	-1.28196
GATTTCTAGGGAGGAC-4	JM0	0.44424	4.16667	0.10723	-3.99071	1.26018
GATTTCTGTACCACGC-4	JM0	0.990659	5.13728	0.0707614	-0.0811721	-2.27376
GATTTCTTCTAGACCA-4	JM0	0.605971	2.46822	0.0591191	-1.24855	0.431861
GCAACATAGCAGGTCA-4	JM0	0.581992	0.753167	0.0684697	-0.436056	-1.37141
GCAACCGAGAACAGGA-4	JM0	0.575246	3.72982	0.0927816	-1.35178	-2.58486
GCACATATCCGCGGAT-4	JM0	0.66123	4.84902	0.066123	-4.49437	0.549801
GCACGGTAGTGAGTGC-4	JM0	1.59463	1.72052	0.20982	-2.09199	-1.89221
GCACGGTCAACAAGAT-4	JM0	0.485437	2.74129	0.11422	-2.1888	1.4833
GCACGGTCATCGGTTA-4	JM0	0.956652	1.04634	0.149477	-1.3703	-2.67116
GCACGTGGTCCTGTTC-4	JM0	0.706436	2.61643	0.0261643	-3.2544	0.650641
GCACTAAAGACGCTCC-4	JM0	0.724638	6.8599	0.144928	-4.15915	2.14622
GCACTAAAGGTCACAG-4	JM0	0.769542	3.84771	0.0810045	-4.72922	-0.768229
GCAGCCAAGTCACTAC-4	JM0	0.70518	2.87497	0.162734	-1.51716	-1.62541
GCAGGCTGTAGTGCGA-4	JM0	0.671892	3.16349	0.111982	-1.62222	-0.0656326
GCAGGCTTCGCGTAGC-4	JM0	0.62144	2.12325	0.0517866	-1.2746	1.34871
GCATCTCAGCTGACTT-4	JM0	0.463965	2.90752	0.0773276	-3.40394	-0.146986
GCATCTCCAGTCGCAC-4	JM0	0.552017	1.99575	0.169851	-2.54131	1.29789
GCATCTCGTCCCTCAT-4	JM0	0.601008	3.41218	0.0581621	-3.732	2.07297
GCATCTCTCTACCTTA-4	JM0	0.965251	3.06467	0.0723938	-1.40622	-2.13313
GCCAACGAGTTATGGA-4	JM0	0.620567	5.29699	0.155142	-3.28739	1.86255
GCCAACGTCAGGTGTT-4	JM0	0.792683	1.95122	0.0304878	-1.26101	-1.78826
GCCAGGTCAAGATGTA-4	JM0	0.512701	4.61431	0.0932184	-4.78511	0.634959
GCCAGGTCACAGTCAT-4	JM0	0.482625	1.12613	0.032175	-1.9042	-2.35842
GCCAGGTGTAAGGCTG-4	JM0	0.706048	3.8362	0.0941398	-3.25398	-2.07189
GCCAGTGAGATTGAGT-4	JM0	0.801326	3.53689	0.0552639	-2.66477	-0.321925
GCCAGTGAGCATAGGC-4	JM0	0.472813	4.12023	0.0337724	-4.09717	0.506236
GCCATGGGTCAACCTA-4	JM0	0.707914	3.99264	0.0707914	-5.12092	0.120857
GCCATGGTCCATGATG-4	JM0	0.563698	0.977076	0.0563698	-0.682954	-2.4085
GCCCAGAAGCGTCAGA-4	JM0	0.633429	4.29097	0.0612996	-3.61133	1.01692
GCCGATGGTCTGATCA-4	JM0	0.445511	4.3523	0.03427	-4.22561	2.98032
GCCGTGAAGTATGCAA-4	JM0	0.800534	4.46965	0.133422	-1.24006	1.62783
GCCGTGATCTAACGCA-4	JM0	0.785414	1.73913	0.112202	-1.31162	-0.900675
GCCTGTTAGGTTGTTC-4	JM0	1.09106	2.80172	0.0673491	-4.16558	-2.03421
GCCTGTTCAACATCGT-4	JM0	0.690846	1.45078	0.0690846	-1.77929	-2.33562
GCGAGAAAGCTTGTTG-4	JM0	1.23192	1.74076	0.0535619	-1.22613	-1.29629
GCGAGAACACTCAGAT-4	JM0	0.616143	2.71103	0.0616143	-1.03364	-0.63502
GCGATCGGTAACGTTC-4	JM0	0.356849	1.12545	0.0274499	0.269083	-1.70453
GCGTGCAGTCAGCGTC-4	JM0	0.606796	5.98706	0.161812	-1.93172	0.345285
GCTACAACACTCAGAT-4	JM0	0.972726	4.69197	0.0381461	-1.26041	-2.96394
GCTCAAAAGTACCCTA-4	JM0	1.19466	1.49918	0.0936988	-1.30926	-1.84814
GCTGAATTCCTACCAC-4	JM0	0.665927	5.67425	0.0971143	-4.68031	-1.30036
GCTGCAGCAGAGATGC-4	JM0	0.582426	2.15244	0.101291	-1.17358	-0.758941
GCTGGGTCAGAGTCTT-4	JM0	0.698324	3.60801	0.0698324	-0.641917	-0.128959
GCTGGGTGTCCTGTCT-4	JM0	0.470503	2.94969	0.0180963	-5.5601	0.144432
GCTTCACGTCGCAACC-4	JM0	0.907216	1.1134	0.0824742	-2.69898	-1.91103
GCTTTCGAGACCATGG-4	JM0	0.882094	2.49926	0.235225	-1.18696	-1.41893
GCTTTCGTCTCCGAAA-4	JM0	0.56926	3.20683	0.151803	-1.73119	-1.9009
GGAACCCAGGACATCG-4	JM0	0.572435	5.74637	0.110084	-3.07658	-0.0558011
GGAACCCGTCACTAGT-4	JM0	0.645161	5.28616	0.145682	-4.24047	-1.10616
GGAACCCTCTAGACCA-4	JM0	0.489978	1.60356	0.0445434	-2.55465	-1.87501
GGAACCCTCTATCGGA-4	JM0	0.560126	1.64537	0.0875197	-2.32292	-2.5309
GGAAGTGCAATTGGTC-4	JM0	0.753864	2.20505	0.0565398	-1.90349	-1.72384
GGAAGTGGTAATCAGA-4	JM0	0.756068	3.22324	0	-0.602895	-0.75812
GGAATCTAGCACTAGG-4	JM0	0.711054	1.58371	0.0646412	-0.86266	-0.876936
GGAATGGCACAGCTGC-4	JM0	0.621118	3.35404	0.0496894	-1.23035	-1.12612
GGAATGGCAGACAAGC-4	JM0	0.469484	2.58216	0.176056	-3.75082	1.20317
GGAATGGTCAATGCAC-4	JM0	0.528834	3.4752	0.0503651	-4.98091	-0.106191
GGACGTCAGAACCGCA-4	JM0	0.921105	3.48418	0.10012	-4.90317	1.24375
GGAGAACGTGGTCTCG-4	JM0	0.825764	0.90834	0.0825764	-1.27658	-2.21268
GGAGATGGTGGCATCC-4	JM0	0.260643	7.35013	0.0347524	-4.7042	0.365563
GGAGGATAGGAATGTT-4	JM0	0.535332	3.19058	0.0428266	-2.97502	-1.06522
GGAGGATGTCCCTGTT-4	JM0	0.995316	4.33255	0.29274	-2.61671	-1.3784
GGAGGATTCGTGCATA-4	JM0	0.465839	3.33851	0.10352	-1.69752	-0.570582
GGAGGTAAGAACGTGC-4	JM0	1.74757	1.16505	0.15534	-4.14133	-2.09453
GGATCTACAGGAACCA-4	JM0	0.500259	2.69105	0.0517509	-1.79705	-0.521905
GGCAGTCAGCAGTACG-4	JM0	0.748337	2.96563	0.138581	-3.41824	-0.394838
GGCGTCAAGCATGCGA-4	JM0	0.685572	0.592085	0	-3.66893	-2.30088
GGCTTGGTCCTATGGA-4	JM0	0.500762	4.37622	0.087089	-3.93926	1.42899
GGCTTTCCATATGGCT-4	JM0	0.727529	3.80192	0.0469373	-4.07536	1.23046
GGCTTTCTCAAATAGG-4	JM0	0.531915	1.44799	0.0295508	-0.229588	-0.388738
GGGAAGTCAATGAAAC-4	JM0	1.06564	2.30179	0.127877	-2.76408	-1.8625
GGGACCTTCGATACAC-4	JM0	0.511618	2.3236	0.0639522	-4.54562	0.849846
GGGAGATCAATACGCT-4	JM0	0.443517	5.00913	0.0782677	0.323253	0.381028
GGGAGATGTGAATTAG-4	JM0	0.781108	2.2525	0.163488	-1.29308	-2.162
GGGAGTATCCATCAGA-4	JM0	0.390117	6.37191	0.074308	-4.62509	0.566432
GGGATGACACGACGCT-4	JM0	0.757576	1.67112	0.0891266	-2.27033	-2.39179
GGGCCATAGTGTAGAT-4	JM0	1.00869	3.64248	0.644438	0.603332	0.874866
GGGCGTTTCATCGCCT-4	JM0	0.990854	3.20122	0.0762195	-1.66156	1.93527
GGGCTACGTGCCTTTC-4	JM0	0.842549	2.94892	0.0789889	-3.89307	0.293159
GGGCTCACAACCCTAA-4	JM0	0.660438	3.47938	0.354381	-4.78874	1.71167
GGGTAGAAGTATGAAC-4	JM0	0.343643	2.7921	0.257732	-3.77448	3.13968
GGGTATTCAGGCTACC-4	JM0	0.515996	3.97317	0.103199	-3.29028	0.419391
GGGTATTGTCGCTTAA-4	JM0	0.793651	4.31548	0.173611	-3.57103	-1.91851
GGGTCACCATTGGGAG-4	JM0	0.424483	4.54608	0.109544	-5.43933	0.0926619
GGGTCACTCGTAGCCG-4	JM0	0.514966	3.91052	0.0804635	-3.69615	0.837703
GGGTCTGAGGCTGTAG-4	JM0	0.721421	2.02553	0.194229	-3.27584	-0.652224
GGGTCTGCACAAGCAG-4	JM0	0.814111	3.6635	0.0678426	-3.45816	-1.52202
GGGTGAAGTAGGATAT-4	JM0	0.730079	2.60743	0.0625782	-3.97951	-1.10317
GGGTGAATCGGAATGG-4	JM0	0.505399	1.86079	0.0918907	-1.71754	0.867848
GGGTGTCTCGCTAGCG-4	JM0	0.594429	1.59647	0.0849185	0.254673	-0.879362
GGGTTATAGATCGGTG-4	JM0	0.462677	4.71931	0.0308452	0.910103	0.797167
GGGTTATAGGTGCTTT-4	JM0	0.5795	6.30206	0.144875	-3.76077	2.23674
GGTAACTCATCGCTAA-4	JM0	0.469484	4.06886	0.0625978	-3.32104	-0.676793
GGTAACTTCAGCCTCT-4	JM0	0.563154	1.36766	0.0536337	-2.60731	-1.09033
GGTCACGGTAAGACCG-4	JM0	0.672509	2.26207	0.0407581	-2.54406	-1.51374
GGTCACGGTGTCATTG-4	JM0	0.316456	7.04641	0.0843882	-4.65989	0.455017
GGTCACGTCAACTGAC-4	JM0	0.794459	1.62966	0.0203707	-1.23851	-1.96302
GGTCTGGAGCGTTAGG-4	JM0	0.745871	4.74161	0.15983	-1.69058	2.34281
GGTGAAGAGCGCATCC-4	JM0	0.893142	1.81818	0.0956938	-0.526445	-1.23779
GGTGAAGGTAGCTGTT-4	JM0	0.957354	1.45054	0.203075	-4.47578	-1.36293
GGTGATTAGTCACTCA-4	JM0	0.690335	2.16963	0.0986193	-3.16971	-2.23759
GGTGATTCAATAGTGA-4	JM0	0.830086	2.54108	0.0677622	-3.58366	1.07112
GGTGATTTCGTGGCGT-4	JM0	0.769804	6.23293	0.0993295	-4.35472	1.42656
GGTGATTTCTCTTAAC-4	JM0	0.843558	4.03885	0.102249	-2.60752	-1.24554
GGTGGCTGTGTCCACG-4	JM0	0.637349	5.39622	0.0424899	-4.38347	0.360077
GGTGTCGGTCCTGGTG-4	JM0	0.692779	0.905942	0.0799361	0.420219	-1.80009
GGTTAACTCCGACAGC-4	JM0	0.699588	2.92181	0.0617284	-2.73181	-0.13601
GGTTAACTCGTTCATT-4	JM0	0.919152	2.00713	0.0562746	-3.16221	-2.29883
GGTTCTCAGAGGTCGT-4	JM0	0.34057	1.192	0.0851426	0.212066	-1.58718
GTAACACGTTAGGGTG-4	JM0	0.566687	2.00364	0.101194	-1.70518	-0.663312
GTAACACTCCCATACC-4	JM0	0.603538	3.20499	0.166493	-2.7455	-2.10497
GTAACACTCGGTCAGC-4	JM0	1.26582	4.09132	0.474684	9.57069	0.176427
GTAACCACACTTCAAG-4	JM0	0.4746	2.47847	0.105467	-0.298819	-2.23674
GTACAACGTGTAAATG-4	JM0	0.48951	3.81119	0.244755	-1.08778	0.645778
GTACAGTAGGGAGTTC-4	JM0	0.554489	2.28194	0.0639795	-1.48957	-2.36264
GTACAGTCACGATTCA-4	JM0	1.06986	1.44745	0.0314663	-2.08689	-2.04354
GTACAGTGTCGCACGT-4	JM0	0.609319	0.967742	0.107527	-1.42939	-2.654
GTAGGAGTCGTGGGTC-4	JM0	0.919305	3.57508	0.119169	-4.14398	-1.94743
GTAGGTTAGATTGTGA-4	JM0	0.546448	2.25865	0.182149	-3.74868	1.32145
GTAGGTTAGGTGAGCT-4	JM0	0.764007	3.73514	0.0565931	-3.40934	0.86601
GTAGTACGTCCCTAAA-4	JM0	0.197976	9.1949	0.0879894	-4.15707	1.10024
GTAGTACTCACTGGTA-4	JM0	0.557621	3.39883	0.0796601	-1.86583	-0.348457
GTATTGGCAGTTTCGA-4	JM0	1.08414	3.29955	0.0942729	-2.93751	-1.61497
GTATTGGGTGTTCCTC-4	JM0	0.583658	0.750417	0.138966	-1.21804	-2.16743
GTATTTCCAAATGCGG-4	JM0	0.514037	6.16845	0	-3.46262	2.60226
GTATTTCTCGTAACAC-4	JM0	0.815883	1.46859	0.0543922	-1.27096	0.240448
GTCAAACTCGCCTCTA-4	JM0	0.533452	5.26784	0.0222272	-4.3744	2.35946
GTCAAGTAGGGTTTCT-4	JM0	0.487525	5.3341	0.258102	-3.40053	0.111411
GTCACGGCAGAGTTCT-4	JM0	0.631342	4.23901	0.180383	-5.26316	2.31286
GTCACGGTCCGGACTG-4	JM0	0.538972	3.79353	0.0207297	-2.92361	-1.71338
GTCAGCGAGGTATAGT-4	JM0	0.473844	2.74829	0.15163	-4.35108	0.734859
GTCAGCGCAGAGGACT-4	JM0	0.734355	4.08685	0.159642	-2.92784	1.93863
GTCATCCCACGCCAGT-4	JM0	0.45045	4.60103	0.1287	-4.54097	1.30848
GTCATCCCAGGCCCTA-4	JM0	0.625	2.86458	0.078125	-2.21368	-0.966195
GTCATCCGTACGGCAA-4	JM0	0.575296	3.60406	0.0846024	-5.1477	-0.195156
GTCATCCGTGTTAGCT-4	JM0	0.603969	6.49986	0.201323	-5.47415	1.0308
GTCATCCGTTGTGTAC-4	JM0	0.510971	1.20228	0.150286	-0.257643	-1.19264
GTCATTTAGGACGCTA-4	JM0	0.457417	2.83163	0.0435635	-1.93954	-0.505273
GTCATTTGTCACGCTG-4	JM0	0.683371	2.34624	0.0683371	-1.03621	0.28492
GTCCACTGTCCTACGG-4	JM0	0.427411	4.70152	0.113976	-4.86084	-0.617363
GTCCACTTCGCAATGT-4	JM0	0.493953	3.35548	0.136263	-4.55106	1.33077
GTCCACTTCTGTAAGC-4	JM0	0.561447	5.131	0.0467873	-4.39935	0.877748
GTCCCATTCTCCAATT-4	JM0	0.978053	3.22042	0.0954198	-4.24004	0.809323
GTCGAATAGGAGACCT-4	JM0	0.472641	4.09017	0.109071	-4.91526	0.278386
GTCGCGACACACAGCC-4	JM0	0.560224	3.64146	0.105042	-3.93633	2.58838
GTCGCGACACCATAAC-4	JM0	0.696864	4.38029	0.149328	-3.7222	1.67556
GTCGTTCAGCAATAAC-4	JM0	0.701006	4.5413	0.0914355	-4.78478	2.44322
GTCGTTCCACGTACTA-4	JM0	0.61706	2.43194	0.0725953	-1.2476	-0.131193
GTCGTTCGTACAGTCT-4	JM0	0.701262	2.01029	0.187003	-2.14192	1.07207
GTCGTTCTCTGTGCGG-4	JM0	0.531915	1.96809	0.106383	-1.95674	0.796593
GTCTACCAGACGGTCA-4	JM0	0.824043	2.15705	0.121183	-4.21432	-1.5059
GTCTACCCACGACGCT-4	JM0	0.71048	2.04263	0.0592066	-2.26564	-1.43763
GTCTACCCATCCTAAG-4	JM0	0.509295	7.81767	0.0509295	-2.45444	0.968382
GTCTACCGTGCATTAC-4	JM0	0.582465	4.29185	0.0613121	-5.78512	0.801372
GTCTACCTCTCGTCGT-4	JM0	0.472335	2.90148	0.101215	-0.748092	-0.262353
GTCTAGACATGAAGCG-4	JM0	0.694444	2.6749	0.102881	-1.1806	-2.30666
GTCTAGATCTCCGCAT-4	JM0	0.608134	4.78905	0.0760167	-3.91802	1.60353
GTCTCACCAAACTCGT-4	JM0	0.752332	1.11345	0.150466	-3.92169	-2.17496
GTCTGTCTCGCGTGAC-4	JM0	0.622776	2.75801	0.207592	-0.683409	0.431739
GTCTTTACATACACCA-4	JM0	0.262898	8.60992	0.0657246	-3.01612	1.48448
GTGACGCCACCTGAAT-4	JM0	0.727995	3.50761	0.0330907	-0.492841	-0.479144
GTGACGCTCTGCTCTG-4	JM0	1.72331	2.58497	0.0957396	1.57536	-0.46515
GTGAGCCAGCGGCTCT-4	JM0	1.25613	2.23652	0	-2.00874	-1.77479
GTGAGCCGTCGGATTT-4	JM0	0.48957	3.04385	0.127714	-1.75591	-1.45673
GTGAGGAAGAAGGCTC-4	JM0	0.570571	1.89189	0.03003	0.54658	-0.140582
GTGAGGAGTAGAATAC-4	JM0	0.493556	4.00329	0.0274198	-3.03445	-0.76342
GTGAGGAGTTTAGACC-4	JM0	0.603538	1.74818	0.0416233	0.203682	-0.205028
GTGAGGATCTGTGCTC-4	JM0	0.439681	2.69305	0.10992	-0.906436	-1.75936
GTGAGTTAGGCTAAAT-4	JM0	1.17899	4.39443	0.107181	-2.24533	-1.722
GTGAGTTCATGTTTGG-4	JM0	0.880952	1.64286	0.0952381	-1.77632	-0.999137
GTGCAGCTCTCTGGTC-4	JM0	0.788985	4.47092	0.170173	-4.20981	-0.714869
GTGCTGGAGGATACAT-4	JM0	0.652061	4.9035	0.0782473	-1.37241	0.594697
GTGCTGGCATGAAGGC-4	JM0	0.510067	6.28188	0.0536913	-5.71538	0.464595
GTGCTGGCATTCCTCG-4	JM0	0.632911	1.1955	0.0351617	-0.12934	-1.05334
GTGCTGGTCCGTGTGG-4	JM0	0.623968	2.31235	0.018352	-1.55724	-1.31699
GTGCTTCTCAGAGCGA-4	JM0	0.383719	5.65986	0.054817	-4.58862	0.804488
GTGCTTCTCGCCTAGG-4	JM0	0.819672	1.57104	0.113843	-1.38923	-1.06885
GTGGAAGTCAAGCTGT-4	JM0	0.465735	2.79441	0.0665336	-0.404385	-0.0490608
GTGGAGAGTTGACTAC-4	JM0	0.772798	5.37867	0.123648	-4.2699	1.99477
GTGGAGATCTTCACGC-4	JM0	0.552341	6.23356	0.13151	-2.89036	1.19626
GTGGGAACATCGGTTA-4	JM0	0.548669	4.73481	0.0203211	-4.35871	-0.663098
GTGGTTAGTCTAACTG-4	JM0	0.522534	3.00457	0.130634	-3.13348	-1.85994
GTGTAACAGTTAACGA-4	JM0	0.487589	5.38564	0.110816	-1.49044	0.789444
GTGTAACCACTGAATC-4	JM0	0.603175	1.07937	0	-1.34121	-1.32202
GTGTCCTCAATACGCT-4	JM0	0.818505	1.35231	0.0711744	-1.33697	-2.68952
GTGTCCTTCAGGGATG-4	JM0	0.695307	3.20338	0.0744971	-4.82235	-0.89914
GTGTCCTTCATTACGG-4	JM0	0.589971	5.84607	0.0804505	-3.87051	1.8458
GTGTGATAGCTTACGT-4	JM0	0.639561	1.5989	0.137049	-2.46544	-1.34594
GTGTGGCGTGCCTTCT-4	JM0	0.749239	2.41161	0.0234137	-4.15255	-1.28088
GTGTGGCTCCGAGAAG-4	JM0	0.603348	5.78046	0.13624	-4.97577	-0.623141
GTGTTAGGTACAGTAA-4	JM0	0.539957	4.53564	0	-2.03566	0.327817
GTTACAGAGGTATCTC-4	JM0	0.769468	3.60111	0.123115	-3.44374	1.67167
GTTACAGTCTAGTGTG-4	JM0	0.414293	2.25272	0.207147	-2.1014	-2.21347
GTTACCCCAGAAGCTG-4	JM0	0.801282	5.00801	0.0801282	-4.15178	1.88197
GTTACGACAGATAAAC-4	JM0	0.619323	2.8076	0.165153	-5.39456	0.774605
GTTACGAGTCTTGTCC-4	JM0	0.425425	3.97898	0.0500501	-1.98081	-0.0669329
GTTATGGTCATAGGCT-4	JM0	1.00599	1.77246	0.0718563	-2.00465	-1.65841
GTTCATTAGGAATGTT-4	JM0	0.705467	2.6455	0.0293945	-2.94963	0.492124
GTTCGCTAGGTCCAGA-4	JM0	1.78831	3.43107	0.47827	-0.884972	-0.626679
GTTCGCTTCAACTGGT-4	JM0	0.791512	6.3321	0.101044	-5.14843	0.854623
GTTGAACCAAACCGGA-4	JM0	0.896287	1.69654	0.128041	-0.672007	-0.642445
GTTGAACTCGGCAGTC-4	JM0	0.518632	1.03726	0.0768344	0.260807	-0.953972
GTTGCGGCACCAGACC-4	JM0	0.654531	3.68173	0.0613622	-4.56279	-0.564405
GTTGCGGGTCGGCACT-4	JM0	0.578643	1.3151	0.105208	-2.73172	-1.02531
GTTGCTCCAATTTCCT-4	JM0	0.687285	4.14519	0.0214777	0.322879	-0.288687
GTTGTAGAGCGTATGG-4	JM0	0.551442	2.37908	0.0472664	-3.32573	-1.27457
GTTGTAGCATACCAGT-4	JM0	0.732194	1.57533	0.510317	9.07115	-1.19066
GTTGTCCGTTGAGAGC-4	JM0	0.494176	2.91211	0.141193	-2.44818	-1.23861
GTTTACTCATACCGTA-4	JM0	0.457899	6.029	0.127194	-2.16709	1.29752
TAACACGTCGCTAGCG-4	JM0	0.647572	3.88543	0.174346	-1.6271	0.24553
TAACCAGGTTGTCCCT-4	JM0	0.457708	2.16038	0.0732332	-1.25193	-1.88355
TAACCAGTCGCAGTCG-4	JM0	0.395349	1.53488	0.116279	0.504295	-0.483164
TAACGACTCTTCCCGA-4	JM0	0.509476	5.19666	0.0611372	-4.49229	1.51306
TAAGCCACAGTTGCGC-4	JM0	0.88993	2.27166	0.140515	-2.71284	-1.75934
TAAGCCATCATGCCCT-4	JM0	0.792393	2.2187	0.0528262	-3.81484	2.00999
TAAGCGTGTCCAGGTC-4	JM0	0.892857	4.46429	0.0330688	-0.630861	0.469922
TAAGCGTTCGAACACT-4	JM0	0.882768	1.80085	0.247175	-0.513751	-1.55797
TAAGTCGGTCCAGAAG-4	JM0	0.45283	5.01887	0.113208	-3.94049	-0.263791
TAAGTCGTCTAGAACC-4	JM0	0.760719	2.24758	0.0345781	-0.543191	-1.05989
TAATCTCAGACCATAA-4	JM0	1.06967	1.73461	0.0289101	-3.08395	-1.48736
TAATCTCGTGACGCCT-4	JM0	0.484888	6.15807	0	-4.5903	-0.314911
TACAACGGTGCAAGAC-4	JM0	0.63217	1.80286	0.234137	-0.807702	-1.81157
TACACCCAGTCTTCGA-4	JM0	0.633162	1.64226	0.0989315	-1.02205	-1.23352
TACACCCCACAAGCTT-4	JM0	1.02747	2.30656	0.0209688	0.359438	-3.67977
TACACCCGTATCGTAC-4	JM0	0.672783	4.97452	0.285423	-4.89304	0.267504
TACATTCCAAGGAGTC-4	JM0	0.62069	1.81609	0.045977	-0.766918	-1.58568
TACCCGTCAGGCTATT-4	JM0	0.420994	2.91889	0	-1.78834	0.821748
TACCGAATCGAGCCAC-4	JM0	0.609963	3.57506	0.169434	-5.37851	0.699152
TACCGAATCGATCCAA-4	JM0	0.52978	4.17402	0	-4.59862	0.0124326
TACCGGGCAACCACGC-4	JM0	0.74813	2.55131	0.13428	-2.25004	-1.04931
TACCTGCCAAACACCT-4	JM0	0.416746	3.14453	0.0568289	-5.48284	0.778212
TACCTGCCAACCGATT-4	JM0	0.392625	3.05565	0.0341413	-1.89117	-0.75598
TACCTGCGTCTCTCAC-4	JM0	0.603708	2.13454	0.043122	-0.498673	-0.228202
TACCTGCTCAGGTGTT-4	JM0	0.9298	1.16225	0.09298	-2.62605	-1.78165
TACGCTCAGGCCACTC-4	JM0	1.16256	1.7931	0.216749	-1.16283	-1.76578
TACGGGCAGGTGCCAA-4	JM0	0.664943	2.3273	0.110824	-0.49189	-0.463343
TACGGGCAGTAACGTA-4	JM0	0.626657	2.74765	0.120511	-3.2321	-0.00449322
TACGGGCGTAACGTTC-4	JM0	0.42545	5.76291	0.0966931	-5.51798	0.555531
TACGGTACAAGACCGA-4	JM0	0.622637	2.71292	0.133422	-3.1737	-2.25592
TACGGTACACCCTCTA-4	JM0	0.437956	2.77372	0.145985	-3.91785	1.11762
TACGTCCGTAGCCAGA-4	JM0	1.05125	1.60972	0.065703	-1.58481	-1.88655
TACTGCCCATACAGGG-4	JM0	0.596604	2.34052	0.0917852	-2.11956	-0.750135
TACTTACAGGGTGAGG-4	JM0	0.492798	1.44049	0.075815	-0.783642	-0.0936935
TACTTACAGGTAAAGG-4	JM0	0.712589	4.83697	0.0863744	-1.39604	0.424966
TACTTCAAGAAGGGAT-4	JM0	0.577534	1.06844	0.115507	-1.53253	-2.39483
TACTTCATCCTCCACA-4	JM0	0.524219	3.96309	0.104844	-3.00159	-1.46361
TACTTGTAGATCGACG-4	JM0	1.1169	1.31546	0.0496401	-1.00194	-0.466605
TACTTGTAGGAGAGTA-4	JM0	0.569692	3.91189	0.151918	-0.970004	-0.765623
TAGACCAAGAGGTCAC-4	JM0	0.675429	1.82548	0.0547645	-4.00151	-1.79457
TAGACCATCCATCACC-4	JM0	0.860547	2.20653	0.0661959	-2.53847	-1.37932
TAGCACAGTATGAGGC-4	JM0	0.516944	1.72315	0.0574383	-0.255396	-0.684498
TAGGGTTGTATCGAAA-4	JM0	0.850492	3.06625	0.0895255	-1.14305	-2.97613
TAGGGTTTCCGCATAA-4	JM0	0.414201	3.57002	0.0986193	-4.8177	-0.275847
TAGGTACTCGTCCTTG-4	JM0	0.431699	1.97348	0.0616713	-1.13921	-0.296562
TAGGTTGTCAGGTAAA-4	JM0	0.796325	1.83767	0	-1.16253	-2.53973
TAGTGCACAGGTGGAT-4	JM0	0.583835	6.53165	0.182448	-4.84221	1.0966
TATACCTTCATTTCCA-4	JM0	1.10883	1.02669	0.164271	-1.47826	-2.25814
TATCAGGGTGTAACGG-4	JM0	0.649614	2.78116	0.0609013	-1.92617	-1.20643
TATCCTACAGAACTCT-4	JM0	0.521014	1.87565	0.173671	0.229092	-0.482027
TATCTGTGTTAGAGTA-4	JM0	0.412746	3.78075	0.0825491	-1.83733	-2.65173
TATGTTCCAACTTGGT-4	JM0	0.664251	2.86836	0.0603865	-2.92515	0.0590394
TATTCCATCCAGTACA-4	JM0	0.644172	1.84049	0.184049	0.48084	-0.283432
TATTGCTAGTCTGTAC-4	JM0	0.636537	3.69192	0.0636537	-2.47322	-1.529
TATTGCTGTCCGATCG-4	JM0	0.655398	2.79407	0.0689893	-2.1915	-2.09469
TATTGCTGTGCAACAG-4	JM0	1.14395	2.76454	0	-3.84621	-1.60081
TATTTCGGTGTAGTGG-4	JM0	0.452571	1.71977	0.144823	-0.675905	-1.82427
TCAAGACAGGGATCTG-4	JM0	0.657277	1.03286	0.0469484	-2.33165	-1.59585
TCAAGACCAGCACCCA-4	JM0	0.662617	1.79459	0.110436	-1.35754	-0.878746
TCAATTCCAAAGCTCT-4	JM0	0.391389	2.70962	0.0150534	1.7799	-2.55243
TCACAAGAGCTCGAAG-4	JM0	0.521221	3.94639	0.0744602	-2.79569	-0.663352
TCACACCGTAGCTGCC-4	JM0	1.1779	1.44192	0.0406174	-3.97473	-2.13212
TCACATTCAATTTCTC-4	JM0	0.75188	2.79545	0.134953	-3.66222	1.42973
TCACATTTCGTGTGGC-4	JM0	0.843672	3.69727	0.0992556	-2.94867	-2.41533
TCACTATCAACACGTT-4	JM0	0.984215	2.65552	0.0928505	-0.305867	-3.8397
TCAGCAAGTGAATAAC-4	JM0	1.16337	3.11881	0.0742574	-3.99972	-1.66824
TCAGCAATCCGTACGG-4	JM0	0.613318	6.07477	0.0876168	-2.89548	1.08455
TCAGCCTAGGCCATAG-4	JM0	0.662706	2.03382	0.0914077	-4.32376	-0.368112
TCAGGGCTCATAGGCT-4	JM0	0.500114	5.63764	0.0681973	-3.15922	0.52909
TCAGGGCTCGATTTCT-4	JM0	0.964539	3.63121	0.113475	-2.87618	-1.73603
TCAGGTAAGGGTTTCT-4	JM0	0.682192	7.71583	0.117619	-3.51675	1.40879
TCAGGTAAGGTGCTTT-4	JM0	0.531178	2.63279	0.115473	-3.38643	-1.93737
TCAGGTAGTCCTATAG-4	JM0	0.468933	1.7585	0.195389	-0.0275683	-1.16612
TCAGGTATCCGCTGTT-4	JM0	0.581191	3.13491	0.123283	-2.72273	-0.0821223
TCAGTCCTCAACGAGG-4	JM0	0.452294	3.7045	0.0861512	-2.10832	0.919322
TCAGTGATCAGACCCG-4	JM0	0.831322	2.27943	0.0536337	-2.98849	-1.33493
TCAGTTTTCAGTCTTT-4	JM0	0.544814	3.69619	0.0213652	-4.55361	-0.774546
TCAGTTTTCCGACAGC-4	JM0	0.637996	4.04064	0.0236295	-4.516	0.639558
TCATACTAGAGAGGGC-4	JM0	0.428305	5.75419	0.0372439	-1.88414	0.323525
TCATACTAGATACCAA-4	JM0	0.541243	6.17017	0	-4.49995	1.98969
TCATATCTCGAAGGAC-4	JM0	0.37191	3.80661	0.0218771	-0.448466	-1.23604
TCATCATAGCGACCCT-4	JM0	0.439239	2.52562	0.0549048	-2.26295	-2.13185
TCATCATCACACCTTC-4	JM0	0.867209	1.19241	0.0542005	-1.70248	-1.59192
TCATCATTCAGCCTCT-4	JM0	0.875657	2.45184	0.116754	-2.54808	-1.58159
TCATCCGTCCTTTGAT-4	JM0	0.657633	5.00199	0.0398565	-2.20636	0.610126
TCATGAGAGTTCCGGC-4	JM0	0.438476	5.04248	0.219238	-4.32514	1.00227
TCATGAGCATAGGAGC-4	JM0	0.724055	5.95334	0.107267	-3.7815	-0.0963757
TCATGCCGTTCGAGCC-4	JM0	0.788835	3.39806	0.121359	-0.573725	-0.346329
TCATGGAGTTAATGAG-4	JM0	0.780869	2.90386	0.0976086	-2.79464	-2.39416
TCATTACAGCTGCCTG-4	JM0	0.463451	3.03349	0.0421319	-1.64595	-0.589234
TCATTACGTCTCGGAC-4	JM0	0.716751	2.36262	0.0530926	-0.699795	-0.539365
TCATTCATCAGAGTTC-4	JM0	0.47759	1.46951	0.0734754	-0.603059	-1.78981
TCATTCATCATGCGGC-4	JM0	0.918897	1.43827	0.159808	-2.14428	-2.29633
TCATTCATCTGCGGGT-4	JM0	0.655308	3.97554	0.0218436	-3.78824	-1.39011
TCATTGTCAGCACAAG-4	JM0	0.391389	5.37073	0.130463	-4.63554	1.84157
TCATTGTGTCTCAAGT-4	JM0	0.918798	1.26645	0.0496648	-1.56465	-1.95317
TCCACCACAGCGTACC-4	JM0	0.895656	3.40349	0.223914	-4.09687	1.67094
TCCACGTAGGATACGC-4	JM0	0.576271	2.61017	0.101695	-5.09438	-0.127448
TCCAGAAAGATTACCC-4	JM0	0.447427	1.566	0.0319591	0.0845029	-0.697371
TCCATCGCATAGTCAC-4	JM0	0.887574	1.2574	0.0739645	0.107891	-1.49142
TCCCACAAGGTACAGC-4	JM0	1.04645	1.35273	0.0510465	-2.16845	-1.63416
TCCCACACACGTCTCT-4	JM0	0.884117	2.14714	0	0.564208	-0.139587
TCCCACAGTCGCAACC-4	JM0	0.593878	4.17999	0.0685244	-4.78909	1.15361
TCCCACATCAGCTTGA-4	JM0	0.423928	2.11964	0.282619	-1.69537	-2.04561
TCCCAGTTCTGCATAG-4	JM0	0.62461	5.64231	0.145742	-3.65585	1.64862
TCCCATGTCGTGCAGC-4	JM0	0.961959	1.66157	0.0874508	0.517413	-1.17893
TCCGAAAAGAGTGTTA-4	JM0	0.23119	7.33501	0.0420345	-5.12232	0.885118
TCCGATCAGTGTCATC-4	JM0	0.669536	3.73027	0.047824	-4.77761	1.5047
TCCGATCTCCGTGACG-4	JM0	0.320192	3.78227	0.10006	0.441287	0.443764
TCCGATCTCCTGTAAG-4	JM0	0.545234	6.36107	0.0201939	-2.88076	0.55384
TCCGGGAAGCGATGGT-4	JM0	0.750939	3.05382	0.100125	-2.22318	-0.869201
TCCGGGAGTCTTTATC-4	JM0	0.691776	2.86959	0	-1.32343	-2.96974
TCCGTGTCAGAAATCA-4	JM0	0.325059	3.6643	0.0591017	-1.18809	-0.681139
TCCGTGTCAGTAGGAC-4	JM0	0.478261	3.30435	0.0434783	-3.9379	-0.31921
TCCGTGTTCACCTCGT-4	JM0	0.602596	3.9246	0.108158	-4.77176	-0.533684
TCCGTGTTCCGTACGG-4	JM0	0.514851	2.89109	0.0990099	-4.79575	-0.660747
TCCTAATAGTTACTCG-4	JM0	1.0101	4.31397	0.231481	-5.12983	0.960542
TCCTCCCAGTGATAGT-4	JM0	0.343	3.18054	0.155909	-2.23076	-1.087
TCCTCCCTCAGTGATC-4	JM0	0.322004	2.66547	0.0894454	-4.76482	1.2357
TCCTCTTTCTCTTGCG-4	JM0	0.578902	3.94511	0.150086	-2.49068	0.0526288
TCCTGCAAGGAGTATT-4	JM0	0.455661	3.50508	0.0876271	-5.1419	0.644796
TCCTGCACAGAGGAAA-4	JM0	0.580495	3.17337	0.154799	-3.33428	1.57539
TCCTGCAGTGACACGA-4	JM0	0.695134	3.37637	0.0331016	-1.75879	-1.39613
TCCTTCTTCCGTAATG-4	JM0	0.802783	1.33797	0.187316	-1.98992	-1.15497
TCGAACAAGTGTAGTA-4	JM0	0.637136	3.51942	0.0910194	-3.02302	1.86277
TCGAACATCTGTCCCA-4	JM0	0.382194	6.92446	0.134892	-3.30715	0.349699
TCGAAGTAGGTCGAGT-4	JM0	0.851869	2.69759	0.023663	-1.63728	-0.0902545
TCGACCTTCCCGAACG-4	JM0	0.601353	4.05913	0.100226	-3.22371	2.45132
TCGACGGAGCCTAGGA-4	JM0	0.885936	2.95312	0.036914	-3.53891	0.545664
TCGACGGGTTATAGCC-4	JM0	0.364786	0.826848	0.145914	0.42103	-1.68952
TCGACGGTCCCATTCG-4	JM0	0.533005	3.81304	0.0820008	-1.76982	-2.1425
TCGATTTCAAATGGCG-4	JM0	0.852878	3.43994	0.0852878	-5.26059	0.299237
TCGCAGGAGCGCTGCT-4	JM0	0.736601	3.78461	0.0762002	-3.3466	-0.991946
TCGCTTGAGGCATCTT-4	JM0	0.61488	4.1197	0.081984	-4.74257	0.51032
TCGCTTGCAGTCTACA-4	JM0	0.63102	2.52408	0.0996347	-1.35768	0.397213
TCGCTTGGTTTGAAAG-4	JM0	0.960347	1.45601	0.185874	-0.650877	-0.697072
TCGGATAGTACCCGCA-4	JM0	0.690636	1.66565	0.101564	0.186993	-0.711404
TCGGATAGTCACATTG-4	JM0	1.21199	2.09343	0.0661084	-1.04041	-1.64376
TCGGGTGGTACTCAAC-4	JM0	0.583226	4.18757	0.0466581	-5.34628	0.0150054
TCGGTCTAGACTAGAT-4	JM0	1.41483	1.92417	0	-2.09505	0.727825
TCGTAGAGTATTGAGA-4	JM0	0.749792	2.58262	0.610941	-2.17753	-1.26996
TCGTCCACACAGTCAT-4	JM0	0.169779	9.33786	0.127334	-6.21297	1.76192
TCGTCCATCGTGGCGT-4	JM0	0.631579	4.71053	0.0789474	-4.02556	2.07999
TCGTGCTAGCTCACTA-4	JM0	1.75711	1.75711	0.155039	-4.0468	-2.08405
TCGTGCTGTTCAAGTC-4	JM0	0.270709	5.19762	0.108284	-0.682577	-0.156848
TCTAACTTCTCTCCGA-4	JM0	0.4363	2.13787	0.04363	-1.03677	0.560304
TCTACATAGAATTCAG-4	JM0	0.990332	4.19712	0.070738	-3.3339	2.16384
TCTACATGTGTCTAAC-4	JM0	1.17435	1.77657	0.0903342	-2.25658	-1.70647
TCTATACCATAGAAAC-4	JM0	0.317779	5.43569	0.0334504	0.235043	1.82905
TCTATCAAGGCTGGAT-4	JM0	1.14167	2.23145	0.103788	-0.451152	-0.514382
TCTATCACAGTTGAAA-4	JM0	0.57155	1.16427	0.14818	-0.247736	-1.96375
TCTCACGAGCGCTTCG-4	JM0	0.522916	2.8299	0.0615195	-2.19355	-1.43851
TCTCAGCAGCCATGCC-4	JM0	0.48533	3.44143	0.132363	-5.31922	1.00381
TCTCAGCAGTGCAAAT-4	JM0	0.82713	4.59057	0.0413565	-4.61998	1.44649
TCTCCGAGTGCGACAA-4	JM0	0.487145	3.46414	0.108254	-1.13778	-0.0396907
TCTGGCTAGGTGCAGT-4	JM0	1.37974	2.79084	0.156789	-1.79856	-1.22216
TCTGGCTCATGCCGCA-4	JM0	0.674663	2.92354	0.049975	-1.42982	-1.7337
TCTGGCTCATTCCTCG-4	JM0	0.61411	5.16995	0.214225	-4.37039	0.493044
TCTGGCTTCCTTATAC-4	JM0	0.596044	2.24871	0.0541859	-1.99058	-2.30747
TCTTAGTAGGTCATAA-4	JM0	1.59907	3.01275	0.0695249	-3.65234	-1.95294
TCTTAGTTCTTTGGAG-4	JM0	0.819672	3.62998	0.140515	-4.03967	0.833795
TCTTCCTTCTGAATCG-4	JM0	0.815801	2.383	0.107342	-3.24577	-1.42769
TCTTGCGGTCTTTCAT-4	JM0	0.456788	6.72392	0.127901	-4.44427	-0.894347
TCTTTGATCCGAGAAG-4	JM0	0.592128	2.61233	0	-2.78376	0.9767
TGAATCGCAAAGGGCT-4	JM0	0.969213	1.99544	0.22805	-0.454926	-3.57403
TGAATGCTCCTTCGAC-4	JM0	1.1755	2.40256	0.0721798	-4.34647	-0.184074
TGACAGTCAACCTAAC-4	JM0	0.502197	2.82486	0.125549	-3.24328	-0.949298
TGACAGTCATATGCGT-4	JM0	0.506146	2.49458	0.10846	-3.78306	-0.605741
TGACAGTTCAGTCCGG-4	JM0	0.783699	3.44828	0.0261233	-1.74354	-0.854534
TGACCCTAGGCAGGTT-4	JM0	0.784208	3.62358	0.135208	-1.62707	0.603995
TGACGCGTCATGGCCG-4	JM0	0.718133	3.85996	0.2693	1.74115	1.34742
TGAGACTGTCAAAGCG-4	JM0	0.4662	4.34414	0.127146	-3.97531	1.52765
TGAGACTTCACTGATG-4	JM0	0.925407	4.15031	0.0560852	-2.73706	-0.87929
TGAGCGCAGATGAACT-4	JM0	0.422103	2.64774	0.076746	-0.293324	0.0061927
TGAGCGCAGCTCTTCC-4	JM0	1.0729	1.5956	0.220083	-3.17743	0.181151
TGAGGAGCAAAGACTA-4	JM0	0.808709	6.12753	0.124417	-5.03295	3.26286
TGAGGAGCAAATGGCG-4	JM0	0.556174	6.00667	0.0556174	-5.82276	0.698771
TGAGGTTTCCTTCGAC-4	JM0	0.258565	3.87847	0.161603	-3.18283	2.16196
TGAGTCACACAGCTGC-4	JM0	0.589551	3.27302	0.0203293	-1.71486	0.613765
TGATCAGGTAGGTCAG-4	JM0	0.77886	1.50209	0.166898	-0.516835	-0.703311
TGATCTTAGCGTTCCG-4	JM0	0.355956	4.15282	0.0474608	0.334141	-0.0463705
TGATCTTGTCGTACAT-4	JM0	0.409836	5.88026	0.106914	-2.80926	-0.480068
TGATGCAAGGAGCAAA-4	JM0	0.970464	2.72152	0.0632911	-1.1481	-2.90438
TGATGCAAGGTACAGC-4	JM0	0.539084	1.53639	0.0808625	0.286797	-0.514413
TGATGGTCAATAGGAT-4	JM0	0.724399	4.74152	0	-4.93686	2.77054
TGATGGTGTGTCCGGT-4	JM0	0.568182	4.68002	0.0448565	-5.04143	-0.540525
TGATTCTTCTCCTACG-4	JM0	0.487924	3.2203	0.268358	-2.94553	1.15653
TGATTTCGTAATCAGA-4	JM0	0.86593	1.16453	0.567334	8.542	0.514696
TGATTTCGTTCTTGCC-4	JM0	0.706714	3.60929	0.100959	-3.29928	0.542585
TGCAGATCACTGGCCA-4	JM0	1.36266	2.62969	0.167344	-2.80538	-1.76132
TGCAGATGTTAGGAGC-4	JM0	0.694962	1.51402	0.0992802	-1.29604	-1.13933
TGCAGTACATCATTGG-4	JM0	0.906233	4.12428	0.0924727	-4.78255	-0.357125
TGCAGTATCATTGTGG-4	JM0	0.567875	1.32504	0.0540833	-0.503904	-0.889256
TGCATCCAGAGGTGCT-4	JM0	0.598527	2.96961	0.0460405	-4.36727	-1.0114
TGCATGATCCATAGGT-4	JM0	1.02375	2.0475	0.12285	-2.29417	-1.95233
TGCCGAGAGAGTTCGG-4	JM0	1.19979	1.19979	0.260824	-0.225062	-0.450971
TGCCGAGCACTTCAGA-4	JM0	0.636414	2.51799	0.166021	-0.746042	-0.663184
TGCCGAGTCAAGAGGC-4	JM0	0.539014	2.18172	0.0256674	-2.48753	-2.36283
TGCGACGCACTCACTC-4	JM0	0.779446	2.36721	0.17321	0.0602467	-1.10755
TGCGACGTCTGCTGAA-4	JM0	0.547337	6.89349	0.0443787	-4.35552	0.167597
TGCGGCAAGATAACAC-4	JM0	0.496847	1.70075	0.0573285	-3.47202	-1.32813
TGCGGGTCAAACTGCT-4	JM0	0.308902	2.89245	0.084246	-2.94755	2.16994
TGCGGGTCATGTGCTA-4	JM0	0.335657	2.0914	0.129099	-2.36968	0.386064
TGCTGAACACAATGCT-4	JM0	0.924025	1.54004	0.102669	-3.51937	-0.861697
TGCTGAATCTCCGTGT-4	JM0	0.437063	2.27273	0.145688	-2.17589	-2.57289
TGCTTGCGTACGACAG-4	JM0	0.520472	5.81194	0.0346981	-4.34989	0.329039
TGGAACTCAACAGATA-4	JM0	0.577923	1.73377	0.134849	-4.8348	-0.758528
TGGAGAGAGTTAGTGA-4	JM0	0.686642	3.99501	0.124844	-3.13007	-1.88774
TGGAGAGCATGGTGGA-4	JM0	0.319052	2.71194	0	-4.65414	-0.664096
TGGAGGACAATTGAAG-4	JM0	0.706714	1.9687	0.0504796	-0.280927	-1.05748
TGGAGGACAGCGACAA-4	JM0	0.622568	3.92996	0.0389105	-3.4865	-0.237599
TGGATCAAGCCTCGTG-4	JM0	0.629591	2.57083	0.0786988	-0.7239	-1.46416
TGGATGTGTAGCACGA-4	JM0	0.442834	1.91224	0.0805153	-3.95691	-1.51311
TGGCGTGCAACACGAG-4	JM0	0.404103	5.6419	0.0932546	-4.70439	0.238179
TGGGAAGCACCTAAAC-4	JM0	0.642638	5.81168	0.111763	-3.82311	1.62795
TGGGAGAGTTCGCGTG-4	JM0	0.516648	3.75048	0.114811	-4.01952	-0.103551
TGGGCGTCAATAGTCC-4	JM0	0.607761	2.71155	0.140252	-0.739942	-0.764601
TGGGCTGCATAGGTAA-4	JM0	0.453548	5.8376	0.117045	-5.5893	0.138754
TGGGCTGGTGGTATGG-4	JM0	0.434122	6.88083	0.0651183	-5.22478	1.47917
TGGGTTACAGCAGTGA-4	JM0	0.733333	2.66667	0.1	-2.45734	-0.14813
TGGTGATCAATACAGA-4	JM0	0.495524	3.90026	0.0319693	-4.60098	-0.524893
TGGTGATCAGAGGTAC-4	JM0	0.744735	2.18285	0.0770416	-2.41663	-2.48407
TGGTTAGCAAGCCCAC-4	JM0	0.829302	2.10781	0.984796	8.2801	-0.988587
TGGTTAGCAATACCCA-4	JM0	0.886474	3.17415	0.0285959	-2.90697	-2.43236
TGTAACGCATGTCTAG-4	JM0	0.316103	2.71476	0.111566	-1.94204	0.477839
TGTAAGCGTCGAATTC-4	JM0	0.417766	3.67194	0.0879507	-4.26676	-1.31259
TGTACAGCATTGTAGC-4	JM0	0.862664	3.1401	0.138026	-2.75905	-2.47949
TGTAGACTCTCGCAGG-4	JM0	1.06514	3.01106	0.163867	-1.73155	-1.46524
TGTCAGAAGTCTGGTT-4	JM0	0.637899	1.23827	0.0750469	-0.374136	-1.48498
TGTCAGATCGGAGTGA-4	JM0	0.8626	5.45287	0.0308071	-3.55606	-0.173865
TGTCCACCAAATAAGC-4	JM0	0.651466	2.47557	0.0651466	-1.96664	-0.576838
TGTCCACGTAGCGTCC-4	JM0	0.686275	2.5	0.147059	1.70745	-0.369126
TGTCCACTCTGGACTA-4	JM0	0.633413	3.00871	0.0791766	-1.927	1.27119
TGTCCCACAGAACGCA-4	JM0	0.422046	2.58193	0.0744786	-3.04636	0.0268507
TGTCCCAGTCCCACGA-4	JM0	0.414651	4.21562	0.138217	-1.71783	0.391188
TGTCCTGCAATGTCTG-4	JM0	1.28397	1.01523	0.209018	-0.835101	-0.874895
TGTGAGTCAAATTGGA-4	JM0	0.481214	1.94336	0.0185082	-1.28862	-1.92561
TGTGAGTCAGTTAAAG-4	JM0	0.439239	6.24695	0.146413	-5.01979	3.03214
TGTGCGGGTCCTTTGC-4	JM0	0.657513	0.773545	0.0580159	0.821698	-1.59208
TGTGTGACAACTAGAA-4	JM0	0.714569	1.03216	0.119095	-0.103234	-1.47332
TGTTACTCAGATTTCG-4	JM0	0.744212	3.94157	0.137817	-3.37838	0.576628
TGTTCATCATCCTAAG-4	JM0	0.645558	7.25484	0.0307409	-2.62028	0.228959
TGTTCCGTCTACTGAG-4	JM0	0.836237	2.92683	0.0696864	-4.1383	2.38165
TGTTCTAAGGCTTTCA-4	JM0	0.731311	3.46696	0.108342	-3.49594	-0.909431
TGTTGAGAGAGTTGCG-4	JM0	0.641221	2.74809	0.0610687	-3.51383	2.14567
TGTTGAGAGCTAAACA-4	JM0	0.52504	3.27141	0.0403877	-4.3293	0.58576
TGTTGAGTCTCTCGCA-4	JM0	0.824402	1.45644	0.0824402	-0.573588	-0.769828
TGTTTGTCAGCCGGTT-4	JM0	0.737052	3.46614	0.0796813	-2.00733	0.449464
TGTTTGTTCTGGGTCG-4	JM0	0.602258	1.07905	0.175659	-1.54392	-1.82171
TTAATCCGTCGCACGT-4	JM0	0.9902	4.59371	0.0306247	-4.01659	0.292881
TTACAGGCAACCTATG-4	JM0	0.598355	2.29369	0.0747943	0.3923	-0.439563
TTACCATAGACTTGTC-4	JM0	0.849515	3.20388	0.0970874	-1.30212	-1.22605
TTACCGCGTACTGACT-4	JM0	0.707089	3.99505	0.0353544	-3.33426	-0.841116
TTACGCCCAATCCTAG-4	JM0	0.531915	2.853	0.0483559	-3.19706	2.49424
TTACGCCTCGTCCATC-4	JM0	0.4	3.31765	0.0470588	-3.79919	0.593745
TTACGTTGTTAAACAG-4	JM0	0.61237	3.75077	0.107165	-3.69283	1.209
TTACTGTCAGTTTGGT-4	JM0	0.351803	3.51803	0.0879507	-3.09827	0.195246
TTAGGCAAGCCTCAGC-4	JM0	0.686248	0.905847	0.0548998	-1.85153	-2.45553
TTAGGGTGTGGATTTC-4	JM0	0.978261	1.52174	0.108696	-0.487433	-0.110516
TTAGGGTGTGTTGCCG-4	JM0	0.274459	5.24701	0.048434	-5.13449	0.0792828
TTAGTCTAGGAACGCT-4	JM0	0.434855	5.60294	0.0334504	-4.30486	1.35233
TTATTGCGTGATTGGG-4	JM0	0.49437	5.13595	0.0823949	-4.98927	0.133667
TTCACGCAGTAGAGTT-4	JM0	0.809644	4.0842	0.107953	-5.04681	0.295367
TTCACGCAGTTACGAA-4	JM0	0.545596	2.10444	0	-1.39767	-1.51992
TTCACGCTCAACCTCC-4	JM0	0.827206	2.25184	0.0919118	-3.23641	-0.0933909
TTCAGGACAAGGAGTC-4	JM0	0.453386	4.95891	0.17002	-2.06175	1.07093
TTCATGTAGATAGCTA-4	JM0	0.925422	3.91943	0.108873	-5.69759	1.09293
TTCATGTCACATGAAA-4	JM0	0.433944	3.06172	0	-0.367503	-0.113332
TTCATTGCAACGGCCT-4	JM0	1.38675	1.60247	0.0924499	-2.27517	-1.55223
TTCATTGTCCAGCCTT-4	JM0	0.79671	3.44384	0.0514007	-2.87547	-1.3954
TTCCGGTAGCGTTCCG-4	JM0	0.647249	1.46583	0.0190367	-1.16302	-0.27197
TTCCGGTGTCCCTGTT-4	JM0	0.518888	2.22084	0.0622665	-1.61948	-1.11452
TTCCGTGAGTAAATGC-4	JM0	0.845839	2.42838	0.0818554	-3.6054	-1.87059
TTCCGTGTCCAGTACA-4	JM0	0.569033	4.91165	0.239593	-3.79655	1.57542
TTCCTAAAGGCCTGAA-4	JM0	0.78256	1.73281	0.19564	-2.05108	-1.4515
TTCCTAACAGTCCCGA-4	JM0	0.617829	2.70668	0.176523	-2.72023	-0.347556
TTCCTCTGTGAGACCA-4	JM0	0.573614	2.19885	0.0239006	-2.18743	-2.40799
TTCGATTGTCGCATCG-4	JM0	0.367816	3.55556	0.045977	-4.90559	0.126528
TTCGATTTCGCTCATC-4	JM0	0.686752	2.76916	0.0443066	-1.94451	-1.14004
TTCGCTGAGCTTACGT-4	JM0	0.711939	3.06681	0.109529	-3.05964	-0.143042
TTCGGTCCACAGAAGC-4	JM0	0.873362	2.22707	0.174672	-1.82168	-2.09985
TTCTAACTCTCTATGT-4	JM0	0.413565	2.41935	0.0620347	-3.73519	-1.41959
TTCTCTCGTAGACACG-4	JM0	0.76666	4.97346	0.0786318	-4.16127	-0.63519
TTCTCTCGTTGCATCA-4	JM0	0.584385	1.63628	0.0233754	-1.65967	-2.05786
TTCTTCCCATCCGTGG-4	JM0	0.503586	4.42545	0.0305204	-3.48834	0.372084
TTCTTCCTCCCGTGAG-4	JM0	1.03291	3.2909	0.120106	-2.62236	-2.13068
TTGAGTGAGGCACAAC-4	JM0	0.366122	2.29436	0	-3.58361	-1.40097
TTGATGGCACATATGC-4	JM0	0.43709	4.15236	0.0312207	-1.01411	0.561901
TTGATGGCAGTCGCTG-4	JM0	0.654971	3.62573	0.0467836	-2.77711	0.13826
TTGATGGGTTGAGGAC-4	JM0	0.382883	5.51802	0.112613	-1.81126	-0.191832
TTGCATTCAGTCCCGA-4	JM0	0.638185	4.94593	0.106364	-2.62776	0.671845
TTGCATTCATCTGTTT-4	JM0	0.636943	1.06157	0.121322	-2.18307	-1.10982
TTGCATTGTGCAAGAC-4	JM0	0.754226	3.58908	0.0520156	-3.40341	-1.7322
TTGCATTGTGCATTAC-4	JM0	0.484442	2.73896	0.0931619	0.372569	-0.60288
TTGCATTTCACTGGGC-4	JM0	0.649838	2.94926	0.0499875	-1.81921	-2.67928
TTGCATTTCGCGGACT-4	JM0	0.638254	1.58534	0.0205888	-1.39307	-1.42343
TTGCCTGAGTTGCTGT-4	JM0	0.768717	3.97727	0.100267	-2.42769	0.217627
TTGCGTCAGTCATGAA-4	JM0	0.524246	2.31542	0.131062	-0.681833	-0.704208
TTGCGTCTCCGTGGGT-4	JM0	0.685225	2.52677	0.0428266	-1.81625	-2.11536
TTGCTGCTCCGGACTG-4	JM0	0.507684	4.04775	0.0686059	-3.86666	1.45987
TTGGATGTCCCTGTTG-4	JM0	0.672646	2.61584	0.44843	-1.80028	-0.681416
TTGGGATTCCGTGTCT-4	JM0	0.878378	2.2973	0.0337838	-1.18181	-1.57749
TTGGGCGAGGTCTGGA-4	JM0	0.913838	3.7859	0.195822	-0.711402	-0.866591
TTGGGTAAGGTCTGGA-4	JM0	0.917958	2.98336	0.0573723	-2.10713	0.098562
TTGGTTTTCAGGACAG-4	JM0	0.636414	4.86995	0.138351	-4.91137	0.200936
TTGTGGAGTAACGATA-4	JM0	0.884481	5.89654	0.0268025	-4.48549	-0.0183701
TTGTGGAGTTCCGCGA-4	JM0	0.636219	3.95365	0.0908884	-4.99719	0.0663724
TTGTGTTGTCTAACTG-4	JM0	0.43753	3.86485	0.0243072	-1.32447	-0.283412
TTGTGTTTCGAAGAAT-4	JM0	0.759219	4.15763	0.144613	-1.39126	-0.315978
TTGTGTTTCGATTCCC-4	JM0	0.98668	6.26542	0.098668	-2.39954	0.842878
TTGTTCAAGAGGCGTT-4	JM0	1.40555	4.01097	0.342818	-2.22683	-1.29852
TTGTTCACAGCGACCT-4	JM0	0.783354	1.81151	0.0489596	-1.1953	-1.5874
TTGTTGTGTAACTGCT-4	JM0	0.885347	2.43471	0.132802	-2.70746	-2.10148
TTGTTGTTCAACGTGT-4	JM0	0.539426	1.88799	0.0475964	-1.55332	-0.117263
TTGTTGTTCCATAGAC-4	JM0	0.427283	5.93448	0	-4.70679	-0.420603
TTGTTGTTCGTGTTCC-4	JM0	0.728029	2.4441	0.208008	-0.512172	-0.153689
TTGTTTGTCAGCTGAT-4	JM0	0.609607	2.85296	0.0975372	-2.58432	-2.32984
TTTACGTGTCTAACTG-4	JM0	0.506146	1.32562	0.120511	0.00963422	-0.108355
TTTACTGAGATAACAC-4	JM0	0.700869	3.05579	0.0560695	0.326355	2.15235
TTTAGTCAGAAGCCAC-4	JM0	0.725806	2.68817	0.0537634	-1.45031	-1.97058
TTTAGTCCAAGATGGC-4	JM0	0.643382	1.22549	0.0919118	-0.600958	-0.863638
TTTAGTCTCAACTGGT-4	JM0	0.697748	0.888043	0.0951475	-1.19419	-2.11051
TTTATGCTCAACGAGG-4	JM0	0.319052	4.42115	0.106351	-5.53803	0.212195
TTTCACACAAGGGCAT-4	JM0	0.4458	3.75411	0.0703895	-4.74644	-0.202943
TTTCACAGTCAAATCC-4	JM0	0.543057	1.93949	0.0930954	0.583373	0.760108
TTTCAGTCAGCTCATA-4	JM0	0.855561	2.36537	0.150981	-3.56418	2.90061
TTTCAGTTCGGCATAT-4	JM0	0.710371	3.10534	0.0811853	-2.96415	0.25772
TTTCATGAGGCTCACC-4	JM0	0.91866	1.60766	0.0574163	-1.4903	-1.99286
TTTCATGCAGCTGAGA-4	JM0	0.722939	5.11919	0.136772	-3.82685	1.87194
TTTGATCAGCACCTGC-4	JM0	0.564849	4.36672	0.152075	-4.39865	-0.445087
TTTGATCGTCAAAGTA-4	JM0	1.11157	1.35858	0.164677	-2.26455	-1.24514
TTTGGTTAGTGCACTT-4	JM0	0.715338	5.38607	0.0841574	-5.08519	1.2757
TTTGGTTAGTTTCAGC-4	JM0	1.12254	1.42657	0.070159	-2.19282	-2.00823
TTTGGTTGTACCAATC-4	JM0	0.573418	4.11632	0.0819169	-5.15886	0.558473
TTTGGTTGTGTTGACT-4	JM0	0.466321	3.49741	0.15544	-1.15357	0.579436
TTTGTTGGTTCCAAAC-4	JM0	0.392071	1.98214	0.0435635	-1.05265	0.181484
AAACGCTAGATGACCG-1	JM1	0.586611	6.15942	0.327812	-6.083	1.71945
AACCACAAGAATTTGG-1	JM1	0.882688	5.35308	0.0854214	-4.45777	2.32533
AAGACAACACATCCCT-1	JM1	0.661463	6.27067	0.0661463	-3.97049	1.4893
AAGACTCTCCTTATAC-1	JM1	0.379761	4.8252	0.0670166	-5.44067	0.838651
AAGTTCGCAAAGCGTG-1	JM1	0.327582	13.3435	0.0873553	-5.40085	3.09128
AATCACGTCAGCTGTA-1	JM1	0.63033	7.37857	0.148313	-5.73935	2.85127
ACACAGTAGACTCAAA-1	JM1	0.457928	15.8271	0.0858615	-4.50765	3.33858
ACAGAAACAATGCAGG-1	JM1	0.289191	7.21774	0.108447	-4.65081	1.22327
ACAGAAAGTTTCGACA-1	JM1	0.542083	12.1255	0.0570613	-5.35875	2.96005
ACAGGGATCAAGAATG-1	JM1	0.319635	15.7534	0.0913242	-5.44643	3.25873
ACCAACAGTGAGATTA-1	JM1	0.496032	10.9127	0.0661376	-4.5001	3.49886
ACCTACCGTACTGAGG-1	JM1	0.521765	5.81395	0.0745379	-4.53012	1.28298
ACGGTTATCCTCTCGA-1	JM1	0.613027	8.659	0	-2.93389	2.77434
ACGTAACGTTGTCAGT-1	JM1	0.409384	7.9515	0.0944733	-4.91335	1.70685
ACGTTCCAGAACCCGA-1	JM1	0.737163	5.69395	0.127097	-5.8472	2.03753
ACTATTCAGACTTCGT-1	JM1	0.264877	15.3805	0.158926	-4.89179	2.51501
ACTATTCAGTCTAGAA-1	JM1	0.457942	7.61629	0.120511	-5.70126	2.99977
ACTGATGGTTCTCACC-1	JM1	0.547695	5.29439	0.159744	-4.98295	1.6247
ACTTAGGTCTTGGATG-1	JM1	0.4642	7.48347	0.0422	-4.70976	1.12236
ACTTCCGAGAAGTGTT-1	JM1	0.57677	6.18536	0.0596659	-3.46986	2.43614
ACTTTGTAGTCCCGGT-1	JM1	0.834363	5.2534	0.123609	-4.96954	2.3865
AGACAAAGTTCATCGA-1	JM1	0.410777	14.4859	0.036245	-4.8141	2.20738
AGACCCGGTCGCAGTC-1	JM1	0.929272	4.36242	0.0258131	-3.4821	2.63215
AGAGCCCAGAAGATCT-1	JM1	0.71544	6.90053	0.0692361	-4.74558	2.9759
AGCCAATAGTGACCTT-1	JM1	0.483375	13.1683	0.0585909	-4.48531	1.87237
AGCCAGCAGTTGTACC-1	JM1	0.815129	7.92305	0.228236	-4.53176	3.05572
AGGAAATAGAGTATAC-1	JM1	0.323332	8.79462	0.0905329	-5.70637	1.87491
AGGCTGCTCTTCCCGA-1	JM1	0.488688	11.1674	0.0723982	-5.06017	3.13566
AGGGCTCCAAACTCTG-1	JM1	0.410601	6.19634	0.055991	-3.69634	2.63331
AGGTGTTAGTCAATCC-1	JM1	0.516014	8.02491	0.0355872	-3.80629	1.91004
AGGTGTTGTAATGATG-1	JM1	0.465116	14.4733	0.246238	-6.28757	2.47966
AGGTTACAGAGAATCT-1	JM1	0.803342	4.72365	0.0642674	-4.31544	3.30685
AGTAGTCCATATAGCC-1	JM1	0.516462	9.29632	0.0968367	-3.73926	3.01204
AGTGTTGTCCTCACGT-1	JM1	0.66589	7.55785	0.149825	-4.82532	1.64062
AGTGTTGTCCTTATCA-1	JM1	0.612903	7.06452	0.129032	-4.57863	3.36646
AGTTCGACAAGTTCGT-1	JM1	0.372399	15.7065	0.0438116	-5.47058	3.36994
ATACTTCTCACAAGAA-1	JM1	0.712788	8.42767	0.0838574	-3.70044	3.24996
ATCAGGTGTAGATTAG-1	JM1	0.198807	10.3096	0.113604	-2.05968	2.18943
ATCGCCTAGAAAGTCT-1	JM1	0.371674	8.68545	0.0782473	-5.90401	2.19311
ATCGGATCAGGTCCGT-1	JM1	0.604839	9.13978	0.134409	-4.57209	3.41613
ATCTTCAAGGCTCAAG-1	JM1	0.421941	14.6038	0.0234412	-4.35367	2.86618
ATGAGGGAGCGTACAG-1	JM1	0.615503	9.6557	0.17311	-4.01627	2.4455
ATGGATCAGAATTGCA-1	JM1	0.724113	8.39971	0.144823	-4.40166	2.46518
ATTCACTGTTGGTAGG-1	JM1	0.624291	7.03746	0.0851305	-3.37238	2.38101
ATTCTTGCAGATCATC-1	JM1	0.312121	16.1262	0.0346801	-5.52756	3.31731
ATTGTTCCAGATAAAC-1	JM1	1.41485	4.26201	0.576419	-6.07704	2.28606
ATTTCTGGTAACCAGG-1	JM1	0.375587	10.3756	0.0938967	-4.25787	2.75198
CAATCGAAGCACCGTC-1	JM1	0.298879	5.92777	0.0747198	-3.16736	2.34052
CACATGAGTAATTGGA-1	JM1	0.332963	13.5405	0.0832408	-4.91661	3.24117
CAGAGCCCAAGATCCT-1	JM1	0.352983	16.5372	0.123544	-5.70036	3.16371
CAGCCAGCAGTTGGTT-1	JM1	0.564972	10.3236	0.0770416	-4.38255	3.24679
CAGTTCCAGTGCGTCC-1	JM1	0.378347	12.1362	0.072759	-4.92147	2.7609
CATTCATAGCCGGAAT-1	JM1	0.284306	8.54814	0.0947688	-4.74062	2.40539
CATTGTTCACCCAAGC-1	JM1	0.290042	10.3287	0.0483403	-5.67161	2.23199
CCACCATTCAAGGCTT-1	JM1	0.572975	6.71654	0.0954958	-5.85623	0.769009
CCCTTAGTCGCCTATC-1	JM1	0.560042	6.55119	0.104194	-5.35637	0.959445
CCGCAAGCAAATTGCC-1	JM1	0.444915	7.43644	0.127119	-3.5673	2.71459
CCGGGTAGTGTGAGCA-1	JM1	0.574967	6.32464	0.0442282	-3.76437	2.82885
CCGGTAGAGGTACATA-1	JM1	0.477528	10.5899	0.11236	-5.34292	3.22943
CCGGTAGTCTCTGACC-1	JM1	0.488355	7.79489	0.0563486	-4.6756	2.45383
CCGTAGGCATGAGTAA-1	JM1	0.663102	13.3476	0.0427807	-5.0153	2.68045
CCGTGAGTCTTGAGCA-1	JM1	0.449337	7.68367	0.0674006	-3.83577	2.7002
CCTCTCCCACCCAATA-1	JM1	0.381166	8.8565	0.0224215	-4.91849	2.4701
CGAAGGAAGACAGCGT-1	JM1	0.336754	11.4176	0.144323	-5.88015	2.18846
CGAAGTTTCCTCCACA-1	JM1	0.592805	9.81194	0.0817661	-5.46455	2.64105
CGCAGGTAGAAGTGTT-1	JM1	0.455049	7.32997	0.0983889	-5.16381	1.76725
CGGAATTAGGTGATAT-1	JM1	0.403121	10.5982	0.0650195	-6.14582	1.76346
CGGAATTTCCGAGATT-1	JM1	0.653742	7.01082	0.202885	-5.38921	3.33274
CGGAGAATCCCAACTC-1	JM1	0.306082	7.4842	0.0987362	-5.12186	1.27981
CGGTCAGTCCGCCTAT-1	JM1	0.931809	9.08513	0.0635324	-4.10166	2.71108
CGTCAAATCATCACCC-1	JM1	0.386276	12.7698	0.0454442	-4.46173	2.96942
CGTCCATTCCGTCCTA-1	JM1	0.820419	7.99149	0.15193	-4.2185	3.04681
CTACCCACATCCGCGA-1	JM1	0.694686	6.21744	0.173671	-4.27534	3.34813
CTATCCGAGGCGAAGG-1	JM1	0.30296	14.8683	0.0466092	-4.76949	3.28914
CTCATCGCAACTCCAA-1	JM1	0.53396	10.5938	0.0640752	-5.07447	2.99414
CTCCATGCATGGGTCC-1	JM1	0.860092	8.10398	0.0382263	-4.59656	2.49024
CTCGAGGTCGCACGGT-1	JM1	0.565724	7.95341	0.0665557	-4.15093	2.17201
CTCTCGACAACAGATA-1	JM1	0.36543	14.4345	0.0913576	-5.34293	3.22134
CTGAATGAGGAGCAAA-1	JM1	0.381567	10.9334	0.132081	-5.60034	2.00896
CTGTGGGAGTCTAACC-1	JM1	0.390407	7.25042	0.111545	-4.276	3.68298
CTTAGGACATTGACCA-1	JM1	0.847921	5.88074	0.109409	-4.56605	2.71296
CTTGATTAGAGGGCGA-1	JM1	0.640615	15.2787	0.0320307	-4.93471	3.62971
CTTGATTAGCCTAGGA-1	JM1	0.707071	5.79125	0.10101	-4.01273	2.84229
GAAACCTGTCATAGTC-1	JM1	0.600109	10.6383	0.0272777	-4.02886	2.90907
GAACTGTCACCTGCAG-1	JM1	0.404476	12.35	0.0404476	-5.52919	1.92359
GAATCGTCAGAGTTCT-1	JM1	0.313725	10.1176	0.183007	-4.25977	2.59696
GACAGCCCAACGGCCT-1	JM1	0.498034	8.9384	0.0524246	-5.24264	2.41316
GACAGCCCATCTAACG-1	JM1	0.530437	9.90149	0.0505178	-4.5477	2.48774
GACATCACATATACCG-1	JM1	0.275435	11.9298	0.361508	-6.13541	2.04153
GACCTTCCACGCCACA-1	JM1	0.215931	10.4846	0.0479846	-5.61496	2.82907
GACTCAAAGTTGCCCG-1	JM1	0.459812	8.47894	0.036785	-4.21994	2.49181
GAGGCAACATCGTGGC-1	JM1	0.492223	13.3294	0.0590667	-3.82351	2.29697
GAGGCAATCCTCAGGG-1	JM1	0.512	9.584	0.16	-4.77836	1.69507
GAGGGATAGGTAGTCG-1	JM1	0.471846	11.7647	0.0629129	-4.54846	3.63039
GAGTGTTTCAAGCTTG-1	JM1	0.562041	9.40337	0.0864678	-5.58523	2.46881
GATGGAGTCTTCTGTA-1	JM1	0.527284	6.41324	0.183936	-5.42408	1.16505
GCAGGCTGTTCGTACA-1	JM1	0.468975	10.4978	0.036075	-4.1464	3.45545
GCGAGAATCGATACGT-1	JM1	0.537527	11.3876	0.119451	-4.29989	2.80179
GCGTGCACAAGACAAT-1	JM1	0.983146	4.00281	0.140449	-4.54566	3.73619
GGATCTAAGAGGGTGG-1	JM1	0.578282	5.86849	0.0856714	-4.15956	2.42549
GGGAAGTCATGTGGCC-1	JM1	0.575968	5.36246	0.0993049	-4.88688	1.81338
GGGAAGTCATTGCCGG-1	JM1	0.448256	12.0444	0.0584681	-4.75899	3.28624
GGGTCACAGGAACATT-1	JM1	0.424304	10.387	0.0339443	-4.389	1.49856
GGGTGTCTCGGCTGTG-1	JM1	0.539245	10.3056	0.0898742	-5.5804	2.15389
GGTAACTGTAAGGCTG-1	JM1	0.319808	9.09454	0.039976	-5.4629	2.34317
GTAATCGAGCGCTGAA-1	JM1	0.325251	12.4335	0.0887049	-5.86237	1.95583
GTACAGTTCAGGAGAC-1	JM1	0.578739	7.24947	0.0913798	-3.81657	2.74368
GTAGATCAGGTGAGCT-1	JM1	0.571045	10.3124	0.0671817	-4.53304	3.15364
GTCACTCGTCTGCGCA-1	JM1	0.654358	12.0823	0.14022	-4.47203	2.89688
GTCGTAACAACCAGAG-1	JM1	0.682439	2.91174	0.22748	-3.4988	2.52994
GTCGTTCTCATGACAC-1	JM1	0.321396	12.0064	0.114784	-6.1003	2.79017
GTGAGTTCAATTGAGA-1	JM1	0.326158	10.4631	0.0521853	-5.43393	2.01084
GTGGTTATCGAGCCAC-1	JM1	0.619369	7.20721	0.0844595	-3.86068	3.04714
GTTACGAGTTACTCAG-1	JM1	0.411596	8.91195	0.232641	-4.33908	2.85866
GTTAGTGAGTTGCCCG-1	JM1	0.317845	9.944	0.121084	-4.87287	2.14489
TAAGTCGTCGATCCCT-1	JM1	0.34353	15.0826	0.0654343	-4.89729	2.73689
TAATTCCTCTCAAAGC-1	JM1	0.484946	11.8206	0.121237	-5.13814	3.02475
TACAACGGTCACGCTG-1	JM1	0.349813	5.43377	0.0932836	-3.46851	2.4767
TACGCTCGTGGTCCGT-1	JM1	0.402176	11.9707	0.118287	-4.85978	2.97411
TACGGGCCAGACACCC-1	JM1	0.510204	10.7808	0.15528	-5.03277	3.70637
TACTTGTCAAAGGAGA-1	JM1	0.628392	9.483	0.114253	-3.87383	3.05677
TAGCACAAGGAACTCG-1	JM1	0.440252	3.77358	0.188679	-4.41781	3.64311
TATCCTACACTACGGC-1	JM1	0.314517	9.84936	0.0165536	-2.76442	2.44028
TCAAGACGTCGTGCCA-1	JM1	0.573356	13.9629	0.0337268	-5.12149	2.886
TCACGCTTCATGTCAG-1	JM1	0.636943	3.07856	0	-2.76934	2.35094
TCACTATAGCATTGTC-1	JM1	0.393546	9.58284	0.0983865	-3.14656	2.27647
TCATCCGAGTGGTTAA-1	JM1	0.440678	10.0169	0.0169492	-4.30347	2.14639
TCATGTTGTACTGCCG-1	JM1	0.66316	7.61491	0.160073	-3.69127	2.01401
TCCCACACACTACCGG-1	JM1	0.426155	12.7181	0.133174	-5.22639	2.09266
TCCCATGCATTCAGCA-1	JM1	0.435361	11.1864	0.14512	-5.45817	2.01741
TCCGGGAGTCTCCTGT-1	JM1	0.684758	7.98884	0.0253614	-5.11339	2.33464
TCCGTGTGTGATCGTT-1	JM1	0.719145	4.62585	0.0971817	-4.21044	2.72828
TCCGTGTTCTTTCAGT-1	JM1	0.309957	11.604	0.154979	-5.79161	1.97406
TCCTCGAGTCAACATC-1	JM1	0.513563	12.8654	0.092178	-5.1128	3.16672
TCGACGGTCTCAACCC-1	JM1	0.279096	12.3639	0.0418644	-5.87089	1.7149
TCGCAGGAGCGACTTT-1	JM1	0.58862	8.53499	0.163506	-4.00483	3.19054
TCTCACGAGCACCAGA-1	JM1	0.410397	9.74692	0.0170999	-5.39666	2.25002
TCTTGCGTCATTCTTG-1	JM1	0.677467	7.33432	0.0589102	-3.88892	3.05854
TGAGGTTCAACCAATC-1	JM1	0.473186	9.19333	0.067598	-4.66407	3.02827
TGATCTTAGGTCTACT-1	JM1	0.487713	9.39786	0.093791	-4.10489	2.34092
TGATGGTGTTTACGTG-1	JM1	0.444444	3.73016	0.0793651	-5.91246	1.02561
TGCTTCGGTGGTACAG-1	JM1	0.268045	9.38158	0.0765843	-4.17663	2.79018
TGGATCACAGCTGTCG-1	JM1	0.60855	12.2471	0.425985	-5.66661	2.98932
TGGCGTGGTATCCCAA-1	JM1	0.586239	8.63931	0.123419	-4.39084	2.91305
TGGTAGTCACGGCGTT-1	JM1	0.238379	10.3397	0.11919	-4.55544	3.33298
TGTACAGTCATGAGGG-1	JM1	0.397989	8.06452	0.146628	-3.34736	2.1474
TGTCCCACAGAAGTTA-1	JM1	0.3001	14.138	0.0666889	-3.85823	3.15613
TGTGCGGCAAGTCCCG-1	JM1	0.559552	5.83533	0.0799361	-3.79026	3.43313
TTACCGCCATCAGCGC-1	JM1	0.752718	6.52356	0.139392	-4.30028	3.02219
TTAGTCTGTCGTCAGC-1	JM1	0.775519	7.25215	0.0628799	-6.16242	2.30572
TTCACGCGTCCTACGG-1	JM1	0.38666	11.2615	0.0322217	-5.24806	2.11646
TTCATGTGTTGCCATA-1	JM1	0.460754	9.00115	0.0493665	-4.77205	2.51946
TTCTTCCGTGTATTCG-1	JM1	0.690926	12.4597	0.0460617	-3.86494	2.98707
TTGCATTAGCACACCC-1	JM1	0.614162	6.03324	0.180636	-3.81332	2.82442
TTGGGTACAGGACTAG-1	JM1	0.350467	12.3978	0.0876168	-5.73155	1.9508
TTGTGGAGTCACAGTT-1	JM1	0.404341	16.0034	0.106406	-5.73248	3.07956
TTTCAGTCACGGTGCT-1	JM1	0.387097	14.2419	0.0322581	-4.98407	2.17104
TTTGACTTCTGTGCAA-1	JM1	0.327076	14.7469	0.0568828	-5.69105	3.12746
TTTGGTTAGCTACAAA-1	JM1	0.406298	12.7476	0.0761808	-5.46349	2.3911
AAAGGATAGTTTGAGA-4	JM1	0.434783	9.40711	0.0592885	-4.95385	2.45656
AAAGGTAGTCCAATCA-4	JM1	0.415004	9.16201	0.0957702	-5.34747	2.16273
AAAGGTATCTTGCAGA-4	JM1	0.522903	4.70613	0.0627484	-5.44674	1.91816
AAATGGATCACTTCTA-4	JM1	0.551809	9.71183	0.0122624	-5.3755	1.37499
AACAAAGTCCAGCTCT-4	JM1	0.459908	9.13817	0.139972	-4.88215	2.34015
AACGTCAGTGCTCTCT-4	JM1	0.563474	11.0043	0.198873	-5.39969	3.48251
AAGCATCAGAATACAC-4	JM1	0.850749	4.19826	0.0554836	-5.48549	1.75552
AAGCCATCAATAGTGA-4	JM1	0.5996	12.3029	0.266489	-5.96605	2.8487
AAGGAATGTCCTTAAG-4	JM1	0.781085	4.11653	0.211104	-4.18779	2.30173
AAGGTAAAGTCGGCAA-4	JM1	0.527009	11.3966	0.0658762	-6.09729	2.57181
AATAGAGAGAGCTGCA-4	JM1	0.425437	9.15808	0.0895656	0.446053	2.60202
AATCACGTCGTCAACA-4	JM1	0.539643	7.63802	0.207555	-4.48298	2.8527
AATGAAGAGCCACTCG-4	JM1	0.441788	11.9802	0.0519751	-6.0979	2.16343
AATGAAGTCTGTGTGA-4	JM1	0.447454	10.0133	0.0846535	-5.2932	2.65503
AATGACCTCTCCTGTG-4	JM1	0.79698	7.76007	0.146812	-4.26579	1.84587
AATGGCTGTACAGGTG-4	JM1	0.482986	6.65203	0.0878156	-5.79311	2.72985
AATTCCTCATCGATAC-4	JM1	0.421179	10.9507	0.0601685	-5.1363	3.1882
ACAAAGAGTCAGCTTA-4	JM1	0.57241	8.20454	0.0763213	-5.02498	2.01381
ACAACCAAGTCACTGT-4	JM1	0.458238	7.51927	0.062487	-5.82821	2.28166
ACAGAAACATGACTGT-4	JM1	0.351741	7.98452	0.105522	-4.40889	3.47248
ACAGGGATCCGATGCG-4	JM1	0.623053	7.892	0.398062	-5.50495	2.55882
ACCCAAACAGCAGAAC-4	JM1	0.791878	4.69036	0.182741	-5.38943	1.79569
ACCCTTGGTGTCATCA-4	JM1	0.404334	7.94113	0.0808669	-5.11189	1.7113
ACCTGAATCTGTCCCA-4	JM1	0.543305	9.04442	0.159795	-4.9448	3.76921
ACGATCATCCCTATTA-4	JM1	0.50813	5.4065	0.0609756	-5.94801	1.65076
ACGGGTCCACAAGTTC-4	JM1	0.258465	11.7601	0.129232	-4.3409	3.24351
ACGGTTAGTTTAGAGA-4	JM1	0.463097	8.36469	0.0868307	-5.21699	2.40355
ACGTCCTCACGACCTG-4	JM1	0.525241	7.49927	0.1459	-5.38124	3.54789
ACTATTCAGACCTCCG-4	JM1	0.557348	12.731	0.146671	-5.26344	3.48814
ACTCCCAAGCCGATAG-4	JM1	0.346726	12.5841	0.0815827	-6.06593	2.23894
ACTGATGAGGAAACGA-4	JM1	0.322256	4.18933	0.060423	-4.64456	2.50973
ACTTATCCAGAGAATT-4	JM1	0.433493	7.48346	0.159708	-6.02939	1.82008
ACTTATCCATGGGCAA-4	JM1	0.732601	6.66209	0.0457875	-4.95349	2.58442
ACTTATCTCTGAGAGG-4	JM1	0.5768	11.4719	0.149541	-6.04583	1.6905
ACTTCCGTCAGCGGAA-4	JM1	0.362016	9.38457	0.0278474	-4.4879	2.62645
ACTTTCACAGTCGCTG-4	JM1	0.55902	14.0615	0.0430015	-5.81535	3.11445
ACTTTCAGTCCAGAAG-4	JM1	0.410128	9.70043	0.0178317	-3.98243	2.10911
AGAAATGAGTCACAGG-4	JM1	0.435866	14.0411	0.0466999	-5.16326	2.49707
AGAACCTAGTGCTAGG-4	JM1	0.617169	6.54573	0.0748083	-5.70535	2.49375
AGACAAAAGAGCATAT-4	JM1	0.631096	6.79862	0.0860585	-5.47925	2.7091
AGACAAATCGCCTAGG-4	JM1	0.479063	4.87935	0.0354862	-4.51517	1.81001
AGACACTAGGAACTAT-4	JM1	0.405405	6.65541	0.101351	-4.36301	2.45082
AGACCCGTCCGATAGT-4	JM1	0.628931	10.1527	0.119796	-5.42049	2.99494
AGAGAGCGTAATTAGG-4	JM1	0.373909	11.0096	0.124636	-4.60585	3.72159
AGCGCTGAGTCGGCAA-4	JM1	0.356448	9.28386	0.0972132	-5.2451	1.91279
AGCGTATGTGGCTGAA-4	JM1	0.474058	11.2194	0.131683	-4.58448	3.17463
AGCTTCCTCGTAGCTA-4	JM1	0.264162	10.0675	0.044027	-5.62764	2.45249
AGGAAATCACCTCAGG-4	JM1	0.480371	12.4234	0.0496936	-5.47406	2.22894
AGGAATAGTTAAACAG-4	JM1	0.761625	6.33351	0.0668092	-4.83402	1.43248
AGGAATATCAGACTGT-4	JM1	0.544959	5.88102	0.181653	-5.12445	3.06692
AGGAGGTTCATCCTGC-4	JM1	0.830946	7.13467	0.114613	-5.80115	1.59
AGGATAAAGTCACTAC-4	JM1	0.350121	6.6523	0.0807972	-6.27095	1.93954
AGGATAATCTTGATTC-4	JM1	0.677507	5.12647	0.112918	-5.70833	2.89016
AGGGTGACAAGTGCAG-4	JM1	0.803958	8.9363	0.0618429	-3.8659	2.99839
AGGGTTTCAGGATGAC-4	JM1	0.566718	7.59918	0.15456	-4.89749	2.45589
AGGTGTTCAATGGCAG-4	JM1	0.232937	9.41067	0.163056	-6.35659	1.96893
AGTACTGTCGCAGAGA-4	JM1	0.56701	9.40722	0.0773196	-4.63154	2.76007
AGTAGCTAGGTTTGAA-4	JM1	0.621404	6.60529	0.0920598	-5.19977	2.39311
AGTCACAAGGATTACA-4	JM1	0.375696	9.6256	0.0518202	-5.55078	1.56281
AGTGCCGGTCCTGTCT-4	JM1	0.443989	9.54577	0.102459	-5.42759	1.88895
AGTGTTGTCCTACGGG-4	JM1	0.512666	6.77021	0.0301568	-5.31572	1.12272
AGTTCCCAGCGCTGCT-4	JM1	0.517799	11.6181	0.0970874	-5.28413	3.63535
AGTTCCCAGGACACTG-4	JM1	0.387802	9.39538	0.0705094	-4.43823	2.17193
ATACCTTAGAGCTGCA-4	JM1	0.541942	15.0801	0.0942507	-5.52328	3.43771
ATACCTTCAAACACGG-4	JM1	0.603528	16.2721	0.162488	-5.51467	3.40316
ATACTTCCACTACTTT-4	JM1	0.307377	7.19262	0.122951	-5.30332	1.516
ATAGACCCACCCTTAC-4	JM1	0.506604	4.17948	0.072372	-5.9513	1.65352
ATAGAGAAGATAACAC-4	JM1	0.701754	2.36842	0.131579	-3.65422	2.90038
ATAGGCTAGCGAGGAG-4	JM1	0.46683	15.3317	0.12285	-5.36803	2.99043
ATAGGCTTCTGTCAGA-4	JM1	0.39705	9.4914	0.170164	-5.20451	2.78091
ATCATTCAGGTTGGAC-4	JM1	0.515085	11.3073	0.0490557	-6.02773	2.73747
ATCCATTCACCTGCGA-4	JM1	0.645321	5.93199	0.14892	-5.04269	2.63084
ATCGATGGTGCATGTT-4	JM1	0.255464	10.7579	0.170309	-5.21636	3.32745
ATCGTAGCAGCGTGCT-4	JM1	0.259028	10.9858	0.182843	-5.48206	2.11054
ATCTTCATCGTAGCCG-4	JM1	0.820441	6.75105	0.0468823	-6.11044	1.58984
ATGACCATCTATTGTC-4	JM1	0.476731	8.51305	0.0227015	-3.73303	2.75713
ATGCATGCATTCATCT-4	JM1	0.543784	5.5691	0.0937559	-4.48862	1.9601
ATGTCTTCAGAAGTTA-4	JM1	0.590974	8.73926	0.0179083	-4.26188	2.12572
ATTACTCCATGTAACC-4	JM1	1.1537	6.43841	0.111649	-5.49083	1.3795
ATTCACTAGGGCTAAC-4	JM1	0.727802	10.8297	0.0291121	-4.66891	3.45313
ATTCATCGTGTCCATA-4	JM1	0.517032	6.32603	0.121655	-6.35193	1.97439
ATTCCATCAACACAAA-4	JM1	0.378567	7.19278	0.0582411	-6.33223	2.05486
ATTCCATTCCATTCGC-4	JM1	0.570391	5.80762	0.155561	-5.26024	3.33895
ATTCCCGGTAAGCGGT-4	JM1	0.588885	3.38609	0.147221	-5.07758	3.66437
ATTGGGTAGGTGCCAA-4	JM1	0.289296	11.1999	0.027552	-5.00424	2.1067
ATTGGGTGTTGCTTGA-4	JM1	0.411382	10.4217	0.0342818	-6.07743	2.5943
CAAAGAAAGTACTCGT-4	JM1	0.595593	9.29124	0.148898	-4.74673	3.3387
CAAAGAATCATTTACC-4	JM1	0.42245	6.85979	0.100583	-5.13644	2.16011
CAACAACGTAGCCCTG-4	JM1	0.787908	6.28718	0.160798	-5.19162	1.41027
CAACGATTCACTACTT-4	JM1	0.52716	16.1357	0.09168	-5.31126	3.47741
CAATACGCAATCGCCG-4	JM1	0.40808	8.77372	0.122424	-4.60276	2.68191
CAATCGAAGTCCGCGT-4	JM1	0.526557	11.2408	0.0457875	-5.12507	2.8679
CACAACAAGTTGGGAC-4	JM1	0.72832	7.53726	0.28794	-4.2776	2.25323
CACCGTTCAGCGTTGC-4	JM1	0.585223	4.4989	0.146306	-4.97695	2.21631
CACGGGTGTCCCTAAA-4	JM1	0.568272	6.09313	0.173639	-5.32846	1.93188
CAGATCATCATTCACT-4	JM1	0.354072	7.43551	0.0505817	-5.61152	2.65402
CAGCCAGAGCACTCCG-4	JM1	0.444265	6.64378	0.0807754	-5.23215	1.13411
CATCCACAGTTATGGA-4	JM1	0.437397	5.22143	0.136687	-6.28826	1.62271
CATCCCACAGCGCGTT-4	JM1	0.738217	2.89608	0	-4.70818	3.72719
CATCGCTGTACAGTCT-4	JM1	0.376648	10.9766	0.0807103	-6.00042	2.91963
CATCGTCTCAATCTCT-4	JM1	0.493827	6.07407	0.0987654	-4.70214	3.68726
CATGGATGTACGATGG-4	JM1	0.391389	6.94716	0.0652316	-4.50181	2.84158
CATGGTAAGGGTTGCA-4	JM1	0.553797	5.59731	0.118671	-4.40095	1.64845
CATTTCACACGTATAC-4	JM1	0.640496	12.9545	0.0619835	-5.41567	3.47853
CCAAGCGCACTATGTG-4	JM1	0.460092	9.20184	0.020004	-5.56349	3.10154
CCAATGATCGGCTCTT-4	JM1	0.379049	10.7857	0.0861475	-5.13245	2.63965
CCACAAAGTGACTAAA-4	JM1	0.48913	5.32609	0.108696	-5.12773	1.85221
CCACCATGTGAGACCA-4	JM1	0.729015	6.43616	0.187461	-5.33687	1.31007
CCACGAGCAATCCTAG-4	JM1	0.417412	9.42159	0.119261	-4.58649	2.0566
CCACGAGTCCACTGGG-4	JM1	0.408789	12.9535	0.0766479	-5.96362	2.42756
CCATCACGTCTACATG-4	JM1	0.432087	10.3701	0.0751456	0.599159	2.4675
CCCATTGCATACTTTC-4	JM1	0.531612	7.36662	0.0189861	-4.53022	3.14093
CCCATTGTCGCAGTCG-4	JM1	0.394391	14.5267	0.0876424	-5.17762	3.01344
CCCTGATCAACCTAAC-4	JM1	0.887929	3.38373	0.0479962	-4.42187	2.14021
CCGATGGGTCATACCA-4	JM1	0.466418	4.1278	0.0932836	-5.63155	1.69825
CCGGTAGTCTATTGTC-4	JM1	0.881175	11.9893	0.186916	-5.07531	3.05153
CCGGTGAAGTTACGGG-4	JM1	0.442629	4.54545	0.0680967	-5.23567	1.76108
CCTCAACCAGGAGACT-4	JM1	0.709677	8.90323	0.107527	-5.40895	2.05201
CCTCACACACATCATG-4	JM1	0.327869	15.3224	0.153005	-4.81373	3.28797
CCTCACACATGCCGGT-4	JM1	0.61447	6.79881	0.0198216	-4.08957	2.87513
CCTCAGTCAAGATTGA-4	JM1	1.13122	6.73077	0.622172	-5.31953	3.67316
CCTCCAATCGAATCCA-4	JM1	0.445278	9.44457	0.0234357	-5.58414	2.62153
CCTGTTGAGGGTTAGC-4	JM1	0.457491	5.41365	0.152497	-6.22706	1.85166
CCTTCAGAGGGAGGGT-4	JM1	0.235244	4.89735	0.0641574	-5.96522	1.29864
CGAAGGAGTGATAGTA-4	JM1	0.288517	10.1173	0.0577034	-4.11392	2.32946
CGAAGTTTCTAAGGAA-4	JM1	0.596937	8.17545	0.0519076	-4.95657	1.16663
CGAGGAAAGTCAATCC-4	JM1	0.534413	6.97976	0.097166	-5.34422	1.30205
CGATGCGAGAGGATCC-4	JM1	1.74639	5.84662	0.683371	-5.25603	3.69494
CGCATGGAGGCATCGA-4	JM1	0.543588	11.0127	0.0805315	-5.10788	3.02671
CGCCAGAAGTTTCTTC-4	JM1	0.680272	3.84615	0.104657	-3.80313	2.75957
CGCCAGATCGCTACAA-4	JM1	0.605877	5.75583	0.121175	-5.51115	1.87319
CGCGTGACAATGTTGC-4	JM1	0.548204	12.7221	0.26465	-4.97026	3.13753
CGGAATTAGAATTTGG-4	JM1	0.480769	8.75	0.0961538	-4.9917	3.19072
CGGAGAATCGGTAGAG-4	JM1	0.42257	10.7134	0.0994283	-4.86364	2.69661
CGGCAGTAGTCGGCCT-4	JM1	0.456505	5.40198	0.101446	-4.84169	2.4215
CGGGACTAGTTGGAAT-4	JM1	0.258193	7.38828	0.119166	-4.81971	1.62013
CGGGTCATCGACCAAT-4	JM1	0.480891	7.49177	0.02531	-4.87582	2.87465
CGGTCAGGTGCACATT-4	JM1	0.287259	4.2075	0.0675904	-3.4805	2.4716
CGTAATGTCAACGTGT-4	JM1	0.587084	5.13699	0.195695	-4.83934	3.59641
CGTGTCTCAAGTATAG-4	JM1	0.269906	7.4224	0	-6.2906	2.39217
CTAACCCGTCCACATA-4	JM1	0.466853	7.51634	0.108932	-4.04971	2.48956
CTAACTTGTAGGGTAC-4	JM1	0.479876	8.34365	0.123839	-4.91503	1.6667
CTACTATTCCATGAGT-4	JM1	0.468165	14.3883	0.187266	-5.17722	3.00578
CTAGACATCTAACACG-4	JM1	0.439947	8.24901	0.0219974	0.682914	2.45087
CTCAACCTCTGTTGGA-4	JM1	0.43713	7.91977	0.154281	-4.91116	3.34914
CTCAGGGAGAACAGGA-4	JM1	0.424825	4.87625	0.110824	-5.48847	2.20943
CTCATCGCACGTTGGC-4	JM1	0.256893	16.8865	0.0171262	-5.52698	3.32917
CTCATGCCATCGCTCT-4	JM1	0.821988	4.44387	0.0256871	-4.33491	2.97078
CTCCACATCAAGCTGT-4	JM1	0.516329	8.70014	0.0387247	-5.26898	1.71811
CTCTGGTCAAGTATCC-4	JM1	0.665188	9.09091	0.0950269	0.324317	2.69408
CTGAATGAGACTCAAA-4	JM1	0.526316	9.24342	0.0986842	-5.66324	2.56321
CTGAGCGGTTACCCAA-4	JM1	0.777706	5.47634	0.0648088	-4.07144	3.16282
CTGGTCTGTGCTCTCT-4	JM1	1.22054	6.52357	0.0841751	-4.67396	3.70238
CTGTACCGTAGGTTTC-4	JM1	0.641026	5.34188	0.106838	-5.32257	3.41722
CTGTCGTTCACGATAC-4	JM1	1.07564	7.4601	0.208189	-5.03588	3.31436
CTGTGGGAGGAGAATG-4	JM1	0.675399	9.72165	0.0818666	-5.46369	3.24537
CTTCAATTCATACGAC-4	JM1	0.774527	3.35628	0.0573723	-4.03051	2.82863
CTTCCGACATGTGGCC-4	JM1	0.537125	8.37283	0.0631912	-4.57444	2.94811
CTTCTAATCATGGTAC-4	JM1	0.294638	2.76959	0.23571	-4.10573	3.22571
CTTCTCTTCAAAGGTA-4	JM1	0.449658	4.45748	0.136852	-4.19438	1.95988
CTTGAGAGTAACGATA-4	JM1	0.34618	8.03139	0.0230787	-4.68075	2.66257
CTTTCGGCAACCGTGC-4	JM1	0.611621	9.84153	0.0278009	-4.09273	3.16708
GAAGCCCTCATTCACT-4	JM1	0.505902	14.8157	0.0722717	-5.05723	3.62385
GAAGGACAGCGACCCT-4	JM1	0.805452	11.5035	0.103263	-5.24367	2.48433
GAAGGACCACAGAAGC-4	JM1	0.45491	8.89751	0.0668986	-4.80109	1.37472
GAAGGGTTCGTTCAGA-4	JM1	0.576203	7.60588	0.0576203	-6.40144	1.99876
GAATCACCAAAGACGC-4	JM1	0.385019	11.0606	0.0700035	-5.09611	1.95341
GAATCGTGTTCATCTT-4	JM1	0.670884	4.75369	0.153345	-4.43336	2.03319
GACAGCCAGGGCATGT-4	JM1	0.760312	6.76677	0.133055	-4.29472	2.44259
GACATCAAGTTAGAAC-4	JM1	0.280755	4.7218	0.0510465	-5.87015	1.20741
GACCGTGGTTATAGCC-4	JM1	0.50521	9.47269	0.0947269	-5.48125	2.89363
GAGCTGCCAGCCGTCA-4	JM1	0.630915	5.69195	0.301742	-5.48193	0.814267
GAGCTGCCATGAATCC-4	JM1	0.365477	9.67107	0.0562272	-4.61655	2.87577
GAGGCAAAGCTGCGAA-4	JM1	0.470763	8.74628	0.123885	-5.69559	2.0829
GAGGCAACATGACTTG-4	JM1	0.571956	7.54613	0.202952	-5.64665	2.3336
GAGGGTATCTTCCAGC-4	JM1	0.455812	6.25475	0.126614	-5.78593	2.35774
GAGTGTTTCGTGGACC-4	JM1	0.567293	9.76135	0.0391236	-4.37696	2.67432
GATAGCTCACGAAAGC-4	JM1	0.291661	8.65703	0.119316	-4.50272	1.99489
GATGAGGTCTTCGTAT-4	JM1	0.295276	11.122	0.0738189	-6.02046	2.15149
GATGATCGTGATCGTT-4	JM1	0.680107	19.2373	0.0242895	-5.66074	3.3935
GATGTTGGTCAACATC-4	JM1	0.318825	8.71916	0	-5.26208	1.72753
GATGTTGGTGTGTTTG-4	JM1	0.598151	7.23219	0.163132	-5.1408	3.67844
GCAGTTATCCGGCAGT-4	JM1	0.271318	13.6628	0.0387597	-5.24642	3.63267
GCATCTCCAGATACTC-4	JM1	0.754831	4.98188	0.120773	-3.80009	2.8699
GCCATGGTCAATCCGA-4	JM1	0.470711	6.95607	0.156904	-5.83055	2.65184
GCCATTCAGAACCCGA-4	JM1	0.707651	9.64175	0.0884564	-4.97656	3.58774
GCCATTCAGTGCAACG-4	JM1	0.497678	10.3849	0.066357	-4.84657	3.6766
GCGGATCAGATGCTTC-4	JM1	0.295778	13.3369	0	-4.80573	3.12493
GCGTTTCTCCTGCCAT-4	JM1	0.635287	6.8149	0.202137	-4.40685	3.29638
GCTACAACAGGTTCGC-4	JM1	0.820046	14.533	0.0911162	-6.22576	2.5741
GCTACCTCAAGCACCC-4	JM1	0.601312	10.8601	0.218659	-5.73596	2.08139
GCTACCTGTTTAAGGA-4	JM1	0.479781	11.926	0.0685401	-4.73189	3.39672
GCTCAAAGTAGTCGTT-4	JM1	0.897196	6.05607	0.0373832	-4.89146	3.06013
GCTGCAGTCACTTATC-4	JM1	0.309518	6.52566	0.0773794	-4.59152	1.71886
GCTGGGTAGCGCCTTG-4	JM1	0.582864	4.74063	0.136002	-4.19286	1.69896
GGAACCCCATAGTCAC-4	JM1	0.799391	10.354	0.0380662	-4.52993	3.47509
GGAGAACCAATCGAAA-4	JM1	0.590515	8.00886	0.0738144	0.228237	2.45807
GGAGAACGTGAACGGT-4	JM1	0.375869	9.30276	0.0939673	-5.99291	2.21325
GGAGAACTCACAATGC-4	JM1	0.477674	7.66355	0.0623053	-4.21421	2.7932
GGAGGATAGAGCTGAC-4	JM1	0.468506	5.8303	0.0260281	-5.95479	1.53502
GGCAGTCAGCATTGAA-4	JM1	0.601685	10.9507	0.0962696	-4.90671	3.40512
GGGACTCCAGTAACGG-4	JM1	0.40032	6.40512	0.220176	-4.27701	2.63056
GGGACTCGTGAGATTA-4	JM1	0.614574	7.34562	0.0877963	-4.29691	2.25545
GGGAGATCATTGAAAG-4	JM1	0.487145	12.2327	0.0811908	-5.94095	2.45458
GGGAGTACACAGGATG-4	JM1	0.575916	5.75916	0.078534	-5.98545	1.13612
GGGATCCTCCGCACTT-4	JM1	0.393633	14.0168	0.102687	-5.59419	2.94733
GGGTATTCAATTGCCA-4	JM1	0.563739	9.01982	0.163666	-5.40308	2.19984
GGGTATTTCCTGTAGA-4	JM1	0.485437	10.5624	0.0502176	-5.77558	2.35993
GGGTCTGTCTCTCTTC-4	JM1	0.492712	6.3642	0.0821187	-4.82843	1.84818
GGGTTATAGTGGATTA-4	JM1	0.309023	9.2707	0.123609	-5.38658	1.59679
GGTAACTAGCACCTGC-4	JM1	0.282985	9.85143	0.0530598	-5.62861	2.24012
GGTAATCTCTGGAAGG-4	JM1	0.48508	12.9649	0.117595	-4.79996	3.15334
GGTAGAGTCCCGAAAT-4	JM1	0.553557	7.97122	0.0553557	-4.14029	2.49025
GGTGGCTCAGTAGTTC-4	JM1	0.43088	8.74327	0.0897666	-5.14508	2.09665
GGTTGTACATTGTACG-4	JM1	0.369588	11.1932	0	-6.32253	2.27106
GTAACCAGTGGAAGTC-4	JM1	0.416281	4.02405	0.13876	-4.30043	2.58018
GTAGCTAAGTGAGCCA-4	JM1	0.259429	9.71862	0.0199561	-5.56325	2.67075
GTCACGGAGCCTCATA-4	JM1	0.557473	5.14999	0.159278	-6.02076	1.40259
GTCACTCGTCGCTGCA-4	JM1	0.623053	15.3093	0.0890076	-5.54214	3.18144
GTCGAATCATCGAACT-4	JM1	0.481928	12.5301	0	-4.58925	3.52265
GTCGTAATCGAGATAA-4	JM1	0.568916	9.38712	0.103439	-4.73178	2.25289
GTGATGTCACGCTATA-4	JM1	0.474898	10.5608	0.113071	-5.42189	2.89048
GTGCGTGAGGCAGGTT-4	JM1	0.664207	10.6273	0.110701	-4.42666	3.50549
GTGCGTGCACTCATAG-4	JM1	0.552903	9.90199	0.0753958	0.282707	2.51779
GTGGAAGAGATTCGCT-4	JM1	0.376375	11.8124	0.115808	-5.0848	2.86927
GTGGAGATCAAGAGGC-4	JM1	0.619579	10.5535	0.144568	-5.42748	2.54126
GTGTGATAGCATGTTC-4	JM1	0.696023	6.90341	0.0568182	-5.79634	0.891535
GTGTGGCAGTGGATAT-4	JM1	0.213371	11.8303	0.0711238	-5.58265	3.04539
GTGTTAGTCCGTGTAA-4	JM1	0.948804	7.17533	0.079067	-5.90062	1.37416
GTTACCCCACTATGTG-4	JM1	0.204569	6.98943	0.102284	-4.69973	3.12411
GTTATGGAGGCTTTCA-4	JM1	0.222222	13.0476	0.222222	-5.40943	3.47776
GTTCGCTTCGGTCATA-4	JM1	0.186567	5.00622	0	-4.95552	2.13771
GTTCTATAGGAACGCT-4	JM1	0.479174	12.9561	0.0552893	-5.47692	2.21634
TAACTTCCAGTTTCGA-4	JM1	0.565208	5.02407	0.188403	-4.57702	1.85534
TAAGTCGCAGCCGGTT-4	JM1	0.542986	3.71041	0.316742	-5.21343	3.46495
TAATTCCAGTCCTGCG-4	JM1	0.4677	7.1178	0.0876937	-5.1857	2.02818
TAATTCCGTGAATGTA-4	JM1	0.35542	8.63163	0.126936	-6.07625	1.78307
TACACCCCATCTGTTT-4	JM1	0.585322	8.93742	0.157587	-4.76067	2.73642
TACGGGCAGGTTCTAC-4	JM1	0.510544	2.66371	0.155383	-5.22025	1.95417
TACGTCCTCCGCTTAC-4	JM1	0.406019	4.87222	0.167184	-4.61126	3.01731
TACTTACAGATCACTC-4	JM1	0.561492	11.3748	0.108676	-5.06683	2.51631
TACTTGTGTGACTGAG-4	JM1	0.403226	7.8629	0.0756048	-5.3483	3.21055
TACTTGTGTGATGTAA-4	JM1	0.603113	9.66926	0.214008	-5.43247	2.25294
TACTTGTTCCGCACGA-4	JM1	0.712316	7.72059	0.11489	-4.75326	2.62218
TAGTGCAGTGACTGTT-4	JM1	0.269614	9.46347	0.134807	-6.23491	1.74793
TATATCCCAGCGACCT-4	JM1	0.603217	4.84249	0.0837802	-5.04015	1.05855
TATCGCCAGAGAGTTT-4	JM1	0.339229	16.1861	0.121153	-5.53584	3.12777
TATCGCCGTAATTAGG-4	JM1	0.490196	5.76471	0.156863	-5.05823	2.11843
TATCTGTTCGACTCCT-4	JM1	0.758397	10.4009	0	-4.1529	3.6667
TATTCCATCATCGCTC-4	JM1	0.248216	15.1722	0.062054	-5.93929	2.86691
TATTGGGCAGACCGCT-4	JM1	0.403226	16.9691	0.100806	-5.43413	3.54923
TCAGCAACAGGTGAGT-4	JM1	0.332779	7.43206	0.0369754	-5.05912	2.06536
TCAGTGATCGCTTAAG-4	JM1	0.523459	8.78247	0.0969368	-5.30511	2.69466
TCATGCCCAGCCCAGT-4	JM1	0.685374	9.32368	0.155179	-5.75049	3.05077
TCATGGATCCTACAAG-4	JM1	0.63593	4.79219	0.113559	-3.61091	2.68689
TCATTGTAGCATCTTG-4	JM1	0.31816	9.30005	0.0244738	-6.09501	1.98527
[truncated: 1,540 more rows]

[truncated: 11 more sheets: Fig 4d, Fig4g, Fig4i, SFig1b, SFig1e, SFig2c, SFig2d-h, Fig S3, SFig2i, SFig4b, SFig5b, Fig S6b]
